# Supplementary material for: Characterization of the pigmented shell-forming proteome of the common grove snail Cepaea nemoralis
Source: BMC Genomics. 2014 Mar 31;15:249. doi: 10.1186/1471-2164-15-249 (PMC4023409; doi:10.1186/1471-2164-15-249)
Supplement: Additional file 2 — A complete list of protein identifications in matrices extracted from shells not treated with hypochlorite plus ultra-sonication. [file 1471-2164-15-249-S2.xlsx]

## Sheet: Cepaea_minus_H_proteinGroups
Protein IDs	Majority protein IDs	Peptide counts (all)	Peptide counts (razor+unique)	Peptide counts (unique)	Fasta headers	Number of proteins	Peptides	Razor + unique peptides	Unique peptides	Sequence coverage [%]	Unique + razor sequence coverage [%]	Unique sequence coverage [%]	Mol. weight [kDa]	Sequence length	Sequence lengths	PEP	Intensity	iBAQ	iBAQ fraction	% of total		id	Peptide IDs	Peptide is razor	Mod. peptide IDs	Evidence IDs	MS/MS IDs	Best MS/MS	Oxidation (M) site IDs	Phospho (STY) site IDs	Oxidation (M) site positions	Phospho (STY) site positions
centroid=centroid=454Isotigs_contig_100014;seqs=1;;seqs=1;	centroid=centroid=454Isotigs_contig_100014;seqs=1;;seqs=1;	1	1	1	>centroid=centroid=454Isotigs_contig_100014;seqs=1;;seqs=1;	1	1	1	1	14.1	14.1	14.1	18.675	177	177	7.9488e-09	9865100	1096100	3.21208e-06	0.000321208		0	672	TRUE	728	11928;11929;11930;11931;11932	7750	7750
centroid=centroid=454Isotigs_contig_10054;seqs=1;;seqs=1;	centroid=centroid=454Isotigs_contig_10054;seqs=1;;seqs=1;	2	2	2	>centroid=centroid=454Isotigs_contig_10054;seqs=1;;seqs=1;	1	2	2	2	5.8	5.8	5.8	48.939	434	434	1.9279e-24	102290000	3934300	1.15293e-05	0.00115293		1	1;1693	True;True	1;1816	53;54;55;56;57;58;59;60;61;62;63;64;65;66;30895;30896;30897;30898;30899;30900;30901;30902;30903;30904;30905;30906;30907;30908;30909	41;42;43;44;45;46;47;48;49;20406;20407;20408	43;20407	0		86
centroid=centroid=454Isotigs_contig_100974;seqs=3;;seqs=1;	centroid=centroid=454Isotigs_contig_100974;seqs=3;;seqs=1;	2	2	2	>centroid=centroid=454Isotigs_contig_100974;seqs=3;;seqs=1;	1	2	2	2	16.7	16.7	16.7	18.144	156	156	2.7401e-25	239250000	29907000	8.76414e-05	0.00876414		2	698;2224	True;True	766;2458;2459	12777;12778;12779;12780;12781;12782;12783;12784;12785;12786;12787;12788;12789;12790;42512;42513;42514;42515;42516;42517;42518;42519;42520;42521;42522;42523;42524;42525;42526;42527;42528;42529;42530;42531;42532;42533;42534;42535	8562;8563;8564;8565;8566;8567;8568;8569;28106;28107;28108;28109;28110;28111;28112;28113;28114;28115;28116;28117;28118;28119;28120;28121;28122;28123;28124;28125	8568;28107	1		36
centroid=centroid=454Isotigs_contig_10133;seqs=1;;seqs=1;;centroid=centroid=454Isotigs_contig_50495;seqs=1;;seqs=1;	centroid=centroid=454Isotigs_contig_10133;seqs=1;;seqs=1;	8;1	7;1	7;1	>centroid=centroid=454Isotigs_contig_10133;seqs=1;;seqs=1;	2	8	7	7	21.8	18.1	18.1	50.686	459	459;683	2.914e-54	693020000	34651000	0.000101543	0.0101543		3	131;324;736;1238;1396;1971;1998;2698	True;True;True;False;True;True;True;True	139;344;810;1338;1506;2124;2153;2989	2558;2559;2560;2561;2562;2563;2564;2565;2566;2567;2568;2569;2570;2571;2572;2573;2574;2575;2576;2577;2578;2579;2580;2581;2582;6054;6055;6056;6057;6058;6059;6060;6061;6062;6063;6064;6065;6066;6067;6068;6069;6070;6071;6072;6073;6074;6075;6076;6077;6078;13416;13417;13418;13419;13420;13421;13422;13423;13424;13425;13426;13427;13428;22131;22132;22133;22134;22135;22136;22137;22138;22139;22140;22141;22142…	1811;1812;1813;1814;1815;1816;1817;1818;3978;3979;3980;3981;3982;3983;3984;3985;3986;3987;3988;3989;3990;3991;3992;3993;3994;3995;3996;8916;8917;14694;14695;14696;14697;14698;14699;14700;14701;14702;14703;14704;14705;14706;14707;16747;24064;24065;24066;24067;24554;24555;24556;24557;24558;24559;24560;24561;24562;24563;24564;35576;35577	1816;3991;8916;14706;16747;24064;24562;35576	2;3;4		72;120;256
centroid=centroid=454Isotigs_contig_10182;seqs=1;;seqs=2;;centroid=centroid=454Isotigs_contig_109919;seqs=1;;seqs=1;;centroid=centroid=454Isotigs_contig_8547;seqs=1;;seqs=1;	centroid=centroid=454Isotigs_contig_10182;seqs=1;;seqs=2;	9;4;1	9;4;1	9;4;1	>centroid=centroid=454Isotigs_contig_10182;seqs=1;;seqs=2;	3	9	9	9	24.6	24.6	24.6	55.044	475	475;253;243	1.5172e-53	765560000	33285000	9.75405e-05	0.00975405		4	40;613;1037;1068;1129;1976;2510;2770;2909	True;True;True;True;True;True;True;True;True	44;658;1128;1163;1228;2129;2793;3065;3214	801;802;803;804;805;806;807;808;809;810;811;812;813;814;815;10991;10992;10993;10994;10995;10996;10997;10998;10999;11000;11001;11002;11003;11004;11005;11006;11007;11008;11009;11010;11011;11012;11013;11014;11015;18948;18949;18950;18951;18952;18953;18954;18955;18956;18957;18958;18959;18960;18961;18962;18963;18964;18965;19634;19635;19636;19637;20647;36667;36668;49450;49451;49452;49453;49454;49455;494…	550;551;552;553;554;555;556;557;558;559;560;7215;7216;7217;7218;7219;7220;7221;7222;7223;7224;7225;7226;7227;7228;7229;12628;12629;12630;12631;12632;13129;13865;24101;24102;32831;32832;32833;32834;32835;36666;36667;36668;36669;38240;38241;38242;38243;38244;38245	560;7216;12631;13129;13865;24101;32834;36667;38241	5		95
centroid=centroid=454Isotigs_contig_101824;seqs=1;;seqs=1;	centroid=centroid=454Isotigs_contig_101824;seqs=1;;seqs=1;	19	19	18	>centroid=centroid=454Isotigs_contig_101824;seqs=1;;seqs=1;	1	19	19	18	48.3	48.3	46.2	46.085	418	418	7.4346e-249	5675300000	195700000	0.000573492	0.0573492		5	146;271;288;644;645;675;887;1032;1147;1402;1403;1568;2234;2374;2886;2983;3212;3218;3219	True;True;True;True;True;True;True;True;True;True;True;True;True;True;True;True;True;True;True	154;289;308;695;696;733;964;1123;1246;1512;1513;1688;2472;2473;2650;3189;3289;3526;3532;3533	2849;2850;2851;2852;2853;2854;2855;2856;2857;2858;5201;5202;5203;5204;5205;5206;5207;5208;5209;5210;5211;5212;5213;5214;5215;5216;5217;5218;5219;5220;5221;5222;5496;5497;5498;5499;5500;5501;5502;11502;11503;11504;11505;11506;11507;11508;11509;11510;11511;11512;11513;11514;11515;11516;11517;11960;11961;11962;11963;11964;11965;11966;11967;11968;11969;11970;11971;11972;15852;15853;15854;15855;15856;…	2074;2075;2076;2077;3509;3510;3511;3512;3513;3514;3515;3516;3517;3518;3519;3520;3521;3626;3627;3628;3629;3630;3631;7546;7547;7767;7768;7769;7770;10415;10416;10417;10418;10419;10420;10421;10422;10423;10424;10425;12576;12577;12578;12579;12580;12581;12582;12583;12584;12585;12586;12587;12588;12589;12590;12591;12592;12593;12594;12595;12596;12597;12598;12599;12600;12601;12602;13998;13999;14000;14001;14…	2074;3520;3627;7546;7547;7769;10418;12591;14010;16821;16839;18678;28374;30672;37991;38866;41475;41527;41532	6;7		380;392
centroid=centroid=454Isotigs_contig_1021;seqs=1;;seqs=1;	centroid=centroid=454Isotigs_contig_1021;seqs=1;;seqs=1;	2	2	2	>centroid=centroid=454Isotigs_contig_1021;seqs=1;;seqs=1;	1	2	2	2	17.6	17.6	17.6	15.658	153	153	1.2977e-12	223890000	27986000	8.20119e-05	0.00820119		6	387;809	True;True	407;884	6995;6996;14637;14638;14639;14640;14641;14642;14643;14644;14645;14646	4620;4621;9671;9672;9673;9674;9675	4621;9673	8		46
centroid=centroid=454Isotigs_contig_1031;seqs=3;;seqs=1;	centroid=centroid=454Isotigs_contig_1031;seqs=3;;seqs=1;	17	17	16	>centroid=centroid=454Isotigs_contig_1031;seqs=3;;seqs=1;	1	17	17	16	29.4	29.4	28	86.736	761	761	1.2062e-172	1791900000	54300000	0.000159124	0.0159124		7	144;484;573;1053;1054;1104;1443;1647;1822;1980;1982;2550;2956;3117;3126;3159;3231	True;True;True;True;True;True;True;True;True;True;True;True;True;True;True;True;True	152;511;607;1146;1147;1199;1555;1769;1946;2134;2136;2836;3261;3429;3438;3471;3546	2827;2828;2829;2830;2831;2832;2833;2834;2835;8633;8634;8635;8636;8637;8638;8639;8640;8641;8642;8643;8644;8645;8646;8647;8648;8649;8650;10241;10242;10243;10244;10245;19296;19297;19298;19299;19300;19301;19302;19303;19304;19305;19306;19307;20313;20314;20315;20316;26141;26142;26143;26144;26145;26146;26147;26148;26149;26150;26151;29986;29987;29988;29989;29990;29991;29992;29993;29994;29995;29996;29997;…	2067;2068;2069;5743;5744;5745;5746;5747;6721;6722;6723;12852;12853;12854;12855;12856;12857;12858;12859;12860;13675;17223;17224;17225;17226;17227;17228;17229;17230;19753;19754;19755;19756;19757;19758;19759;19760;19761;19762;19763;19764;19765;19766;19767;19768;19769;19770;19771;21840;21841;21842;21843;21844;21845;21846;21847;21848;21849;21850;21851;21852;21853;21854;21855;21856;21857;21858;24147;24…	2068;5743;6722;12852;12857;13675;17230;19754;21857;24150;24172;33344;38673;40257;40376;40961;41631	9		193
centroid=centroid=454Isotigs_contig_104312;seqs=2;;seqs=1;	centroid=centroid=454Isotigs_contig_104312;seqs=2;;seqs=1;	3	3	3	>centroid=centroid=454Isotigs_contig_104312;seqs=2;;seqs=1;	1	3	3	3	42.5	42.5	42.5	8.3803	73	73	1.0976e-18	775670000	129280000	0.00037885	0.037885		8	1902;2923;3131	True;True;True	2045;3228;3443	34712;34713;34714;34715;34716;34717;34718;34719;34720;34721;34722;34723;34724;34725;34726;34727;34728;34729;34730;34731;34732;34733;57813;57814;57815;57816;57817;57818;57819;57820;57821;57822;57823;57824;57825;57826;57827;57828;57829;57830;57831;57832;57833;57834;61477;61478;61479;61480;61481;61482;61483;61484;61485;61486;61487	22719;22720;22721;22722;22723;38326;38327;38328;38329;38330;38331;38332;38333;38334;38335;38336;38337;38338;38339;38340;38341;38342;38343;40412;40413;40414;40415;40416	22721;38330;40412	10		26
centroid=centroid=454Isotigs_contig_10485;seqs=1;;seqs=1;	centroid=centroid=454Isotigs_contig_10485;seqs=1;;seqs=1;	1	1	1	>centroid=centroid=454Isotigs_contig_10485;seqs=1;;seqs=1;	1	1	1	1	4.6	4.6	4.6	41.824	372	372	0.00091216	10082000	672140	1.96968e-06	0.000196968		9	1340	TRUE	1448	24315;24316;24317	16101	16101
centroid=centroid=454Isotigs_contig_10584;seqs=2;;seqs=1;	centroid=centroid=454Isotigs_contig_10584;seqs=2;;seqs=1;	12	12	12	>centroid=centroid=454Isotigs_contig_10584;seqs=2;;seqs=1;	1	12	12	12	46.1	46.1	46.1	32.184	282	282	0	24968000000	1560500000	0.00457299	0.457299		10	153;465;609;617;618;636;1247;1430;1670;1699;2128;2334	True;True;True;True;True;True;True;True;True;True;True;True	161;489;653;654;662;663;664;665;686;687;1348;1540;1793;1822;2312;2313;2609	2967;2968;2969;2970;2971;2972;2973;2974;2975;2976;2977;2978;2979;2980;2981;2982;2983;2984;2985;2986;2987;2988;2989;2990;2991;2992;2993;2994;2995;2996;2997;2998;2999;3000;3001;3002;3003;3004;3005;3006;3007;3008;3009;3010;3011;3012;3013;3014;3015;3016;3017;8161;8162;8163;8164;8165;8166;8167;8168;8169;8170;8171;8172;8173;8174;8175;8176;8177;8178;8179;8180;8181;8182;8183;8184;8185;8186;8187;8188;8189…	2136;2137;2138;2139;2140;2141;2142;2143;2144;2145;2146;2147;2148;2149;2150;2151;2152;2153;2154;2155;2156;2157;2158;2159;2160;2161;2162;2163;2164;2165;2166;2167;5394;5395;5396;5397;5398;5399;5400;5401;5402;5403;5404;5405;5406;5407;5408;5409;5410;5411;5412;5413;5414;5415;5416;5417;5418;5419;5420;5421;5422;5423;5424;5425;5426;5427;5428;7175;7176;7177;7178;7179;7180;7181;7182;7183;7184;7185;7186;7187…	2160;5425;7186;7275;7289;7502;15020;17065;20088;20457;26532;30274	11		72
centroid=centroid=454Isotigs_contig_10649;seqs=1;;seqs=1;	centroid=centroid=454Isotigs_contig_10649;seqs=1;;seqs=1;	1	1	1	>centroid=centroid=454Isotigs_contig_10649;seqs=1;;seqs=1;	1	1	1	1	0.8	0.8	0.8	156.46	1422	1422	0.0031194	24433000	294370	8.6264e-07	8.6264e-05		12	1373	TRUE	1482	24826;24827;24828;24829;24830;24831;24832;24833;24834	16491;16492	16492
centroid=centroid=454Isotigs_contig_10673;seqs=1;;seqs=1;	centroid=centroid=454Isotigs_contig_10673;seqs=1;;seqs=1;	1	1	1	>centroid=centroid=454Isotigs_contig_10673;seqs=1;;seqs=1;	1	1	1	1	4.5	4.5	4.5	50.985	445	445	0.00013346	2565800	150930	4.42295e-07	4.42295e-05		13	2130	TRUE	2316	40156;40157	26599	26599	13		258
centroid=centroid=454Isotigs_contig_10722;seqs=1;;seqs=1;	centroid=centroid=454Isotigs_contig_10722;seqs=1;;seqs=1;	7	7	7	>centroid=centroid=454Isotigs_contig_10722;seqs=1;;seqs=1;	1	7	7	7	34.5	34.5	34.5	25.034	229	229	1.2857e-48	2901600000	241800000	0.000708586	0.0708586		14	635;759;1066;1171;1246;2527;3008	True;True;True;True;True;True;True	684;685;834;1161;1270;1347;2813;3315	11340;11341;11342;11343;11344;11345;11346;11347;11348;13778;13779;13780;13781;13782;13783;13784;13785;13786;13787;13788;13789;13790;13791;13792;13793;13794;13795;13796;13797;19618;19619;19620;19621;19622;21226;21227;21228;21229;21230;21231;22447;22448;22449;22450;22451;22452;22453;22454;22455;22456;22457;22458;22459;22460;22461;22462;22463;22464;22465;22466;22467;22468;22469;22470;22471;22472;224…	7469;7470;7471;7472;7473;9124;9125;9126;9127;9128;9129;9130;9131;9132;9133;9134;9135;9136;9137;9138;9139;9140;13116;13117;13118;13119;14170;14994;14995;14996;14997;14998;14999;15000;15001;15002;15003;15004;15005;15006;15007;15008;15009;15010;15011;15012;15013;15014;15015;15016;15017;15018;15019;33094;33095;33096;33097;33098;33099;33100;33101;33102;33103;33104;33105;33106;33107;33108;33109;33110;3…	7473;9136;13116;14170;15006;33094;39158	14		110
centroid=centroid=454Isotigs_contig_107621;seqs=1;;seqs=1;	centroid=centroid=454Isotigs_contig_107621;seqs=1;;seqs=1;	2	2	2	>centroid=centroid=454Isotigs_contig_107621;seqs=1;;seqs=1;	1	2	2	2	4.8	4.8	4.8	36.79	357	357	2.3449e-09	108590000	9048800	2.65172e-05	0.00265172		15	2089;2592	True;True	2257;2878	39162;39163;39164;39165;39166;39167;39168;51234;51235;51236;51237;51238;51239;51240;51241;51242;51243;51244;51245	25913;25914;33873;33874;33875;33876	25913;33876
centroid=centroid=454Isotigs_contig_108124;seqs=1;;seqs=1;	centroid=centroid=454Isotigs_contig_108124;seqs=1;;seqs=1;	2	2	2	>centroid=centroid=454Isotigs_contig_108124;seqs=1;;seqs=1;	1	2	2	2	13.6	13.6	13.6	29.963	272	272	3.1072e-25	283080000	31453000	9.21719e-05	0.00921719		16	1217;3004	True;True	1316;3311	21802;21803;21804;21805;21806;21807;21808;21809;21810;21811;21812;21813;21814;21815;21816;21817;59216;59217;59218;59219;59220;59221;59222;59223;59224;59225;59226;59227;59228;59229;59230;59231;59232;59233	14503;14504;14505;14506;14507;14508;14509;14510;14511;14512;39130;39131;39132;39133;39134;39135;39136;39137;39138;39139	14504;39133
centroid=centroid=454Isotigs_contig_1089;seqs=1;;seqs=2;	centroid=centroid=454Isotigs_contig_1089;seqs=1;;seqs=2;	19	19	19	>centroid=centroid=454Isotigs_contig_1089;seqs=1;;seqs=2;	1	19	19	19	57.2	57.2	57.2	56.429	523	523	2.4454e-236	3761900000	156750000	0.00045935	0.045935		17	103;440;565;788;834;929;983;1213;1240;1257;1304;1599;2499;2721;2838;2863;2972;3065;3098	True;True;True;True;True;True;True;True;True;True;True;True;True;True;True;True;True;True;True	111;462;597;863;909;1010;1067;1312;1340;1359;1411;1719;2782;3012;3140;3165;3277;3373;3409	2129;2130;2131;2132;2133;2134;2135;2136;2137;2138;2139;2140;2141;2142;7744;7745;7746;7747;7748;7749;7750;7751;7752;10025;10026;10027;10028;10029;10030;10031;10032;10033;10034;10035;10036;10037;14319;14320;14321;14322;14323;14324;14325;14326;14327;14328;14329;14330;14331;14332;14333;14334;14335;14336;14337;14338;14339;14340;15069;15070;15071;15072;15073;15074;15075;15076;15077;15078;15079;15080;15…	1565;1566;1567;1568;1569;1570;1571;1572;1573;1574;1575;5099;5100;5101;5102;5103;5104;5105;5106;6595;6596;9475;9476;9477;9478;9479;9480;9481;9482;9961;9962;9963;9964;9965;9966;9967;9968;9969;9970;9971;9972;9973;9974;9975;11229;11230;11231;11232;11233;11234;11235;11236;11237;11238;11239;11240;11241;11242;11814;11815;14471;14472;14473;14474;14475;14476;14753;14754;14755;14756;14757;14758;14759;14760…	1566;5104;6596;9475;9961;11237;11815;14471;14754;15244;15733;19220;32750;35988;37558;37740;38801;39785;40126	15;16;17;18;19;20;21;22		108;171;212;245;267;334;337;438
centroid=centroid=454Isotigs_contig_109239;seqs=1;;seqs=1;	centroid=centroid=454Isotigs_contig_109239;seqs=1;;seqs=1;	2	2	2	>centroid=centroid=454Isotigs_contig_109239;seqs=1;;seqs=1;	1	2	2	2	16.1	16.1	16.1	20.882	186	186	1.283e-05	38920000	4324400	1.26725e-05	0.00126725		18	1312;1718	True;True	1420;1841	23818;23819;23820;31547;31548;31549;31550;31551;31552;31553;31554;31555;31556;31557;31558	15805;20921	15805;20921
centroid=centroid=454Isotigs_contig_222793;seqs=1;;seqs=2;;centroid=centroid=454Isotigs_contig_109421;seqs=1;;seqs=1;;centroid=centroid=454Isotigs_contig_110180;seqs=1;;seqs=2;	centroid=centroid=454Isotigs_contig_222793;seqs=1;;seqs=2;;centroid=centroid=454Isotigs_contig_109421;seqs=1;;seqs=1;;centroid=centroid=454Isotigs_contig_110180;seqs=1;;seqs=2;	1;1;1	1;1;1	1;1;1	>centroid=centroid=454Isotigs_contig_222793;seqs=1;;seqs=2;;>centroid=centroid=454Isotigs_contig_109421;seqs=1;;seqs=1;;>centroid=centroid=454Isotigs_contig_110180;seqs=1;;seqs=2;	3	1	1	1	3.2	3.2	3.2	39.523	345	345;363;376	0.00080927	14619000	1044200	3.05999e-06	0.000305999		19	1636	TRUE	1757	29720;29721;29722;29723;29724;29725;29726	19617;19618;19619;19620	19617
centroid=centroid=454Isotigs_contig_10986;seqs=1;;seqs=1;	centroid=centroid=454Isotigs_contig_10986;seqs=1;;seqs=1;	5	5	5	>centroid=centroid=454Isotigs_contig_10986;seqs=1;;seqs=1;	1	5	5	5	34.4	34.4	34.4	23.671	215	215	1.2495e-26	586150000	48846000	0.000143141	0.0143141		20	438;1695;2283;2847;3197	True;True;True;True;True	460;1818;2551;3149;3510	7714;7715;7716;7717;7718;7719;7720;7721;7722;7723;30930;30931;30932;30933;30934;30935;30936;30937;30938;30939;30940;30941;30942;30943;30944;30945;30946;30947;30948;30949;44471;44472;44473;44474;44475;44476;56587;56588;56589;56590;56591;56592;56593;56594;56595;56596;56597;56598;56599;56600;62727;62728;62729;62730;62731;62732;62733;62734	5082;5083;5084;20416;20417;20418;20419;20420;20421;20422;20423;20424;20425;20426;29601;29602;29603;37621;37622;37623;41256	5084;20419;29602;37622;41256
centroid=centroid=454Isotigs_contig_110158;seqs=2;;seqs=1;	centroid=centroid=454Isotigs_contig_110158;seqs=2;;seqs=1;	3	3	3	>centroid=centroid=454Isotigs_contig_110158;seqs=2;;seqs=1;	1	3	3	3	19.1	19.1	19.1	25.856	241	241	1.2674e-27	261360000	43561000	0.000127654	0.0127654		21	1563;1696;2029	True;True;True	1683;1819;2187	28356;28357;28358;28359;28360;28361;28362;28363;28364;28365;28366;28367;28368;28369;28370;28371;28372;28373;28374;28375;28376;28377;30950;30951;30952;30953;37812;37813;37814	18614;18615;18616;18617;18618;18619;18620;18621;18622;18623;18624;18625;18626;18627;18628;18629;18630;20427;24918;24919;24920	18629;20427;24919
centroid=centroid=454Isotigs_contig_110175;seqs=1;;seqs=1;	centroid=centroid=454Isotigs_contig_110175;seqs=1;;seqs=1;	2	2	2	>centroid=centroid=454Isotigs_contig_110175;seqs=1;;seqs=1;	1	2	2	2	11.7	11.7	11.7	20.176	179	179	1.3604e-10	57177000	5198000	1.52325e-05	0.00152325		22	264;883	True;True	282;960	5058;5059;15800;15801;15802;15803;15804;15805;15806;15807	3423;10382;10383;10384;10385	3423;10382
centroid=centroid=454Isotigs_contig_110398;seqs=1;;seqs=1;	centroid=centroid=454Isotigs_contig_110398;seqs=1;;seqs=1;	3	3	3	>centroid=centroid=454Isotigs_contig_110398;seqs=1;;seqs=1;	1	3	3	3	4.2	4.2	4.2	107.47	985	985	2.6727e-09	134470000	4074800	1.19411e-05	0.00119411		23	1598;2953;3000	True;True;True	1718;3258;3307	29030;29031;29032;29033;29034;29035;29036;29037;29038;29039;29040;29041;29042;29043;29044;29045;29046;29047;58296;58297;58298;58299;58300;58301;58302;59133;59134;59135;59136;59137;59138;59139;59140;59141;59142;59143;59144;59145	19209;19210;19211;19212;19213;19214;19215;38639;38640;39097;39098	19211;38640;39098
centroid=centroid=454Isotigs_contig_1108;seqs=1;;seqs=1;	centroid=centroid=454Isotigs_contig_1108;seqs=1;;seqs=1;	4	4	4	>centroid=centroid=454Isotigs_contig_1108;seqs=1;;seqs=1;	1	4	4	4	34.9	34.9	34.9	14.403	126	126	6.2791e-14	269430000	33679000	9.86951e-05	0.00986951		24	627;1140;2954;3145	True;True;True;True	676;1239;3259;3457	11287;11288;20826;20827;20828;20829;20830;20831;20832;20833;20834;20835;58303;58304;58305;58306;61657;61658;61659;61660;61661;61662;61663	7445;13968;13969;13970;13971;13972;13973;13974;13975;38641;38642;40548;40549	7445;13968;38641;40549	23		64
centroid=centroid=454Isotigs_contig_11108;seqs=1;;seqs=1;	centroid=centroid=454Isotigs_contig_11108;seqs=1;;seqs=1;	2	2	2	>centroid=centroid=454Isotigs_contig_11108;seqs=1;;seqs=1;	1	2	2	2	9.3	9.3	9.3	28.32	247	247	4.0449e-23	129790000	8112200	2.37725e-05	0.00237725		25	1174;2512	True;True	1273;2795	21238;21239;21240;49484;49485;49486;49487;49488;49489;49490;49491;49492;49493;49494;49495;49496;49497;49498	14175;14176;32855;32856;32857;32858;32859;32860;32861;32862;32863	14175;32859
centroid=centroid=454Isotigs_contig_11180;seqs=1;;seqs=1;	centroid=centroid=454Isotigs_contig_11180;seqs=1;;seqs=1;	1	1	1	>centroid=centroid=454Isotigs_contig_11180;seqs=1;;seqs=1;	1	1	1	1	2	2	2	87.539	788	788	0.00016873	7521300	183450	5.37593e-07	5.37593e-05		26	2137	TRUE	2327	40353;40354;40355;40356	26671	26671
centroid=centroid=454Isotigs_contig_111860;seqs=1;;seqs=1;	centroid=centroid=454Isotigs_contig_111860;seqs=1;;seqs=1;	1	1	1	>centroid=centroid=454Isotigs_contig_111860;seqs=1;;seqs=1;	1	1	1	1	3.2	3.2	3.2	27.924	247	247	0.0027635	13155000	876980	2.56996e-06	0.000256996		27	542	TRUE	573	9721;9722;9723;9724;9725;9726	6419	6419	24		213
centroid=centroid=454Isotigs_contig_112077;seqs=1;;seqs=1;	centroid=centroid=454Isotigs_contig_112077;seqs=1;;seqs=1;	1	1	1	>centroid=centroid=454Isotigs_contig_112077;seqs=1;;seqs=1;	1	1	1	1	5.9	5.9	5.9	20.31	186	186	2.6916e-08	16144000	3228700	9.46159e-06	0.000946159		28	422	TRUE	443	7457;7458;7459;7460;7461;7462;7463;7464;7465;7466;7467;7468;7469;7470;7471;7472	4925;4926;4927;4928;4929;4930;4931;4932;4933;4934;4935;4936;4937;4938	4925	25		156
centroid=centroid=454Isotigs_contig_11304;seqs=1;;seqs=1;;centroid=centroid=454Isotigs_contig_35849;seqs=1;;seqs=1;	centroid=centroid=454Isotigs_contig_11304;seqs=1;;seqs=1;;centroid=centroid=454Isotigs_contig_35849;seqs=1;;seqs=1;	1;1	1;1	1;1	>centroid=centroid=454Isotigs_contig_11304;seqs=1;;seqs=1;;>centroid=centroid=454Isotigs_contig_35849;seqs=1;;seqs=1;	2	1	1	1	3.5	3.5	3.5	35.932	317	317;493	3.8558e-08	50242000	3864800	1.13257e-05	0.00113257		29	946	TRUE	1027	16987;16988;16989;16990;16991;16992;16993;16994;16995;16996	11312;11313;11314;11315;11316;11317;11318;11319;11320	11318
centroid=centroid=454Isotigs_contig_11338;seqs=1;;seqs=1;	centroid=centroid=454Isotigs_contig_11338;seqs=1;;seqs=1;	5	5	5	>centroid=centroid=454Isotigs_contig_11338;seqs=1;;seqs=1;	1	5	5	5	16.8	16.8	16.8	40.117	370	370	9.3588e-17	287090000	20507000	6.0095e-05	0.0060095		30	77;148;257;697;2180	True;True;True;True;True	83;156;275;765;2393	1591;1592;1593;1594;1595;1596;1597;1598;1599;1600;1601;1602;1603;2863;2864;2865;2866;2867;2868;2869;2870;2871;2872;2873;4943;4944;4945;4946;4947;4948;4949;4950;4951;4952;4953;4954;4955;4956;4957;4958;12761;12762;12763;12764;12765;12766;12767;12768;12769;12770;12771;12772;12773;12774;12775;12776;41449;41450	1192;1193;1194;1195;1196;1197;2079;2080;2081;2082;2083;2084;2085;2086;2087;3354;3355;3356;8552;8553;8554;8555;8556;8557;8558;8559;8560;8561;27416	1192;2085;3356;8555;27416	26		112
centroid=centroid=454Isotigs_contig_11358;seqs=1;;seqs=1;	centroid=centroid=454Isotigs_contig_11358;seqs=1;;seqs=1;	7	7	7	>centroid=centroid=454Isotigs_contig_11358;seqs=1;;seqs=1;	1	7	7	7	14.5	14.5	14.5	48.978	433	433	6.5131e-38	932990000	46650000	0.000136706	0.0136706		31	348;884;957;1564;1654;1655;1778	True;True;True;True;True;True;True	368;961;1038;1684;1776;1777;1902	6425;6426;6427;6428;6429;6430;6431;6432;6433;6434;6435;6436;6437;6438;6439;15808;15809;15810;15811;15812;15813;15814;15815;15816;15817;15818;15819;15820;15821;15822;15823;15824;15825;17167;17168;17169;17170;17171;17172;17173;17174;17175;17176;17177;17178;17179;17180;28378;28379;28380;28381;28382;28383;28384;28385;28386;28387;28388;28389;28390;28391;28392;28393;28394;28395;28396;30116;30117;30118;…	4271;4272;4273;4274;10386;10387;10388;10389;10390;10391;10392;10393;10394;10395;10396;10397;10398;11424;11425;11426;11427;18631;18632;18633;18634;18635;18636;18637;18638;18639;18640;18641;18642;18643;19824;19825;19826;19827;19828;19829;19830;19831;19832;19833;19834;19835;19836;19837;19838;21546;21547;21548;21549	4273;10390;11427;18634;19824;19838;21549
centroid=centroid=454Isotigs_contig_1136;seqs=1;;seqs=1;	centroid=centroid=454Isotigs_contig_1136;seqs=1;;seqs=1;	1	1	1	>centroid=centroid=454Isotigs_contig_1136;seqs=1;;seqs=1;	1	1	1	1	6.4	6.4	6.4	18.897	172	172	3.3351e-08	17682000	2947100	8.63637e-06	0.000863637		32	1200	TRUE	1299	21581;21582;21583;21584;21585;21586	14401;14402	14402
centroid=centroid=454Isotigs_contig_1152;seqs=1;;seqs=1;	centroid=centroid=454Isotigs_contig_1152;seqs=1;;seqs=1;	3	3	3	>centroid=centroid=454Isotigs_contig_1152;seqs=1;;seqs=1;	1	3	3	3	28.4	28.4	28.4	9.2539	88	88	5.7409e-133	123320000000	61659000000	0.180689	18.0689		33	1587;1858;2320	True;True;True	1707;1990;1991;1992;2595	28798;28799;28800;28801;28802;28803;28804;28805;28806;28807;28808;28809;28810;28811;28812;28813;28814;28815;28816;28817;28818;28819;28820;28821;28822;28823;28824;28825;28826;28827;28828;28829;28830;28831;28832;28833;28834;28835;28836;28837;28838;28839;28840;28841;28842;28843;28844;28845;28846;28847;28848;28849;28850;28851;28852;28853;28854;28855;28856;28857;28858;28859;28860;28861;28862;28863;288…	19015;19016;19017;19018;19019;19020;19021;19022;19023;19024;19025;19026;19027;19028;19029;19030;19031;19032;19033;19034;19035;19036;19037;19038;19039;19040;19041;19042;19043;19044;19045;19046;19047;19048;19049;19050;19051;19052;19053;19054;19055;19056;19057;19058;19059;19060;19061;19062;19063;19064;19065;19066;19067;19068;19069;19070;19071;19072;19073;19074;19075;19076;19077;19078;19079;19080;190…	19148;22173;30092	27;28		74;76
centroid=centroid=454Isotigs_contig_116159;seqs=1;;seqs=1;	centroid=centroid=454Isotigs_contig_116159;seqs=1;;seqs=1;	1	1	1	>centroid=centroid=454Isotigs_contig_116159;seqs=1;;seqs=1;	1	1	1	1	10.4	10.4	10.4	18.186	164	164	6.2499e-33	195630000	21737000	6.36995e-05	0.00636995		34	997	TRUE	1085	18241;18242;18243;18244;18245;18246;18247;18248;18249;18250;18251;18252;18253;18254;18255;18256;18257;18258;18259;18260;18261;18262;18263;18264;18265;18266;18267;18268;18269;18270;18271;18272;18273;18274	12177;12178;12179;12180;12181;12182;12183;12184;12185;12186;12187;12188;12189;12190;12191;12192	12192
centroid=centroid=454Isotigs_contig_116171;seqs=1;;seqs=1;;CON__P02070;CON__Q3SX09	centroid=centroid=454Isotigs_contig_116171;seqs=1;;seqs=1;	9;1;1	9;1;1	9;1;1	>centroid=centroid=454Isotigs_contig_116171;seqs=1;;seqs=1;	3	9	9	9	63.9	63.9	63.9	15.998	147	147;145;201	5.266e-60	1844200000	167650000	0.000491292	0.0491292		35	561;747;1467;1657;2371;2990;3026;3093;3094	True;True;True;True;True;True;True;True;True	593;822;1579;1779;2647;3296;3334;3403;3404	9958;9959;9960;13652;13653;13654;13655;13656;13657;26546;30141;30142;30143;46317;46318;46319;58876;58877;58878;58879;58880;58881;59573;59574;59575;59576;59577;59578;59579;59580;59581;59582;59583;59584;59585;59586;59587;59588;59589;60807;60808;60809;60810;60811;60812;60813;60814;60815;60816	6542;6543;9056;9057;9058;17482;19840;30662;38960;38961;38962;38963;38964;39318;39319;39320;39321;39322;39323;40046;40047;40048;40049;40050;40051	6543;9058;17482;19840;30662;38961;39323;40047;40051	29		56
centroid=centroid=454Isotigs_contig_11638;seqs=1;;seqs=1;	centroid=centroid=454Isotigs_contig_11638;seqs=1;;seqs=1;	1	1	1	>centroid=centroid=454Isotigs_contig_11638;seqs=1;;seqs=1;	1	1	1	1	15.6	15.6	15.6	7.6516	64	64	0.00036307	91953000	45977000	0.000134734	0.0134734		37	1489	TRUE	1605	27031;27032;27033;27034;27035;27036;27037;27038;27039;27040;27041;27042;27043;27044;27045;27046;27047;27048;27049;27050;27051;27052;27053;27054;27055;27056	17760;17761;17762;17763;17764;17765;17766;17767;17768;17769	17762
centroid=centroid=454Isotigs_contig_116744;seqs=1;;seqs=1;	centroid=centroid=454Isotigs_contig_116744;seqs=1;;seqs=1;	2	2	2	>centroid=centroid=454Isotigs_contig_116744;seqs=1;;seqs=1;	1	2	2	2	10.3	10.3	10.3	29.751	271	271	4.2158e-16	249960000	20830000	6.10415e-05	0.00610415		38	2335;3232	True;True	2610;3547	45625;45626;45627;45628;45629;63337;63338;63339;63340;63341;63342;63343;63344;63345;63346;63347;63348;63349;63350;63351;63352;63353;63354;63355;63356	30280;30281;30282;30283;41632;41633;41634;41635;41636;41637;41638;41639;41640;41641;41642;41643;41644	30283;41632	31		126
centroid=centroid=454Isotigs_contig_11812;seqs=1;;seqs=1;	centroid=centroid=454Isotigs_contig_11812;seqs=1;;seqs=1;	1	1	1	>centroid=centroid=454Isotigs_contig_11812;seqs=1;;seqs=1;	1	1	1	1	12.3	12.3	12.3	9.2133	81	81	0.0012954	9165800	1833200	5.37213e-06	0.000537213		39	2803	TRUE	3101	55754;55755;55756;55757;55758;55759;55760	37180	37180
centroid=centroid=454Isotigs_contig_11813;seqs=1;;seqs=1;	centroid=centroid=454Isotigs_contig_11813;seqs=1;;seqs=1;	1	1	1	>centroid=centroid=454Isotigs_contig_11813;seqs=1;;seqs=1;	1	1	1	1	9.9	9.9	9.9	16.745	142	142	0.0010453	17207000	1564200	4.58383e-06	0.000458383		40	1983	TRUE	2137	36780;36781;36782;36783;36784;36785;36786;36787	24175;24176;24177	24177
centroid=centroid=454Isotigs_contig_1188;seqs=2;;seqs=1;	centroid=centroid=454Isotigs_contig_1188;seqs=2;;seqs=1;	8	8	8	>centroid=centroid=454Isotigs_contig_1188;seqs=2;;seqs=1;	1	8	8	8	63.1	63.1	63.1	19.831	179	179	7.1199e-98	8932400000	893240000	0.00261761	0.261761		41	269;563;566;763;1400;2282;2632;3058	True;True;True;True;True;True;True;True	287;595;598;838;1510;2549;2550;2919;2920;3366	5151;5152;5153;5154;5155;5156;5157;5158;5159;5160;5161;5162;5163;9973;9974;9975;10038;10039;10040;10041;10042;10043;10044;10045;10046;10047;10048;10049;10050;10051;10052;10053;10054;10055;10056;10057;10058;10059;10060;10061;10062;10063;13826;13827;13828;13829;13830;13831;13832;13833;13834;13835;13836;13837;13838;13839;13840;13841;13842;13843;13844;13845;13846;25336;25337;25338;25339;25340;25341;2…	3473;3474;3475;3476;3477;6548;6549;6597;6598;6599;6600;6601;6602;6603;6604;6605;6606;6607;6608;6609;6610;6611;6612;6613;6614;6615;6616;6617;6618;6619;6620;9159;9160;9161;9162;9163;9164;9165;9166;9167;9168;9169;9170;16790;16791;16792;16793;16794;16795;16796;16797;16798;16799;16800;16801;16802;16803;29595;29596;29597;29598;29599;29600;34272;34273;34274;34275;34276;34277;34278;34279;34280;34281;3428…	3477;6548;6620;9160;16797;29598;34281;39705	32		24
centroid=centroid=454Isotigs_contig_11883;seqs=1;;seqs=1;	centroid=centroid=454Isotigs_contig_11883;seqs=1;;seqs=1;	5	5	5	>centroid=centroid=454Isotigs_contig_11883;seqs=1;;seqs=1;	1	5	5	5	9	9	9	70.224	624	624	1.5509e-12	45346000	1462800	4.28668e-06	0.000428668		42	944;1164;1659;1847;1952	True;True;True;True;True	1025;1263;1781;1975;2101	16980;16981;16982;16983;16984;16985;21132;30157;33568;33569;33570;33571;33572;36072;36073	11310;14115;19844;22040;23752	11310;14115;19844;22040;23752	33		110
centroid=centroid=454Isotigs_contig_11910;seqs=1;;seqs=1;	centroid=centroid=454Isotigs_contig_11910;seqs=1;;seqs=1;	1	1	1	>centroid=centroid=454Isotigs_contig_11910;seqs=1;;seqs=1;	1	1	1	1	13.3	13.3	13.3	16.669	150	150	2.2835e-10	3314800	473540	1.38769e-06	0.000138769		43	1630	TRUE	1750	29620;29621	19561	19561
centroid=centroid=454Isotigs_contig_11930;seqs=1;;seqs=1;	centroid=centroid=454Isotigs_contig_11930;seqs=1;;seqs=1;	2	2	2	>centroid=centroid=454Isotigs_contig_11930;seqs=1;;seqs=1;	1	2	2	2	6.8	6.8	6.8	25.262	236	236	1.8043e-07	652010000	108670000	0.000318453	0.0318453		44	1681;1682	True;True	1804;1805	30666;30667;30668;30669;30670;30671;30672;30673;30674;30675;30676;30677;30678;30679;30680;30681;30682;30683;30684;30685;30686;30687;30688;30689;30690;30691;30692	20212;20213;20214;20215;20216;20217;20218;20219;20220;20221;20222;20223;20224;20225;20226;20227	20225;20227
centroid=centroid=454Isotigs_contig_31326;seqs=1;;seqs=1;;centroid=centroid=454Isotigs_contig_73176;seqs=1;;seqs=1;;centroid=centroid=454Isotigs_contig_20776;seqs=1;;seqs=1;;centroid=centroid=454Isotigs_contig_119585;seqs=1;;seqs=1;	centroid=centroid=454Isotigs_contig_31326;seqs=1;;seqs=1;;centroid=centroid=454Isotigs_contig_73176;seqs=1;;seqs=1;;centroid=centroid=454Isotigs_contig_20776;seqs=1;;seqs=1;;centroid=centroid=454Isotigs_contig_119585;seqs=1;;seqs=1;	1;1;1;1	1;1;1;1	1;1;1;1	>centroid=centroid=454Isotigs_contig_31326;seqs=1;;seqs=1;;>centroid=centroid=454Isotigs_contig_73176;seqs=1;;seqs=1;;>centroid=centroid=454Isotigs_contig_20776;seqs=1;;seqs=1;;>centroid=centroid=454Isotigs_contig_119585;seqs=1;;seqs=1;	4	1	1	1	2.9	2.9	2.9	35.301	313	313;348;586;661	0.00070887	9221000	922100	2.70218e-06	0.000270218		45	2720	TRUE	3011	53814;53815;53816;53817	35981;35982	35981
centroid=centroid=454Isotigs_contig_11987;seqs=1;;seqs=1;	centroid=centroid=454Isotigs_contig_11987;seqs=1;;seqs=1;	1	1	1	>centroid=centroid=454Isotigs_contig_11987;seqs=1;;seqs=1;	1	1	1	1	4.1	4.1	4.1	33.414	295	295	0.00030366	17727000	1477300	4.32917e-06	0.000432917		46	824	TRUE	899	14930;14931;14932;14933;14934;14935	9877;9878	9877
centroid=centroid=454Isotigs_contig_12039;seqs=1;;seqs=1;	centroid=centroid=454Isotigs_contig_12039;seqs=1;;seqs=1;	6	6	6	>centroid=centroid=454Isotigs_contig_12039;seqs=1;;seqs=1;	1	6	6	6	10.4	10.4	10.4	78.861	709	709	4.3211e-17	78179000	2521900	7.39034e-06	0.000739034		47	39;258;426;1613;2098;2843	True;True;True;True;True;True	43;276;447;1733;2267;3145	798;799;800;4959;4960;4961;4962;4963;7505;7506;7507;7508;29324;29325;29326;39289;39290;56545;56546;56547;56548;56549;56550;56551;56552	549;3357;4950;19381;25964;37603;37604;37605	549;3357;4950;19381;25964;37603
centroid=centroid=454Isotigs_contig_120497;seqs=1;;seqs=1;	centroid=centroid=454Isotigs_contig_120497;seqs=1;;seqs=1;	1	1	1	>centroid=centroid=454Isotigs_contig_120497;seqs=1;;seqs=1;	1	1	1	1	5.7	5.7	5.7	26.552	244	244	8.1451e-23	611500000	61150000	0.000179198	0.0179198		48	2441	TRUE	2723	47884;47885;47886;47887;47888;47889;47890;47891;47892;47893;47894;47895;47896;47897;47898;47899;47900;47901;47902;47903	31643;31644;31645;31646;31647;31648;31649	31647
centroid=centroid=454Isotigs_contig_1208;seqs=1;;seqs=1;	centroid=centroid=454Isotigs_contig_1208;seqs=1;;seqs=1;	2	2	2	>centroid=centroid=454Isotigs_contig_1208;seqs=1;;seqs=1;	1	2	2	2	14.4	14.4	14.4	16.347	146	146	9.7298e-10	32969000	2997100	8.78289e-06	0.000878289		49	984;1709	True;True	1068;1832	17803;31336;31337;31338;31339;31340;31341;31342;31343;31344	11816;20797;20798;20799	11816;20797
centroid=centroid=454Isotigs_contig_1219;seqs=1;;seqs=1;	centroid=centroid=454Isotigs_contig_1219;seqs=1;;seqs=1;	12	12	12	>centroid=centroid=454Isotigs_contig_1219;seqs=1;;seqs=1;	1	12	12	12	27	27	27	55.702	496	496	9.6683e-66	780650000	21099000	6.18298e-05	0.00618298		50	755;756;1407;1596;1685;1735;1838;1920;2136;2711;2889;3187	True;True;True;True;True;True;True;True;True;True;True;True	830;831;1517;1716;1808;1858;1964;1965;2067;2326;3002;3194;3500	13750;13751;13752;13753;13754;13755;13756;13757;13758;13759;13760;13761;13762;13763;25473;25474;25475;25476;25477;25478;25479;25480;29005;29006;29007;29008;29009;29010;29011;29012;30770;30771;30772;30773;30774;30775;30776;30777;30778;30779;30780;30781;30782;30783;30784;30785;30786;30787;30788;30789;30790;30791;30792;30793;30794;30795;30796;30797;30798;31832;31833;31834;31835;31836;31837;31838;318…	9114;9115;9116;9117;9118;9119;9120;16867;19196;19197;20327;20328;20329;20330;20331;20332;20333;20334;20335;20336;20337;20338;20339;20340;20341;20342;20343;20344;20345;20346;20347;21045;21046;21047;21048;21049;21050;21051;21052;21053;21054;21055;21992;21993;21994;21995;21996;21997;21998;21999;22000;22001;22002;22003;22004;23075;23076;23077;23078;26664;26665;26666;26667;26668;26669;26670;35627;3805…	9117;9119;16867;19196;20347;21047;21997;23077;26670;35627;38056;41150	34;35;36		319;351;420
centroid=centroid=454Isotigs_contig_12292;seqs=1;;seqs=1;	centroid=centroid=454Isotigs_contig_12292;seqs=1;;seqs=1;	1	1	1	>centroid=centroid=454Isotigs_contig_12292;seqs=1;;seqs=1;	1	1	1	1	7.7	7.7	7.7	17.52	155	155	3.0801e-06	55229000	7889800	2.31208e-05	0.00231208		51	1789	TRUE	1913	32753;32754;32755;32756;32757;32758;32759;32760;32761;32762;32763;32764;32765;32766;32767;32768;32769;32770	21597;21598;21599;21600;21601;21602;21603;21604;21605;21606	21602
centroid=centroid=454Isotigs_contig_123;seqs=1;;seqs=1;	centroid=centroid=454Isotigs_contig_123;seqs=1;;seqs=1;	13	13	13	>centroid=centroid=454Isotigs_contig_123;seqs=1;;seqs=1;	1	13	13	13	43.8	43.8	43.8	19.382	185	185	0	985710000000	140820000000	0.412668	41.2668		52	444;664;695;1305;1704;1990;1991;2086;2638;2639;3207;3208;3209	True;True;True;True;True;True;True;True;True;True;True;True;True	466;717;760;761;762;763;1412;1413;1827;2144;2145;2254;2926;2927;3520;3521;3522	7801;7802;7803;7804;7805;7806;7807;7808;7809;7810;7811;7812;7813;7814;7815;7816;7817;7818;7819;7820;7821;7822;7823;7824;7825;7826;7827;7828;7829;7830;7831;7832;7833;7834;7835;7836;7837;7838;7839;7840;7841;7842;7843;7844;7845;7846;7847;7848;11755;11756;11757;11758;11759;11760;11761;11762;11763;11764;11765;11766;11767;11768;11769;11770;11771;11772;11773;11774;11775;11776;11777;12331;12332;12333;123…	5141;5142;5143;5144;5145;5146;5147;5148;5149;5150;5151;5152;5153;5154;5155;5156;5157;5158;5159;5160;5161;5162;5163;5164;5165;5166;5167;5168;5169;5170;5171;5172;5173;7661;7662;7663;7664;7665;7997;7998;7999;8000;8001;8002;8003;8004;8005;8006;8007;8008;8009;8010;8011;8012;8013;8014;8015;8016;8017;8018;8019;8020;8021;8022;8023;8024;8025;8026;8027;8028;8029;8030;8031;8032;8033;8034;8035;8036;8037;8038…	5173;7665;8522;15769;20545;24232;24400;25890;34654;34837;41326;41352;41403	37;38;39		146;147;165
centroid=centroid=454Isotigs_contig_123124;seqs=1;;seqs=1;	centroid=centroid=454Isotigs_contig_123124;seqs=1;;seqs=1;	2	2	2	>centroid=centroid=454Isotigs_contig_123124;seqs=1;;seqs=1;	1	2	2	2	6.2	6.2	6.2	53.608	470	470	2.2e-11	45697000	2688100	7.87738e-06	0.000787738		53	157;1566	True;True	165;1686	3037;3038;3039;3040;3041;3042;3043;28404	2184;2185;2186;2187;2188;2189;18646	2187;18646
centroid=centroid=454Isotigs_contig_1237;seqs=1;;seqs=2;	centroid=centroid=454Isotigs_contig_1237;seqs=1;;seqs=2;	12	12	12	>centroid=centroid=454Isotigs_contig_1237;seqs=1;;seqs=2;	1	12	12	12	33.4	33.4	33.4	57.431	518	518	5.9577e-83	1483400000	57054000	0.000167195	0.0167195		54	266;277;709;888;1161;1302;1378;1864;1905;2162;2438;2846	True;True;True;True;True;True;True;True;True;True;True;True	284;295;782;965;1260;1409;1487;1999;2048;2366;2367;2719;2720;3148	5082;5083;5084;5085;5086;5087;5088;5089;5090;5091;5092;5093;5094;5095;5096;5097;5098;5099;5100;5101;5102;5103;5104;5105;5106;5107;5108;5109;5110;5111;5112;5113;5273;5274;5275;5276;5277;5278;5279;5280;5281;5282;5283;5284;5285;5286;13022;13023;13024;13025;13026;13027;13028;13029;13030;13031;13032;13033;13034;13035;13036;13037;13038;13039;13040;13041;13042;13043;13044;13045;13046;13047;13048;13049;1…	3431;3432;3433;3434;3435;3436;3437;3438;3439;3440;3441;3442;3443;3444;3445;3446;3447;3448;3449;3450;3451;3542;3543;3544;3545;3546;3547;8703;8704;8705;8706;8707;8708;8709;8710;8711;8712;8713;8714;8715;8716;8717;8718;8719;8720;8721;8722;8723;8724;8725;8726;10426;10427;10428;10429;10430;10431;10432;14097;14098;14099;15722;15723;15724;15725;15726;16558;16559;22258;22735;22736;22737;27278;27279;27280;…	3445;3547;8720;10427;14097;15725;16559;22258;22736;27291;31615;37615	40;41;42;43;44		81;112;160;171;319
centroid=centroid=454Isotigs_contig_124132;seqs=1;;seqs=1;	centroid=centroid=454Isotigs_contig_124132;seqs=1;;seqs=1;	3	3	3	>centroid=centroid=454Isotigs_contig_124132;seqs=1;;seqs=1;	1	3	3	3	10.5	10.5	10.5	37.015	332	332	1.4342e-17	190540000	12703000	3.72257e-05	0.00372257		55	56;345;2537	True;True;True	60;365;2823	1180;1181;1182;1183;1184;1185;1186;1187;1188;1189;1190;1191;1192;1193;1194;1195;1196;1197;1198;1199;1200;6404;6405;50159;50160;50161;50162;50163;50164;50165;50166;50167;50168;50169;50170;50171;50172	830;831;832;4259;4260;33199;33200;33201;33202;33203;33204;33205	832;4260;33203
centroid=centroid=454Isotigs_contig_125407;seqs=1;;seqs=1;	centroid=centroid=454Isotigs_contig_125407;seqs=1;;seqs=1;	1	1	1	>centroid=centroid=454Isotigs_contig_125407;seqs=1;;seqs=1;	1	1	1	1	4.8	4.8	4.8	24.312	208	208	0.00020435	58649000	4511500	1.32208e-05	0.00132208		56	2123	TRUE	2304;2305	39839;39840;39841;39842;39843;39844;39845;39846;39847;39848;39849;39850;39851;39852;39853;39854;39855;39856;39857;39858;39859;39860;39861;39862;39863;39864;39865;39866;39867;39868;39869	26345;26346;26347;26348;26349;26350;26351;26352;26353;26354;26355;26356;26357;26358;26359	26347	45		127
centroid=centroid=454Isotigs_contig_12582;seqs=1;;seqs=1;	centroid=centroid=454Isotigs_contig_12582;seqs=1;;seqs=1;	1	1	1	>centroid=centroid=454Isotigs_contig_12582;seqs=1;;seqs=1;	1	1	1	1	5.1	5.1	5.1	24.585	215	215	2.7785e-05	17052000	1421000	4.16419e-06	0.000416419		57	796	TRUE	871	14403;14404;14405;14406;14407;14408;14409	9506;9507	9506
centroid=centroid=454Isotigs_contig_12587;seqs=1;;seqs=2;	centroid=centroid=454Isotigs_contig_12587;seqs=1;;seqs=2;	2	2	2	>centroid=centroid=454Isotigs_contig_12587;seqs=1;;seqs=2;	1	2	2	2	12.2	12.2	12.2	19.896	188	188	3.2652e-18	147370000	21053000	6.1695e-05	0.0061695		58	1317;2931	True;True	1425;3236	23883;23884;23885;23886;23887;23888;23889;23890;23891;23892;23893;23894;23895;23896;57918;57919;57920;57921;57922;57923;57924;57925;57926;57927;57928;57929;57930;57931;57932;57933;57934	15827;15828;15829;15830;15831;38382;38383;38384;38385;38386;38387;38388;38389;38390;38391;38392	15831;38382
centroid=centroid=454Isotigs_contig_1259;seqs=1;;seqs=5;	centroid=centroid=454Isotigs_contig_1259;seqs=1;;seqs=5;	10	2	2	>centroid=centroid=454Isotigs_contig_1259;seqs=1;;seqs=5;	1	10	2	2	35.1	6	6	40.856	368	368	3.0433e-79	58511000	3657000	1.07167e-05	0.00107167		59	490;594;725;928;1222;1945;2176;2177;2731;2945	False;True;False;False;False;False;False;False;True;False	517;638;799;1009;1321;2094;2386;2387;2388;3022;3250	8730;8731;8732;8733;8734;8735;8736;8737;8738;8739;8740;8741;8742;8743;10809;10810;10811;10812;10813;10814;10815;10816;10817;13308;13309;13310;13311;13312;13313;13314;13315;13316;16810;16811;16812;21877;21878;21879;21880;21881;21882;21883;21884;21885;21886;21887;21888;21889;21890;35899;35900;35901;35902;35903;35904;35905;35906;35907;35908;35909;35910;35911;35912;35913;35914;35915;35916;35917;35918…	5795;5796;7123;7124;7125;7126;8872;8873;8874;11228;14534;14535;14536;14537;14538;14539;14540;14541;23601;23602;23603;23604;23605;27378;27379;27380;27381;27382;27383;27384;27385;27386;27387;27388;27389;27390;27391;27392;27393;27394;27395;27396;27397;27398;27399;27400;27401;27402;27403;27404;27405;27406;27407;27408;36047;38541;38542	5796;7123;8872;11228;14536;23601;27385;27408;36047;38542
centroid=centroid=454Isotigs_contig_1265;seqs=2;;seqs=1;	centroid=centroid=454Isotigs_contig_1265;seqs=2;;seqs=1;	12	12	12	>centroid=centroid=454Isotigs_contig_1265;seqs=2;;seqs=1;	1	12	12	12	37.6	37.6	37.6	19.055	189	189	1.3248e-245	132330000000	13233000000	0.0387788	3.87788		61	71;72;639;685;1543;1544;2286;2287;2317;2318;2533;2534	True;True;True;True;True;True;True;True;True;True;True;True	75;76;77;78;690;747;1661;1662;1663;1664;2558;2559;2590;2591;2592;2593;2819;2820	1392;1393;1394;1395;1396;1397;1398;1399;1400;1401;1402;1403;1404;1405;1406;1407;1408;1409;1410;1411;1412;1413;1414;1415;1416;1417;1418;1419;1420;1421;1422;1423;1424;1425;1426;1427;1428;1429;1430;1431;1432;1433;1434;1435;1436;1437;1438;1439;1440;1441;1442;1443;1444;1445;1446;1447;1448;1449;1450;1451;1452;1453;1454;1455;1456;1457;1458;1459;1460;1461;1462;1463;1464;1465;1466;1467;1468;1469;1470;1471…	955;956;957;958;959;960;961;962;963;964;965;966;967;968;969;970;971;972;973;974;975;976;977;978;979;980;981;982;983;984;985;986;987;988;989;990;991;992;993;994;995;996;997;998;999;1000;1001;1002;1003;1004;1005;1006;1007;1008;1009;1010;1011;1012;1013;1014;1015;1016;1017;1018;1019;1020;1021;1022;1023;1024;1025;1026;1027;1028;1029;1030;1031;1032;1033;1034;1035;1036;1037;1038;1039;1040;1041;1042;1043…	958;1160;7516;7914;18297;18317;29741;29746;30030;30071;33149;33151	46;47;48		41;95;104
centroid=centroid=454Isotigs_contig_126964;seqs=1;;seqs=1;	centroid=centroid=454Isotigs_contig_126964;seqs=1;;seqs=1;	3	3	3	>centroid=centroid=454Isotigs_contig_126964;seqs=1;;seqs=1;	1	3	3	3	11.9	11.9	11.9	34.445	302	302	3.0872e-08	49435000	2746400	8.04822e-06	0.000804822		62	1191;1336;3107	True;True;True	1290;1444;3419	21485;21486;21487;21488;24213;24214;24215;24216;24217;24218;24219;24220;24221;24222;24223;24224;24225;61110;61111;61112	14331;14332;16020;16021;16022;16023;16024;40212	14332;16023;40212	49		77
centroid=centroid=454Isotigs_contig_127437;seqs=2;;seqs=1;	centroid=centroid=454Isotigs_contig_127437;seqs=2;;seqs=1;	1	1	1	>centroid=centroid=454Isotigs_contig_127437;seqs=2;;seqs=1;	1	1	1	1	5.5	5.5	5.5	32.884	291	291	6.8495e-05	15510000	1292500	3.78762e-06	0.000378762		63	2508	TRUE	2791	49444;49445;49446;49447;49448	32827;32828;32829	32828
centroid=centroid=454Isotigs_contig_1281;seqs=1;;seqs=1;	centroid=centroid=454Isotigs_contig_1281;seqs=1;;seqs=1;	1	1	1	>centroid=centroid=454Isotigs_contig_1281;seqs=1;;seqs=1;	1	1	1	1	4.6	4.6	4.6	19.125	174	174	4.3532e-05	141200000	20172000	5.91133e-05	0.00591133		64	2067	TRUE	2229	38548;38549;38550;38551;38552;38553;38554;38555;38556;38557	25519;25520	25519
centroid=centroid=454Isotigs_contig_12941;seqs=1;;seqs=1;	centroid=centroid=454Isotigs_contig_12941;seqs=1;;seqs=1;	9	9	9	>centroid=centroid=454Isotigs_contig_12941;seqs=1;;seqs=1;	1	9	9	9	57.5	57.5	57.5	24.101	214	214	1.168e-141	18997000000	1461300000	0.00428229	0.428229		65	937;1440;1470;1687;1736;1903;2050;2268;3105	True;True;True;True;True;True;True;True;True	1018;1552;1583;1584;1810;1859;1860;2046;2211;2526;2527;3416;3417	16889;16890;26071;26072;26073;26074;26075;26076;26077;26078;26079;26080;26081;26082;26083;26084;26085;26086;26087;26088;26089;26090;26091;26092;26093;26094;26095;26096;26097;26098;26099;26100;26101;26102;26103;26104;26105;26106;26107;26108;26109;26110;26649;26650;26651;26652;26653;26654;26655;26656;26657;26658;26659;26660;26661;26662;26663;26664;26665;26666;26667;26668;26669;26670;26671;26672;266…	11267;11268;17178;17179;17180;17181;17182;17183;17184;17185;17186;17187;17188;17189;17190;17191;17192;17193;17194;17195;17196;17197;17198;17199;17200;17201;17202;17203;17204;17205;17206;17207;17566;17567;17568;17569;17570;17571;17572;17573;17574;17575;17576;17577;17578;17579;17580;17581;17582;17583;17584;17585;17586;17587;17588;17589;17590;17591;17592;17593;17594;17595;17596;17597;17598;17599;203…	11267;17185;17566;20376;21065;22731;25319;29293;40209	50;51;52;53		35;36;139;206
centroid=centroid=454Isotigs_contig_130482;seqs=1;;seqs=1;;centroid=centroid=454Isotigs_contig_66615;seqs=1;;seqs=1;	centroid=centroid=454Isotigs_contig_130482;seqs=1;;seqs=1;;centroid=centroid=454Isotigs_contig_66615;seqs=1;;seqs=1;	1;1	1;1	1;1	>centroid=centroid=454Isotigs_contig_130482;seqs=1;;seqs=1;;>centroid=centroid=454Isotigs_contig_66615;seqs=1;;seqs=1;	2	1	1	1	4.3	4.3	4.3	29.063	258	258;429	0.00039982	20276000	1559700	4.57064e-06	0.000457064		66	442	TRUE	464	7757;7758;7759;7760;7761;7762;7763;7764;7765;7766;7767	5109;5110;5111	5111
centroid=centroid=454Isotigs_contig_130771;seqs=1;;seqs=1;	centroid=centroid=454Isotigs_contig_130771;seqs=1;;seqs=1;	4	4	4	>centroid=centroid=454Isotigs_contig_130771;seqs=1;;seqs=1;	1	4	4	4	11.5	11.5	11.5	58.124	523	523	5.0738e-43	227810000	7593700	2.22531e-05	0.00222531		67	16;191;1593;3132	True;True;True;True	16;207;1713;3444	192;193;194;195;196;197;198;199;200;201;3842;3843;3844;3845;3846;3847;3848;3849;3850;3851;3852;3853;3854;28977;28978;28979;28980;28981;28982;61488;61489;61490;61491;61492;61493;61494;61495;61496	124;125;126;127;2703;2704;2705;2706;2707;2708;2709;2710;2711;19188;19189;19190;40417;40418;40419	125;2709;19190;40419
centroid=centroid=454Isotigs_contig_131464;seqs=2;;seqs=1;	centroid=centroid=454Isotigs_contig_131464;seqs=2;;seqs=1;	2	2	2	>centroid=centroid=454Isotigs_contig_131464;seqs=2;;seqs=1;	1	2	2	2	9.5	9.5	9.5	23.641	211	211	1.4338e-05	30642000	3830200	1.12243e-05	0.00112243		68	710;1721	True;True	783;1844	13058;13059;13060;13061;13062;31581;31582;31583;31584;31585;31586;31587;31588;31589;31590;31591;31592;31593;31594;31595	8727;20929;20930;20931;20932	8727;20930	54		108
centroid=centroid=454Isotigs_contig_132;seqs=1;;seqs=1;	centroid=centroid=454Isotigs_contig_132;seqs=1;;seqs=1;	22	22	22	>centroid=centroid=454Isotigs_contig_132;seqs=1;;seqs=1;	1	22	22	22	72.1	72.1	72.1	32.901	301	301	0	24148000000	1207400000	0.00353824	0.353824		69	43;156;209;344;447;739;1096;1236;1386;1462;2021;2045;2312;2329;2355;2487;2501;2794;2795;2922;3143;3144	True;True;True;True;True;True;True;True;True;True;True;True;True;True;True;True;True;True;True;True;True;True	47;164;225;364;469;814;1191;1336;1495;1574;2179;2203;2584;2604;2630;2769;2784;3092;3093;3227;3455;3456	852;853;854;855;856;857;858;859;860;861;862;3034;3035;3036;4066;4067;4068;6393;6394;6395;6396;6397;6398;6399;6400;6401;6402;6403;7858;7859;7860;7861;7862;7863;7864;7865;7866;7867;7868;7869;7870;7871;7872;7873;7874;7875;7876;13528;13529;13530;13531;13532;13533;13534;13535;13536;13537;13538;13539;13540;13541;13542;13543;13544;13545;13546;13547;13548;13549;13550;13551;13552;13553;13554;13555;20156;2…	586;587;588;589;590;591;592;593;594;2180;2181;2182;2183;2826;2827;2828;4248;4249;4250;4251;4252;4253;4254;4255;4256;4257;4258;5176;5177;5178;5179;5180;5181;5182;5183;5184;5185;5186;5187;5188;5189;5190;8978;8979;8980;8981;8982;8983;8984;8985;8986;8987;8988;8989;8990;8991;8992;8993;8994;8995;8996;8997;8998;13571;13572;13573;13574;13575;13576;13577;13578;13579;13580;13581;13582;13583;13584;13585;135…	591;2182;2826;4249;5188;8992;13587;14681;16650;17397;24873;25239;29874;30192;30520;32381;32782;37116;37124;38323;40528;40547
centroid=centroid=454Isotigs_contig_1323;seqs=1;;seqs=1;	centroid=centroid=454Isotigs_contig_1323;seqs=1;;seqs=1;	4	4	4	>centroid=centroid=454Isotigs_contig_1323;seqs=1;;seqs=1;	1	4	4	4	27.2	27.2	27.2	23.599	206	206	2.1726e-42	3907100000	434120000	0.00127217	0.127217		70	1202;2337;2786;3205	True;True;True;True	1301;2612;3084;3518	21594;21595;21596;21597;21598;21599;21600;21601;21602;21603;21604;21605;21606;21607;21608;21609;21610;21611;21612;21613;21614;21615;21616;21617;21618;21619;21620;21621;45647;45648;45649;45650;45651;45652;45653;45654;45655;45656;45657;45658;45659;45660;45661;45662;45663;45664;45665;45666;55417;55418;55419;55420;55421;55422;55423;55424;55425;55426;55427;55428;55429;55430;55431;55432;55433;55434;554…	14407;14408;14409;14410;14411;14412;14413;14414;14415;14416;14417;14418;14419;14420;14421;14422;14423;14424;14425;14426;14427;14428;14429;14430;14431;30291;30292;30293;30294;30295;30296;30297;30298;30299;30300;30301;30302;30303;36991;36992;36993;36994;36995;36996;36997;36998;36999;37000;37001;37002;37003;37004;37005;37006;37007;37008;37009;37010;37011;37012;37013;41298;41299;41300;41301;41302;413…	14431;30299;37012;41314	55		195
centroid=centroid=454Isotigs_contig_13233;seqs=1;;seqs=1;	centroid=centroid=454Isotigs_contig_13233;seqs=1;;seqs=1;	1	1	1	>centroid=centroid=454Isotigs_contig_13233;seqs=1;;seqs=1;	1	1	1	1	9.2	9.2	9.2	15.908	142	142	0.00086778	83531000	10441000	3.0597e-05	0.0030597		71	161	TRUE	169	3097;3098;3099;3100;3101;3102;3103;3104;3105;3106;3107;3108;3109;3110;3111;3112	2219;2220;2221;2222;2223;2224;2225	2222
centroid=centroid=454Isotigs_contig_13239;seqs=3;;seqs=1;	centroid=centroid=454Isotigs_contig_13239;seqs=3;;seqs=1;	1	1	1	>centroid=centroid=454Isotigs_contig_13239;seqs=3;;seqs=1;	1	1	1	1	2.6	2.6	2.6	44.836	421	421	0.00015554	62572000	6257200	1.83365e-05	0.00183365		72	2493	TRUE	2776	49035;49036;49037;49038;49039;49040;49041;49042;49043;49044;49045;49046;49047;49048;49049;49050	32531;32532;32533;32534;32535;32536;32537;32538;32539;32540;32541;32542	32538
centroid=centroid=454Isotigs_contig_13347;seqs=1;;seqs=2;	centroid=centroid=454Isotigs_contig_13347;seqs=1;;seqs=2;	1	1	1	>centroid=centroid=454Isotigs_contig_13347;seqs=1;;seqs=2;	1	1	1	1	2.1	2.1	2.1	71.881	662	662	0.00059676	9689100	269140	7.88705e-07	7.88705e-05		73	652	TRUE	703	11565;11566;11567	7570	7570
centroid=centroid=454Isotigs_contig_13504;seqs=1;;seqs=1;	centroid=centroid=454Isotigs_contig_13504;seqs=1;;seqs=1;	5	5	5	>centroid=centroid=454Isotigs_contig_13504;seqs=1;;seqs=1;	1	5	5	5	54.4	54.4	54.4	16.324	149	149	9.1515e-51	409670000	51209000	0.000150066	0.0150066		74	5;634;1093;1896;2750	True;True;True;True;True	5;683;1188;2039;3042	84;85;86;87;88;89;90;91;92;93;94;95;96;97;98;99;11332;11333;11334;11335;11336;11337;11338;11339;20126;20127;20128;20129;20130;20131;20132;20133;20134;20135;20136;20137;20138;34652;34653;34654;34655;34656;34657;34658;34659;34660;34661;54335;54336;54337	62;63;64;65;66;67;68;69;7465;7466;7467;7468;13555;13556;13557;13558;13559;13560;13561;13562;22686;22687;22688;22689;36266	62;7465;13555;22688;36266	56;57;58		71;76;114
centroid=centroid=454Isotigs_contig_13525;seqs=1;;seqs=1;	centroid=centroid=454Isotigs_contig_13525;seqs=1;;seqs=1;	6	6	6	>centroid=centroid=454Isotigs_contig_13525;seqs=1;;seqs=1;	1	6	6	6	23.9	23.9	23.9	35.509	318	318	1.0287e-20	301850000	15887000	4.65563e-05	0.00465563		75	18;252;1653;1888;2397;2529	True;True;True;True;True;True	18;269;1775;2031;2676;2815	210;211;212;213;214;215;4779;4780;4781;30100;30101;30102;30103;30104;30105;30106;30107;30108;30109;30110;30111;30112;30113;30114;30115;34545;34546;34547;34548;34549;34550;34551;34552;34553;34554;34555;34556;34557;34558;46943;46944;46945;46946;46947;50033;50034;50035;50036;50037;50038;50039;50040;50041;50042;50043;50044;50045;50046;50047;50048	129;3239;19812;19813;19814;19815;19816;19817;19818;19819;19820;19821;19822;19823;22654;22655;22656;22657;22658;22659;22660;22661;22662;31095;33126;33127;33128;33129;33130;33131;33132;33133;33134;33135;33136;33137;33138;33139	129;3239;19815;22655;31095;33126	59;60		27;279
centroid=centroid=454Isotigs_contig_13557;seqs=1;;seqs=1;	centroid=centroid=454Isotigs_contig_13557;seqs=1;;seqs=1;	1	1	1	>centroid=centroid=454Isotigs_contig_13557;seqs=1;;seqs=1;	1	1	1	1	12.2	12.2	12.2	13.171	115	115	0.00094121	31621000	4517300	1.32378e-05	0.00132378		76	2555	TRUE	2841	50436;50437;50438;50439;50440;50441	33370;33371	33370	61		21
centroid=centroid=454Isotigs_contig_1365;seqs=1;;seqs=1;	centroid=centroid=454Isotigs_contig_1365;seqs=1;;seqs=1;	5	5	5	>centroid=centroid=454Isotigs_contig_1365;seqs=1;;seqs=1;	1	5	5	5	21.9	21.9	21.9	36.396	342	342	5.1593e-43	217770000	14518000	4.25445e-05	0.00425445		77	66;88;1156;1759;3136	True;True;True;True;True	70;95;1255;1883;3448	1299;1300;1301;1302;1303;1304;1305;1306;1307;1308;1309;1310;1311;1312;1313;1314;1315;1316;1317;1880;1881;1882;1883;1884;1885;21062;21063;21064;21065;21066;21067;21068;21069;21070;21071;32339;32340;32341;32342;32343;61524;61525;61526;61527;61528;61529;61530;61531;61532;61533;61534;61535;61536;61537	902;903;904;1412;1413;14089;14090;14091;21300;21301;40430;40431;40432	902;1412;14090;21301;40431
centroid=centroid=454Isotigs_contig_136589;seqs=1;;seqs=2;	centroid=centroid=454Isotigs_contig_136589;seqs=1;;seqs=2;	3	3	3	>centroid=centroid=454Isotigs_contig_136589;seqs=1;;seqs=2;	1	3	3	3	10.1	10.1	10.1	38.237	348	348	1.2991e-17	314900000	14995000	4.39423e-05	0.00439423		78	661;940;1785	True;True;True	713;1021;1909	11694;11695;11696;11697;11698;11699;11700;11701;11702;16903;16904;16905;16906;16907;16908;16909;16910;16911;16912;16913;16914;16915;16916;16917;16918;16919;16920;16921;16922;16923;16924;16925;16926;32717;32718;32719;32720;32721;32722;32723;32724;32725;32726;32727;32728;32729;32730	7622;7623;7624;7625;11272;11273;11274;11275;11276;11277;11278;11279;11280;11281;11282;11283;11284;11285;11286;11287;21578;21579;21580;21581;21582;21583;21584;21585;21586;21587;21588;21589	7625;11286;21581	62		277
centroid=centroid=454Isotigs_contig_13700;seqs=1;;seqs=1;	centroid=centroid=454Isotigs_contig_13700;seqs=1;;seqs=1;	2	2	2	>centroid=centroid=454Isotigs_contig_13700;seqs=1;;seqs=1;	1	2	2	2	20.4	20.4	20.4	16.044	147	147	1.5954e-07	53974000	4906700	1.43789e-05	0.00143789		79	487;2974	True;True	514;3279	8706;8707;58619;58620;58621;58622;58623;58624;58625;58626;58627;58628;58629;58630	5777;38811;38812;38813;38814;38815	5777;38814	63;64		69;72
centroid=centroid=454Isotigs_contig_13725;seqs=1;;seqs=2;	centroid=centroid=454Isotigs_contig_13725;seqs=1;;seqs=2;	3	3	3	>centroid=centroid=454Isotigs_contig_13725;seqs=1;;seqs=2;	1	3	3	3	6.3	6.3	6.3	70.915	634	634	9.1214e-10	113270000	2831800	8.29849e-06	0.000829849		80	2330;2413;2789	True;True;True	2605;2693;3087	45480;45481;45482;45483;45484;45485;45486;45487;45488;45489;45490;45491;47284;47285;47286;47287;47288;47289;47290;47291;55469;55470;55471;55472;55473;55474;55475;55476;55477;55478	30194;30195;30196;30197;30198;30199;30200;30201;31262;31263;37017	30201;31263;37017	65		305
centroid=centroid=454Isotigs_contig_137918;seqs=1;;seqs=1;	centroid=centroid=454Isotigs_contig_137918;seqs=1;;seqs=1;	4	4	4	>centroid=centroid=454Isotigs_contig_137918;seqs=1;;seqs=1;	1	4	4	4	24.1	24.1	24.1	18.58	170	170	8.7988e-33	1199900000	133320000	0.000390689	0.0390689		81	1345;2024;2354;3031	True;True;True;True	1453;2182;2629;3339	24382;24383;24384;24385;24386;24387;24388;24389;24390;24391;24392;24393;24394;24395;24396;24397;24398;24399;24400;24401;24402;24403;24404;24405;37761;37762;37763;37764;37765;37766;37767;46024;46025;46026;46027;46028;46029;46030;46031;46032;46033;46034;46035;46036;46037;59647;59648;59649;59650;59651;59652;59653;59654;59655;59656;59657;59658;59659;59660;59661;59662;59663;59664;59665;59666;59667;596…	16147;16148;16149;16150;16151;16152;16153;16154;16155;16156;16157;16158;16159;16160;16161;16162;16163;16164;16165;16166;16167;24898;30498;30499;30500;30501;30502;30503;39356;39357;39358;39359;39360;39361;39362;39363;39364;39365;39366;39367;39368;39369;39370	16163;24898;30502;39359
centroid=centroid=454Isotigs_contig_138139;seqs=1;;seqs=1;	centroid=centroid=454Isotigs_contig_138139;seqs=1;;seqs=1;	5	5	5	>centroid=centroid=454Isotigs_contig_138139;seqs=1;;seqs=1;	1	5	5	5	13	13	13	53.575	468	468	3.7983e-39	636710000	26529000	7.77423e-05	0.00777423		82	1223;1272;1457;1637;3059	True;True;True;True;True	1322;1378;1569;1758;3367	21891;21892;21893;21894;21895;21896;23034;23035;23036;23037;23038;23039;23040;23041;23042;23043;23044;23045;23046;23047;23048;23049;23050;23051;23052;23053;23054;23055;23056;23057;23058;26381;26382;26383;26384;26385;26386;26387;26388;29727;29728;29729;29730;29731;29732;29733;29734;29735;29736;29737;29738;29739;29740;29741;29742;29743;29744;29745;29746;29747;29748;29749;29750;29751;60246;60247;602…	14542;14543;15383;15384;15385;15386;15387;15388;15389;15390;15391;15392;15393;17366;17367;17368;19621;19622;19623;19624;19625;19626;19627;19628;19629;19630;19631;19632;19633;19634;19635;19636;39715;39716;39717;39718;39719;39720;39721;39722;39723;39724;39725;39726;39727;39728;39729;39730;39731;39732	14543;15390;17366;19634;39729
centroid=centroid=454Isotigs_contig_13831;seqs=1;;seqs=1;	centroid=centroid=454Isotigs_contig_13831;seqs=1;;seqs=1;	1	1	1	>centroid=centroid=454Isotigs_contig_13831;seqs=1;;seqs=1;	1	1	1	1	8.8	8.8	8.8	14.276	125	125	0.00064183	34142000	3793600	1.1117e-05	0.0011117		83	425	TRUE	446	7496;7497;7498;7499;7500;7501;7502;7503;7504	4948;4949	4948
centroid=centroid=454Isotigs_contig_1387;seqs=1;;seqs=3;	centroid=centroid=454Isotigs_contig_1387;seqs=1;;seqs=3;	4	4	4	>centroid=centroid=454Isotigs_contig_1387;seqs=1;;seqs=3;	1	4	4	4	22.8	22.8	22.8	26.985	246	246	3.9904e-23	1287900000	143100000	0.000419349	0.0419349		84	254;595;1282;1296	True;True;True;True	271;639;1388;1403	4809;4810;4811;4812;4813;4814;4815;4816;4817;4818;4819;4820;4821;4822;4823;4824;4825;4826;4827;4828;4829;4830;4831;4832;4833;4834;10818;10819;10820;10821;10822;10823;10824;10825;10826;23300;23301;23302;23303;23304;23305;23306;23307;23308;23309;23310;23311;23312;23313;23314;23315;23316;23317;23318;23319;23320;23321;23322;23542;23543;23544;23545;23546;23547;23548;23549;23550;23551;23552;23553;23554…	3257;3258;3259;3260;3261;3262;3263;3264;3265;3266;3267;3268;3269;3270;3271;7127;15573;15574;15575;15576;15577;15578;15579;15580;15581;15582;15583;15584;15585;15703;15704;15705;15706;15707;15708;15709;15710;15711;15712;15713	3271;7127;15575;15703	66;67		73;164
centroid=centroid=454Isotigs_contig_139678;seqs=1;;seqs=1;	centroid=centroid=454Isotigs_contig_139678;seqs=1;;seqs=1;	1	1	1	>centroid=centroid=454Isotigs_contig_139678;seqs=1;;seqs=1;	1	1	1	1	0.8	0.8	0.8	147.86	1305	1305	1.8671e-05	574010000	9258100	2.71305e-05	0.00271305		85	1727	TRUE	1850	31709;31710;31711;31712;31713;31714;31715;31716;31717;31718;31719;31720;31721;31722;31723;31724;31725;31726;31727;31728;31729;31730;31731;31732;31733;31734;31735	20994;20995;20996;20997;20998;20999;21000;21001;21002;21003;21004;21005;21006;21007;21008	20999
centroid=centroid=454Isotigs_contig_139825;seqs=1;;seqs=1;	centroid=centroid=454Isotigs_contig_139825;seqs=1;;seqs=1;	3	1	1	>centroid=centroid=454Isotigs_contig_139825;seqs=1;;seqs=1;	1	3	1	1	25.2	14.8	14.8	16.785	155	155	4.3243e-13	21762000	3108800	9.11022e-06	0.000911022		86	93;1100;1642	False;False;True	100;1195;1764	1943;1944;1945;1946;1947;1948;1949;1950;1951;1952;1953;1954;1955;1956;1957;1958;1959;1960;1961;1962;1963;1964;1965;1966;1967;1968;1969;20213;20214;20215;20216;20217;20218;20219;20220;20221;20222;20223;20224;20225;20226;20227;20228;20229;20230;29905;29906;29907;29908;29909;29910;29911;29912	1437;1438;1439;1440;1441;1442;1443;1444;1445;1446;1447;1448;1449;1450;1451;1452;1453;1454;1455;1456;1457;1458;1459;13617;13618;13619;13620;19719;19720;19721;19722	1447;13617;19722
centroid=centroid=454Isotigs_contig_139966;seqs=1;;seqs=1;	centroid=centroid=454Isotigs_contig_139966;seqs=1;;seqs=1;	1	1	1	>centroid=centroid=454Isotigs_contig_139966;seqs=1;;seqs=1;	1	1	1	1	5.4	5.4	5.4	26.711	241	241	0.00043699	96440000	6888500	2.01865e-05	0.00201865		87	1694	TRUE	1817	30910;30911;30912;30913;30914;30915;30916;30917;30918;30919;30920;30921;30922;30923;30924;30925;30926;30927;30928;30929	20409;20410;20411;20412;20413;20414;20415	20414
centroid=centroid=454Isotigs_contig_14003;seqs=1;;seqs=1;	centroid=centroid=454Isotigs_contig_14003;seqs=1;;seqs=1;	15	14	14	>centroid=centroid=454Isotigs_contig_14003;seqs=1;;seqs=1;	1	15	14	14	54.6	51.9	51.9	36.988	335	335	1.1246e-114	5914300000	268830000	0.000787796	0.0787796		88	449;887;898;1031;1146;1447;1556;1560;1569;1843;2100;2101;2949;2982;3211	True;False;True;True;True;True;True;True;True;True;True;True;True;True;True	472;964;975;1122;1245;1559;1676;1680;1689;1971;2269;2270;2271;3254;3287;3288;3525	7906;7907;7908;7909;7910;7911;7912;7913;7914;7915;7916;7917;7918;7919;7920;7921;7922;7923;7924;7925;7926;7927;7928;7929;7930;7931;7932;7933;7934;7935;7936;7937;15852;15853;15854;15855;15856;15857;15858;15859;15860;15861;15862;15863;15864;15865;15866;15867;15868;15869;15870;15871;15872;15873;16048;16049;16050;16051;16052;16053;16054;16055;16056;16057;16058;16059;16060;16061;16062;16063;16064;16065…	5212;5213;5214;5215;5216;5217;5218;5219;5220;5221;5222;5223;5224;5225;5226;5227;5228;5229;5230;5231;5232;5233;10415;10416;10417;10418;10419;10420;10421;10422;10423;10424;10425;10510;10511;10512;10513;10514;10515;12564;12565;12566;12567;12568;12569;12570;12571;12572;12573;12574;12575;13997;17268;17269;17270;17271;17272;17273;17274;17275;18577;18578;18579;18580;18581;18582;18583;18584;18585;18586;1…	5215;10418;10514;12569;13997;17269;18592;18610;18683;22025;25970;25973;38612;38855;41458	6;68;69		43;297;315
centroid=centroid=454Isotigs_contig_140819;seqs=1;;seqs=1;	centroid=centroid=454Isotigs_contig_140819;seqs=1;;seqs=1;	1	1	1	>centroid=centroid=454Isotigs_contig_140819;seqs=1;;seqs=1;	1	1	1	1	2.4	2.4	2.4	71.262	664	664	4.4562e-47	24137000	1340900	3.92946e-06	0.000392946		90	1988	TRUE	2142	36826;36827;36828	24199;24200	24199
centroid=centroid=454Isotigs_contig_140820;seqs=1;;seqs=1;	centroid=centroid=454Isotigs_contig_140820;seqs=1;;seqs=1;	1	1	1	>centroid=centroid=454Isotigs_contig_140820;seqs=1;;seqs=1;	1	1	1	1	4.9	4.9	4.9	36.921	348	348	0.00013739	13145000	1011100	2.96299e-06	0.000296299		91	2179	TRUE	2391;2392	41444;41445;41446;41447;41448	27414;27415	27414	71		139
centroid=centroid=454Isotigs_contig_140914;seqs=1;;seqs=1;	centroid=centroid=454Isotigs_contig_140914;seqs=1;;seqs=1;	15	7	7	>centroid=centroid=454Isotigs_contig_140914;seqs=1;;seqs=1;	1	15	7	7	30.2	15.9	15.9	57.411	497	497	1.2349e-167	2325200000	72662000	0.000212933	0.0212933		92	57;368;369;382;622;879;1176;1507;1524;1674;1901;2621;2633;2947;3222	True;True;True;True;False;False;False;False;False;True;False;False;True;True;False	61;388;389;402;669;955;956;1275;1623;1641;1797;2044;2908;2921;3252;3536;3537	1201;1202;1203;1204;1205;1206;1207;6729;6730;6731;6732;6733;6734;6735;6736;6737;6738;6739;6740;6741;6742;6743;6744;6745;6746;6747;6748;6749;6750;6751;6752;6753;6754;6755;6756;6757;6758;6759;6760;6761;6762;6763;6764;6765;6766;6767;6768;6769;6770;6771;6772;6773;6774;6775;6776;6919;6920;6921;6922;6923;6924;6925;6926;6927;6928;6929;6930;6931;6932;6933;6934;11103;15748;15749;15750;15751;15752;15753;15…	833;834;835;836;837;4441;4442;4443;4444;4445;4446;4447;4448;4449;4450;4451;4452;4453;4454;4455;4456;4457;4458;4459;4460;4461;4462;4463;4464;4465;4466;4467;4468;4469;4470;4471;4578;4579;4580;4581;4582;4583;4584;4585;4586;7295;10358;10359;10360;10361;10362;10363;10364;10365;10366;10367;10368;10369;14204;14205;14206;14207;14208;14209;14210;14211;14212;14213;14214;14215;14216;14217;14218;14219;14220;…	837;4441;4466;4579;7295;10369;14218;18022;18212;20172;22710;34243;34340;38592;41555	72;73;74;75;76;77;78;79		195;282;329;338;411;420;430;438
centroid=centroid=454Isotigs_contig_141518;seqs=1;;seqs=1;;centroid=centroid=454Isotigs_contig_160386;seqs=1;;seqs=1;	centroid=centroid=454Isotigs_contig_141518;seqs=1;;seqs=1;;centroid=centroid=454Isotigs_contig_160386;seqs=1;;seqs=1;	2;1	2;1	2;1	>centroid=centroid=454Isotigs_contig_141518;seqs=1;;seqs=1;;>centroid=centroid=454Isotigs_contig_160386;seqs=1;;seqs=1;	2	2	2	2	3.9	3.9	3.9	81.328	711	711;726	2.095e-58	60681000	1555900	4.55951e-06	0.000455951		93	180;799	True;True	194;874	3445;3446;3447;3448;3449;3450;3451;3452;3453;3454;3455;3456;3457;3458;3459;14438;14439;14440;14441;14442;14443;14444;14445	2451;2452;2453;2454;2455;2456;2457;2458;2459;2460;2461;9524;9525;9526;9527;9528;9529	2458;9527
centroid=centroid=454Isotigs_contig_142698;seqs=1;;seqs=1;	centroid=centroid=454Isotigs_contig_142698;seqs=1;;seqs=1;	5	5	5	>centroid=centroid=454Isotigs_contig_142698;seqs=1;;seqs=1;	1	5	5	5	11.2	11.2	11.2	59.61	562	562	1.7272e-35	328670000	14290000	4.18763e-05	0.00418763		94	1372;2415;2417;2443;2860	True;True;True;True;True	1481;2695;2697;2725;3162	24804;24805;24806;24807;24808;24809;24810;24811;24812;24813;24814;24815;24816;24817;24818;24819;24820;24821;24822;24823;24824;24825;47297;47298;47299;47300;47301;47302;47303;47304;47305;47306;47307;47308;47315;47316;47317;47318;47319;47320;47321;47322;47323;47324;47325;47326;47327;47328;47329;47330;47918;47919;56751;56752;56753;56754;56755;56756;56757;56758;56759;56760;56761;56762;56763;56764;567…	16478;16479;16480;16481;16482;16483;16484;16485;16486;16487;16488;16489;16490;31266;31267;31268;31269;31270;31271;31272;31273;31274;31275;31276;31279;31280;31657;37698;37699;37700;37701;37702;37703;37704;37705;37706	16482;31266;31279;31657;37700
centroid=centroid=454Isotigs_contig_14344;seqs=1;;seqs=1;	centroid=centroid=454Isotigs_contig_14344;seqs=1;;seqs=1;	9	9	9	>centroid=centroid=454Isotigs_contig_14344;seqs=1;;seqs=1;	1	9	9	9	30.8	30.8	30.8	25.059	224	224	2.5802e-141	50957000000	5661900000	0.016592	1.6592		95	1303;1993;1994;2071;2083;2215;2216;2557;2558	True;True;True;True;True;True;True;True;True	1410;2147;2148;2149;2233;2250;2445;2446;2447;2843;2844	23626;23627;23628;23629;23630;23631;23632;23633;23634;23635;23636;23637;23638;23639;23640;23641;23642;23643;37103;37104;37105;37106;37107;37108;37109;37110;37111;37112;37113;37114;37115;37116;37117;37118;37119;37120;37121;37122;37123;37124;37125;37126;37127;37128;37129;37130;37131;37132;37133;37134;37135;37136;37137;37138;37139;37140;37141;37142;37143;37144;37145;37146;37147;37148;38588;38589;385…	15727;15728;24424;24425;24426;24427;24428;24429;24430;24431;24432;24433;24434;24435;24436;24437;24438;24439;24440;24441;24442;24443;24444;24445;24446;24447;24448;24449;24450;24451;24452;24453;24454;24455;24456;24457;24458;24459;25532;25533;25534;25535;25536;25537;25538;25539;25540;25541;25542;25543;25544;25545;25546;25547;25548;25549;25550;25551;25552;25553;25554;25555;25556;25557;25558;25559;255…	15727;24449;24459;25545;25844;28011;28035;33384;33429	80		80
centroid=centroid=454Isotigs_contig_143763;seqs=1;;seqs=1;	centroid=centroid=454Isotigs_contig_143763;seqs=1;;seqs=1;	1	1	1	>centroid=centroid=454Isotigs_contig_143763;seqs=1;;seqs=1;	1	1	1	1	4.7	4.7	4.7	52.384	465	465	6.4573e-08	10977000	548840	1.60836e-06	0.000160836		96	181	TRUE	195	3460;3461;3462	2462;2463	2463
centroid=centroid=454Isotigs_contig_144901;seqs=2;;seqs=1;	centroid=centroid=454Isotigs_contig_144901;seqs=2;;seqs=1;	2	2	2	>centroid=centroid=454Isotigs_contig_144901;seqs=2;;seqs=1;	1	2	2	2	9.9	9.9	9.9	35.558	324	324	1.733e-06	106710000	6669400	1.95444e-05	0.00195444		97	179;867	True;True	193;943	3429;3430;3431;3432;3433;3434;3435;3436;3437;3438;3439;3440;3441;3442;3443;3444;15647;15648;15649;15650;15651;15652;15653	2444;2445;2446;2447;2448;2449;2450;10306	2449;10306	81		297
centroid=centroid=454Isotigs_contig_145325;seqs=1;;seqs=2;	centroid=centroid=454Isotigs_contig_145325;seqs=1;;seqs=2;	4	4	4	>centroid=centroid=454Isotigs_contig_145325;seqs=1;;seqs=2;	1	4	4	4	11.7	11.7	11.7	49.937	463	463	5.8168e-36	109340000	4555800	1.33506e-05	0.00133506		98	1185;1218;2039;2422	True;True;True;True	1284;1317;2197;2702	21376;21377;21378;21379;21818;21819;21820;37916;37917;37918;37919;37920;37921;37922;37923;37924;37925;37926;37927;37928;47415;47416;47417;47418;47419;47420;47421	14258;14513;24985;24986;24987;24988;24989;24990;24991;24992;31335;31336;31337;31338;31339;31340	14258;14513;24992;31339
centroid=centroid=454Isotigs_contig_14554;seqs=1;;seqs=1;	centroid=centroid=454Isotigs_contig_14554;seqs=1;;seqs=1;	3	3	3	>centroid=centroid=454Isotigs_contig_14554;seqs=1;;seqs=1;	1	3	3	3	30.9	30.9	30.9	18.558	162	162	5.7251e-47	257680000	28631000	8.39021e-05	0.00839021		99	1233;2805;2893	True;True;True	1333;3103;3198	22071;22072;22073;22074;22075;22076;22077;22078;22079;22080;22081;55766;55767;55768;55769;55770;55771;55772;55773;55774;55775;55776;55777;57364;57365;57366	14661;14662;14663;14664;14665;14666;14667;14668;37183;37184;37185;37186;37187;37188;37189;37190;38071;38072	14662;37186;38072
centroid=centroid=454Isotigs_contig_14570;seqs=1;;seqs=1;	centroid=centroid=454Isotigs_contig_14570;seqs=1;;seqs=1;	2	1	1	>centroid=centroid=454Isotigs_contig_14570;seqs=1;;seqs=1;	1	2	1	1	9.4	4.5	4.5	25.487	223	223	1.0121e-15	6541500	594690	1.74272e-06	0.000174272		100	1647;2620	False;True	1769;2907	29986;29987;29988;29989;29990;29991;29992;29993;29994;29995;29996;29997;29998;29999;30000;30001;30002;30003;30004;30005;30006;30007;30008;30009;30010;30011;30012;30013;30014;51729;51730;51731;51732	19753;19754;19755;19756;19757;19758;19759;19760;19761;19762;19763;19764;19765;19766;19767;19768;19769;19770;19771;34241;34242	19754;34241
centroid=centroid=454Isotigs_contig_14584;seqs=1;;seqs=1;	centroid=centroid=454Isotigs_contig_14584;seqs=1;;seqs=1;	3	3	3	>centroid=centroid=454Isotigs_contig_14584;seqs=1;;seqs=1;	1	3	3	3	16	16	16	18.44	175	175	6.3285e-22	1638400000	273070000	0.000800222	0.0800222		101	1047;1155;1416	True;True;True	1140;1254;1526	19161;19162;19163;19164;19165;19166;19167;19168;19169;19170;19171;19172;19173;19174;19175;19176;21048;21049;21050;21051;21052;21053;21054;21055;21056;21057;21058;21059;21060;21061;25523;25524;25525;25526;25527;25528;25529;25530;25531;25532;25533;25534;25535;25536;25537;25538;25539;25540;25541;25542;25543;25544;25545;25546;25547;25548;25549;25550;25551;25552;25553;25554;25555;25556;25557;25558;255…	12753;12754;12755;12756;12757;14084;14085;14086;14087;14088;16893;16894;16895;16896;16897;16898;16899;16900;16901;16902;16903;16904;16905;16906;16907;16908;16909;16910;16911;16912;16913;16914;16915;16916;16917;16918;16919;16920;16921;16922	12757;14086;16894
centroid=centroid=454Isotigs_contig_146226;seqs=1;;seqs=1;	centroid=centroid=454Isotigs_contig_146226;seqs=1;;seqs=1;	3	3	3	>centroid=centroid=454Isotigs_contig_146226;seqs=1;;seqs=1;	1	3	3	3	11.7	11.7	11.7	33.754	299	299	3.5901e-10	32452000	1622600	4.75497e-06	0.000475497		102	355;972;3238	True;True;True	375;1056;3553	6498;6499;6500;6501;6502;6503;17556;17557;63450;63451	4313;4314;11676;41702	4313;11676;41702
centroid=centroid=454Isotigs_contig_146610;seqs=1;;seqs=1;	centroid=centroid=454Isotigs_contig_146610;seqs=1;;seqs=1;	1	1	1	>centroid=centroid=454Isotigs_contig_146610;seqs=1;;seqs=1;	1	1	1	1	0.9	0.9	0.9	198.3	1774	1774	0.00078658	3254600	42823	1.25491e-07	1.25491e-05		103	2776	TRUE	3071	55023;55024;55025;55026	36709	36709
centroid=centroid=454Isotigs_contig_14663;seqs=1;;seqs=1;	centroid=centroid=454Isotigs_contig_14663;seqs=1;;seqs=1;	1	1	1	>centroid=centroid=454Isotigs_contig_14663;seqs=1;;seqs=1;	1	1	1	1	14.3	14.3	14.3	6.9883	63	63	0.0014844	35041000	11680000	3.42278e-05	0.00342278		104	740	TRUE	815	13556;13557;13558;13559;13560;13561;13562;13563;13564	8999;9000	9000
centroid=centroid=454Isotigs_contig_14737;seqs=1;;seqs=1;	centroid=centroid=454Isotigs_contig_14737;seqs=1;;seqs=1;	1	1	1	>centroid=centroid=454Isotigs_contig_14737;seqs=1;;seqs=1;	1	1	1	1	13.1	13.1	13.1	14.54	130	130	0.00033163	7477000	747700	2.19111e-06	0.000219111		105	730	TRUE	804	13356;13357;13358;13359;13360	8889	8889	82		51
centroid=centroid=454Isotigs_contig_14755;seqs=2;;seqs=1;;centroid=centroid=454Isotigs_contig_7392;seqs=1;;seqs=2;	centroid=centroid=454Isotigs_contig_14755;seqs=2;;seqs=1;	3;1	3;1	3;1	>centroid=centroid=454Isotigs_contig_14755;seqs=2;;seqs=1;	2	3	3	3	17.9	17.9	17.9	27.694	252	252;315	9.5305e-11	101780000	9252500	2.71141e-05	0.00271141		106	904;1017;1817	True;True;True	981;1106;1941	16180;16181;18614;18615;18616;18617;18618;18619;33135;33136;33137;33138;33139;33140;33141;33142;33143;33144;33145;33146;33147;33148	10625;12454;21805;21806	10625;12454;21806
centroid=centroid=454Isotigs_contig_14802;seqs=1;;seqs=1;	centroid=centroid=454Isotigs_contig_14802;seqs=1;;seqs=1;	2	1	1	>centroid=centroid=454Isotigs_contig_14802;seqs=1;;seqs=1;	1	2	1	1	7.7	3.4	3.4	49.26	442	442	2.7596e-15	6400300	266680	7.81496e-07	7.81496e-05		107	847;2552	True;False	922;2838	15283;15284;15285;15286;15287;15288;50381;50382;50383;50384;50385;50386;50387;50388;50389;50390;50391	10078;33348;33349;33350	10078;33350
centroid=centroid=454Isotigs_contig_14834;seqs=1;;seqs=1;	centroid=centroid=454Isotigs_contig_14834;seqs=1;;seqs=1;	1	1	1	>centroid=centroid=454Isotigs_contig_14834;seqs=1;;seqs=1;	1	1	1	1	5.2	5.2	5.2	42.976	386	386	0.00022591	11597000	724810	2.12403e-06	0.000212403		108	737	TRUE	811	13429;13430;13431;13432;13433;13434;13435	8918	8918
centroid=centroid=454Isotigs_contig_14845;seqs=1;;seqs=1;	centroid=centroid=454Isotigs_contig_14845;seqs=1;;seqs=1;	1	1	1	>centroid=centroid=454Isotigs_contig_14845;seqs=1;;seqs=1;	1	1	1	1	3.9	3.9	3.9	31.973	281	281	0.0008469	9161900	538930	1.57931e-06	0.000157931		109	147	TRUE	155	2859;2860;2861;2862	2078	2078
centroid=centroid=454Isotigs_contig_149478;seqs=2;;seqs=1;	centroid=centroid=454Isotigs_contig_149478;seqs=2;;seqs=1;	1	1	1	>centroid=centroid=454Isotigs_contig_149478;seqs=2;;seqs=1;	1	1	1	1	7.2	7.2	7.2	20.669	181	181	0.0016905	8961400	995710	2.91789e-06	0.000291789		110	392	TRUE	412	7028;7029;7030;7031;7032;7033;7034	4638;4639;4640	4639
centroid=centroid=454Isotigs_contig_14978;seqs=1;;seqs=1;	centroid=centroid=454Isotigs_contig_14978;seqs=1;;seqs=1;	1	1	1	>centroid=centroid=454Isotigs_contig_14978;seqs=1;;seqs=1;	1	1	1	1	8.2	8.2	8.2	20.111	182	182	0.0031561	19872000	3974400	1.16468e-05	0.00116468		111	852	TRUE	927	15317;15318;15319;15320;15321;15322	10105	10105
centroid=centroid=454Isotigs_contig_150198;seqs=1;;seqs=1;	centroid=centroid=454Isotigs_contig_150198;seqs=1;;seqs=1;	8	7	7	>centroid=centroid=454Isotigs_contig_150198;seqs=1;;seqs=1;	1	8	7	7	38.8	38.8	38.8	29.423	263	263	1.4856e-152	1418100000	88631000	0.00025973	0.025973		112	166;827;908;1143;1829;1970;2979;3069	True;True;True;True;True;False;True;True	177;902;985;1242;1955;2123;3284;3377	3216;3217;3218;3219;3220;3221;3222;3223;3224;3225;3226;3227;3228;3229;3230;3231;3232;14982;14983;14984;14985;14986;14987;14988;14989;14990;14991;16241;16242;16243;16244;16245;16246;16247;16248;16249;16250;16251;16252;16253;16254;20862;20863;20864;20865;20866;20867;20868;20869;20870;20871;20872;20873;20874;20875;20876;20877;20878;20879;33368;33369;33370;33371;33372;36575;36576;36577;36578;36579;36…	2306;2307;2308;2309;2310;9904;9905;9906;9907;9908;10668;10669;10670;10671;10672;10673;10674;10675;10676;10677;10678;10679;10680;10681;10682;13982;13983;13984;13985;13986;13987;13988;13989;13990;13991;13992;21948;21949;21950;21951;24037;24038;24039;24040;24041;24042;24043;24044;24045;24046;24047;24048;24049;24050;24051;24052;24053;24054;24055;24056;24057;24058;24059;24060;24061;24062;24063;38850;3…	2306;9906;10672;13986;21950;24047;38850;39802	83;84		63;177
centroid=centroid=454Isotigs_contig_150378;seqs=1;;seqs=1;	centroid=centroid=454Isotigs_contig_150378;seqs=1;;seqs=1;	1	1	1	>centroid=centroid=454Isotigs_contig_150378;seqs=1;;seqs=1;	1	1	1	1	2.7	2.7	2.7	53.704	481	481	0.00050844	5433000	187350	5.49022e-07	5.49022e-05		113	606	TRUE	650	10901;10902;10903;10904;10905;10906	7161;7162;7163	7161
centroid=centroid=454Isotigs_contig_1504;seqs=1;;seqs=1;	centroid=centroid=454Isotigs_contig_1504;seqs=1;;seqs=1;	1	1	1	>centroid=centroid=454Isotigs_contig_1504;seqs=1;;seqs=1;	1	1	1	1	23.4	23.4	23.4	8.2631	77	77	1.3204e-08	8708600000	4354300000	0.0127601	1.27601		114	924	TRUE	1002;1003;1004;1005	16689;16690;16691;16692;16693;16694;16695;16696;16697;16698;16699;16700;16701;16702;16703;16704;16705;16706;16707;16708;16709;16710;16711;16712;16713;16714;16715;16716;16717;16718;16719;16720;16721;16722;16723;16724;16725;16726;16727;16728;16729;16730;16731;16732;16733;16734;16735;16736;16737;16738;16739;16740;16741;16742;16743;16744;16745;16746;16747;16748;16749;16750;16751;16752;16753;16754;167…	11131;11132;11133;11134;11135;11136;11137;11138;11139;11140;11141;11142;11143;11144;11145;11146;11147;11148;11149;11150;11151;11152;11153;11154;11155;11156;11157;11158;11159;11160;11161;11162;11163;11164;11165;11166;11167;11168;11169;11170;11171;11172;11173;11174;11175;11176;11177;11178;11179;11180;11181;11182;11183;11184;11185;11186;11187;11188;11189;11190;11191;11192;11193;11194;11195;11196;111…	11210	85;86;87		36;39;40
centroid=centroid=454Isotigs_contig_15065;seqs=1;;seqs=1;	centroid=centroid=454Isotigs_contig_15065;seqs=1;;seqs=1;	4	4	4	>centroid=centroid=454Isotigs_contig_15065;seqs=1;;seqs=1;	1	4	4	4	14.6	14.6	14.6	40.782	370	370	2.5598e-12	127620000	7090000	2.0777e-05	0.0020777		115	158;246;708;1365	True;True;True;True	166;262;781;1473	3044;3045;3046;3047;3048;3049;3050;3051;4611;4612;4613;4614;4615;4616;4617;4618;4619;13008;13009;13010;13011;13012;13013;13014;13015;13016;13017;13018;13019;13020;13021;24664;24665;24666;24667;24668;24669;24670;24671	2190;2191;3145;3146;3147;8701;8702;16413;16414	2191;3146;8702;16413
centroid=centroid=454Isotigs_contig_1514;seqs=1;;seqs=2;	centroid=centroid=454Isotigs_contig_1514;seqs=1;;seqs=2;	1	1	1	>centroid=centroid=454Isotigs_contig_1514;seqs=1;;seqs=2;	1	1	1	1	5.3	5.3	5.3	22.055	190	190	0.0019448	4375400	437540	1.28219e-06	0.000128219		116	294	TRUE	314	5563	3661	3661
centroid=centroid=454Isotigs_contig_1524;seqs=1;;seqs=2;	centroid=centroid=454Isotigs_contig_1524;seqs=1;;seqs=2;	1	1	1	>centroid=centroid=454Isotigs_contig_1524;seqs=1;;seqs=2;	1	1	1	1	4.8	4.8	4.8	34.249	313	313	0.0015213	1993700	132910	3.89488e-07	3.89488e-05		117	1942	TRUE	2091	35868	23578	23578
centroid=centroid=454Isotigs_contig_15247;seqs=1;;seqs=1;	centroid=centroid=454Isotigs_contig_15247;seqs=1;;seqs=1;	1	1	1	>centroid=centroid=454Isotigs_contig_15247;seqs=1;;seqs=1;	1	1	1	1	1.6	1.6	1.6	89.813	822	822	4.5361e-05	21499000	565760	1.65794e-06	0.000165794		118	1558	TRUE	1678	28321;28322;28323;28324;28325;28326;28327;28328;28329	18605;18606	18606
centroid=centroid=454Isotigs_contig_15338;seqs=1;;seqs=1;	centroid=centroid=454Isotigs_contig_15338;seqs=1;;seqs=1;	3	3	3	>centroid=centroid=454Isotigs_contig_15338;seqs=1;;seqs=1;	1	3	3	3	9.5	9.5	9.5	47.868	423	423	4.1768e-08	41047000	2280400	6.68263e-06	0.000668263		119	172;820;2605	True;True;True	186;895;2892	3344;3345;3346;3347;3348;3349;3350;14774;51432;51433;51434;51435;51436;51437;51438;51439	2393;2394;9734;33990;33991	2394;9734;33991
centroid=centroid=454Isotigs_contig_15360;seqs=1;;seqs=1;	centroid=centroid=454Isotigs_contig_15360;seqs=1;;seqs=1;	2	2	2	>centroid=centroid=454Isotigs_contig_15360;seqs=1;;seqs=1;	1	2	2	2	13	13	13	29.486	270	270	1.9563e-29	179470000	19941000	5.84364e-05	0.00584364		120	24;517	True;True	24;544	238;239;240;241;242;243;9205;9206;9207;9208;9209;9210;9211;9212;9213;9214;9215;9216;9217;9218;9219	141;142;6085;6086;6087;6088;6089;6090;6091;6092;6093;6094;6095;6096;6097;6098	142;6095	88		220
centroid=centroid=454Isotigs_contig_154;seqs=1;;seqs=1;	centroid=centroid=454Isotigs_contig_154;seqs=1;;seqs=1;	12	12	12	>centroid=centroid=454Isotigs_contig_154;seqs=1;;seqs=1;	1	12	12	12	24.3	24.3	24.3	68.382	606	606	9.3407e-65	845770000	35240000	0.00010327	0.010327		121	112;493;956;1111;1394;1441;1562;2129;2280;2488;2925;2926	True;True;True;True;True;True;True;True;True;True;True;True	120;520;1037;1206;1504;1553;1682;2314;2315;2546;2770;3230;3231	2207;2208;2209;2210;8797;8798;8799;8800;8801;8802;17155;17156;17157;17158;17159;17160;17161;17162;17163;17164;17165;17166;20361;20362;20363;20364;20365;20366;20367;20368;20369;20370;20371;20372;20373;25252;25253;25254;25255;25256;25257;25258;25259;25260;25261;25262;25263;25264;25265;25266;26111;26112;26113;26114;26115;26116;26117;26118;28349;28350;28351;28352;28353;28354;28355;40130;40131;40132;4…	1611;1612;5829;5830;5831;5832;11417;11418;11419;11420;11421;11422;11423;13692;13693;13694;13695;13696;13697;13698;16736;16737;16738;16739;16740;16741;16742;17208;17209;17210;17211;17212;17213;18613;26577;26578;26579;26580;26581;26582;26583;26584;26585;26586;26587;26588;26589;26590;26591;26592;26593;26594;26595;26596;26597;26598;29578;29579;29580;29581;29582;29583;29584;32407;32408;32409;32410;324…	1612;5829;11421;13693;16739;17212;18613;26583;29578;32414;38354;38355
centroid=centroid=454Isotigs_contig_15424;seqs=1;;seqs=1;	centroid=centroid=454Isotigs_contig_15424;seqs=1;;seqs=1;	13	13	13	>centroid=centroid=454Isotigs_contig_15424;seqs=1;;seqs=1;	1	13	13	13	23.8	23.8	23.8	80.019	688	688	2.9435e-80	368250000	8563900	2.50962e-05	0.00250962		122	235;326;938;1061;1179;1253;1417;1506;1550;1754;1929;2920;3234	True;True;True;True;True;True;True;True;True;True;True;True;True	251;346;1019;1155;1278;1355;1527;1622;1670;1878;2078;3225;3549	4499;4500;4501;4502;6111;6112;6113;6114;6115;6116;6117;16891;16892;16893;16894;16895;16896;16897;16898;16899;16900;19580;19581;19582;21319;21320;21321;21322;21323;21324;21325;21326;21327;21328;21329;21330;21331;21332;22719;22720;22721;22722;22723;22724;25567;25568;25569;25570;25571;25572;25573;25574;25575;25576;25577;25578;25579;25580;25581;25582;25583;25584;25585;25586;25587;25588;25589;25590;25…	3085;3086;3087;3088;3089;3090;3091;4012;4013;4014;11269;13100;14230;14231;14232;14233;14234;14235;15172;15173;15174;16923;16924;16925;16926;16927;16928;16929;16930;16931;18021;18443;21278;21279;21280;21281;23195;23196;23197;23198;23199;23200;23201;23202;38318;38319;41659;41660	3085;4013;11269;13100;14235;15173;16929;18021;18443;21278;23198;38318;41659	89;90;91;92;93		413;418;419;506;544
centroid=centroid=454Isotigs_contig_15432;seqs=1;;seqs=1;	centroid=centroid=454Isotigs_contig_15432;seqs=1;;seqs=1;	6	4	4	>centroid=centroid=454Isotigs_contig_15432;seqs=1;;seqs=1;	1	6	4	4	43.7	32.1	32.1	22.602	215	215	1.0009e-80	384260000	29558000	8.66186e-05	0.00866186		123	217;903;1150;1981;2436;3192	True;True;True;False;True;False	233;980;1249;2135;2717;3505	4267;4268;4269;4270;4271;4272;16176;16177;16178;16179;20963;20964;20965;20966;20967;20968;20969;20970;20971;20972;20973;20974;20975;20976;20977;20978;20979;20980;20981;20982;36748;36749;36750;36751;36752;36753;36754;36755;36756;36757;36758;36759;36760;36761;36762;36763;36764;36765;36766;36767;36768;36769;36770;36771;36772;47818;47819;47820;62609;62610;62611;62612;62613;62614;62615;62616;62617;626…	2964;2965;2966;2967;10623;10624;14023;14024;14025;14026;14027;14028;14029;14030;14031;14032;14033;14034;14035;24158;24159;24160;24161;24162;24163;24164;24165;24166;24167;24168;24169;24170;24171;31605;31606;31607;41177;41178	2967;10623;14027;24169;31606;41177
centroid=centroid=454Isotigs_contig_15433;seqs=1;;seqs=1;	centroid=centroid=454Isotigs_contig_15433;seqs=1;;seqs=1;	6	6	4	>centroid=centroid=454Isotigs_contig_15433;seqs=1;;seqs=1;	1	6	6	4	36.9	36.9	25.3	22.934	217	217	1.8309e-128	1375500000	125050000	0.000366454	0.0366454		124	439;922;942;1775;1981;3192	True;True;True;True;True;True	461;1000;1023;1899;2135;3505	7724;7725;7726;7727;7728;7729;7730;7731;7732;7733;7734;7735;7736;7737;7738;7739;7740;7741;7742;7743;16648;16649;16650;16651;16652;16653;16949;16950;16951;16952;16953;16954;16955;16956;16957;32620;32621;32622;32623;32624;32625;32626;32627;32628;32629;32630;32631;32632;32633;32634;32635;32636;32637;36748;36749;36750;36751;36752;36753;36754;36755;36756;36757;36758;36759;36760;36761;36762;36763;36764…	5085;5086;5087;5088;5089;5090;5091;5092;5093;5094;5095;5096;5097;5098;11096;11097;11098;11297;11298;11299;11300;21517;21518;21519;21520;21521;21522;21523;21524;21525;21526;21527;21528;21529;24158;24159;24160;24161;24162;24163;24164;24165;24166;24167;24168;24169;24170;24171;41177;41178	5086;11098;11300;21517;24169;41177
centroid=centroid=454Isotigs_contig_15472;seqs=1;;seqs=1;	centroid=centroid=454Isotigs_contig_15472;seqs=1;;seqs=1;	1	1	1	>centroid=centroid=454Isotigs_contig_15472;seqs=1;;seqs=1;	1	1	1	1	3.5	3.5	3.5	44.939	395	395	0.00109	14568000	910490	2.66816e-06	0.000266816		125	1039	TRUE	1130	18975;18976;18977;18978;18979;18980	12639	12639
centroid=centroid=454Isotigs_contig_15473;seqs=1;;seqs=1;	centroid=centroid=454Isotigs_contig_15473;seqs=1;;seqs=1;	1	1	1	>centroid=centroid=454Isotigs_contig_15473;seqs=1;;seqs=1;	1	1	1	1	7	7	7	20.148	186	186	6.7295e-17	105260000	13157000	3.85561e-05	0.00385561		126	436	TRUE	458	7664;7665;7666;7667;7668;7669;7670;7671;7672;7673;7674;7675;7676;7677;7678;7679;7680;7681;7682;7683;7684;7685;7686;7687	5060;5061;5062;5063;5064;5065;5066;5067	5067
centroid=centroid=454Isotigs_contig_15506;seqs=1;;seqs=1;	centroid=centroid=454Isotigs_contig_15506;seqs=1;;seqs=1;	1	1	1	>centroid=centroid=454Isotigs_contig_15506;seqs=1;;seqs=1;	1	1	1	1	8.4	8.4	8.4	9.2268	83	83	0.0017012	1171000000	234190000	0.000686285	0.0686285		127	2969	TRUE	3274	58540;58541;58542;58543;58544;58545;58546;58547;58548;58549;58550;58551;58552;58553;58554;58555;58556;58557;58558;58559;58560;58561;58562	38776;38777;38778;38779;38780	38776	94		54
centroid=centroid=454Isotigs_contig_157;seqs=1;;seqs=1;	centroid=centroid=454Isotigs_contig_157;seqs=1;;seqs=1;	3	3	3	>centroid=centroid=454Isotigs_contig_157;seqs=1;;seqs=1;	1	3	3	3	28.7	28.7	28.7	19.324	171	171	5.9732e-40	303080000	37886000	0.000111024	0.0111024		128	492;616;1567	True;True;True	519;661;1687	8787;8788;8789;8790;8791;8792;8793;8794;8795;8796;11047;11048;11049;11050;11051;11052;11053;11054;11055;11056;28405;28406;28407;28408;28409;28410;28411;28412;28413;28414;28415;28416;28417;28418;28419;28420;28421;28422;28423;28424;28425	5825;5826;5827;5828;7249;7250;7251;7252;7253;7254;7255;7256;18647;18648;18649;18650;18651;18652;18653;18654;18655;18656;18657	5827;7255;18656
centroid=centroid=454Isotigs_contig_157680;seqs=1;;seqs=1;	centroid=centroid=454Isotigs_contig_157680;seqs=1;;seqs=1;	1	1	1	>centroid=centroid=454Isotigs_contig_157680;seqs=1;;seqs=1;	1	1	1	1	3	3	3	56.263	474	474	0.00011835	28946000	1072100	3.14175e-06	0.000314175		129	1714	TRUE	1837	31443;31444;31445;31446;31447;31448;31449;31450;31451;31452;31453;31454;31455;31456	20852;20853;20854;20855;20856;20857;20858;20859	20856	95		184
centroid=centroid=454Isotigs_contig_158;seqs=1;;seqs=1;	centroid=centroid=454Isotigs_contig_158;seqs=1;;seqs=1;	17	17	14	>centroid=centroid=454Isotigs_contig_158;seqs=1;;seqs=1;	1	17	17	14	22.9	22.9	19	112.41	990	990	2.5676e-171	388270000	6365000	1.86524e-05	0.00186524		130	197;397;536;607;619;958;1285;1482;1526;1698;1941;1996;2270;2473;2624;3044;3204	True;True;True;True;True;True;True;True;True;True;True;True;True;True;True;True;True	213;417;567;651;666;1039;1392;1597;1643;1821;2090;2151;2529;2755;2911;3352;3517	3917;3918;3919;3920;3921;7058;7059;7060;7061;7062;7063;7064;7065;7066;7067;7068;7069;7070;9644;9645;9646;9647;9648;10907;10908;10909;10910;10911;10912;11093;11094;11095;11096;11097;11098;17181;17182;17183;17184;23386;23387;23388;23389;23390;23391;23392;26919;26920;26921;26922;26923;27724;27725;27726;27727;27728;27729;27730;27731;27732;27733;27734;30961;30962;30963;30964;30965;30966;35861;35862;35…	2745;2746;4656;4657;4658;4659;4660;4661;4662;4663;6391;6392;7164;7290;7291;11428;15630;17696;17697;17698;18217;18218;20434;20435;20436;23574;23575;23576;23577;24465;29346;29347;29348;29349;32285;32286;32287;34247;34248;39603;39604;39605;39606;41296;41297	2745;4662;6392;7164;7290;11428;15630;17698;18217;20435;23577;24465;29346;32286;34247;39606;41296
centroid=centroid=454Isotigs_contig_1587;seqs=1;;seqs=1;	centroid=centroid=454Isotigs_contig_1587;seqs=1;;seqs=1;	1	1	1	>centroid=centroid=454Isotigs_contig_1587;seqs=1;;seqs=1;	1	1	1	1	2.4	2.4	2.4	41.089	371	371	0.0023285	73915000	3695800	1.08304e-05	0.00108304		131	544	TRUE	575	9731;9732;9733;9734;9735;9736;9737	6423	6423	96		227
centroid=centroid=454Isotigs_contig_159000;seqs=1;;seqs=1;	centroid=centroid=454Isotigs_contig_159000;seqs=1;;seqs=1;	2	2	2	>centroid=centroid=454Isotigs_contig_159000;seqs=1;;seqs=1;	1	2	2	2	7.1	7.1	7.1	35.35	312	312	6.2883e-07	152190000	8455200	2.47777e-05	0.00247777		132	1260;2385	True;True	1362;2664	22848;22849;22850;22851;22852;22853;22854;22855;22856;22857;22858;22859;22860;22861;22862;22863;22864;22865;22866;22867;46725;46726;46727;46728;46729;46730;46731;46732;46733;46734;46735;46736;46737;46738;46739;46740;46741;46742	15261;15262;15263;30993;30994;30995;30996;30997;30998;30999;31000;31001;31002;31003	15263;31000
centroid=centroid=454Isotigs_contig_1594;seqs=1;;seqs=1;	centroid=centroid=454Isotigs_contig_1594;seqs=1;;seqs=1;	4	2	2	>centroid=centroid=454Isotigs_contig_1594;seqs=1;;seqs=1;	1	4	2	2	17.9	10.3	10.3	26.938	263	263	2.5061e-55	308810000	17156000	5.0275e-05	0.0050275		133	272;1166;3024;3235	False;True;False;True	290;1265;3332;3550	5223;5224;5225;5226;5227;5228;5229;5230;5231;5232;5233;5234;5235;5236;5237;5238;5239;5240;5241;21144;21145;21146;21147;21148;21149;21150;21151;21152;21153;21154;21155;21156;59540;59541;59542;59543;59544;59545;59546;59547;59548;59549;59550;63384;63385;63386;63387;63388;63389;63390;63391;63392;63393;63394	3522;3523;3524;3525;3526;3527;3528;3529;3530;3531;3532;3533;3534;14122;14123;14124;14125;14126;14127;39302;39303;41661;41662;41663;41664;41665;41666;41667	3529;14122;39302;41662
centroid=centroid=454Isotigs_contig_1595;seqs=1;;seqs=1;	centroid=centroid=454Isotigs_contig_1595;seqs=1;;seqs=1;	4	4	2	>centroid=centroid=454Isotigs_contig_1595;seqs=1;;seqs=1;	1	4	4	2	17.5	17.5	9.9	24.269	263	263	2.6337e-81	312860000	17381000	5.09344e-05	0.00509344		134	272;1359;2106;3024	True;True;True;True	290;1467;2277;2278;3332	5223;5224;5225;5226;5227;5228;5229;5230;5231;5232;5233;5234;5235;5236;5237;5238;5239;5240;5241;24609;24610;24611;39356;39357;39358;39359;39360;39361;39362;39363;39364;39365;39366;39367;39368;39369;39370;39371;39372;39373;39374;39375;39376;39377;39378;59540;59541;59542;59543;59544;59545;59546;59547;59548;59549;59550	3522;3523;3524;3525;3526;3527;3528;3529;3530;3531;3532;3533;3534;16390;25998;25999;26000;26001;26002;26003;26004;26005;26006;26007;39302;39303	3529;16390;26001;39302
centroid=centroid=454Isotigs_contig_15953;seqs=1;;seqs=1;	centroid=centroid=454Isotigs_contig_15953;seqs=1;;seqs=1;	3	3	3	>centroid=centroid=454Isotigs_contig_15953;seqs=1;;seqs=1;	1	3	3	3	12.7	12.7	12.7	25.048	229	229	4.0573e-12	670060000	67006000	0.000196359	0.0196359		135	1212;1231;1691	True;True;True	1311;1331;1814	21695;21696;21697;21698;21699;21700;21701;21702;21703;21704;21705;21706;21707;21708;21709;21710;21711;21712;21713;21714;21715;21716;21717;21718;21719;21720;21721;21722;21723;21724;21725;21726;21727;21728;21729;21730;22056;22057;22058;22059;22060;22061;22062;22063;22064;30867;30868;30869;30870;30871;30872;30873;30874;30875;30876;30877;30878;30879	14457;14458;14459;14460;14461;14462;14463;14464;14465;14466;14467;14468;14469;14470;14659;20397;20398;20399;20400;20401;20402	14460;14659;20397
centroid=centroid=454Isotigs_contig_15995;seqs=1;;seqs=1;	centroid=centroid=454Isotigs_contig_15995;seqs=1;;seqs=1;	3	3	3	>centroid=centroid=454Isotigs_contig_15995;seqs=1;;seqs=1;	1	3	3	3	12.3	12.3	12.3	30.722	268	268	1.785e-09	30542000	2181600	6.3931e-06	0.00063931		136	562;2149;3133	True;True;True	594;2344;3445	9961;9962;9963;9964;9965;9966;9967;9968;9969;9970;9971;9972;40677;40678;40679;61497;61498;61499	6544;6545;6546;6547;26928;40420	6547;26928;40420	97		93
centroid=centroid=454Isotigs_contig_1604;seqs=1;;seqs=1;	centroid=centroid=454Isotigs_contig_1604;seqs=1;;seqs=1;	2	2	2	>centroid=centroid=454Isotigs_contig_1604;seqs=1;;seqs=1;	1	2	2	2	15.8	15.8	15.8	30.596	265	265	1.3206e-80	1458700000	729370000	0.00213739	0.213739		137	2260;2261	True;True	2512;2513;2514;2515	43729;43730;43731;43732;43733;43734;43735;43736;43737;43738;43739;43740;43741;43742;43743;43744;43745;43746;43747;43748;43749;43750;43751;43752;43753;43754;43755;43756;43757;43758;43759;43760;43761;43762;43763;43764;43765;43766;43767;43768;43769;43770;43771;43772;43773;43774;43775;43776;43777;43778;43779;43780;43781;43782;43783;43784;43785;43786;43787;43788;43789;43790;43791;43792	28994;28995;28996;28997;28998;28999;29000;29001;29002;29003;29004;29005;29006;29007;29008;29009;29010;29011;29012;29013;29014;29015;29016;29017;29018;29019;29020;29021;29022;29023;29024;29025;29026;29027;29028;29029;29030;29031;29032;29033;29034;29035;29036;29037;29038	29010;29038	98		106
centroid=centroid=454Isotigs_contig_1611;seqs=2;;seqs=1;	centroid=centroid=454Isotigs_contig_1611;seqs=2;;seqs=1;	4	4	4	>centroid=centroid=454Isotigs_contig_1611;seqs=2;;seqs=1;	1	4	4	4	10.6	10.6	10.6	34.745	312	312	8.4098e-201	2169200000	271160000	0.000794624	0.0794624		138	380;1715;1716;1812	True;True;True;True	400;1838;1839;1936	6897;6898;6899;6900;6901;6902;6903;6904;6905;6906;6907;6908;6909;6910;6911;6912;6913;6914;6915;6916;31457;31458;31459;31460;31461;31462;31463;31464;31465;31466;31467;31468;31469;31470;31471;31472;31473;31474;31475;31476;31477;31478;31479;31480;31481;31482;31483;31484;31485;31486;31487;31488;31489;31490;31491;31492;31493;31494;31495;31496;31497;31498;31499;31500;31501;31502;31503;31504;31505;31506…	4562;4563;4564;4565;4566;4567;4568;4569;4570;4571;4572;4573;4574;4575;4576;20860;20861;20862;20863;20864;20865;20866;20867;20868;20869;20870;20871;20872;20873;20874;20875;20876;20877;20878;20879;20880;20881;20882;20883;20884;20885;20886;20887;20888;20889;20890;20891;20892;20893;20894;20895;21775;21776	4562;20864;20886;21775
centroid=centroid=454Isotigs_contig_1617;seqs=1;;seqs=2;	centroid=centroid=454Isotigs_contig_1617;seqs=1;;seqs=2;	5	2	2	>centroid=centroid=454Isotigs_contig_1617;seqs=1;;seqs=2;	1	5	2	2	3.8	1.5	1.5	196.7	1717	1717	2.1564e-63	50482000	537050	1.57381e-06	0.000157381		139	603;607;1158;1526;1941	True;False;True;False;False	647;651;1257;1643;2090	10866;10867;10868;10869;10870;10871;10872;10873;10907;10908;10909;10910;10911;10912;21079;27724;27725;27726;27727;27728;27729;27730;27731;27732;27733;27734;35861;35862;35863;35864;35865;35866;35867	7144;7145;7164;14093;18217;18218;23574;23575;23576;23577	7144;7164;14093;18217;23577
centroid=centroid=454Isotigs_contig_161838;seqs=1;;seqs=1;	centroid=centroid=454Isotigs_contig_161838;seqs=1;;seqs=1;	2	2	2	>centroid=centroid=454Isotigs_contig_161838;seqs=1;;seqs=1;	1	2	2	2	6.7	6.7	6.7	57.763	524	524	2.5709e-28	118560000	5928100	1.73721e-05	0.00173721		140	689;2641	True;True	751;2929	12247;12248;12249;12250;12251;12252;12253;12254;52305;52306;52307;52308;52309;52310;52311;52312;52313;52314;52315	7940;7941;7942;34858;34859;34860;34861	7941;34860
centroid=centroid=454Isotigs_contig_1628;seqs=1;;seqs=2;	centroid=centroid=454Isotigs_contig_1628;seqs=1;;seqs=2;	3	3	1	>centroid=centroid=454Isotigs_contig_1628;seqs=1;;seqs=2;	1	3	3	1	6.9	6.9	2.4	71.444	668	668	1.7324e-10	71268000	1875500	5.49608e-06	0.000549608		141	530;707;1887	True;True;True	560;780;2030	9542;9543;9544;9545;9546;9547;9548;9549;9550;13001;13002;13003;13004;13005;13006;13007;34542;34543;34544	6328;8700;22651;22652;22653	6328;8700;22651
centroid=centroid=454Isotigs_contig_1647;seqs=1;;seqs=1;	centroid=centroid=454Isotigs_contig_1647;seqs=1;;seqs=1;	9	9	9	>centroid=centroid=454Isotigs_contig_1647;seqs=1;;seqs=1;	1	9	9	9	32.1	32.1	32.1	30.411	287	287	3.74e-74	11495000000	1277200000	0.00374279	0.374279		142	78;184;1319;1320;1863;2085;2489;2523;2978	True;True;True;True;True;True;True;True;True	84;198;1427;1428;1997;1998;2253;2771;2807;2808;2809;3283	1604;1605;1606;1607;3514;3515;3516;3517;3518;3519;3520;3521;3522;3523;3524;3525;3526;3527;3528;3529;23913;23914;23915;23916;23917;23918;23919;23920;23921;23922;23923;23924;23925;23926;23927;23928;23929;23930;23931;23932;23933;23934;23935;23936;23937;23938;23939;23940;23941;23942;23943;23944;23945;23946;23947;23948;23949;23950;23951;23952;23953;23954;23955;23956;23957;23958;23959;23960;23961;23962…	1198;1199;1200;2482;2483;2484;15837;15838;15839;15840;15841;15842;15843;15844;15845;15846;15847;15848;15849;15850;15851;15852;15853;15854;15855;15856;15857;15858;15859;15860;15861;15862;15863;15864;15865;15866;15867;15868;15869;15870;15871;15872;15873;15874;15875;15876;22187;22188;22189;22190;22191;22192;22193;22194;22195;22196;22197;22198;22199;22200;22201;22202;22203;22204;22205;22206;22207;222…	1199;2484;15848;15853;22255;25889;32418;33049;38839	99;100;101;102		149;196;202;205
centroid=centroid=454Isotigs_contig_165344;seqs=1;;seqs=1;	centroid=centroid=454Isotigs_contig_165344;seqs=1;;seqs=1;	4	4	4	>centroid=centroid=454Isotigs_contig_165344;seqs=1;;seqs=1;	1	4	4	4	30.4	30.4	30.4	19.312	168	168	3.1819e-69	373020000	37302000	0.000109312	0.0109312		144	330;1026;1137;3221	True;True;True;True	350;1117;1236;3535	6156;6157;6158;6159;6160;6161;6162;6163;6164;6165;6166;6167;6168;6169;6170;6171;6172;6173;18783;18784;18785;18786;18787;18788;18789;18790;18791;18792;18793;18794;18795;18796;18797;18798;18799;18800;20738;20739;20740;20741;20742;20743;20744;20745;20746;20747;20748;20749;20750;20751;20752;20753;20754;20755;20756;20757;20758;20759;20760;20761;20762;20763;20764;20765;20766;20767;20768;63152;63153;631…	4061;4062;4063;4064;4065;4066;4067;4068;4069;4070;4071;4072;4073;4074;4075;4076;4077;4078;4079;12541;12542;12543;12544;12545;12546;12547;12548;12549;12550;13921;13922;13923;13924;13925;13926;13927;13928;41534;41535;41536;41537;41538;41539	4073;12541;13923;41538	108		86
centroid=centroid=454Isotigs_contig_16710;seqs=1;;seqs=1;	centroid=centroid=454Isotigs_contig_16710;seqs=1;;seqs=1;	4	4	4	>centroid=centroid=454Isotigs_contig_16710;seqs=1;;seqs=1;	1	4	4	4	12.2	12.2	12.2	47.811	436	436	6.5657e-22	97334000	4866700	1.42617e-05	0.00142617		145	299;434;1056;2581	True;True;True;True	319;456;1150;2867	5686;5687;5688;7655;7656;7657;7658;7659;7660;7661;7662;19349;19350;19351;19352;19353;19354;19355;19356;51086;51087;51088;51089;51090;51091	3738;3739;3740;5055;5056;5057;5058;12902;12903;12904;33784;33785;33786	3739;5057;12904;33785
centroid=centroid=454Isotigs_contig_1678;seqs=1;;seqs=1;	centroid=centroid=454Isotigs_contig_1678;seqs=1;;seqs=1;	1	1	1	>centroid=centroid=454Isotigs_contig_1678;seqs=1;;seqs=1;	1	1	1	1	3.4	3.4	3.4	49.508	441	441	0.00076306	4548400	181940	5.33168e-07	5.33168e-05		146	2777	TRUE	3072	55027	36710	36710	109		310
centroid=centroid=454Isotigs_contig_168604;seqs=1;;seqs=1;	centroid=centroid=454Isotigs_contig_168604;seqs=1;;seqs=1;	1	1	1	>centroid=centroid=454Isotigs_contig_168604;seqs=1;;seqs=1;	1	1	1	1	4.6	4.6	4.6	26.076	241	241	0.0010923	10662000	969280	2.84044e-06	0.000284044		147	97	TRUE	105	2055;2056	1526	1526
centroid=centroid=454Isotigs_contig_16878;seqs=2;;seqs=1;	centroid=centroid=454Isotigs_contig_16878;seqs=2;;seqs=1;	3	3	3	>centroid=centroid=454Isotigs_contig_16878;seqs=2;;seqs=1;	1	3	3	3	26.9	26.9	26.9	21.657	193	193	9.2763e-90	12901000000	3225100000	0.00945104	0.945104		148	94;2082;2616	True;True;True	101;2248;2249;2903	1970;1971;1972;1973;1974;1975;1976;1977;1978;1979;1980;1981;1982;1983;1984;1985;1986;1987;1988;1989;1990;1991;1992;1993;1994;1995;1996;1997;1998;1999;39017;39018;39019;39020;39021;39022;39023;39024;39025;39026;39027;39028;39029;39030;39031;39032;39033;39034;39035;39036;39037;39038;39039;39040;39041;39042;39043;39044;51608;51609;51610;51611;51612;51613;51614;51615;51616;51617;51618;51619;51620;516…	1460;1461;1462;1463;1464;1465;1466;1467;1468;1469;1470;1471;1472;1473;1474;1475;1476;1477;1478;1479;1480;1481;1482;1483;1484;1485;1486;1487;1488;25818;25819;25820;25821;25822;25823;25824;25825;25826;25827;25828;25829;25830;25831;25832;25833;25834;25835;25836;25837;25838;34097;34098;34099;34100;34101;34102;34103;34104;34105;34106;34107;34108;34109;34110;34111;34112;34113;34114;34115;34116;34117;34…	1473;25820;34136	110;111		16;70
centroid=centroid=454Isotigs_contig_1696;seqs=1;;seqs=1;	centroid=centroid=454Isotigs_contig_1696;seqs=1;;seqs=1;	4	4	4	>centroid=centroid=454Isotigs_contig_1696;seqs=1;;seqs=1;	1	4	4	4	26.3	26.3	26.3	17.76	152	152	1.6469e-16	142460000	17807000	5.21828e-05	0.00521828		149	85;835;1300;1374	True;True;True;True	92;910;1407;1483	1841;1842;1843;1844;1845;1846;1847;1848;1849;1850;1851;15090;15091;15092;15093;15094;15095;15096;15097;15098;15099;15100;23604;23605;23606;23607;23608;24835;24836;24837;24838;24839;24840;24841;24842;24843;24844;24845;24846;24847;24848;24849	1393;1394;1395;1396;1397;1398;1399;1400;1401;1402;9976;9977;15719;16493;16494;16495;16496;16497;16498;16499	1397;9976;15719;16495	112		71
centroid=centroid=454Isotigs_contig_1697;seqs=1;;seqs=1;	centroid=centroid=454Isotigs_contig_1697;seqs=1;;seqs=1;	18	18	18	>centroid=centroid=454Isotigs_contig_1697;seqs=1;;seqs=1;	1	18	18	18	10.9	10.9	10.9	254.69	2354	2354	1.9365e-128	1453100000	20758000	6.08306e-05	0.00608306		150	113;749;758;825;832;1323;1762;2030;2105;2161;2255;2370;2804;2882;2898;2989;3090;3092	True;True;True;True;True;True;True;True;True;True;True;True;True;True;True;True;True;True	121;824;833;900;907;1431;1886;2188;2276;2365;2506;2646;3102;3185;3203;3295;3400;3402	2211;2212;2213;2214;2215;2216;2217;2218;2219;2220;2221;2222;2223;2224;2225;2226;2227;2228;2229;2230;2231;13677;13770;13771;13772;13773;13774;13775;13776;13777;14936;14937;14938;14939;14940;14941;14942;14943;14944;14945;14946;14947;14948;14949;14950;14951;14952;14953;14954;15041;15042;15043;15044;15045;15046;15047;15048;15049;24014;24015;24016;24017;24018;24019;24020;24021;24022;24023;24024;24025;…	1613;1614;1615;1616;1617;1618;1619;1620;1621;1622;1623;1624;1625;9067;9122;9123;9879;9880;9881;9882;9883;9940;9941;9942;9943;9944;9945;9946;9947;15888;15889;15890;15891;15892;15893;15894;15895;15896;15897;15898;21408;21409;21410;21411;21412;21413;21414;21415;21416;21417;21418;21419;24921;24922;24923;24924;24925;24926;24927;24928;24929;24930;25992;25993;25994;25995;25996;25997;27277;28971;28972;28…	1625;9067;9122;9880;9942;15889;21416;24926;25996;27277;28971;30660;37181;37922;38104;38951;40028;40043	113		2284
centroid=centroid=454Isotigs_contig_169764;seqs=1;;seqs=1;	centroid=centroid=454Isotigs_contig_169764;seqs=1;;seqs=1;	5	5	5	>centroid=centroid=454Isotigs_contig_169764;seqs=1;;seqs=1;	1	5	5	5	47.6	47.6	47.6	20.287	185	185	1.8216e-79	722170000	103170000	0.000302336	0.0302336		151	548;782;949;2361;3233	True;True;True;True;True	579;857;1030;2636;3548	9770;9771;9772;9773;9774;9775;9776;9777;9778;9779;9780;14215;14216;14217;14218;14219;14220;17061;17062;17063;17064;17065;17066;17067;17068;17069;17070;17071;17072;17073;17074;17075;17076;17077;17078;17079;46158;46159;46160;46161;46162;46163;46164;46165;46166;46167;46168;46169;46170;46171;63357;63358;63359;63360;63361;63362;63363;63364;63365;63366;63367;63368;63369;63370;63371;63372;63373	6441;6442;6443;6444;9414;9415;9416;11354;11355;11356;11357;11358;11359;11360;11361;11362;11363;11364;11365;11366;11367;30573;30574;30575;30576;30577;30578;30579;30580;41645;41646;41647;41648;41649;41650;41651;41652;41653;41654;41655;41656;41657;41658	6441;9414;11363;30577;41653	114		75
centroid=centroid=454Isotigs_contig_1703;seqs=1;;seqs=1;	centroid=centroid=454Isotigs_contig_1703;seqs=1;;seqs=1;	2	2	2	>centroid=centroid=454Isotigs_contig_1703;seqs=1;;seqs=1;	1	2	2	2	6.5	6.5	6.5	46.195	413	413	1.44e-11	49258000	1368300	4.00975e-06	0.000400975		152	568;1135	True;True	600;1234	10080;10081;10082;10083;10084;10085;10086;10087;10088;10089;10090;20692;20693;20694;20695;20696;20697;20698	6630;6631;6632;13895;13896	6632;13896	115		204
centroid=centroid=454Isotigs_contig_171952;seqs=1;;seqs=1;	centroid=centroid=454Isotigs_contig_171952;seqs=1;;seqs=1;	1	1	1	>centroid=centroid=454Isotigs_contig_171952;seqs=1;;seqs=1;	1	1	1	1	2.4	2.4	2.4	32.513	291	291	0.00053017	51666000	3690400	1.08146e-05	0.00108146		153	1743	TRUE	1867	32171;32172;32173;32174;32175	21243;21244;21245;21246	21244
centroid=centroid=454Isotigs_contig_17276;seqs=1;;seqs=1;	centroid=centroid=454Isotigs_contig_17276;seqs=1;;seqs=1;	1	1	1	>centroid=centroid=454Isotigs_contig_17276;seqs=1;;seqs=1;	1	1	1	1	6.5	6.5	6.5	20.594	216	216	0.0021425	15129000	2161200	6.33332e-06	0.000633332		154	2728	TRUE	3019	53905;53906;53907;53908;53909;53910;53911	36039;36040;36041	36039
centroid=centroid=454Isotigs_contig_172966;seqs=1;;seqs=1;	centroid=centroid=454Isotigs_contig_172966;seqs=1;;seqs=1;	2	2	2	>centroid=centroid=454Isotigs_contig_172966;seqs=1;;seqs=1;	1	2	2	2	6.7	6.7	6.7	37.872	328	328	4.8417e-08	35102000	2193800	6.42885e-06	0.000642885		155	1227;1516	True;True	1326;1632	21997;27618;27619;27620;27621;27622;27623;27624;27625	14615;18154;18155;18156;18157	14615;18156	116		9
centroid=centroid=454Isotigs_contig_17438;seqs=1;;seqs=1;	centroid=centroid=454Isotigs_contig_17438;seqs=1;;seqs=1;	1	1	1	>centroid=centroid=454Isotigs_contig_17438;seqs=1;;seqs=1;	1	1	1	1	7.4	7.4	7.4	16.44	148	148	0.0013445	26734000	2970400	8.70465e-06	0.000870465		156	837	TRUE	912	15132;15133;15134;15135;15136;15137;15138;15139;15140	9993;9994;9995	9995
centroid=centroid=454Isotigs_contig_17464;seqs=1;;seqs=1;	centroid=centroid=454Isotigs_contig_17464;seqs=1;;seqs=1;	8	8	7	>centroid=centroid=454Isotigs_contig_17464;seqs=1;;seqs=1;	1	8	8	7	59.6	59.6	49	16.703	151	151	1.7273e-111	2506900000	313360000	0.00091829	0.091829		157	116;373;684;849;850;1199;2065;2663	True;True;True;True;True;True;True;True	124;393;746;924;925;1298;2227;2952	2251;2252;2253;2254;2255;2256;2257;2258;2259;2260;2261;2262;2263;2264;2265;2266;2267;2268;2269;2270;2271;2272;6787;6788;6789;6790;6791;12188;12189;12190;12191;12192;12193;12194;12195;12196;12197;12198;12199;12200;15292;15293;15294;15295;15296;15297;15298;15299;15300;15301;15302;15303;15304;15305;15306;15307;15308;15309;15310;15311;15312;15313;15314;21568;21569;21570;21571;21572;21573;21574;21575;…	1631;1632;1633;1634;1635;1636;1637;1638;1639;1640;1641;1642;1643;1644;4475;7902;7903;7904;7905;7906;7907;7908;7909;7910;7911;7912;7913;10082;10083;10084;10085;10086;10087;10088;10089;10090;10091;10092;10093;10094;10095;10096;10097;10098;10099;10100;10101;10102;14392;14393;14394;14395;14396;14397;14398;14399;14400;25466;25467;25468;25469;25470;25471;25472;25473;25474;25475;25476;25477;25478;25479;…	1644;4475;7909;10099;10100;14400;25471;35221
centroid=centroid=454Isotigs_contig_1757;seqs=1;;seqs=2;	centroid=centroid=454Isotigs_contig_1757;seqs=1;;seqs=2;	14	14	14	>centroid=centroid=454Isotigs_contig_1757;seqs=1;;seqs=2;	1	14	14	14	46.2	46.2	46.2	31.767	273	273	2.6304e-172	1763400000	110220000	0.000322996	0.0322996		158	192;393;1331;1332;1381;1433;1500;1539;1545;1886;2151;2184;2319;3052	True;True;True;True;True;True;True;True;True;True;True;True;True;True	208;413;1439;1440;1490;1543;1616;1657;1665;2029;2346;2347;2398;2399;2594;3360	3855;3856;3857;3858;3859;3860;7035;7036;7037;7038;24174;24175;24176;24177;24178;24179;24180;24181;24182;24183;24184;24185;24186;24187;24188;24189;24190;24191;24192;24193;24194;24965;24966;24967;24968;24969;25880;25881;25882;25883;25884;25885;25886;25887;25888;25889;25890;25891;25892;25893;25894;25895;25896;27229;27230;27231;27232;27233;27234;27235;27236;27237;27238;27239;27240;27241;27242;27243;2…	2712;2713;2714;4641;16001;16002;16003;16004;16005;16006;16007;16008;16009;16010;16011;16567;17069;17070;17071;17072;17073;17074;17075;17076;17077;17078;17079;17910;17911;17912;17913;17914;17915;17916;17917;17918;17919;17920;17921;17922;17923;17924;17925;17926;17927;17928;17929;17930;17931;17932;18270;18271;18272;18273;18274;18275;18276;18277;18278;18279;18280;18355;18356;18357;18358;22645;22646;2…	2713;4641;16004;16006;16567;17078;17915;18278;18358;22648;26931;27473;30077;39669
centroid=centroid=454Isotigs_contig_1758;seqs=1;;seqs=2;	centroid=centroid=454Isotigs_contig_1758;seqs=1;;seqs=2;	4	4	4	>centroid=centroid=454Isotigs_contig_1758;seqs=1;;seqs=2;	1	4	4	4	14.7	14.7	14.7	33.414	307	307	2.3693e-15	418820000	22043000	6.45962e-05	0.00645962		159	1025;1652;2688;3166	True;True;True;True	1116;1774;2979;3478	18768;18769;18770;18771;18772;18773;18774;18775;18776;18777;18778;18779;18780;18781;18782;30080;30081;30082;30083;30084;30085;30086;30087;30088;30089;30090;30091;30092;30093;30094;30095;30096;30097;30098;30099;53319;53320;53321;53322;53323;53324;53325;53326;53327;53328;53329;53330;53331;53332;62242;62243;62244;62245;62246;62247;62248;62249;62250;62251;62252;62253;62254;62255;62256	12531;12532;12533;12534;12535;12536;12537;12538;12539;12540;19802;19803;19804;19805;19806;19807;19808;19809;19810;19811;35554;35555;35556;35557;35558;41009;41010;41011;41012;41013;41014;41015;41016	12537;19809;35555;41016	117		45
centroid=centroid=454Isotigs_contig_1764;seqs=1;;seqs=1;	centroid=centroid=454Isotigs_contig_1764;seqs=1;;seqs=1;	4	3	3	>centroid=centroid=454Isotigs_contig_1764;seqs=1;;seqs=1;	1	4	3	3	17.1	12.7	12.7	29.299	252	252	4.5966e-19	157040000	11217000	3.2871e-05	0.0032871		160	1095;1432;1844;2691	False;True;True;True	1190;1542;1972;2982	20148;20149;20150;20151;20152;20153;20154;20155;25870;25871;25872;25873;25874;25875;25876;25877;25878;25879;33540;33541;33542;33543;33544;33545;33546;33547;33548;33549;33550;33551;33552;33553;33554;53350;53351;53352;53353;53354;53355;53356;53357;53358;53359	13565;13566;13567;13568;13569;13570;17067;17068;22026;22027;22028;22029;22030;22031;22032;22033;35564;35565;35566	13566;17068;22026;35564	118		109
centroid=centroid=454Isotigs_contig_17674;seqs=1;;seqs=1;	centroid=centroid=454Isotigs_contig_17674;seqs=1;;seqs=1;	1	1	1	>centroid=centroid=454Isotigs_contig_17674;seqs=1;;seqs=1;	1	1	1	1	2.9	2.9	2.9	53.039	484	484	2.32e-16	2789500	107290	3.14409e-07	3.14409e-05		161	2543	TRUE	2829	50216;50217;50218;50219	33236;33237	33237
centroid=centroid=454Isotigs_contig_1768;seqs=1;;seqs=1;	centroid=centroid=454Isotigs_contig_1768;seqs=1;;seqs=1;	9	4	4	>centroid=centroid=454Isotigs_contig_1768;seqs=1;;seqs=1;	1	9	4	4	37.5	18.8	18.8	29.455	261	261	4.2794e-81	455730000	35056000	0.00010273	0.010273		162	6;13;459;1230;1485;1958;2615;3190;3191	False;True;False;True;True;False;True;False;False	6;13;482;483;1330;1600;2107;2902;3503;3504	100;101;102;103;104;105;106;107;108;109;110;111;112;113;114;115;116;117;118;119;120;121;122;123;168;169;170;171;172;173;174;175;176;177;8025;8026;8027;8028;8029;8030;8031;8032;8033;8034;8035;8036;8037;8038;8039;8040;8041;8042;8043;8044;8045;8046;8047;8048;8049;8050;8051;8052;8053;8054;8055;8056;8057;8058;8059;8060;8061;8062;8063;8064;8065;8066;8067;8068;8069;8070;8071;8072;8073;8074;8075;8076;807…	70;71;72;73;74;75;76;77;78;79;80;81;82;83;84;85;86;113;114;115;116;117;118;5293;5294;5295;5296;5297;5298;5299;5300;5301;5302;5303;5304;5305;5306;5307;5308;5309;5310;5311;5312;5313;5314;5315;5316;5317;5318;5319;5320;5321;5322;5323;5324;5325;5326;5327;5328;5329;14658;17705;17706;17707;17708;17709;17710;17711;17712;17713;17714;23799;23800;34084;34085;34086;34087;34088;34089;34090;34091;34092;34093;3…	81;118;5307;14658;17714;23799;34092;41160;41171	119;120		160;221
centroid=centroid=454Isotigs_contig_17713;seqs=1;;seqs=1;	centroid=centroid=454Isotigs_contig_17713;seqs=1;;seqs=1;	5	5	5	>centroid=centroid=454Isotigs_contig_17713;seqs=1;;seqs=1;	1	5	5	5	35.2	35.2	35.2	17.92	165	165	1.2044e-34	184340000	20482000	6.00217e-05	0.00600217		163	290;555;3066;3067;3080	True;True;True;True;True	310;587;3374;3375;3388	5531;5532;5533;5534;5535;5536;5537;5538;5539;9904;9905;9906;9907;9908;60353;60354;60355;60356;60357;60358;60359;60360;60361;60362;60363;60364;60365;60572;60573;60574;60575;60576;60577	3642;3643;3644;3645;3646;6512;6513;6514;6515;6516;39787;39788;39789;39790;39908	3643;6513;39787;39789;39908
centroid=centroid=454Isotigs_contig_177469;seqs=1;;seqs=1;	centroid=centroid=454Isotigs_contig_177469;seqs=1;;seqs=1;	1	1	1	>centroid=centroid=454Isotigs_contig_177469;seqs=1;;seqs=1;	1	1	1	1	3.5	3.5	3.5	27.434	254	254	0.0024299	24411000	1877800	5.50282e-06	0.000550282		164	1833	TRUE	1959	33426;33427;33428;33429;33430;33431;33432;33433;33434;33435	21973	21973	121		69
centroid=centroid=454Isotigs_contig_18035;seqs=1;;seqs=1;	centroid=centroid=454Isotigs_contig_18035;seqs=1;;seqs=1;	2	2	2	>centroid=centroid=454Isotigs_contig_18035;seqs=1;;seqs=1;	1	2	2	2	12.8	12.8	12.8	28.295	265	265	9.3976e-21	44289000	3406800	9.9835e-06	0.00099835		165	1413;2865	True;True	1523;3167	25509;25510;25511;25512;56882;56883;56884;56885;56886;56887;56888;56889;56890;56891	16890;37765;37766;37767	16890;37767
centroid=centroid=454Isotigs_contig_180559;seqs=1;;seqs=1;	centroid=centroid=454Isotigs_contig_180559;seqs=1;;seqs=1;	5	5	5	>centroid=centroid=454Isotigs_contig_180559;seqs=1;;seqs=1;	1	5	5	5	32.8	32.8	32.8	19.171	177	177	3.5801e-68	625170000	89310000	0.00026172	0.026172		166	947;1360;1517;1724;2300	True;True;True;True;True	1028;1468;1633;1847;2572	16997;16998;16999;17000;17001;17002;17003;17004;17005;17006;17007;17008;17009;17010;17011;17012;17013;17014;17015;17016;17017;17018;24612;24613;24614;24615;27626;27627;31638;31639;31640;31641;31642;31643;31644;31645;31646;31647;31648;31649;31650;31651;31652;31653;31654;31655;31656;31657;31658;31659;44803;44804;44805;44806	11321;11322;11323;11324;11325;11326;11327;11328;11329;16391;18158;18159;20953;20954;20955;20956;20957;20958;20959;20960;20961;20962;20963;29787;29788;29789	11325;16391;18159;20956;29788
centroid=centroid=454Isotigs_contig_18121;seqs=1;;seqs=1;	centroid=centroid=454Isotigs_contig_18121;seqs=1;;seqs=1;	1	1	1	>centroid=centroid=454Isotigs_contig_18121;seqs=1;;seqs=1;	1	1	1	1	5.9	5.9	5.9	21.773	203	203	0.00051514	7047100	783020	2.29461e-06	0.000229461		167	3134	TRUE	3446	61500;61501;61502;61503;61504	40421;40422	40422
centroid=centroid=454Isotigs_contig_18211;seqs=1;;seqs=1;	centroid=centroid=454Isotigs_contig_18211;seqs=1;;seqs=1;	1	1	1	>centroid=centroid=454Isotigs_contig_18211;seqs=1;;seqs=1;	1	1	1	1	1.2	1.2	1.2	92.934	809	809	1.5083e-06	1604500000	47192000	0.000138294	0.0138294		168	2182	TRUE	2395;2396	41454;41455;41456;41457;41458;41459;41460;41461;41462;41463;41464;41465;41466;41467;41468;41469;41470;41471;41472;41473;41474;41475;41476;41477;41478;41479;41480;41481;41482;41483;41484;41485;41486;41487;41488;41489;41490;41491;41492;41493;41494;41495;41496;41497;41498;41499;41500;41501;41502;41503;41504;41505;41506;41507;41508;41509;41510;41511;41512;41513	27420;27421;27422;27423;27424;27425;27426;27427;27428;27429;27430;27431;27432;27433;27434;27435;27436;27437;27438;27439;27440;27441;27442;27443;27444;27445;27446;27447;27448;27449;27450;27451;27452;27453;27454;27455;27456;27457;27458;27459;27460;27461;27462;27463;27464;27465;27466;27467;27468;27469;27470	27444
centroid=centroid=454Isotigs_contig_18268;seqs=1;;seqs=1;	centroid=centroid=454Isotigs_contig_18268;seqs=1;;seqs=1;	10	10	10	>centroid=centroid=454Isotigs_contig_18268;seqs=1;;seqs=1;	1	10	10	10	25.8	25.8	25.8	59.758	523	523	6.2406e-230	994890000	39795000	0.000116618	0.0116618		169	394;1046;1669;1851;2303;2669;2853;3049;3060;3096	True;True;True;True;True;True;True;True;True;True	414;1139;1792;1979;2575;2958;3155;3357;3368;3406	7039;7040;7041;7042;7043;7044;7045;19156;19157;19158;19159;19160;30421;30422;30423;30424;30425;30426;30427;30428;30429;30430;30431;30432;30433;30434;30435;30436;30437;30438;30439;30440;30441;33596;33597;33598;33599;33600;33601;33602;33603;33604;33605;33606;44816;44817;44818;44819;44820;52932;52933;52934;52935;52936;52937;52938;52939;52940;52941;52942;52943;52944;52945;52946;52947;52948;52949;5295…	4642;4643;4644;4645;4646;4647;12750;12751;12752;20071;20072;20073;20074;20075;20076;20077;20078;20079;20080;20081;20082;22051;22052;22053;22054;29794;35293;35294;35295;35296;35297;35298;35299;35300;35301;35302;35303;35304;35305;35306;37639;39651;39652;39653;39654;39655;39656;39657;39733;39734;39735;39736;39737;39738;39739;39740;40060;40061;40062;40063;40064;40065;40066;40067;40068;40069;40070;400…	4647;12752;20074;22054;29794;35306;37639;39655;39740;40079	122;123;124		308;370;423
centroid=centroid=454Isotigs_contig_18276;seqs=1;;seqs=1;	centroid=centroid=454Isotigs_contig_18276;seqs=1;;seqs=1;	3	3	3	>centroid=centroid=454Isotigs_contig_18276;seqs=1;;seqs=1;	1	3	3	3	7.5	7.5	7.5	61.038	572	572	4.1819e-19	80748000	2446900	7.17055e-06	0.000717055		170	15;2678;2941	True;True;True	15;2969;3246	183;184;185;186;187;188;189;190;191;53169;53170;53171;53172;53173;58109;58110;58111;58112;58113;58114;58115;58116;58117;58118;58119;58120	121;122;123;35452;35453;38505;38506;38507;38508;38509;38510;38511	123;35452;38505
centroid=centroid=454Isotigs_contig_1837;seqs=1;;seqs=1;	centroid=centroid=454Isotigs_contig_1837;seqs=1;;seqs=1;	2	2	2	>centroid=centroid=454Isotigs_contig_1837;seqs=1;;seqs=1;	1	2	2	2	20.5	20.5	20.5	8.2269	73	73	1.3918e-30	2551700000	1275900000	0.00373898	0.373898		171	1287;1288	True;True	1394;1395	23421;23422;23423;23424;23425;23426;23427;23428;23429;23430;23431;23432;23433;23434;23435;23436;23437;23438;23439;23440;23441;23442;23443;23444;23445;23446;23447;23448;23449;23450;23451;23452;23453;23454;23455;23456;23457;23458;23459;23460;23461;23462;23463;23464;23465;23466;23467;23468;23469;23470;23471	15641;15642;15643;15644;15645;15646;15647;15648;15649;15650;15651;15652;15653;15654;15655;15656;15657;15658;15659;15660;15661;15662;15663;15664;15665;15666;15667;15668;15669;15670;15671;15672	15651;15671
centroid=centroid=454Isotigs_contig_1850;seqs=1;;seqs=1;	centroid=centroid=454Isotigs_contig_1850;seqs=1;;seqs=1;	15	15	15	>centroid=centroid=454Isotigs_contig_1850;seqs=1;;seqs=1;	1	15	15	15	29.5	29.5	29.5	55.8	525	525	0	79208000000	5280500000	0.0154743	1.54743		172	3;4;83;471;472;543;1050;1051;1060;1121;1122;1465;1683;2358;2547	True;True;True;True;True;True;True;True;True;True;True;True;True;True;True	3;4;89;90;496;497;574;1143;1144;1154;1218;1219;1220;1577;1806;2633;2833	78;79;80;81;82;83;1705;1706;1707;1708;1709;1710;1711;1712;1713;1714;1715;1716;1717;1718;1719;1720;1721;1722;1723;1724;1725;1726;1727;1728;1729;1730;1731;1732;1733;1734;1735;1736;1737;1738;1739;1740;1741;1742;1743;1744;1745;1746;1747;1748;1749;1750;1751;1752;1753;1754;1755;1756;1757;1758;1759;1760;1761;1762;1763;1764;1765;1766;1767;1768;1769;1770;1771;1772;1773;1774;1775;1776;1777;1778;1779;1780;1…	60;61;1251;1252;1253;1254;1255;1256;1257;1258;1259;1260;1261;1262;1263;1264;1265;1266;1267;1268;1269;1270;1271;1272;1273;1274;1275;1276;1277;1278;1279;1280;1281;1282;1283;1284;1285;1286;1287;1288;1289;1290;1291;1292;1293;1294;1295;1296;1297;1298;1299;1300;1301;1302;1303;1304;1305;1306;1307;1308;1309;1310;1311;1312;1313;1314;1315;1316;1317;1318;1319;1320;1321;1322;5504;5505;5506;5507;5508;5509;551…	60;61;1300;5623;5640;6421;12780;12839;13099;13811;13821;17462;20299;30545;33299	125;126;127;128		413;467;509;511
centroid=centroid=454Isotigs_contig_1869;seqs=1;;seqs=1;	centroid=centroid=454Isotigs_contig_1869;seqs=1;;seqs=1;	4	4	2	>centroid=centroid=454Isotigs_contig_1869;seqs=1;;seqs=1;	1	4	4	2	43	43	30.5	13.406	128	128	5.1626e-49	2529100000	505810000	0.00148226	0.148226		174	93;865;1100;2935	True;True;True;True	100;941;1195;3240	1943;1944;1945;1946;1947;1948;1949;1950;1951;1952;1953;1954;1955;1956;1957;1958;1959;1960;1961;1962;1963;1964;1965;1966;1967;1968;1969;15576;15577;20213;20214;20215;20216;20217;20218;20219;20220;20221;20222;20223;20224;20225;20226;20227;20228;20229;20230;57974;57975;57976;57977;57978;57979;57980;57981	1437;1438;1439;1440;1441;1442;1443;1444;1445;1446;1447;1448;1449;1450;1451;1452;1453;1454;1455;1456;1457;1458;1459;10263;13617;13618;13619;13620;38415;38416;38417;38418;38419;38420	1447;10263;13617;38418
centroid=centroid=454Isotigs_contig_188205;seqs=1;;seqs=1;	centroid=centroid=454Isotigs_contig_188205;seqs=1;;seqs=1;	1	1	1	>centroid=centroid=454Isotigs_contig_188205;seqs=1;;seqs=1;	1	1	1	1	6.2	6.2	6.2	21.431	193	193	2.6403e-06	34571000	11524000	3.37707e-05	0.00337707		175	2391	TRUE	2670	46873;46874;46875;46876;46877;46878;46879;46880;46881;46882	31072;31073;31074;31075;31076;31077	31072
centroid=centroid=454Isotigs_contig_18938;seqs=1;;seqs=1;;centroid=centroid=454Isotigs_contig_447871;seqs=1;;seqs=1;	centroid=centroid=454Isotigs_contig_18938;seqs=1;;seqs=1;	4;1	4;1	4;1	>centroid=centroid=454Isotigs_contig_18938;seqs=1;;seqs=1;	2	4	4	4	8.1	8.1	8.1	66.862	582	582;173	1.9627e-15	108220000	2924900	8.57131e-06	0.000857131		176	1379;1865;2562;2916	True;True;True;True	1488;2000;2848;3221	24944;24945;24946;24947;24948;24949;24950;24951;24952;24953;24954;33942;33943;50635;50636;50637;50638;50639;50640;50641;57750;57751;57752;57753;57754;57755;57756;57757;57758;57759	16560;16561;16562;22259;22260;33493;33494;38298;38299;38300;38301	16560;22259;33494;38298	130		47
centroid=centroid=454Isotigs_contig_18953;seqs=1;;seqs=1;	centroid=centroid=454Isotigs_contig_18953;seqs=1;;seqs=1;	1	1	1	>centroid=centroid=454Isotigs_contig_18953;seqs=1;;seqs=1;	1	1	1	1	0.8	0.8	0.8	148.13	1313	1313	0.0022614	354430000	5290000	1.55022e-05	0.00155022		177	2266	TRUE	2523	43989;43990;43991;43992;43993;43994;43995;43996;43997;43998;43999;44000;44001;44002;44003;44004	29193;29194;29195;29196	29196
centroid=centroid=454Isotigs_contig_19017;seqs=1;;seqs=1;	centroid=centroid=454Isotigs_contig_19017;seqs=1;;seqs=1;	4	3	3	>centroid=centroid=454Isotigs_contig_19017;seqs=1;;seqs=1;	1	4	3	3	15.7	12.2	12.2	33.028	287	287	5.4988e-30	230800000	12822000	3.75744e-05	0.00375744		178	2;459;659;2835	True;False;True;True	2;482;483;711;3137	67;68;69;70;71;72;73;74;75;76;77;8025;8026;8027;8028;8029;8030;8031;8032;8033;8034;8035;8036;8037;8038;8039;8040;8041;8042;8043;8044;8045;8046;8047;8048;8049;8050;8051;8052;8053;8054;8055;8056;8057;8058;8059;8060;8061;8062;8063;8064;8065;8066;8067;8068;8069;8070;8071;8072;8073;8074;8075;8076;8077;8078;8079;8080;8081;11683;11684;11685;11686;11687;11688;11689;11690;11691;56379;56380;56381;56382;563…	50;51;52;53;54;55;56;57;58;59;5293;5294;5295;5296;5297;5298;5299;5300;5301;5302;5303;5304;5305;5306;5307;5308;5309;5310;5311;5312;5313;5314;5315;5316;5317;5318;5319;5320;5321;5322;5323;5324;5325;5326;5327;5328;5329;7617;7618;7619;7620;37519;37520;37521	51;5307;7619;37520	120		266
centroid=centroid=454Isotigs_contig_191;seqs=1;;seqs=1;	centroid=centroid=454Isotigs_contig_191;seqs=1;;seqs=1;	1	1	1	>centroid=centroid=454Isotigs_contig_191;seqs=1;;seqs=1;	1	1	1	1	6.6	6.6	6.6	26.428	227	227	0.00078028	16045000	1604500	4.70193e-06	0.000470193		179	210	TRUE	226	4069;4070;4071;4072;4073;4074;4075;4076;4077;4078	2829;2830;2831;2832;2833;2834	2831
centroid=centroid=454Isotigs_contig_19219;seqs=1;;seqs=1;	centroid=centroid=454Isotigs_contig_19219;seqs=1;;seqs=1;	1	1	1	>centroid=centroid=454Isotigs_contig_19219;seqs=1;;seqs=1;	1	1	1	1	1.7	1.7	1.7	51.329	462	462	2.2672e-23	16639000	639970	1.87541e-06	0.000187541		180	1209	TRUE	1308	21663;21664;21665;21666	14442;14443;14444;14445	14443
centroid=centroid=454Isotigs_contig_1932;seqs=1;;seqs=1;	centroid=centroid=454Isotigs_contig_1932;seqs=1;;seqs=1;	1	1	1	>centroid=centroid=454Isotigs_contig_1932;seqs=1;;seqs=1;	1	1	1	1	6.7	6.7	6.7	20.447	180	180	0.00013569	34560000	3839900	1.12527e-05	0.00112527		181	1758	TRUE	1882	32331;32332;32333;32334;32335;32336;32337;32338	21298;21299	21298
centroid=centroid=454Isotigs_contig_193976;seqs=1;;seqs=1;	centroid=centroid=454Isotigs_contig_193976;seqs=1;;seqs=1;	3	3	3	>centroid=centroid=454Isotigs_contig_193976;seqs=1;;seqs=1;	1	3	3	3	23.6	23.6	23.6	19.68	178	178	1.3275e-27	100500000	16749000	4.90823e-05	0.00490823		182	712;1553;2271	True;True;True	785;1673;2530	13071;13072;13073;13074;13075;13076;28196;28197;28198;44149;44150;44151;44152;44153;44154;44155;44156;44157;44158;44159;44160;44161;44162;44163	8735;8736;18509;29350;29351;29352;29353;29354;29355;29356;29357;29358;29359;29360;29361	8736;18509;29359	131;132		125;164
centroid=centroid=454Isotigs_contig_194050;seqs=1;;seqs=1;	centroid=centroid=454Isotigs_contig_194050;seqs=1;;seqs=1;	2	2	2	>centroid=centroid=454Isotigs_contig_194050;seqs=1;;seqs=1;	1	2	2	2	6.5	6.5	6.5	49.489	445	445	8.4496e-07	91245000	3967200	1.16257e-05	0.00116257		183	356;794	True;True	376;869	6504;6505;6506;14381;14382;14383;14384;14385;14386;14387;14388;14389;14390;14391;14392;14393;14394;14395;14396;14397;14398	4315;9502;9503;9504	4315;9504	133;134		198;228
centroid=centroid=454Isotigs_contig_19597;seqs=1;;seqs=1;	centroid=centroid=454Isotigs_contig_19597;seqs=1;;seqs=1;	3	3	3	>centroid=centroid=454Isotigs_contig_19597;seqs=1;;seqs=1;	1	3	3	3	6.1	6.1	6.1	70.154	626	626	5.946e-12	42119000	1170000	3.42864e-06	0.000342864		184	1027;1756;1873	True;True;True	1118;1880;2011	18801;18802;18803;18804;32300;32301;32302;32303;32304;34146;34147;34148;34149;34150	12551;12552;21291;22435;22436;22437	12551;21291;22435	135		526
centroid=centroid=454Isotigs_contig_1960;seqs=1;;seqs=1;	centroid=centroid=454Isotigs_contig_1960;seqs=1;;seqs=1;	1	1	1	>centroid=centroid=454Isotigs_contig_1960;seqs=1;;seqs=1;	1	1	1	1	5.9	5.9	5.9	23.403	202	202	5.6434e-21	1536800	153680	4.50354e-07	4.50354e-05		185	895	TRUE	972	15941	10452	10452
centroid=centroid=454Isotigs_contig_196388;seqs=1;;seqs=1;	centroid=centroid=454Isotigs_contig_196388;seqs=1;;seqs=1;	1	1	1	>centroid=centroid=454Isotigs_contig_196388;seqs=1;;seqs=1;	1	1	1	1	13.8	13.8	13.8	18.694	189	189	1.2822e-65	680460000	680460000	0.00199406	0.199406		186	1020	TRUE	1109	18634;18635;18636;18637;18638;18639;18640;18641;18642;18643;18644;18645;18646;18647;18648;18649;18650;18651;18652;18653;18654;18655;18656;18657;18658;18659;18660;18661;18662;18663;18664;18665;18666;18667;18668;18669;18670;18671;18672;18673;18674;18675;18676;18677	12462;12463;12464;12465;12466;12467;12468;12469;12470;12471;12472;12473;12474;12475;12476;12477;12478;12479;12480;12481;12482;12483;12484;12485;12486;12487;12488;12489;12490;12491;12492;12493;12494;12495;12496;12497;12498;12499;12500	12476	136		62
centroid=centroid=454Isotigs_contig_19784;seqs=1;;seqs=1;	centroid=centroid=454Isotigs_contig_19784;seqs=1;;seqs=1;	2	2	2	>centroid=centroid=454Isotigs_contig_19784;seqs=1;;seqs=1;	1	2	2	2	12.8	12.8	12.8	31.345	281	281	1.7281e-59	100860000	8404700	2.46297e-05	0.00246297		187	2578;2921	True;True	2864;3226	51052;51053;51054;51055;51056;51057;51058;51059;51060;51061;57790;57791;57792;57793	33763;33764;33765;33766;33767;33768;33769;33770;38320;38321;38322	33767;38321
centroid=centroid=454Isotigs_contig_198;seqs=3;;seqs=1;	centroid=centroid=454Isotigs_contig_198;seqs=3;;seqs=1;	2	2	2	>centroid=centroid=454Isotigs_contig_198;seqs=3;;seqs=1;	1	2	2	2	9	9	9	30.754	288	288	7.7886e-11	259600000	17306000	5.07146e-05	0.00507146		188	2973;3135	True;True	3278;3447	58606;58607;58608;58609;58610;58611;58612;58613;58614;58615;58616;58617;58618;61505;61506;61507;61508;61509;61510;61511;61512;61513;61514;61515;61516;61517;61518;61519;61520;61521;61522;61523	38807;38808;38809;38810;40423;40424;40425;40426;40427;40428;40429	38807;40423
centroid=centroid=454Isotigs_contig_1986;seqs=1;;seqs=1;	centroid=centroid=454Isotigs_contig_1986;seqs=1;;seqs=1;	1	1	1	>centroid=centroid=454Isotigs_contig_1986;seqs=1;;seqs=1;	1	1	1	1	3.4	3.4	3.4	29.862	266	266	0.0014318	75000000	4411800	1.29286e-05	0.00129286		189	1594	TRUE	1714	28983;28984;28985;28986;28987;28988;28989;28990;28991;28992;28993;28994;28995;28996;28997	19191;19192;19193;19194	19191
centroid=centroid=454Isotigs_contig_19980;seqs=1;;seqs=1;	centroid=centroid=454Isotigs_contig_19980;seqs=1;;seqs=1;	8	8	8	>centroid=centroid=454Isotigs_contig_19980;seqs=1;;seqs=1;	1	8	8	8	36.4	36.4	36.4	34.672	319	319	5.3725e-157	1290800000	75928000	0.000222504	0.0222504		190	22;188;783;1342;1684;1784;2883;3074	True;True;True;True;True;True;True;True	22;204;858;1450;1807;1908;3186;3382	227;228;229;230;231;232;233;3774;3775;3776;3777;3778;3779;3780;3781;3782;3783;3784;3785;3786;3787;3788;3789;3790;3791;3792;3793;3794;3795;3796;14221;14222;14223;14224;14225;14226;14227;14228;14229;14230;14231;14232;14233;14234;14235;14236;14237;14238;24325;24326;24327;24328;24329;24330;24331;24332;24333;24334;24335;24336;24337;24338;24339;24340;24341;30757;30758;30759;30760;30761;30762;30763;3076…	138;2656;2657;2658;2659;2660;2661;2662;2663;2664;2665;2666;2667;2668;2669;9417;9418;9419;9420;9421;9422;9423;16104;16105;16106;16107;16108;16109;16110;16111;16112;20316;20317;20318;20319;20320;20321;20322;20323;20324;20325;20326;21577;37923;37924;37925;37926;37927;37928;37929;37930;37931;37932;37933;37934;37935;37936;37937;37938;37939;39858;39859;39860;39861;39862;39863;39864	138;2659;9417;16106;20320;21577;37936;39858	137		125
centroid=centroid=454Isotigs_contig_201;seqs=1;;seqs=1;	centroid=centroid=454Isotigs_contig_201;seqs=1;;seqs=1;	10	10	10	>centroid=centroid=454Isotigs_contig_201;seqs=1;;seqs=1;	1	10	10	10	35.9	35.9	35.9	35.941	323	323	2.9661e-147	22223000000	1709500000	0.00500963	0.500963		191	1749;1914;1915;1925;2295;2342;2496;2522;2664;3206	True;True;True;True;True;True;True;True;True;True	1873;2057;2058;2059;2074;2567;2617;2779;2805;2806;2953;3519	32221;32222;32223;32224;34942;34943;34944;34945;34946;34947;34948;34949;34950;34951;34952;34953;34954;34955;34956;34957;34958;34959;34960;34961;34962;34963;34964;34965;34966;34967;34968;34969;34970;34971;34972;34973;34974;34975;34976;34977;34978;34979;34980;34981;34982;34983;34984;34985;34986;34987;34988;34989;34990;34991;34992;34993;34994;34995;34996;34997;34998;34999;35000;35001;35002;35003;353…	21259;21260;22859;22860;22861;22862;22863;22864;22865;22866;22867;22868;22869;22870;22871;22872;22873;22874;22875;22876;22877;22878;22879;22880;22881;22882;22883;22884;22885;22886;22887;22888;22889;22890;22891;22892;22893;22894;22895;22896;22897;22898;22899;23165;23166;23167;23168;23169;23170;23171;23172;23173;23174;23175;23176;23177;23178;23179;23180;23181;23182;23183;23184;23185;29773;29774;297…	21260;22864;22892;23166;29775;30349;32705;32993;35264;41322	138;139;140		63;105;273
centroid=centroid=454Isotigs_contig_20308;seqs=1;;seqs=1;	centroid=centroid=454Isotigs_contig_20308;seqs=1;;seqs=1;	12	12	12	>centroid=centroid=454Isotigs_contig_20308;seqs=1;;seqs=1;	1	12	12	12	32.4	32.4	32.4	64.756	595	595	0	3891900000	162160000	0.000475204	0.0475204		192	102;123;405;768;1106;1590;1877;1979;2038;2384;2670;2793	True;True;True;True;True;True;True;True;True;True;True;True	110;131;425;843;1201;1710;2017;2018;2133;2196;2663;2959;3091	2091;2092;2093;2094;2095;2096;2097;2098;2099;2100;2101;2102;2103;2104;2105;2106;2107;2108;2109;2110;2111;2112;2113;2114;2115;2116;2117;2118;2119;2120;2121;2122;2123;2124;2125;2126;2127;2128;2425;2426;2427;2428;2429;2430;2431;2432;2433;2434;2435;2436;2437;2438;2439;2440;2441;2442;2443;7183;7184;7185;7186;7187;7188;7189;7190;7191;7192;7193;7194;7195;7196;7197;7198;7199;7200;7201;7202;7203;7204;7205…	1542;1543;1544;1545;1546;1547;1548;1549;1550;1551;1552;1553;1554;1555;1556;1557;1558;1559;1560;1561;1562;1563;1564;1727;1728;1729;1730;1731;1732;1733;1734;1735;1736;1737;1738;4746;4747;4748;4749;4750;4751;4752;4753;4754;4755;4756;4757;9199;9200;9201;9202;9203;9204;9205;9206;9207;9208;13678;13679;13680;13681;13682;19180;22509;22510;22511;22512;22513;22514;22515;22516;22517;24108;24109;24110;24111;…	1562;1731;4756;9207;13679;19180;22516;24143;24984;30992;35310;37086	141		162
centroid=centroid=454Isotigs_contig_20360;seqs=1;;seqs=1;	centroid=centroid=454Isotigs_contig_20360;seqs=1;;seqs=1;	7	7	7	>centroid=centroid=454Isotigs_contig_20360;seqs=1;;seqs=1;	1	7	7	7	27.9	27.9	27.9	37.195	341	341	5.8473e-101	1706500000	106660000	0.000312563	0.0312563		193	432;671;1986;2540;2666;2959;3078	True;True;True;True;True;True;True	453;727;2140;2826;2955;3264;3386	7570;7571;7572;7573;7574;7575;7576;7577;7578;7579;7580;7581;7582;7583;7584;7585;7586;7587;7588;7589;11910;11911;11912;11913;11914;11915;11916;11917;11918;11919;11920;11921;11922;11923;11924;11925;11926;11927;36801;36802;36803;36804;36805;36806;36807;36808;36809;36810;36811;36812;50183;50184;50185;50186;50187;50188;52899;52900;52901;52902;52903;52904;52905;52906;52907;52908;52909;52910;52911;52912…	4987;4988;4989;4990;4991;4992;4993;4994;4995;4996;4997;4998;4999;7739;7740;7741;7742;7743;7744;7745;7746;7747;7748;7749;24187;24188;24189;24190;24191;24192;33214;33215;35276;35277;35278;35279;35280;35281;35282;35283;35284;35285;35286;35287;35288;35289;35290;38689;38690;38691;38692;39882;39883;39884;39885;39886;39887;39888;39889;39890;39891;39892;39893;39894;39895;39896;39897;39898;39899;39900	4998;7747;24188;33214;35286;38691;39885	142		306
centroid=centroid=454Isotigs_contig_20638;seqs=1;;seqs=1;	centroid=centroid=454Isotigs_contig_20638;seqs=1;;seqs=1;	8	8	8	>centroid=centroid=454Isotigs_contig_20638;seqs=1;;seqs=1;	1	8	8	8	31.9	31.9	31.9	30.858	270	270	3.4169e-46	686480000	52806000	0.000154746	0.0154746		194	441;628;629;1154;1321;1357;1499;2313	True;True;True;True;True;True;True;True	463;677;678;1253;1429;1465;1615;2585	7753;7754;7755;7756;11289;11290;11291;11292;11293;11294;11295;11296;11297;11298;11299;11300;11301;11302;11303;11304;11305;21023;21024;21025;21026;21027;21028;21029;21030;21031;21032;21033;21034;21035;21036;21037;21038;21039;21040;21041;21042;21043;21044;21045;21046;21047;23998;23999;24000;24001;24002;24003;24004;24005;24006;24007;24008;24566;24567;24568;24569;24570;24571;24572;24573;24574;24575;2…	5107;5108;7446;7447;7448;7449;7450;7451;7452;7453;14068;14069;14070;14071;14072;14073;14074;14075;14076;14077;14078;14079;14080;14081;14082;14083;15877;15878;15879;15880;15881;15882;16370;16371;16372;16373;16374;16375;16376;16377;16378;16379;16380;17896;17897;17898;17899;17900;17901;17902;17903;17904;17905;17906;17907;17908;17909;29891;29892	5108;7446;7451;14080;15881;16379;17900;29891	143;144		195;258
centroid=centroid=454Isotigs_contig_2065;seqs=2;;seqs=1;	centroid=centroid=454Isotigs_contig_2065;seqs=2;;seqs=1;	2	2	2	>centroid=centroid=454Isotigs_contig_2065;seqs=2;;seqs=1;	1	2	2	2	25.2	25.2	25.2	13.686	123	123	2.7111e-10	291300000	58260000	0.000170729	0.0170729		195	1643;2144	True;True	1765;2337	29913;29914;29915;29916;29917;29918;29919;29920;29921;29922;29923;29924;29925;29926;29927;29928;29929;29930;29931;29932;29933;29934;29935;29936;29937;29938;29939;29940;29941;29942;40533;40534;40535;40536;40537;40538;40539;40540;40541;40542;40543;40544;40545;40546;40547;40548;40549;40550	19723;19724;19725;19726;19727;19728;19729;19730;19731;26790;26791;26792;26793;26794;26795	19724;26792	145		78
centroid=centroid=454Isotigs_contig_207220;seqs=1;;seqs=1;	centroid=centroid=454Isotigs_contig_207220;seqs=1;;seqs=1;	2	2	2	>centroid=centroid=454Isotigs_contig_207220;seqs=1;;seqs=1;	1	2	2	2	5.9	5.9	5.9	40.143	372	372	1.1205e-15	399350000	79869000	0.000234053	0.0234053		196	575;856	True;True	609;931	10247;10248;10249;10250;10251;10252;10253;10254;10255;10256;10257;10258;10259;10260;10261;10262;10263;10264;10265;10266;10267;10268;10269;15424;15425;15426;15427;15428;15429;15430;15431;15432;15433;15434;15435;15436;15437;15438;15439;15440;15441;15442;15443;15444;15445	6725;6726;6727;6728;6729;6730;6731;6732;6733;6734;6735;6736;10187;10188;10189;10190;10191;10192;10193;10194;10195;10196;10197;10198	6725;10188
centroid=centroid=454Isotigs_contig_208250;seqs=1;;seqs=1;	centroid=centroid=454Isotigs_contig_208250;seqs=1;;seqs=1;	2	2	2	>centroid=centroid=454Isotigs_contig_208250;seqs=1;;seqs=1;	1	2	2	2	8.8	8.8	8.8	31.679	272	272	3.4826e-24	326810000	25139000	7.36689e-05	0.00736689		197	1074;1692	True;True	1169;1815	19718;19719;19720;19721;19722;19723;19724;19725;19726;19727;19728;19729;19730;19731;19732;19733;19734;19735;19736;19737;19738;19739;19740;19741;19742;19743;19744;19745;30880;30881;30882;30883;30884;30885;30886;30887;30888;30889;30890;30891;30892;30893;30894	13178;13179;13180;13181;13182;13183;13184;13185;13186;13187;13188;13189;13190;13191;13192;13193;20403;20404;20405	13191;20403
centroid=centroid=454Isotigs_contig_21046;seqs=1;;seqs=1;	centroid=centroid=454Isotigs_contig_21046;seqs=1;;seqs=1;	3	3	2	>centroid=centroid=454Isotigs_contig_21046;seqs=1;;seqs=1;	1	3	3	2	11.1	11.1	6.8	49.524	442	442	6.6034e-34	53265000	2315800	6.78637e-06	0.000678637		198	846;1367;2552	True;True;True	921;1475;2838	15272;15273;15274;15275;15276;15277;15278;15279;15280;15281;15282;24714;50381;50382;50383;50384;50385;50386;50387;50388;50389;50390;50391	10069;10070;10071;10072;10073;10074;10075;10076;10077;16435;33348;33349;33350	10075;16435;33350
centroid=centroid=454Isotigs_contig_2108;seqs=1;;seqs=1;	centroid=centroid=454Isotigs_contig_2108;seqs=1;;seqs=1;	8	8	8	>centroid=centroid=454Isotigs_contig_2108;seqs=1;;seqs=1;	1	8	8	8	75	75	75	13.595	128	128	2.1638e-111	15453000000	1717000000	0.00503161	0.503161		199	253;298;1313;1366;1371;1719;2099;2250	True;True;True;True;True;True;True;True	270;318;1421;1474;1479;1480;1842;2268;2498;2499	4782;4783;4784;4785;4786;4787;4788;4789;4790;4791;4792;4793;4794;4795;4796;4797;4798;4799;4800;4801;4802;4803;4804;4805;4806;4807;4808;5634;5635;5636;5637;5638;5639;5640;5641;5642;5643;5644;5645;5646;5647;5648;5649;5650;5651;5652;5653;5654;5655;5656;5657;5658;5659;5660;5661;5662;5663;5664;5665;5666;5667;5668;5669;5670;5671;5672;5673;5674;5675;5676;5677;5678;5679;5680;5681;5682;5683;5684;5685;2382…	3240;3241;3242;3243;3244;3245;3246;3247;3248;3249;3250;3251;3252;3253;3254;3255;3256;3699;3700;3701;3702;3703;3704;3705;3706;3707;3708;3709;3710;3711;3712;3713;3714;3715;3716;3717;3718;3719;3720;3721;3722;3723;3724;3725;3726;3727;3728;3729;3730;3731;3732;3733;3734;3735;3736;3737;15806;15807;15808;15809;15810;15811;15812;15813;15814;15815;15816;16415;16416;16417;16418;16419;16420;16421;16422;16423…	3254;3709;15816;16415;16458;20926;25965;28884	146		50
centroid=centroid=454Isotigs_contig_21112;seqs=1;;seqs=1;	centroid=centroid=454Isotigs_contig_21112;seqs=1;;seqs=1;	8	8	8	>centroid=centroid=454Isotigs_contig_21112;seqs=1;;seqs=1;	1	8	8	8	65.5	65.5	65.5	18.544	174	174	4.7724e-251	85234000000	12176000000	0.0356813	3.56813		200	68;183;327;433;985;1668;1910;2468	True;True;True;True;True;True;True;True	72;197;347;454;455;1069;1070;1791;2053;2750	1321;1322;1323;1324;1325;1326;1327;1328;1329;1330;1331;1332;1333;1334;1335;1336;1337;1338;1339;1340;1341;1342;1343;1344;1345;1346;1347;1348;1349;3491;3492;3493;3494;3495;3496;3497;3498;3499;3500;3501;3502;3503;3504;3505;3506;3507;3508;3509;3510;3511;3512;3513;6118;6119;6120;6121;6122;6123;6124;6125;6126;6127;6128;6129;6130;6131;6132;6133;6134;6135;6136;6137;6138;6139;6140;6141;7590;7591;7592;7593…	907;908;909;910;911;912;913;914;2476;2477;2478;2479;2480;2481;4015;4016;4017;4018;4019;4020;4021;4022;4023;4024;4025;4026;4027;4028;4029;4030;4031;4032;4033;4034;4035;4036;4037;4038;4039;4040;4041;4042;4043;4044;4045;5000;5001;5002;5003;5004;5005;5006;5007;5008;5009;5010;5011;5012;5013;5014;5015;5016;5017;5018;5019;5020;5021;5022;5023;5024;5025;5026;5027;5028;5029;5030;5031;5032;5033;5034;5035;50…	912;2476;4038;5045;11898;20051;22816;31991	147;148		13;159
centroid=centroid=454Isotigs_contig_211922;seqs=1;;seqs=1;	centroid=centroid=454Isotigs_contig_211922;seqs=1;;seqs=1;	1	1	1	>centroid=centroid=454Isotigs_contig_211922;seqs=1;;seqs=1;	1	1	1	1	11.2	11.2	11.2	16.208	152	152	1.783e-32	216300000	43261000	0.000126775	0.0126775		201	2771	TRUE	3066	54941;54942;54943;54944;54945;54946;54947;54948;54949;54950;54951;54952;54953;54954;54955;54956;54957;54958;54959;54960;54961;54962;54963;54964;54965;54966;54967;54968;54969;54970;54971;54972;54973	36670;36671;36672;36673;36674;36675;36676;36677;36678;36679;36680;36681;36682;36683;36684	36678
centroid=centroid=454Isotigs_contig_2120;seqs=1;;seqs=1;	centroid=centroid=454Isotigs_contig_2120;seqs=1;;seqs=1;	1	1	1	>centroid=centroid=454Isotigs_contig_2120;seqs=1;;seqs=1;	1	1	1	1	6.5	6.5	6.5	23.955	230	230	0.0013384	26684000	5336900	1.56396e-05	0.00156396		202	2801	TRUE	3099	55734;55735;55736;55737;55738;55739	37171;37172	37172
centroid=centroid=454Isotigs_contig_213707;seqs=1;;seqs=1;	centroid=centroid=454Isotigs_contig_213707;seqs=1;;seqs=1;	2	2	2	>centroid=centroid=454Isotigs_contig_213707;seqs=1;;seqs=1;	1	2	2	2	7.5	7.5	7.5	48.815	428	428	6.6244e-13	109390000	4051300	1.18722e-05	0.00118722		203	2617;3054	True;True	2904;3362	51665;51666;51667;51668;51669;51670;51671;51672;51673;51674;51675;51676;51677;60172;60173;60174;60175;60176;60177;60178;60179;60180;60181;60182;60183;60184;60185;60186;60187;60188;60189;60190	34171;34172;34173;34174;34175;34176;34177;39675;39676;39677;39678;39679;39680	34172;39680
centroid=centroid=454Isotigs_contig_21551;seqs=1;;seqs=1;	centroid=centroid=454Isotigs_contig_21551;seqs=1;;seqs=1;	2	2	2	>centroid=centroid=454Isotigs_contig_21551;seqs=1;;seqs=1;	1	2	2	2	10	10	10	28.815	261	261	1.0906e-08	74495000	9311900	2.72882e-05	0.00272882		204	1387;2023	True;True	1496;2181	25108;25109;25110;25111;37747;37748;37749;37750;37751;37752;37753;37754;37755;37756;37757;37758;37759;37760	16651;16652;24895;24896;24897	16652;24896	149		239
centroid=centroid=454Isotigs_contig_216525;seqs=1;;seqs=1;	centroid=centroid=454Isotigs_contig_216525;seqs=1;;seqs=1;	2	1	1	>centroid=centroid=454Isotigs_contig_216525;seqs=1;;seqs=1;	1	2	1	1	11.9	7.3	7.3	24.228	218	218	7.5094e-07	8864700	681900	1.99828e-06	0.000199828		205	1267;2453	True;False	1369;2735	22901;22902;22903;22904;22905;48045;48046;48047;48048;48049;48050	15285;15286;31724;31725;31726;31727	15286;31725
centroid=centroid=454Isotigs_contig_216988;seqs=1;;seqs=1;	centroid=centroid=454Isotigs_contig_216988;seqs=1;;seqs=1;	7	7	7	>centroid=centroid=454Isotigs_contig_216988;seqs=1;;seqs=1;	1	7	7	7	22.2	22.2	22.2	45.996	418	418	9.921e-41	402130000	18279000	5.35659e-05	0.00535659		206	45;59;744;1177;1358;1752;3242	True;True;True;True;True;True;True	49;63;819;1276;1466;1876;3557	924;925;926;927;928;929;930;931;932;933;934;935;936;937;938;939;940;941;942;943;1224;1225;13631;13632;13633;13634;13635;13636;13637;21300;21301;21302;21303;21304;21305;21306;21307;21308;21309;24586;24587;24588;24589;24590;24591;24592;24593;24594;24595;24596;24597;24598;24599;24600;24601;24602;24603;24604;24605;24606;24607;24608;32241;32242;32243;32244;32245;32246;32247;32248;32249;32250;32251;322…	649;650;651;652;653;654;655;656;657;841;842;9048;9049;14227;14228;16381;16382;16383;16384;16385;16386;16387;16388;16389;21264;21265;21266;21267;21268;21269;21270;21271;21272;41718;41719;41720;41721	649;842;9048;14227;16386;21272;41721	150		328
centroid=centroid=454Isotigs_contig_2171;seqs=1;;seqs=1;	centroid=centroid=454Isotigs_contig_2171;seqs=1;;seqs=1;	1	1	1	>centroid=centroid=454Isotigs_contig_2171;seqs=1;;seqs=1;	1	1	1	1	1.2	1.2	1.2	106.29	922	922	5.73e-06	10381000	216260	6.33742e-07	6.33742e-05		207	1065	TRUE	1160	19611;19612;19613;19614;19615;19616;19617	13114;13115	13114
centroid=centroid=454Isotigs_contig_21740;seqs=1;;seqs=1;	centroid=centroid=454Isotigs_contig_21740;seqs=1;;seqs=1;	1	1	1	>centroid=centroid=454Isotigs_contig_21740;seqs=1;;seqs=1;	1	1	1	1	7.6	7.6	7.6	24.731	225	225	2.973e-06	12994000	1443800	4.231e-06	0.0004231		208	1138	TRUE	1237	20769;20770;20771;20772;20773	13929;13930	13929
centroid=centroid=454Isotigs_contig_2177;seqs=1;;seqs=1;	centroid=centroid=454Isotigs_contig_2177;seqs=1;;seqs=1;	5	5	5	>centroid=centroid=454Isotigs_contig_2177;seqs=1;;seqs=1;	1	5	5	5	21.7	21.7	21.7	39.601	369	369	2.5862e-24	184850000	9242400	2.70845e-05	0.00270845		209	261;600;1165;1532;2656	True;True;True;True;True	279;644;1264;1649;2944	5019;5020;5021;5022;5023;5024;5025;5026;5027;5028;5029;5030;5031;10858;10859;10860;10861;10862;10863;21133;21134;21135;21136;21137;21138;21139;21140;21141;21142;21143;27773;27774;27775;27776;27777;52673;52674;52675;52676;52677;52678;52679;52680;52681;52682;52683	3398;3399;3400;3401;3402;3403;3404;3405;7140;7141;14116;14117;14118;14119;14120;14121;18235;35121;35122;35123	3399;7141;14118;18235;35121	151		135
centroid=centroid=454Isotigs_contig_21999;seqs=1;;seqs=1;	centroid=centroid=454Isotigs_contig_21999;seqs=1;;seqs=1;	9	9	9	>centroid=centroid=454Isotigs_contig_21999;seqs=1;;seqs=1;	1	9	9	9	40.9	40.9	40.9	33.278	313	313	2.98e-39	714140000	39675000	0.000116266	0.0116266		211	54;260;801;2498;2791;3018;3027;3064;3068	True;True;True;True;True;True;True;True;True	58;278;876;2781;3089;3326;3335;3372;3376	1165;1166;1167;1168;1169;1170;1171;1172;1173;1174;1175;1176;1177;1178;5003;5004;5005;5006;5007;5008;5009;5010;5011;5012;5013;5014;5015;5016;5017;5018;14448;14449;14450;14451;14452;14453;49288;49289;49290;49291;55488;55489;55490;55491;55492;55493;55494;59463;59464;59465;59466;59467;59468;59469;59470;59471;59472;59473;59474;59590;59591;59592;59593;59594;59595;59596;59597;59598;59599;59600;59601;596…	821;822;823;824;825;826;827;828;3387;3388;3389;3390;3391;3392;3393;3394;3395;3396;3397;9531;9532;32749;37021;37022;39259;39260;39261;39324;39325;39326;39327;39328;39329;39330;39779;39780;39781;39782;39783;39784;39791	822;3396;9532;32749;37022;39260;39325;39780;39791
centroid=centroid=454Isotigs_contig_22033;seqs=1;;seqs=1;	centroid=centroid=454Isotigs_contig_22033;seqs=1;;seqs=1;	11	11	11	>centroid=centroid=454Isotigs_contig_22033;seqs=1;;seqs=1;	1	11	11	11	11.4	11.4	11.4	125.93	1162	1162	4.0613e-73	718650000	15290000	4.48068e-05	0.00448068		212	268;547;800;836;1356;1490;1985;2502;2824;2839;3084	True;True;True;True;True;True;True;True;True;True;True	286;578;875;911;1464;1606;2139;2785;3124;3141;3394	5138;5139;5140;5141;5142;5143;5144;5145;5146;5147;5148;5149;5150;9758;9759;9760;9761;9762;9763;9764;9765;9766;9767;9768;9769;14446;14447;15101;15102;15103;15104;15105;15106;15107;15108;15109;15110;15111;15112;15113;15114;15115;15116;15117;15118;15119;15120;15121;15122;15123;15124;15125;15126;15127;15128;15129;15130;15131;24556;24557;24558;24559;24560;24561;24562;24563;24564;24565;27057;27058;2705…	3465;3466;3467;3468;3469;3470;3471;3472;6436;6437;6438;6439;6440;9530;9978;9979;9980;9981;9982;9983;9984;9985;9986;9987;9988;9989;9990;9991;9992;16368;16369;17770;17771;17772;17773;17774;17775;24179;24180;24181;24182;24183;24184;24185;24186;32786;32787;32788;32789;37364;37365;37366;37562;37563;37564;37565;37566;40007;40008	3471;6439;9530;9991;16369;17775;24183;32786;37365;37562;40008	152;153;154		166;609;861
centroid=centroid=454Isotigs_contig_22065;seqs=1;;seqs=1;	centroid=centroid=454Isotigs_contig_22065;seqs=1;;seqs=1;	2	2	2	>centroid=centroid=454Isotigs_contig_22065;seqs=1;;seqs=1;	1	2	2	2	18.1	18.1	18.1	15.368	138	138	7.2417e-10	39563000	4395900	1.2882e-05	0.0012882		213	245;1573	True;True	261;1693	4602;4603;4604;4605;4606;4607;4608;4609;4610;28528;28529;28530;28531;28532;28533;28534;28535;28536;28537	3143;3144;18725;18726	3143;18726	155		120
centroid=centroid=454Isotigs_contig_221;seqs=1;;seqs=1;	centroid=centroid=454Isotigs_contig_221;seqs=1;;seqs=1;	14	13	13	>centroid=centroid=454Isotigs_contig_221;seqs=1;;seqs=1;	1	14	13	13	15.8	15	15	148.94	1364	1364	1.4524e-189	912470000	14257000	4.17796e-05	0.00417796		214	99;195;463;584;878;996;1024;1364;2276;2448;2758;2799;3062;3223	True;True;True;True;True;True;False;True;True;True;True;True;True;True	107;211;487;621;954;1084;1115;1472;2540;2730;3050;3097;3370;3538	2065;2066;2067;2068;2069;2070;2071;2072;2073;2074;2075;2076;2077;3873;3874;3875;3876;3877;3878;3879;3880;3881;3882;3883;3884;3885;3886;3887;3888;3889;3890;3891;3892;3893;3894;3895;3896;3897;3898;3899;3900;3901;3902;3903;3904;3905;3906;3907;3908;3909;3910;8132;8133;8134;8135;8136;8137;8138;8139;10507;10508;10509;10510;10511;10512;10513;10514;10515;15726;15727;15728;15729;15730;15731;15732;15733;15…	1531;1532;1533;1534;2719;2720;2721;2722;2723;2724;2725;2726;2727;2728;2729;2730;2731;2732;2733;2734;2735;2736;2737;2738;2739;2740;5359;5360;5361;5362;5363;5364;5365;6927;6928;6929;6930;6931;6932;6933;10348;10349;10350;10351;10352;10353;10354;10355;10356;10357;12171;12172;12173;12174;12175;12176;12529;12530;16406;16407;16408;16409;16410;16411;16412;29541;29542;29543;29544;29545;29546;29547;29548;3…	1532;2727;5362;6931;10352;12171;12530;16411;29545;31688;36448;37156;39772;41581	156		662
centroid=centroid=454Isotigs_contig_317403;seqs=1;;seqs=1;;centroid=centroid=454Isotigs_contig_22210;seqs=1;;seqs=2;	centroid=centroid=454Isotigs_contig_317403;seqs=1;;seqs=1;;centroid=centroid=454Isotigs_contig_22210;seqs=1;;seqs=2;	1;1	1;1	1;1	>centroid=centroid=454Isotigs_contig_317403;seqs=1;;seqs=1;;>centroid=centroid=454Isotigs_contig_22210;seqs=1;;seqs=2;	2	1	1	1	5.5	5.5	5.5	32.551	292	292;471	0.0004605	7766600	517770	1.51731e-06	0.000151731		215	966	TRUE	1047	17367;17368	11531;11532	11532
centroid=centroid=454Isotigs_contig_22472;seqs=1;;seqs=1;	centroid=centroid=454Isotigs_contig_22472;seqs=1;;seqs=1;	8	8	8	>centroid=centroid=454Isotigs_contig_22472;seqs=1;;seqs=1;	1	8	8	8	17.1	17.1	17.1	66.845	596	596	2.3632e-40	264020000	8000700	2.34458e-05	0.00234458		216	706;745;1098;1241;1301;1411;1813;2774	True;True;True;True;True;True;True;True	779;820;1193;1341;1408;1521;1937;3069	12988;12989;12990;12991;12992;12993;12994;12995;12996;12997;12998;12999;13000;13638;13639;13640;13641;20208;22250;22251;22252;23609;23610;23611;23612;25505;33102;33103;33104;33105;33106;33107;33108;33109;33110;33111;33112;33113;54999;55000;55001;55002;55003;55004;55005;55006;55007;55008;55009;55010;55011;55012;55013;55014;55015;55016;55017	8695;8696;8697;8698;8699;9050;9051;9052;13615;14768;15720;15721;16888;21777;21778;21779;21780;21781;21782;21783;21784;36693;36694;36695;36696;36697;36698;36699;36700;36701;36702;36703;36704;36705;36706;36707	8698;9050;13615;14768;15720;16888;21781;36704
centroid=centroid=454Isotigs_contig_22541;seqs=1;;seqs=1;	centroid=centroid=454Isotigs_contig_22541;seqs=1;;seqs=1;	8	8	8	>centroid=centroid=454Isotigs_contig_22541;seqs=1;;seqs=1;	1	8	8	8	34.6	34.6	34.6	34.175	306	306	2.5248e-98	601680000	35393000	0.000103718	0.0103718		217	599;724;1030;1092;2363;2406;2447;2458	True;True;True;True;True;True;True;True	643;798;1121;1187;2638;2686;2729;2740	10848;10849;10850;10851;10852;10853;10854;10855;10856;10857;13298;13299;13300;13301;13302;13303;13304;13305;13306;13307;18826;18827;18828;18829;18830;20122;20123;20124;20125;46179;46180;46181;46182;46183;46184;46185;46186;46187;46188;46189;46190;46191;46192;46193;47166;47167;47168;47169;47170;47171;47172;47173;47174;47967;47968;47969;47970;48129;48130;48131;48132;48133;48134;48135;48136;48137;481…	7138;7139;8866;8867;8868;8869;8870;8871;12563;13552;13553;13554;30584;30585;30586;30587;30588;30589;30590;30591;30592;30593;31199;31200;31201;31202;31203;31204;31205;31206;31684;31770;31771;31772;31773;31774;31775;31776;31777	7139;8871;12563;13554;30589;31206;31684;31775	157		145
centroid=centroid=454Isotigs_contig_22679;seqs=1;;seqs=1;	centroid=centroid=454Isotigs_contig_22679;seqs=1;;seqs=1;	1	1	1	>centroid=centroid=454Isotigs_contig_22679;seqs=1;;seqs=1;	1	1	1	1	11.1	11.1	11.1	14.695	135	135	0.00047751	137840000	15315000	4.488e-05	0.004488		218	3104	TRUE	3415	61037;61038;61039;61040;61041;61042;61043;61044;61045;61046;61047;61048;61049;61050;61051;61052;61053;61054;61055;61056;61057;61058;61059;61060;61061;61062	40181;40182;40183;40184;40185;40186;40187;40188;40189;40190;40191;40192;40193	40191
centroid=centroid=454Isotigs_contig_226954;seqs=1;;seqs=1;	centroid=centroid=454Isotigs_contig_226954;seqs=1;;seqs=1;	1	1	1	>centroid=centroid=454Isotigs_contig_226954;seqs=1;;seqs=1;	1	1	1	1	5.3	5.3	5.3	26.414	245	245	0.0028169	3796900	316410	9.27228e-07	9.27228e-05		219	631	TRUE	680	11312	7455	7455	158		207
centroid=centroid=454Isotigs_contig_227;seqs=1;;seqs=1;	centroid=centroid=454Isotigs_contig_227;seqs=1;;seqs=1;	16	16	16	>centroid=centroid=454Isotigs_contig_227;seqs=1;;seqs=1;	1	16	16	16	42.3	42.3	42.3	42.682	383	383	0	23547000000	1121300000	0.00328593	0.328593		220	334;342;420;464;623;1086;1102;1294;1385;1422;1591;2022;2207;2208;2607;2608	True;True;True;True;True;True;True;True;True;True;True;True;True;True;True;True	354;362;441;488;670;671;1181;1197;1401;1494;1532;1711;2180;2431;2432;2433;2434;2894;2895	6257;6258;6259;6260;6261;6262;6263;6264;6371;6372;6373;6374;6375;6376;6377;6378;6379;6380;6381;6382;6383;6384;6385;7402;7403;7404;7405;7406;7407;7408;7409;7410;7411;7412;7413;7414;7415;7416;7417;7418;7419;7420;7421;7422;7423;7424;7425;7426;7427;7428;7429;7430;7431;7432;7433;8140;8141;8142;8143;8144;8145;8146;8147;8148;8149;8150;8151;8152;8153;8154;8155;8156;8157;8158;8159;8160;11104;11105;11106;1…	4161;4162;4163;4164;4165;4166;4167;4231;4232;4233;4234;4235;4236;4237;4238;4239;4240;4241;4242;4243;4875;4876;4877;4878;4879;4880;4881;4882;4883;4884;4885;4886;4887;4888;4889;4890;4891;4892;4893;4894;4895;4896;4897;4898;4899;5366;5367;5368;5369;5370;5371;5372;5373;5374;5375;5376;5377;5378;5379;5380;5381;5382;5383;5384;5385;5386;5387;5388;5389;5390;5391;5392;5393;7296;7297;7298;7299;7300;7301;7302…	4164;4242;4885;5393;7320;13543;13635;15692;16608;16958;19181;24893;27820;27852;33996;34015
centroid=centroid=454Isotigs_contig_2283;seqs=2;;seqs=1;;centroid=centroid=454Isotigs_contig_35267;seqs=1;;seqs=1;	centroid=centroid=454Isotigs_contig_2283;seqs=2;;seqs=1;	10;1	10;1	9;1	>centroid=centroid=454Isotigs_contig_2283;seqs=2;;seqs=1;	2	10	10	9	13.3	13.3	12.2	83.599	729	729;309	9.9395e-71	1035900000	35721000	0.000104679	0.0104679		221	90;385;955;1439;1602;1811;1820;2033;2092;2910	True;True;True;True;True;True;True;True;True;True	97;405;1036;1551;1722;1935;1944;2191;2260;3215	1907;1908;1909;1910;1911;1912;1913;1914;1915;1916;1917;1918;1919;1920;1921;6979;6980;6981;6982;6983;6984;6985;6986;6987;6988;6989;6990;6991;6992;6993;17145;17146;17147;17148;17149;17150;17151;17152;17153;17154;26066;26067;26068;26069;26070;29076;29077;29078;29079;29080;29081;29082;29083;29084;29085;29086;29087;29088;29089;33095;33096;33097;33179;33180;33181;33182;33183;33184;33185;33186;33187;331…	1428;1429;1430;1431;4611;4612;4613;4614;4615;4616;4617;4618;11411;11412;11413;11414;11415;11416;17174;17175;17176;17177;19232;19233;19234;19235;19236;19237;19238;19239;19240;21772;21773;21774;21822;21823;21824;21825;21826;21827;21828;21829;21830;21831;21832;21833;21834;21835;24947;25917;25918;25919;25920;25921;38246;38247;38248;38249;38250;38251	1430;4612;11415;17174;19232;21774;21830;24947;25917;38247
centroid=centroid=454Isotigs_contig_228379;seqs=1;;seqs=1;	centroid=centroid=454Isotigs_contig_228379;seqs=1;;seqs=1;	3	3	3	>centroid=centroid=454Isotigs_contig_228379;seqs=1;;seqs=1;	1	3	3	3	9.6	9.6	9.6	45.249	405	405	1.1382e-32	437080000	20813000	6.09917e-05	0.00609917		222	129;681;1297	True;True;True	137;742;743;1404	2510;2511;2512;2513;2514;2515;2516;2517;2518;12149;12150;12151;12152;12153;12154;12155;12156;12157;12158;12159;12160;12161;12162;12163;12164;12165;12166;12167;12168;12169;12170;12171;12172;12173;12174;12175;12176;12177;12178;23589;23590;23591;23592;23593;23594;23595;23596	1781;1782;1783;7879;7880;7881;7882;7883;7884;7885;7886;7887;7888;7889;7890;7891;7892;7893;7894;7895;7896;7897;15714;15715;15716	1782;7881;15714	159;160		291;328
centroid=centroid=454Isotigs_contig_23;seqs=1;;seqs=1;	centroid=centroid=454Isotigs_contig_23;seqs=1;;seqs=1;	7	7	7	>centroid=centroid=454Isotigs_contig_23;seqs=1;;seqs=1;	1	7	7	7	12	12	12	88.473	789	789	1.0303e-71	239340000	5837600	1.71069e-05	0.00171069		223	107;395;1038;1773;2737;2933;3009	True;True;True;True;True;True;True	115;415;1129;1897;3028;3238;3316	2157;7046;7047;7048;7049;7050;7051;18966;18967;18968;18969;18970;18971;18972;18973;18974;32610;32611;32612;32613;32614;54002;54003;54004;54005;54006;54007;54008;54009;54010;57953;57954;57955;57956;57957;57958;57959;57960;57961;57962;57963;57964;57965;57966;57967;57968;59279;59280;59281;59282;59283;59284;59285;59286;59287;59288;59289;59290	1580;4648;4649;4650;4651;12633;12634;12635;12636;12637;12638;21513;21514;21515;36090;36091;38401;38402;38403;38404;38405;38406;38407;38408;38409;38410;38411;38412;39159;39160;39161;39162;39163;39164;39165	1580;4650;12635;21515;36090;38411;39162	161		719
centroid=centroid=454Isotigs_contig_2338;seqs=1;;seqs=1;	centroid=centroid=454Isotigs_contig_2338;seqs=1;;seqs=1;	3	3	3	>centroid=centroid=454Isotigs_contig_2338;seqs=1;;seqs=1;	1	3	3	3	26.4	26.4	26.4	15.862	140	140	1.7289e-93	759520000	94940000	0.000278218	0.0278218		224	1167;2372;3178	True;True;True	1266;2648;3490	21157;21158;21159;21160;21161;21162;21163;46320;46321;46322;46323;46324;46325;62358;62359;62360;62361;62362;62363;62364;62365;62366;62367;62368;62369;62370;62371;62372;62373;62374;62375;62376;62377;62378;62379;62380;62381;62382;62383	14128;14129;14130;14131;14132;30663;30664;30665;41054;41055;41056;41057;41058;41059;41060;41061;41062;41063;41064	14131;30664;41055
centroid=centroid=454Isotigs_contig_23382;seqs=1;;seqs=1;	centroid=centroid=454Isotigs_contig_23382;seqs=1;;seqs=1;	1	1	1	>centroid=centroid=454Isotigs_contig_23382;seqs=1;;seqs=1;	1	1	1	1	3.7	3.7	3.7	32.623	294	294	2.017e-08	10815000	675960	1.98088e-06	0.000198088		225	1028	TRUE	1119	18805;18806;18807;18808	12553;12554;12555	12553
centroid=centroid=454Isotigs_contig_2339;seqs=1;;seqs=1;	centroid=centroid=454Isotigs_contig_2339;seqs=1;;seqs=1;	6	6	6	>centroid=centroid=454Isotigs_contig_2339;seqs=1;;seqs=1;	1	6	6	6	48.6	48.6	48.6	16.301	142	142	4.5049e-105	317060000	39633000	0.000116143	0.0116143		226	430;1298;1353;1354;2993;2994	True;True;True;True;True;True	451;1405;1461;1462;3299;3300	7550;7551;7552;7553;7554;7555;7556;7557;7558;7559;7560;23597;23598;23599;23600;23601;24529;24530;24531;24532;24533;24534;24535;24536;24537;24538;24539;24540;24541;24542;24543;24544;24545;24546;24547;24548;58942;58943;58944;58945;58946;58947;58948;58949;58950;58951;58952;58953;58954;58955;58956;58957	4975;4976;4977;4978;4979;15717;16357;16358;16359;16360;16361;16362;16363;16364;16365;16366;38989;38990;38991;38992;38993;38994;38995;38996;38997;38998;38999;39000;39001;39002;39003	4978;15717;16361;16365;38989;39001
centroid=centroid=454Isotigs_contig_2356;seqs=1;;seqs=1;	centroid=centroid=454Isotigs_contig_2356;seqs=1;;seqs=1;	1	1	1	>centroid=centroid=454Isotigs_contig_2356;seqs=1;;seqs=1;	1	1	1	1	0.4	0.4	0.4	300.05	2753	2753	0.0019722	3116200	21491	6.29786e-08	6.29786e-06		227	2326	TRUE	2601	45467	30187	30187		4;24		492;498
centroid=centroid=454Isotigs_contig_2357;seqs=1;;seqs=1;	centroid=centroid=454Isotigs_contig_2357;seqs=1;;seqs=1;	13	13	13	>centroid=centroid=454Isotigs_contig_2357;seqs=1;;seqs=1;	1	13	13	13	26.5	26.5	26.5	58.119	528	528	1.3999e-170	6378800000	303750000	0.000890128	0.0890128		228	145;287;295;668;1760;2079;2080;2479;2480;2749;2871;2991;3167	True;True;True;True;True;True;True;True;True;True;True;True;True	153;307;315;722;1884;2245;2246;2761;2762;3041;3173;3297;3479	2836;2837;2838;2839;2840;2841;2842;2843;2844;2845;2846;2847;2848;5481;5482;5483;5484;5485;5486;5487;5488;5489;5490;5491;5492;5493;5494;5495;5564;5565;5566;5567;5568;5569;5570;5571;5572;5573;5574;5575;5576;11839;11840;11841;11842;11843;11844;11845;11846;11847;11848;11849;11850;11851;11852;11853;11854;11855;11856;11857;11858;11859;11860;11861;32344;32345;32346;32347;32348;32349;32350;32351;32352;32…	2070;2071;2072;2073;3618;3619;3620;3621;3622;3623;3624;3625;3662;3663;3664;7705;7706;7707;7708;7709;7710;7711;7712;7713;7714;7715;7716;7717;7718;7719;7720;7721;7722;7723;21302;21303;21304;21305;21306;21307;21308;21309;21310;21311;21312;21313;21314;21315;21316;21317;21318;21319;21320;21321;21322;21323;21324;21325;21326;21327;21328;21329;21330;21331;21332;21333;21334;21335;21336;21337;21338;21339;2…	2070;3619;3663;7723;21334;25788;25800;32318;32325;36261;37850;38980;41020	162		326
centroid=centroid=454Isotigs_contig_23598;seqs=1;;seqs=1;	centroid=centroid=454Isotigs_contig_23598;seqs=1;;seqs=1;	1	1	1	>centroid=centroid=454Isotigs_contig_23598;seqs=1;;seqs=1;	1	1	1	1	2.6	2.6	2.6	52.211	454	454	5.6336e-17	166240000	18471000	5.41286e-05	0.00541286		229	2217	TRUE	2448	42394;42395;42396;42397;42398;42399;42400;42401;42402;42403;42404;42405;42406;42407;42408;42409;42410;42411;42412;42413;42414;42415;42416;42417;42418;42419;42420;42421;42422	28036;28037;28038;28039;28040;28041;28042;28043;28044;28045;28046;28047;28048;28049;28050;28051;28052;28053	28045
centroid=centroid=454Isotigs_contig_2388;seqs=1;;seqs=1;	centroid=centroid=454Isotigs_contig_2388;seqs=1;;seqs=1;	1	1	1	>centroid=centroid=454Isotigs_contig_2388;seqs=1;;seqs=1;	1	1	1	1	8.6	8.6	8.6	22.33	197	197	0.0005035	23889000	2388900	7.00058e-06	0.000700058		231	2727	TRUE	3018	53898;53899;53900;53901;53902;53903;53904	36038	36038
centroid=centroid=454Isotigs_contig_23899;seqs=1;;seqs=1;	centroid=centroid=454Isotigs_contig_23899;seqs=1;;seqs=1;	1	1	1	>centroid=centroid=454Isotigs_contig_23899;seqs=1;;seqs=1;	1	1	1	1	0.6	0.6	0.6	188.44	1655	1655	0.0029894	1392700	16385	4.80156e-08	4.80156e-06		232	1767	TRUE	1891	32577;32578;32579	21496	21496	164		25
centroid=centroid=454Isotigs_contig_2423;seqs=1;;seqs=1;	centroid=centroid=454Isotigs_contig_2423;seqs=1;;seqs=1;	1	1	1	>centroid=centroid=454Isotigs_contig_2423;seqs=1;;seqs=1;	1	1	1	1	5.2	5.2	5.2	25.512	248	248	0.0013056	4241600	265100	7.76866e-07	7.76866e-05		233	2477	TRUE	2759	48726;48727	32311	32311
centroid=centroid=454Isotigs_contig_2429;seqs=1;;seqs=1;	centroid=centroid=454Isotigs_contig_2429;seqs=1;;seqs=1;	2	2	2	>centroid=centroid=454Isotigs_contig_2429;seqs=1;;seqs=1;	1	2	2	2	11.1	11.1	11.1	26.02	225	225	6.3582e-07	174980000	15908000	4.66178e-05	0.00466178		234	1962;2185	True;True	2111;2400	36214;36215;36216;36217;36218;36219;36220;41525;41526;41527;41528;41529;41530;41531;41532;41533;41534;41535;41536;41537;41538;41539;41540;41541;41542;41543;41544;41545;41546	23810;23811;23812;23813;27475;27476;27477;27478;27479;27480;27481;27482;27483;27484	23811;27479
centroid=centroid=454Isotigs_contig_24305;seqs=1;;seqs=1;	centroid=centroid=454Isotigs_contig_24305;seqs=1;;seqs=1;	2	2	2	>centroid=centroid=454Isotigs_contig_24305;seqs=1;;seqs=1;	1	2	2	2	5.6	5.6	5.6	54.558	500	500	5.8608e-05	37827000	1576100	4.6187e-06	0.00046187		235	610;1205	True;True	655;1304	10963;10964;10965;10966;21635;21636;21637;21638;21639;21640;21641;21642;21643	7199;14435;14436	7199;14436
centroid=centroid=454Isotigs_contig_24452;seqs=1;;seqs=1;	centroid=centroid=454Isotigs_contig_24452;seqs=1;;seqs=1;	1	1	1	>centroid=centroid=454Isotigs_contig_24452;seqs=1;;seqs=1;	1	1	1	1	3.7	3.7	3.7	53.562	463	463	7.7594e-07	36484000	1258100	3.68682e-06	0.000368682		236	1493	TRUE	1609	27088;27089;27090;27091;27092;27093;27094;27095;27096	17787;17788;17789;17790;17791	17790	165		133
centroid=centroid=454Isotigs_contig_24529;seqs=1;;seqs=1;	centroid=centroid=454Isotigs_contig_24529;seqs=1;;seqs=1;	11	11	11	>centroid=centroid=454Isotigs_contig_24529;seqs=1;;seqs=1;	1	11	11	11	17.6	17.6	17.6	101.02	932	932	8.1211e-70	1594500000	48320000	0.0001416	0.01416		237	108;214;238;1891;2118;2225;2386;2503;2821;2862;3022	True;True;True;True;True;True;True;True;True;True;True	116;230;254;2034;2296;2460;2665;2786;3121;3164;3330	2158;2159;2160;2161;2162;2163;2164;2165;2166;2167;2168;2169;2170;2171;2172;2173;2174;2175;2176;2177;2178;2179;4196;4197;4198;4199;4200;4201;4202;4203;4204;4205;4206;4207;4208;4209;4210;4211;4212;4213;4214;4215;4216;4217;4218;4219;4220;4221;4222;4223;4224;4524;4525;4526;4527;4528;4529;4530;4531;4532;4533;4534;4535;4536;4537;4538;4539;4540;4541;4542;4543;34583;34584;34585;34586;34587;34588;34589;34…	1581;1582;1583;1584;1585;1586;1587;1588;1589;1590;1591;1592;1593;1594;1595;1596;2928;2929;2930;2931;2932;2933;2934;2935;3103;3104;3105;22673;22674;22675;22676;26229;26230;28126;28127;28128;28129;28130;31004;31005;31006;31007;31008;31009;31010;31011;31012;31013;31014;32790;32791;32792;32793;32794;32795;37356;37357;37716;37717;37718;37719;37720;37721;37722;37723;37724;37725;37726;37727;37728;37729;…	1593;2930;3103;22675;26229;28126;31010;32791;37356;37719;39284	166;167;168;169;170;171;172		435;536;550;557;606;627;634
centroid=centroid=454Isotigs_contig_2456;seqs=1;;seqs=1;	centroid=centroid=454Isotigs_contig_2456;seqs=1;;seqs=1;	3	3	3	>centroid=centroid=454Isotigs_contig_2456;seqs=1;;seqs=1;	1	3	3	3	19.3	19.3	19.3	23.885	207	207	1.8332e-17	159890000	19986000	5.85682e-05	0.00585682		238	1229;2583;2919	True;True;True	1329;2869;3224	22049;22050;22051;22052;22053;22054;51096;51097;51098;51099;51100;51101;51102;51103;51104;57771;57772;57773;57774;57775;57776;57777;57778;57779;57780;57781;57782;57783;57784;57785;57786	14655;14656;14657;33788;33789;33790;38311;38312;38313;38314;38315;38316;38317	14656;33788;38311
centroid=centroid=454Isotigs_contig_2468;seqs=1;;seqs=1;	centroid=centroid=454Isotigs_contig_2468;seqs=1;;seqs=1;	6	6	6	>centroid=centroid=454Isotigs_contig_2468;seqs=1;;seqs=1;	1	6	6	6	29.1	29.1	29.1	30.683	282	282	2.0024e-48	485100000	34650000	0.000101541	0.0101541		239	1183;1215;1776;3021;3124;3186	True;True;True;True;True;True	1282;1314;1900;3329;3436;3499	21342;21343;21344;21345;21346;21347;21348;21349;21350;21788;21789;21790;32638;32639;32640;32641;32642;32643;32644;32645;32646;32647;32648;32649;32650;32651;32652;32653;32654;32655;32656;59494;59495;59496;59497;59498;59499;59500;59501;59502;59503;59504;59505;59506;59507;59508;59509;61394;61395;61396;61397;61398;61399;61400;61401;61402;61403;61404;61405;61406;61407;61408;62537;62538	14241;14242;14243;14244;14494;21530;21531;21532;21533;21534;21535;21536;21537;21538;21539;21540;21541;21542;21543;21544;39271;39272;39273;39274;39275;39276;39277;39278;39279;39280;39281;40365;40366;40367;40368;40369;40370;40371;41149	14243;14494;21534;39280;40369;41149
centroid=centroid=454Isotigs_contig_246989;seqs=1;;seqs=1;	centroid=centroid=454Isotigs_contig_246989;seqs=1;;seqs=1;	3	3	3	>centroid=centroid=454Isotigs_contig_246989;seqs=1;;seqs=1;	1	3	3	3	24.2	24.2	24.2	20.89	190	190	5.7259e-16	178230000	19804000	5.80349e-05	0.00580349		240	1009;1529;2505	True;True;True	1098;1646;2788	18501;18502;18503;18504;18505;18506;18507;18508;18509;18510;18511;18512;18513;27754;27755;27756;27757;27758;27759;27760;49414;49415;49416;49417;49418;49419;49420;49421;49422;49423	12386;12387;12388;12389;18223;18224;18225;18226;18227;18228;32818;32819	12389;18227;32819	173;174		25;168
centroid=centroid=454Isotigs_contig_248122;seqs=1;;seqs=1;	centroid=centroid=454Isotigs_contig_248122;seqs=1;;seqs=1;	3	3	3	>centroid=centroid=454Isotigs_contig_248122;seqs=1;;seqs=1;	1	3	3	3	11.9	11.9	11.9	25.223	236	236	1.509e-38	820190000	164040000	0.000480713	0.0480713		241	2284;2445;2446	True;True;True	2552;2553;2727;2728	44477;44478;44479;44480;44481;44482;44483;44484;44485;44486;44487;44488;44489;44490;44491;44492;44493;44494;44495;44496;44497;44498;44499;44500;44501;44502;44503;44504;44505;44506;44507;44508;47926;47927;47928;47929;47930;47931;47932;47933;47934;47935;47936;47937;47938;47939;47940;47941;47942;47943;47944;47945;47946;47947;47948;47949;47950;47951;47952;47953;47954;47955;47956;47957;47958;47959;479…	29604;29605;29606;29607;29608;29609;29610;29611;29612;29613;29614;29615;29616;29617;29618;29619;29620;29621;29622;29623;29624;31661;31662;31663;31664;31665;31666;31667;31668;31669;31670;31671;31672;31673;31674;31675;31676;31677;31678;31679;31680;31681;31682;31683	29623;31666;31677
centroid=centroid=454Isotigs_contig_2503;seqs=1;;seqs=2;	centroid=centroid=454Isotigs_contig_2503;seqs=1;;seqs=2;	1	1	1	>centroid=centroid=454Isotigs_contig_2503;seqs=1;;seqs=2;	1	1	1	1	11.2	11.2	11.2	16.423	160	160	3.2478e-35	97824000	32608000	9.55565e-05	0.00955565		243	2442	TRUE	2724	47904;47905;47906;47907;47908;47909;47910;47911;47912;47913;47914;47915;47916;47917	31650;31651;31652;31653;31654;31655;31656	31653	175;176;177		49;52;58
centroid=centroid=454Isotigs_contig_2521;seqs=1;;seqs=1;	centroid=centroid=454Isotigs_contig_2521;seqs=1;;seqs=1;	6	6	6	>centroid=centroid=454Isotigs_contig_2521;seqs=1;;seqs=1;	1	6	6	6	46.6	46.6	46.6	19.632	178	178	2.3029e-95	3022400000	251870000	0.000738096	0.0738096		244	292;1023;1518;1571;1924;2539	True;True;True;True;True;True	312;1113;1114;1634;1691;2073;2825	5546;5547;5548;5549;5550;5551;5552;18742;18743;18744;18745;18746;18747;18748;18749;18750;18751;27628;27629;27630;27631;27632;27633;27634;27635;27636;27637;27638;27639;27640;27641;27642;27643;27644;27645;27646;27647;27648;27649;27650;27651;27652;27653;27654;27655;27656;27657;27658;27659;28509;28510;28511;28512;28513;28514;28515;28516;28517;28518;28519;28520;28521;28522;28523;28524;28525;28526;3534…	3651;3652;3653;12523;12524;12525;12526;12527;12528;18160;18161;18162;18163;18164;18165;18166;18167;18168;18169;18170;18171;18172;18173;18174;18175;18176;18177;18178;18179;18180;18181;18182;18183;18184;18185;18186;18710;18711;18712;18713;18714;18715;18716;18717;18718;18719;18720;18721;18722;18723;23157;23158;23159;23160;23161;23162;23163;23164;33211;33212;33213	3652;12525;18180;18712;23157;33212	178		144
centroid=centroid=454Isotigs_contig_25443;seqs=1;;seqs=1;	centroid=centroid=454Isotigs_contig_25443;seqs=1;;seqs=1;	5	5	5	>centroid=centroid=454Isotigs_contig_25443;seqs=1;;seqs=1;	1	5	5	5	31.9	31.9	31.9	22.892	210	210	6.9253e-61	595210000	42515000	0.000124589	0.0124589		245	222;450;1495;1834;2028	True;True;True;True;True	238;473;1611;1960;2186	4338;4339;4340;4341;4342;4343;7938;7939;7940;7941;7942;7943;7944;7945;7946;7947;7948;7949;27098;27099;27100;27101;27102;27103;27104;27105;27106;27107;27108;27109;27110;27111;27112;27113;27114;33436;33437;33438;33439;33440;33441;33442;33443;37792;37793;37794;37795;37796;37797;37798;37799;37800;37801;37802;37803;37804;37805;37806;37807;37808;37809;37810;37811	3001;5234;5235;5236;5237;5238;5239;5240;5241;5242;5243;5244;5245;5246;17793;17794;17795;17796;17797;17798;17799;17800;21974;24905;24906;24907;24908;24909;24910;24911;24912;24913;24914;24915;24916;24917	3001;5246;17800;21974;24915	179;180		84;199
centroid=centroid=454Isotigs_contig_25444;seqs=1;;seqs=1;	centroid=centroid=454Isotigs_contig_25444;seqs=1;;seqs=1;	3	3	3	>centroid=centroid=454Isotigs_contig_25444;seqs=1;;seqs=1;	1	3	3	3	13.4	13.4	13.4	32.28	299	299	1.4045e-10	126750000	7921900	2.32148e-05	0.00232148		246	811;954;2661	True;True;True	886;1035;2949	14675;14676;14677;14678;17136;17137;17138;17139;17140;17141;17142;17143;17144;52747;52748;52749;52750;52751;52752;52753;52754;52755;52756;52757;52758;52759;52760;52761;52762;52763;52764;52765;52766;52767	9686;11404;11405;11406;11407;11408;11409;11410;35171;35172;35173;35174;35175;35176;35177	9686;11404;35174	181		230
centroid=centroid=454Isotigs_contig_25522;seqs=1;;seqs=1;	centroid=centroid=454Isotigs_contig_25522;seqs=1;;seqs=1;	16	16	16	>centroid=centroid=454Isotigs_contig_25522;seqs=1;;seqs=1;	1	16	16	16	20.8	20.8	20.8	118.26	1083	1083	9.26e-122	2798500000	52803000	0.000154737	0.0154737		247	164;340;1172;1361;1513;1943;2019;2020;2104;2536;2631;2713;2827;3076;3173;3239	True;True;True;True;True;True;True;True;True;True;True;True;True;True;True;True	174;360;1271;1469;1629;2092;2177;2178;2274;2275;2822;2918;3004;3129;3384;3485;3554	3187;3188;3189;3190;6352;6353;6354;6355;6356;6357;6358;6359;6360;6361;6362;6363;6364;6365;21232;21233;21234;21235;21236;24616;24617;24618;24619;24620;24621;24622;24623;24624;24625;24626;27508;27509;27510;27511;27512;27513;27514;27515;27516;27517;27518;27519;27520;27521;27522;27523;27524;27525;27526;27527;27528;27529;27530;27531;27532;27533;35869;35870;35871;35872;35873;35874;35875;35876;35877;358…	2287;2288;4217;4218;4219;4220;4221;4222;4223;4224;4225;4226;14171;14172;14173;16392;16393;18110;18111;18112;18113;18114;18115;18116;18117;18118;18119;18120;18121;18122;18123;18124;23579;23580;23581;23582;23583;23584;23585;23586;23587;23588;23589;23590;23591;23592;24857;24858;24859;24860;24861;24862;24863;24864;24865;24866;24867;24868;24869;25979;25980;25981;25982;25983;25984;25985;25986;25987;259…	2288;4218;14171;16393;18110;23580;24861;24869;25980;33197;34271;35629;37466;39872;41041;41705	182;183		818;1038
centroid=centroid=454Isotigs_contig_256482;seqs=1;;seqs=1;	centroid=centroid=454Isotigs_contig_256482;seqs=1;;seqs=1;	1	1	1	>centroid=centroid=454Isotigs_contig_256482;seqs=1;;seqs=1;	1	1	1	1	10.2	10.2	10.2	20.426	186	186	1.3015e-28	145290000	18162000	5.32231e-05	0.00532231		248	886	TRUE	963	15829;15830;15831;15832;15833;15834;15835;15836;15837;15838;15839;15840;15841;15842;15843;15844;15845;15846;15847;15848;15849;15850;15851	10400;10401;10402;10403;10404;10405;10406;10407;10408;10409;10410;10411;10412;10413;10414	10412
centroid=centroid=454Isotigs_contig_25670;seqs=1;;seqs=1;	centroid=centroid=454Isotigs_contig_25670;seqs=1;;seqs=1;	2	2	2	>centroid=centroid=454Isotigs_contig_25670;seqs=1;;seqs=1;	1	2	2	2	8.4	8.4	8.4	33.232	296	296	1.2346e-06	438600000	31329000	9.18085e-05	0.00918085		249	65;2948	True;True	69;3253	1290;1291;1292;1293;1294;1295;1296;1297;1298;58231;58232;58233;58234;58235;58236;58237;58238;58239;58240;58241;58242;58243;58244	899;900;901;38593;38594;38595;38596;38597;38598	899;38596
centroid=centroid=454Isotigs_contig_25750;seqs=1;;seqs=1;	centroid=centroid=454Isotigs_contig_25750;seqs=1;;seqs=1;	22	22	22	>centroid=centroid=454Isotigs_contig_25750;seqs=1;;seqs=1;	1	22	22	22	14.7	14.7	14.7	218.72	2004	2004	2.4709e-136	995620000	15557000	4.55892e-05	0.00455892		250	141;155;221;226;307;329;816;831;1109;1110;1290;1605;1783;1987;2008;2052;2263;2606;2710;2716;2879;2966	True;True;True;True;True;True;True;True;True;True;True;True;True;True;True;True;True;True;True;True;True;True	149;163;237;242;327;349;891;906;1204;1205;1397;1725;1907;2141;2164;2213;2517;2518;2893;3001;3007;3181;3271	2806;2807;2808;2809;2810;2811;2812;2813;2814;2815;2816;3019;3020;3021;3022;3023;3024;3025;3026;3027;3028;3029;3030;3031;3032;3033;4329;4330;4331;4332;4333;4334;4335;4336;4337;4367;4368;4369;5791;5792;5793;5794;5795;5796;5797;5798;6145;6146;6147;6148;6149;6150;6151;6152;6153;6154;6155;14716;14717;14718;15034;15035;15036;15037;15038;15039;15040;20353;20354;20355;20356;20357;20358;20359;20360;23473;…	2058;2059;2060;2061;2062;2169;2170;2171;2172;2173;2174;2175;2176;2177;2178;2179;2994;2995;2996;2997;2998;2999;3000;3012;3013;3014;3812;3813;3814;3815;3816;3817;4047;4048;4049;4050;4051;4052;4053;4054;4055;4056;4057;4058;4059;4060;9703;9704;9938;9939;13687;13688;13689;13690;13691;15674;15675;15676;15677;15678;19244;19245;19246;19247;19248;19249;19250;21576;24193;24194;24195;24196;24197;24198;24676…	2060;2172;2996;3014;3814;4056;9704;9938;13687;13691;15678;19249;21576;24195;24677;25324;29051;33993;35626;35663;37890;38746	184;185		1359;1637
centroid=centroid=454Isotigs_contig_25804;seqs=2;;seqs=1;	centroid=centroid=454Isotigs_contig_25804;seqs=2;;seqs=1;	1	1	1	>centroid=centroid=454Isotigs_contig_25804;seqs=2;;seqs=1;	1	1	1	1	5.5	5.5	5.5	42.499	383	383	5.0198e-05	19238000	1012500	2.96709e-06	0.000296709		251	453	TRUE	476	7963;7964;7965	5259	5259
centroid=centroid=454Isotigs_contig_25826;seqs=1;;seqs=1;	centroid=centroid=454Isotigs_contig_25826;seqs=1;;seqs=1;	2	2	2	>centroid=centroid=454Isotigs_contig_25826;seqs=1;;seqs=1;	1	2	2	2	12.2	12.2	12.2	24.178	221	221	1.051e-16	76177000	6348000	1.86026e-05	0.00186026		252	716;933	True;True	789;1014	13148;13149;13150;13151;13152;13153;13154;13155;13156;16862;16863;16864;16865;16866;16867;16868;16869;16870	8780;8781;8782;11256;11257;11258;11259	8782;11258
centroid=centroid=454Isotigs_contig_258525;seqs=1;;seqs=1;	centroid=centroid=454Isotigs_contig_258525;seqs=1;;seqs=1;	3	3	3	>centroid=centroid=454Isotigs_contig_258525;seqs=1;;seqs=1;	1	3	3	3	23.9	23.9	23.9	15.246	134	134	1.1043e-38	877860000	125410000	0.000367509	0.0367509		253	124;1751;2378	True;True;True	132;1875;2654	2444;2445;2446;2447;2448;2449;2450;2451;2452;2453;2454;2455;2456;2457;2458;2459;2460;2461;2462;2463;2464;2465;2466;32236;32237;32238;32239;32240;46394;46395;46396;46397;46398;46399;46400;46401;46402;46403;46404;46405;46406;46407;46408;46409;46410;46411;46412;46413;46414;46415;46416;46417;46418;46419;46420;46421;46422;46423	1739;1740;1741;1742;1743;1744;1745;1746;1747;1748;1749;1750;1751;1752;1753;1754;1755;1756;1757;1758;21263;30705;30706;30707;30708	1756;21263;30707
centroid=centroid=454Isotigs_contig_25891;seqs=1;;seqs=1;	centroid=centroid=454Isotigs_contig_25891;seqs=1;;seqs=1;	36	36	36	>centroid=centroid=454Isotigs_contig_25891;seqs=1;;seqs=1;	1	36	36	36	41.2	41.2	41.2	114.67	1028	1028	0	35503000000	739650000	0.00216752	0.216752		254	11;82;189;428;787;866;877;981;1089;1097;1153;1274;1283;1348;1475;1554;1555;1632;1660;1723;1725;1792;1831;1872;1907;2154;2220;2227;2228;2230;2556;2561;2756;2757;2995;3210	True;True;True;True;True;True;True;True;True;True;True;True;True;True;True;True;True;True;True;True;True;True;True;True;True;True;True;True;True;True;True;True;True;True;True;True	11;88;205;449;862;942;953;1065;1184;1192;1252;1380;1389;1390;1456;1589;1590;1674;1675;1752;1753;1782;1783;1846;1848;1916;1957;2009;2010;2050;2352;2451;2452;2462;2463;2464;2465;2467;2842;2847;3048;3049;3301;3302;3523;3524	141;142;143;144;145;146;147;148;149;150;151;1669;1670;1671;1672;1673;1674;1675;1676;1677;1678;1679;1680;1681;1682;1683;1684;1685;1686;1687;1688;1689;1690;1691;1692;1693;1694;1695;1696;1697;1698;1699;1700;1701;1702;1703;1704;3797;3798;3799;3800;3801;3802;3803;3804;3805;3806;3807;3808;3809;3810;3811;3812;3813;3814;3815;7512;7513;7514;7515;7516;7517;7518;7519;7520;7521;7522;7523;7524;7525;7526;7527;…	93;94;95;96;97;98;99;1233;1234;1235;1236;1237;1238;1239;1240;1241;1242;1243;1244;1245;1246;1247;1248;1249;1250;2670;2671;2672;2673;2674;2675;2676;2677;2678;2679;2680;2681;2682;2683;2684;2685;4953;4954;4955;4956;4957;4958;4959;4960;4961;4962;4963;4964;4965;4966;4967;4968;4969;4970;4971;4972;4973;9463;9464;9465;9466;9467;9468;9469;9470;9471;9472;9473;9474;10264;10265;10266;10267;10268;10269;10270;1…	93;1238;2673;4966;9465;10302;10346;11778;13548;13606;14064;15397;15612;16187;17644;18549;18575;19585;19853;20951;20967;21642;21969;22424;22752;26983;28067;28178;28218;28326;33380;33491;36368;36443;39017;41430	186;187;188;189;190;191;192;193;194;195;196;197;198		1;10;117;158;174;222;414;567;602;662;676;703;732
centroid=centroid=454Isotigs_contig_2598;seqs=2;;seqs=2;	centroid=centroid=454Isotigs_contig_2598;seqs=2;;seqs=2;	22	22	22	>centroid=centroid=454Isotigs_contig_2598;seqs=2;;seqs=2;	1	22	22	22	46.7	46.7	46.7	61.044	529	529	2.2573e-286	1824600000	57019000	0.000167092	0.0167092		255	173;454;597;601;605;771;1114;1284;1523;1614;1734;1782;2170;2181;2203;2252;2347;2684;2866;2894;2963;3149	True;True;True;True;True;True;True;True;True;True;True;True;True;True;True;True;True;True;True;True;True;True	187;477;641;645;649;846;1209;1391;1640;1734;1857;1906;2378;2379;2394;2426;2501;2502;2622;2975;3168;3199;3268;3461	3351;3352;3353;3354;3355;3356;3357;3358;3359;3360;3361;3362;3363;3364;3365;7966;7967;7968;7969;7970;7971;7972;7973;7974;7975;7976;7977;7978;7979;7980;7981;7982;7983;7984;7985;10838;10839;10840;10841;10842;10843;10864;10882;10883;10884;10885;10886;10887;10888;10889;10890;10891;10892;10893;10894;10895;10896;10897;10898;10899;10900;13986;13987;13988;20394;20395;20396;20397;20398;20399;20400;20401;20…	2395;2396;2397;2398;2399;5260;5261;5262;5263;5264;5265;5266;5267;5268;5269;5270;5271;5272;5273;5274;7134;7135;7142;7147;7148;7149;7150;7151;7152;7153;7154;7155;7156;7157;7158;7159;7160;9246;9247;13708;13709;13710;13711;13712;13713;13714;13715;15616;15617;15618;15619;15620;15621;15622;15623;15624;15625;15626;15627;15628;15629;18197;18198;18199;18200;18201;18202;18203;18204;18205;18206;18207;18208;…	2397;5271;7134;7142;7157;9246;13708;15620;18206;19382;21044;21575;27362;27419;27799;28950;30402;35490;37768;38074;38734;40628
centroid=centroid=454Isotigs_contig_25994;seqs=1;;seqs=1;	centroid=centroid=454Isotigs_contig_25994;seqs=1;;seqs=1;	1	1	1	>centroid=centroid=454Isotigs_contig_25994;seqs=1;;seqs=1;	1	1	1	1	14.3	14.3	14.3	12.82	119	119	4.2253e-06	94580000	31527000	9.23887e-05	0.00923887		256	3125	TRUE	3437	61409;61410;61411;61412;61413;61414;61415;61416;61417;61418;61419;61420;61421;61422;61423;61424;61425;61426;61427;61428;61429	40372;40373;40374	40372	199		78
centroid=centroid=454Isotigs_contig_2615;seqs=1;;seqs=1;	centroid=centroid=454Isotigs_contig_2615;seqs=1;;seqs=1;	1	1	1	>centroid=centroid=454Isotigs_contig_2615;seqs=1;;seqs=1;	1	1	1	1	18	18	18	13.145	122	122	4.624e-08	51582000	10316000	3.02307e-05	0.00302307		257	2060	TRUE	2221	38387;38388;38389;38390;38391;38392;38393;38394;38395;38396	25418;25419	25418
centroid=centroid=454Isotigs_contig_261700;seqs=1;;seqs=1;	centroid=centroid=454Isotigs_contig_261700;seqs=1;;seqs=1;	1	1	1	>centroid=centroid=454Isotigs_contig_261700;seqs=1;;seqs=1;	1	1	1	1	5.4	5.4	5.4	29.825	277	277	4.663e-09	46181000	3078800	9.02231e-06	0.000902231		258	424	TRUE	445	7477;7478;7479;7480;7481;7482;7483;7484;7485;7486;7487;7488;7489;7490;7491;7492;7493;7494;7495	4941;4942;4943;4944;4945;4946;4947	4946
centroid=centroid=454Isotigs_contig_263;seqs=1;;seqs=1;	centroid=centroid=454Isotigs_contig_263;seqs=1;;seqs=1;	1	1	1	>centroid=centroid=454Isotigs_contig_263;seqs=1;;seqs=1;	1	1	1	1	7.9	7.9	7.9	9.8069	114	114	2.4321e-08	637840000	159460000	0.000467292	0.0467292		259	2005	TRUE	2161	37374;37375;37376;37377;37378;37379;37380;37381;37382;37383;37384;37385;37386;37387;37388;37389;37390;37391;37392;37393;37394;37395;37396;37397;37398;37399;37400;37401	24650;24651;24652;24653;24654;24655;24656;24657;24658;24659;24660;24661;24662;24663;24664;24665;24666;24667;24668;24669;24670;24671;24672;24673	24663
centroid=centroid=454Isotigs_contig_263455;seqs=1;;seqs=1;	centroid=centroid=454Isotigs_contig_263455;seqs=1;;seqs=1;	1	1	1	>centroid=centroid=454Isotigs_contig_263455;seqs=1;;seqs=1;	1	1	1	1	1.5	1.5	1.5	89.68	782	782	0.00019735	50233000	1435200	4.2058e-06	0.00042058		260	2702	TRUE	2993	53439;53440;53441;53442;53443;53444;53445;53446;53447;53448;53449;53450;53451;53452;53453;53454;53455;53456;53457;53458;53459	35588;35589;35590;35591;35592	35592
centroid=centroid=454Isotigs_contig_26435;seqs=1;;seqs=1;	centroid=centroid=454Isotigs_contig_26435;seqs=1;;seqs=1;	5	5	5	>centroid=centroid=454Isotigs_contig_26435;seqs=1;;seqs=1;	1	5	5	5	32	32	32	18.004	172	172	8.2704e-16	1701900000	121570000	0.000356256	0.0356256		261	205;216;991;1289;2439	True;True;True;True;True	221;232;1076;1396;2721	4047;4248;4249;4250;4251;4252;4253;4254;4255;4256;4257;4258;4259;4260;4261;4262;4263;4264;4265;4266;18051;18052;18053;23472;47842;47843;47844;47845;47846;47847;47848;47849;47850;47851;47852;47853;47854;47855;47856;47857;47858;47859;47860;47861;47862;47863	2816;2953;2954;2955;2956;2957;2958;2959;2960;2961;2962;2963;12037;15673;31618;31619;31620;31621;31622;31623	2816;2956;12037;15673;31620
centroid=centroid=454Isotigs_contig_264452;seqs=1;;seqs=1;	centroid=centroid=454Isotigs_contig_264452;seqs=1;;seqs=1;	2	2	2	>centroid=centroid=454Isotigs_contig_264452;seqs=1;;seqs=1;	1	2	2	2	13.1	13.1	13.1	19.715	175	175	8.3042e-07	155340000	14122000	4.1384e-05	0.0041384		262	838;2733	True;True	913;3024	15141;15142;15143;15144;15145;15146;15147;15148;15149;15150;15151;15152;15153;15154;15155;15156;15157;15158;15159;15160;15161;15162;15163;15164;53945;53946;53947;53948;53949;53950;53951;53952;53953;53954	9996;9997;36059;36060;36061	9997;36059
centroid=centroid=454Isotigs_contig_26574;seqs=1;;seqs=1;;centroid=centroid=454Isotigs_contig_40341;seqs=1;;seqs=1;	centroid=centroid=454Isotigs_contig_26574;seqs=1;;seqs=1;	8;2	8;2	8;2	>centroid=centroid=454Isotigs_contig_26574;seqs=1;;seqs=1;	2	8	8	8	14.1	14.1	14.1	79.525	690	690;683	9.4521e-29	326720000	10210000	2.992e-05	0.002992		263	404;632;848;881;1019;1299;1330;2700	True;True;True;True;True;True;True;True	424;681;923;958;1108;1406;1438;2991	7171;7172;7173;7174;7175;7176;7177;7178;7179;7180;7181;7182;11313;11314;11315;11316;11317;11318;11319;11320;11321;11322;11323;15289;15290;15291;15789;15790;18629;18630;18631;18632;18633;23602;23603;24164;24165;24166;24167;24168;24169;24170;24171;24172;24173;53430;53431;53432;53433;53434;53435	4739;4740;4741;4742;4743;4744;4745;7456;7457;7458;7459;7460;7461;7462;10079;10080;10081;10376;10377;12460;12461;15718;15996;15997;15998;15999;16000;35585	4741;7459;10081;10377;12460;15718;15999;35585	200		94
centroid=centroid=454Isotigs_contig_2666;seqs=2;;seqs=1;	centroid=centroid=454Isotigs_contig_2666;seqs=2;;seqs=1;	2	2	2	>centroid=centroid=454Isotigs_contig_2666;seqs=2;;seqs=1;	1	2	2	2	15.1	15.1	15.1	22.466	205	205	3.7074e-18	18987000	2109700	6.1824e-06	0.00061824		264	110;885	True;True	118;962	2198;2199;2200;2201;2202;15826;15827;15828	1608;10399	1608;10399
centroid=centroid=454Isotigs_contig_26661;seqs=1;;seqs=1;;centroid=centroid=454Isotigs_contig_461648;seqs=1;;seqs=2;	centroid=centroid=454Isotigs_contig_26661;seqs=1;;seqs=1;	5;1	5;1	5;1	>centroid=centroid=454Isotigs_contig_26661;seqs=1;;seqs=1;	2	5	5	5	18.6	18.6	18.6	41.993	366	366;197	1.7687e-39	156340000	8685700	2.54531e-05	0.00254531		265	786;851;2837;3077;3085	True;True;True;True;True	861;926;3139;3385;3395	14291;14292;14293;14294;14295;14296;14297;15315;15316;56417;56418;56419;56420;56421;56422;56423;56424;56425;56426;56427;60524;60525;60526;60527;60528;60714;60715;60716;60717;60718;60719;60720;60721;60722;60723;60724;60725;60726;60727;60728	9460;9461;9462;10103;10104;37530;37531;37532;37533;37534;37535;37536;39880;39881;40009;40010;40011;40012;40013	9461;10103;37534;39881;40009
centroid=centroid=454Isotigs_contig_2668;seqs=1;;seqs=1;	centroid=centroid=454Isotigs_contig_2668;seqs=1;;seqs=1;	12	12	12	>centroid=centroid=454Isotigs_contig_2668;seqs=1;;seqs=1;	1	12	12	12	23.7	23.7	23.7	48.291	469	469	0	146320000000	13302000000	0.038981	3.8981		266	163;170;773;774;803;808;1057;1058;1827;2077;2138;2636	True;True;True;True;True;True;True;True;True;True;True;True	173;182;183;184;848;849;878;883;1151;1152;1952;1953;2242;2243;2328;2329;2924	3127;3128;3129;3130;3131;3132;3133;3134;3135;3136;3137;3138;3139;3140;3141;3142;3143;3144;3145;3146;3147;3148;3149;3150;3151;3152;3153;3154;3155;3156;3157;3158;3159;3160;3161;3162;3163;3164;3165;3166;3167;3168;3169;3170;3171;3172;3173;3174;3175;3176;3177;3178;3179;3180;3181;3182;3183;3184;3185;3186;3320;3321;3322;3323;3324;3325;3326;3327;3328;3329;3330;3331;3332;3333;13991;13992;13993;13994;13995…	2232;2233;2234;2235;2236;2237;2238;2239;2240;2241;2242;2243;2244;2245;2246;2247;2248;2249;2250;2251;2252;2253;2254;2255;2256;2257;2258;2259;2260;2261;2262;2263;2264;2265;2266;2267;2268;2269;2270;2271;2272;2273;2274;2275;2276;2277;2278;2279;2280;2281;2282;2283;2284;2285;2286;2376;2377;2378;2379;2380;2381;2382;2383;2384;2385;2386;2387;9250;9251;9252;9253;9254;9255;9256;9257;9258;9554;9555;9556;9557…	2260;2380;9256;9258;9560;9608;12946;13027;21941;25743;26676;34369	201;202;203;204;205;206;207;208;209;210		36;314;319;378;385;386;387;390;391;395
centroid=centroid=454Isotigs_contig_26802;seqs=1;;seqs=1;	centroid=centroid=454Isotigs_contig_26802;seqs=1;;seqs=1;	1	1	1	>centroid=centroid=454Isotigs_contig_26802;seqs=1;;seqs=1;	1	1	1	1	5.3	5.3	5.3	27.214	246	246	7.1337e-08	81553000	5436900	1.59326e-05	0.00159326		267	122	TRUE	130	2405;2406;2407;2408;2409;2410;2411;2412;2413;2414;2415;2416;2417;2418;2419;2420;2421;2422;2423;2424	1723;1724;1725;1726	1723
centroid=centroid=454Isotigs_contig_269;seqs=1;;seqs=1;	centroid=centroid=454Isotigs_contig_269;seqs=1;;seqs=1;	8	8	8	>centroid=centroid=454Isotigs_contig_269;seqs=1;;seqs=1;	1	8	8	8	39.6	39.6	39.6	28.795	285	285	1.0816e-86	13374000000	2229100000	0.0065323	0.65323		268	411;905;930;931;1351;2002;2090;2671	True;True;True;True;True;True;True;True	431;982;1011;1012;1459;2157;2158;2258;2960	7237;7238;7239;7240;7241;7242;7243;7244;7245;7246;7247;7248;7249;7250;7251;7252;7253;16182;16183;16184;16185;16186;16187;16188;16189;16190;16191;16192;16193;16194;16195;16196;16197;16198;16199;16200;16201;16202;16203;16204;16205;16206;16207;16208;16209;16210;16211;16831;16832;16833;16834;16835;16836;16837;16838;16839;16840;16841;16842;16843;16844;16845;16846;16847;16848;16849;16850;16851;16852;16…	4771;4772;10626;10627;10628;10629;10630;10631;10632;10633;10634;10635;10636;10637;10638;10639;10640;10641;10642;10643;10644;10645;10646;10647;11243;11244;11245;11246;11247;11248;11249;11250;11251;11252;11253;11254;16199;16200;16201;16202;16203;16204;16205;16206;16207;16208;16209;16210;16211;16212;16213;16214;16215;16216;16217;16218;16219;16220;16221;16222;16223;16224;16225;16226;16227;16228;16229…	4771;10636;11247;11254;16262;24603;25915;35314	211;212		177;188
centroid=centroid=454Isotigs_contig_2692;seqs=1;;seqs=1;	centroid=centroid=454Isotigs_contig_2692;seqs=1;;seqs=1;	4	1	1	>centroid=centroid=454Isotigs_contig_2692;seqs=1;;seqs=1;	1	4	1	1	16.3	4.2	4.2	36.515	337	337	9.2596e-34	129620000	6481100	1.89926e-05	0.00189926		269	858;2582;2944;3036	False;False;False;True	933;2868;3249;3344	15458;15459;15460;15461;15462;15463;15464;15465;15466;15467;15468;15469;15470;15471;15472;15473;15474;15475;15476;15477;15478;15479;15480;15481;15482;51092;51093;51094;51095;58168;58169;58170;58171;58172;59766;59767;59768;59769;59770;59771;59772;59773;59774;59775;59776;59777;59778;59779	10207;10208;10209;10210;10211;10212;10213;10214;10215;10216;10217;33787;38540;39422;39423;39424;39425;39426;39427;39428;39429	10213;33787;38540;39424
centroid=centroid=454Isotigs_contig_27174;seqs=1;;seqs=1;	centroid=centroid=454Isotigs_contig_27174;seqs=1;;seqs=1;	2	2	2	>centroid=centroid=454Isotigs_contig_27174;seqs=1;;seqs=1;	1	2	2	2	11.4	11.4	11.4	20.422	185	185	5.3913e-05	56392000	5126500	1.5023e-05	0.0015023		270	961;2927	True;True	1042;3232	17208;17209;17210;17211;17212;17213;17214;17215;17216;17217;57859;57860	11442;38356;38357	11442;38356
centroid=centroid=454Isotigs_contig_272613;seqs=1;;seqs=1;	centroid=centroid=454Isotigs_contig_272613;seqs=1;;seqs=1;	1	1	1	>centroid=centroid=454Isotigs_contig_272613;seqs=1;;seqs=1;	1	1	1	1	6.1	6.1	6.1	20.619	181	181	5.6618e-13	646880000	107810000	0.000315933	0.0315933		271	550	TRUE	581;582	9790;9791;9792;9793;9794;9795;9796;9797;9798;9799;9800;9801;9802;9803;9804;9805;9806;9807;9808;9809;9810;9811;9812;9813;9814;9815;9816;9817;9818;9819;9820;9821;9822;9823;9824;9825;9826;9827;9828;9829;9830;9831;9832;9833;9834;9835;9836;9837;9838;9839;9840;9841;9842;9843;9844;9845;9846	6448;6449;6450;6451;6452;6453;6454;6455;6456;6457;6458;6459;6460;6461;6462;6463;6464;6465;6466;6467;6468;6469;6470;6471;6472	6453
centroid=centroid=454Isotigs_contig_273;seqs=1;;seqs=1;;centroid=centroid=454Isotigs_contig_274;seqs=1;;seqs=1;	centroid=centroid=454Isotigs_contig_273;seqs=1;;seqs=1;;centroid=centroid=454Isotigs_contig_274;seqs=1;;seqs=1;	2;1	2;1	2;1	>centroid=centroid=454Isotigs_contig_273;seqs=1;;seqs=1;;>centroid=centroid=454Isotigs_contig_274;seqs=1;;seqs=1;	2	2	2	2	6.5	6.5	6.5	27.091	276	276;99	1.0228e-06	288900000	22223000	6.51237e-05	0.00651237		272	2336;3019	True;True	2611;3327	45630;45631;45632;45633;45634;45635;45636;45637;45638;45639;45640;45641;45642;45643;45644;45645;45646;59475;59476;59477;59478;59479;59480;59481;59482;59483;59484;59485;59486;59487;59488;59489	30284;30285;30286;30287;30288;30289;30290;39262;39263;39264;39265;39266;39267;39268	30289;39262	213		273
centroid=centroid=454Isotigs_contig_27380;seqs=1;;seqs=2;	centroid=centroid=454Isotigs_contig_27380;seqs=1;;seqs=2;	1	1	1	>centroid=centroid=454Isotigs_contig_27380;seqs=1;;seqs=2;	1	1	1	1	1.6	1.6	1.6	70.849	619	619	0.0023561	40501000	1760900	5.16025e-06	0.000516025		273	1703	TRUE	1826	31040;31041;31042;31043;31044;31045;31046;31047;31048	20478	20478
centroid=centroid=454Isotigs_contig_2744;seqs=1;;seqs=1;	centroid=centroid=454Isotigs_contig_2744;seqs=1;;seqs=1;	10	10	10	>centroid=centroid=454Isotigs_contig_2744;seqs=1;;seqs=1;	1	10	10	10	81.7	81.7	81.7	12.874	115	115	0	16600000000	2075000000	0.00608071	0.608071		274	965;1044;1148;1608;2238;2343;2625;2768;2769;3079	True;True;True;True;True;True;True;True;True;True	1046;1135;1136;1137;1247;1728;2479;2480;2618;2912;3062;3063;3064;3387	17236;17237;17238;17239;17240;17241;17242;17243;17244;17245;17246;17247;17248;17249;17250;17251;17252;17253;17254;17255;17256;17257;17258;17259;17260;17261;17262;17263;17264;17265;17266;17267;17268;17269;17270;17271;17272;17273;17274;17275;17276;17277;17278;17279;17280;17281;17282;17283;17284;17285;17286;17287;17288;17289;17290;17291;17292;17293;17294;17295;17296;17297;17298;17299;17300;17301;173…	11449;11450;11451;11452;11453;11454;11455;11456;11457;11458;11459;11460;11461;11462;11463;11464;11465;11466;11467;11468;11469;11470;11471;11472;11473;11474;11475;11476;11477;11478;11479;11480;11481;11482;11483;11484;11485;11486;11487;11488;11489;11490;11491;11492;11493;11494;11495;11496;11497;11498;11499;11500;11501;11502;11503;11504;11505;11506;11507;11508;11509;11510;11511;11512;11513;11514;115…	11501;12716;14014;19260;28472;30354;34249;36620;36642;39905	214;215	6;27;28;29	44;52	11;13;20;25
centroid=centroid=454Isotigs_contig_27726;seqs=1;;seqs=1;	centroid=centroid=454Isotigs_contig_27726;seqs=1;;seqs=1;	4	2	2	>centroid=centroid=454Isotigs_contig_27726;seqs=1;;seqs=1;	1	4	2	2	15.4	9.1	9.1	32.463	286	286	3.943e-26	104060000	5781400	1.69422e-05	0.00169422		275	459;1958;2528;3203	False;False;True;True	482;483;2107;2814;3516	8025;8026;8027;8028;8029;8030;8031;8032;8033;8034;8035;8036;8037;8038;8039;8040;8041;8042;8043;8044;8045;8046;8047;8048;8049;8050;8051;8052;8053;8054;8055;8056;8057;8058;8059;8060;8061;8062;8063;8064;8065;8066;8067;8068;8069;8070;8071;8072;8073;8074;8075;8076;8077;8078;8079;8080;8081;36154;36155;36156;36157;36158;36159;36160;36161;36162;36163;36164;36165;50021;50022;50023;50024;50025;50026;50027;…	5293;5294;5295;5296;5297;5298;5299;5300;5301;5302;5303;5304;5305;5306;5307;5308;5309;5310;5311;5312;5313;5314;5315;5316;5317;5318;5319;5320;5321;5322;5323;5324;5325;5326;5327;5328;5329;23799;23800;33122;33123;33124;33125;41287;41288;41289;41290;41291;41292;41293;41294;41295	5307;23799;33123;41294	120;216		172;261
centroid=centroid=454Isotigs_contig_27801;seqs=1;;seqs=1;	centroid=centroid=454Isotigs_contig_27801;seqs=1;;seqs=1;	1	1	1	>centroid=centroid=454Isotigs_contig_27801;seqs=1;;seqs=1;	1	1	1	1	5	5	5	22.773	200	200	0.00011297	71174000	5931100	1.73809e-05	0.00173809		277	528	TRUE	558	9482;9483;9484;9485;9486;9487;9488;9489;9490;9491;9492;9493;9494;9495;9496;9497;9498;9499;9500;9501;9502;9503;9504;9505;9506;9507;9508;9509	6303;6304;6305;6306;6307;6308;6309;6310	6304	218		39
centroid=centroid=454Isotigs_contig_27819;seqs=1;;seqs=1;;centroid=centroid=454Isotigs_contig_20535;seqs=1;;seqs=1;	centroid=centroid=454Isotigs_contig_27819;seqs=1;;seqs=1;;centroid=centroid=454Isotigs_contig_20535;seqs=1;;seqs=1;	2;1	2;1	2;1	>centroid=centroid=454Isotigs_contig_27819;seqs=1;;seqs=1;;>centroid=centroid=454Isotigs_contig_20535;seqs=1;;seqs=1;	2	2	2	2	6.5	6.5	6.5	39.733	355	355;114	2.9525e-06	44559000	2025400	5.93536e-06	0.000593536		278	400;412	True;True	420;432	7085;7086;7087;7088;7089;7090;7254;7255;7256;7257;7258	4667;4773	4667;4773
centroid=centroid=454Isotigs_contig_27822;seqs=1;;seqs=1;	centroid=centroid=454Isotigs_contig_27822;seqs=1;;seqs=1;	1	1	1	>centroid=centroid=454Isotigs_contig_27822;seqs=1;;seqs=1;	1	1	1	1	10.1	10.1	10.1	16.71	148	148	0.00041578	855720	106970	3.13472e-07	3.13472e-05		279	239	TRUE	255	4544	3106;3107	3106
centroid=centroid=454Isotigs_contig_27977;seqs=1;;seqs=1;	centroid=centroid=454Isotigs_contig_27977;seqs=1;;seqs=1;	3	3	3	>centroid=centroid=454Isotigs_contig_27977;seqs=1;;seqs=1;	1	3	3	3	12.9	12.9	12.9	30.042	263	263	2.6484e-39	172490000	11499000	3.36974e-05	0.00336974		280	121;727;3071	True;True;True	129;801;3379	2392;2393;2394;2395;2396;2397;2398;2399;2400;2401;2402;2403;2404;13331;13332;13333;13334;13335;13336;13337;13338;13339;13340;13341;13342;13343;13344;13345;60414;60415;60416;60417;60418;60419;60420;60421	1717;1718;1719;1720;1721;1722;8879;8880;8881;8882;8883;8884;8885;8886;39817;39818	1717;8885;39818
centroid=centroid=454Isotigs_contig_28132;seqs=1;;seqs=1;	centroid=centroid=454Isotigs_contig_28132;seqs=1;;seqs=1;	3	3	3	>centroid=centroid=454Isotigs_contig_28132;seqs=1;;seqs=1;	1	3	3	3	11.6	11.6	11.6	40.846	388	388	7.4873e-31	183890000	8358800	2.44952e-05	0.00244952		281	1123;2362;2908	True;True;True	1221;2637;3213	20575;20576;20577;20578;20579;20580;20581;20582;20583;20584;20585;20586;20587;20588;20589;20590;20591;20592;20593;20594;20595;20596;20597;46172;46173;46174;46175;46176;46177;46178;57641;57642;57643;57644;57645;57646;57647;57648	13823;13824;13825;13826;13827;13828;13829;13830;13831;13832;13833;13834;13835;30581;30582;30583;38238;38239	13824;30583;38238
centroid=centroid=454Isotigs_contig_2836;seqs=1;;seqs=1;	centroid=centroid=454Isotigs_contig_2836;seqs=1;;seqs=1;	4	4	4	>centroid=centroid=454Isotigs_contig_2836;seqs=1;;seqs=1;	1	4	4	4	17.5	17.5	17.5	30.884	280	280	6.1499e-14	150140000	11549000	3.38439e-05	0.00338439		282	75;1018;2812;3030	True;True;True;True	81;1107;3110;3338	1579;1580;1581;1582;1583;1584;1585;1586;1587;1588;18620;18621;18622;18623;18624;18625;18626;18627;18628;55928;55929;55930;55931;55932;55933;55934;55935;55936;55937;55938;55939;55940;55941;55942;55943;59640;59641;59642;59643;59644;59645;59646	1187;1188;1189;12455;12456;12457;12458;12459;37272;37273;37274;37275;37276;37277;37278;37279;37280;37281;37282;39355	1188;12458;37282;39355
centroid=centroid=454Isotigs_contig_28471;seqs=1;;seqs=1;	centroid=centroid=454Isotigs_contig_28471;seqs=1;;seqs=1;	2	2	2	>centroid=centroid=454Isotigs_contig_28471;seqs=1;;seqs=1;	1	2	2	2	4.5	4.5	4.5	74.559	672	672	5.8283e-13	96209000	3317600	9.7221e-06	0.00097221		283	721;2772	True;True	795;3067	13276;13277;13278;13279;13280;54974;54975;54976;54977;54978;54979;54980;54981;54982	8852;8853;36685;36686;36687;36688;36689	8852;36687
centroid=centroid=454Isotigs_contig_284951;seqs=1;;seqs=1;	centroid=centroid=454Isotigs_contig_284951;seqs=1;;seqs=1;	1	1	1	>centroid=centroid=454Isotigs_contig_284951;seqs=1;;seqs=1;	1	1	1	1	5.5	5.5	5.5	29.486	271	271	0.00059762	59506000	3967100	1.16254e-05	0.00116254		284	3118	TRUE	3430	61238;61239;61240;61241;61242;61243;61244;61245	40268	40268	219		175
centroid=centroid=454Isotigs_contig_2855;seqs=1;;seqs=1;	centroid=centroid=454Isotigs_contig_2855;seqs=1;;seqs=1;	2	2	2	>centroid=centroid=454Isotigs_contig_2855;seqs=1;;seqs=1;	1	2	2	2	10.1	10.1	10.1	33.366	296	296	4.1074e-19	328010000	32801000	9.61221e-05	0.00961221		285	978;1712	True;True	1062;1835	17645;17646;17647;17648;17649;17650;17651;17652;17653;17654;17655;17656;17657;17658;17659;17660;17661;31412;31413;31414;31415;31416;31417;31418;31419;31420;31421;31422;31423;31424;31425;31426;31427;31428;31429	11734;11735;11736;11737;11738;20838;20839;20840;20841;20842;20843;20844;20845;20846;20847;20848;20849	11734;20846	220;221		82;87
centroid=centroid=454Isotigs_contig_28558;seqs=1;;seqs=1;	centroid=centroid=454Isotigs_contig_28558;seqs=1;;seqs=1;	1	1	1	>centroid=centroid=454Isotigs_contig_28558;seqs=1;;seqs=1;	1	1	1	1	0.8	0.8	0.8	209.11	1856	1856	0.0022379	12810000	145560	4.26558e-07	4.26558e-05		286	665	TRUE	718	11778;11779;11780;11781;11782;11783;11784;11785;11786	7666;7667	7666
centroid=centroid=454Isotigs_contig_2858;seqs=1;;seqs=1;	centroid=centroid=454Isotigs_contig_2858;seqs=1;;seqs=1;	8	8	8	>centroid=centroid=454Isotigs_contig_2858;seqs=1;;seqs=1;	1	8	8	8	29.6	29.6	29.6	35.366	314	314	1.0307e-56	2117800000	132360000	0.000387876	0.0387876		287	365;559;767;1491;1595;2321;3032;3171	True;True;True;True;True;True;True;True	385;591;842;1607;1715;2596;3340;3483	6679;6680;6681;6682;6683;6684;6685;6686;6687;6688;6689;6690;6691;6692;6693;6694;6695;6696;6697;6698;6699;6700;6701;6702;6703;9939;9940;9941;9942;9943;9944;9945;9946;9947;9948;9949;9950;9951;9952;9953;9954;13888;13889;13890;13891;13892;27069;27070;27071;27072;27073;27074;27075;27076;27077;27078;27079;27080;27081;27082;28998;28999;29000;29001;29002;29003;29004;45364;45365;45366;45367;45368;45369;45…	4412;4413;4414;4415;4416;4417;4418;4419;4420;4421;4422;4423;4424;6529;6530;6531;6532;6533;6534;6535;6536;9197;9198;17776;17777;17778;17779;17780;17781;19195;30153;30154;39371;39372;39373;39374;39375;39376;39377;39378;39379;39380;39381;39382;39383;39384;39385;39386;39387;39388;39389;39390;39391;41037;41038	4413;6529;9197;17780;19195;30154;39375;41037	222		198
centroid=centroid=454Isotigs_contig_28685;seqs=1;;seqs=1;	centroid=centroid=454Isotigs_contig_28685;seqs=1;;seqs=1;	1	1	1	>centroid=centroid=454Isotigs_contig_28685;seqs=1;;seqs=1;	1	1	1	1	1.4	1.4	1.4	107.3	955	955	0.00043699	1239200	28163	8.25306e-08	8.25306e-06		288	812	TRUE	887	14679	9687	9687
centroid=centroid=454Isotigs_contig_2883;seqs=1;;seqs=1;	centroid=centroid=454Isotigs_contig_2883;seqs=1;;seqs=1;	1	1	1	>centroid=centroid=454Isotigs_contig_2883;seqs=1;;seqs=1;	1	1	1	1	4.5	4.5	4.5	33.443	290	290	0.00044862	19345000	1137900	3.33457e-06	0.000333457		289	3111	TRUE	3423	61161;61162;61163;61164;61165;61166;61167;61168	40228;40229	40229
centroid=centroid=454Isotigs_contig_28902;seqs=1;;seqs=3;	centroid=centroid=454Isotigs_contig_28902;seqs=1;;seqs=3;	5	5	5	>centroid=centroid=454Isotigs_contig_28902;seqs=1;;seqs=3;	1	5	5	5	38.3	38.3	38.3	16.865	149	149	2.2991e-72	1033700000	114860000	0.000336593	0.0336593		290	41;361;529;1772;2930	True;True;True;True;True	45;381;559;1896;3235	816;817;818;819;820;821;822;823;824;825;826;827;828;829;830;831;832;833;834;835;836;837;838;839;840;841;842;843;844;6626;6627;9510;9511;9512;9513;9514;9515;9516;9517;9518;9519;9520;9521;9522;9523;9524;9525;9526;9527;9528;9529;9530;9531;9532;9533;9534;9535;9536;9537;9538;9539;9540;9541;32603;32604;32605;32606;32607;32608;32609;57913;57914;57915;57916;57917	561;562;563;564;565;566;567;568;569;570;571;572;573;574;575;576;577;578;579;580;581;582;583;4383;6311;6312;6313;6314;6315;6316;6317;6318;6319;6320;6321;6322;6323;6324;6325;6326;6327;21510;21511;21512;38380;38381	577;4383;6326;21510;38381	223		125
centroid=centroid=454Isotigs_contig_28994;seqs=1;;seqs=1;	centroid=centroid=454Isotigs_contig_28994;seqs=1;;seqs=1;	5	5	5	>centroid=centroid=454Isotigs_contig_28994;seqs=1;;seqs=1;	1	5	5	5	42.9	42.9	42.9	17.396	156	156	2.6362e-142	6648100000	664810000	0.0019482	0.19482		291	69;564;1399;2135;2262	True;True;True;True;True	73;596;1509;2324;2325;2516	1350;1351;1352;1353;1354;1355;1356;1357;1358;1359;1360;1361;1362;1363;1364;1365;1366;1367;1368;1369;1370;1371;1372;1373;1374;1375;1376;1377;1378;1379;1380;1381;9976;9977;9978;9979;9980;9981;9982;9983;9984;9985;9986;9987;9988;9989;9990;9991;9992;9993;9994;9995;9996;9997;9998;9999;10000;10001;10002;10003;10004;10005;10006;10007;10008;10009;10010;10011;10012;10013;10014;10015;10016;10017;10018;10019…	915;916;917;918;919;920;921;922;923;924;925;926;927;928;929;930;931;932;933;934;935;936;937;938;939;940;941;942;943;944;945;946;947;948;6550;6551;6552;6553;6554;6555;6556;6557;6558;6559;6560;6561;6562;6563;6564;6565;6566;6567;6568;6569;6570;6571;6572;6573;6574;6575;6576;6577;6578;6579;6580;6581;6582;6583;6584;6585;6586;6587;6588;6589;6590;6591;6592;6593;6594;16752;16753;16754;16755;16756;16757;16…	940;6582;16777;26657;29045	224;225		19;127
centroid=centroid=454Isotigs_contig_291505;seqs=1;;seqs=2;	centroid=centroid=454Isotigs_contig_291505;seqs=1;;seqs=2;	4	4	4	>centroid=centroid=454Isotigs_contig_291505;seqs=1;;seqs=2;	1	4	4	4	9.7	9.7	9.7	58.33	547	547	1.1065e-51	523840000	37417000	0.000109649	0.0109649		292	815;1328;2057;2241	True;True;True;True	890;1436;2218;2485;2486	14700;14701;14702;14703;14704;14705;14706;14707;14708;14709;14710;14711;14712;14713;14714;14715;24120;24121;24122;24123;24124;24125;24126;24127;24128;24129;24130;24131;24132;24133;24134;24135;38363;38364;38365;38366;38367;38368;38369;38370;38371;38372;38373;43239;43240;43241;43242;43243;43244;43245;43246;43247;43248;43249;43250;43251;43252;43253;43254;43255;43256;43257;43258;43259;43260	9693;9694;9695;9696;9697;9698;9699;9700;9701;9702;15964;15965;15966;15967;15968;15969;15970;15971;15972;15973;15974;15975;25410;25411;28658;28659;28660;28661;28662;28663;28664;28665;28666;28667;28668;28669;28670;28671;28672;28673;28674;28675	9693;15966;25410;28670
centroid=centroid=454Isotigs_contig_29171;seqs=1;;seqs=1;	centroid=centroid=454Isotigs_contig_29171;seqs=1;;seqs=1;	7	7	5	>centroid=centroid=454Isotigs_contig_29171;seqs=1;;seqs=1;	1	7	7	5	14.2	14.2	9.9	64.088	577	577	2.0172e-175	1363700000	50506000	0.000148006	0.0148006		293	704;1675;1750;2074;2526;2701;3237	True;True;True;True;True;True;True	777;1798;1874;2236;2812;2992;3552	12971;12972;12973;12974;12975;12976;12977;12978;12979;12980;12981;12982;12983;12984;12985;30611;30612;30613;30614;30615;30616;30617;30618;30619;30620;30621;30622;30623;30624;30625;30626;30627;30628;30629;30630;30631;32225;32226;32227;32228;32229;32230;32231;32232;32233;32234;32235;38668;38669;38670;38671;38672;38673;38674;38675;38676;38677;49970;49971;49972;49973;49974;49975;49976;49977;49978;499…	8685;8686;8687;8688;8689;8690;8691;8692;20182;20183;20184;20185;20186;20187;20188;20189;20190;20191;20192;20193;20194;20195;20196;21261;21262;25596;25597;25598;25599;25600;33090;33091;33092;33093;35586;35587;41687;41688;41689;41690;41691;41692;41693;41694;41695;41696;41697;41698;41699;41700;41701	8686;20182;21261;25597;33092;35587;41690	226;227;228		116;179;426
centroid=centroid=454Isotigs_contig_29173;seqs=1;;seqs=1;	centroid=centroid=454Isotigs_contig_29173;seqs=1;;seqs=1;	4	3	3	>centroid=centroid=454Isotigs_contig_29173;seqs=1;;seqs=1;	1	4	3	3	23.6	18.2	18.2	24.53	220	220	1.1706e-133	525800000	43817000	0.000128404	0.0128404		294	474;1008;1198;1675	True;True;True;False	499;1097;1297;1798	8513;8514;8515;8516;8517;8518;8519;8520;8521;8522;8523;8524;8525;8526;8527;8528;8529;8530;8531;8532;8533;8534;8535;8536;8537;8538;18482;18483;18484;18485;18486;18487;18488;18489;18490;18491;18492;18493;18494;18495;18496;18497;18498;18499;18500;21562;21563;21564;21565;21566;21567;30611;30612;30613;30614;30615;30616;30617;30618;30619;30620;30621;30622;30623;30624;30625;30626;30627;30628;30629;30630…	5705;5706;5707;5708;5709;5710;5711;5712;5713;5714;5715;12373;12374;12375;12376;12377;12378;12379;12380;12381;12382;12383;12384;12385;14388;14389;14390;14391;20182;20183;20184;20185;20186;20187;20188;20189;20190;20191;20192;20193;20194;20195;20196	5715;12382;14389;20182	229		185
centroid=centroid=454Isotigs_contig_29289;seqs=1;;seqs=2;	centroid=centroid=454Isotigs_contig_29289;seqs=1;;seqs=2;	1	1	1	>centroid=centroid=454Isotigs_contig_29289;seqs=1;;seqs=2;	1	1	1	1	3.2	3.2	3.2	51.073	442	442	0.00065222	2197500	87901	2.57591e-07	2.57591e-05		295	2411	TRUE	2691	47269	31256	31256
centroid=centroid=454Isotigs_contig_29324;seqs=1;;seqs=1;	centroid=centroid=454Isotigs_contig_29324;seqs=1;;seqs=1;	13	13	13	>centroid=centroid=454Isotigs_contig_29324;seqs=1;;seqs=1;	1	13	13	13	47.2	47.2	47.2	44.452	392	392	3.7547e-107	1221300000	50887000	0.000149122	0.0149122		296	92;109;325;353;828;829;857;860;987;1559;1586;1804;2051	True;True;True;True;True;True;True;True;True;True;True;True;True	99;117;345;373;903;904;932;936;1072;1679;1706;1928;2212	1927;1928;1929;1930;1931;1932;1933;1934;1935;1936;1937;1938;1939;1940;1941;1942;2180;2181;2182;2183;2184;2185;2186;2187;2188;2189;2190;2191;2192;2193;2194;2195;2196;2197;6079;6080;6081;6082;6083;6084;6085;6086;6087;6088;6089;6090;6091;6092;6093;6094;6095;6096;6097;6098;6099;6100;6101;6102;6103;6104;6105;6106;6107;6108;6109;6110;6481;6482;6483;6484;6485;6486;14992;14993;14994;14995;14996;14997;149…	1433;1434;1435;1436;1597;1598;1599;1600;1601;1602;1603;1604;1605;1606;1607;3997;3998;3999;4000;4001;4002;4003;4004;4005;4006;4007;4008;4009;4010;4011;4302;4303;9909;9910;9911;9912;9913;9914;9915;9916;9917;9918;9919;9920;9921;9922;9923;9924;9925;9926;9927;9928;9929;9930;9931;9932;10199;10200;10201;10202;10203;10204;10205;10206;10236;10237;10238;10239;10240;10241;10242;10243;10244;10245;11927;11928…	1433;1598;4005;4302;9923;9932;10205;10244;11928;18608;19013;21732;25321
centroid=centroid=454Isotigs_contig_29423;seqs=1;;seqs=1;	centroid=centroid=454Isotigs_contig_29423;seqs=1;;seqs=1;	1	1	1	>centroid=centroid=454Isotigs_contig_29423;seqs=1;;seqs=1;	1	1	1	1	1	1	1	157.15	1425	1425	0.0012439	16477000	284090	8.32515e-07	8.32515e-05		297	630	TRUE	679	11306;11307;11308;11309;11310;11311	7454	7454	230		112
centroid=centroid=454Isotigs_contig_29426;seqs=1;;seqs=1;	centroid=centroid=454Isotigs_contig_29426;seqs=1;;seqs=1;	1	1	1	>centroid=centroid=454Isotigs_contig_29426;seqs=1;;seqs=1;	1	1	1	1	0.6	0.6	0.6	235.76	2129	2129	0.00022008	15336000	161430	4.73065e-07	4.73065e-05		298	1346	TRUE	1454	24406;24407;24408;24409;24410	16168;16169;16170	16169
centroid=centroid=454Isotigs_contig_29551;seqs=1;;seqs=1;	centroid=centroid=454Isotigs_contig_29551;seqs=1;;seqs=1;	2	2	2	>centroid=centroid=454Isotigs_contig_29551;seqs=1;;seqs=1;	1	2	2	2	12.9	12.9	12.9	15.662	140	140	9.7138e-07	21089000	3514800	1.03e-05	0.00103		299	1237;3188	True;True	1337;3501	22126;22127;22128;22129;22130;62550	14692;14693;41151	14692;41151
centroid=centroid=454Isotigs_contig_297;seqs=6;;seqs=1;	centroid=centroid=454Isotigs_contig_297;seqs=6;;seqs=1;	4	3	3	>centroid=centroid=454Isotigs_contig_297;seqs=6;;seqs=1;	1	4	3	3	22.9	18.9	18.9	31.393	280	280	4.5573e-53	256390000	23308000	6.83032e-05	0.00683032		300	152;1570;2148;2628	True;False;True;True	160;1690;2343;2915	2954;2955;2956;2957;2958;2959;2960;2961;2962;2963;2964;2965;2966;28480;28481;28482;28483;28484;28485;28486;28487;28488;28489;28490;28491;28492;28493;28494;28495;28496;28497;28498;28499;28500;28501;28502;28503;28504;28505;28506;28507;28508;40675;40676;51768;51769;51770;51771;51772;51773;51774;51775;51776;51777;51778;51779;51780;51781;51782;51783;51784	2131;2132;2133;2134;2135;18693;18694;18695;18696;18697;18698;18699;18700;18701;18702;18703;18704;18705;18706;18707;18708;18709;26927;34254;34255;34256;34257;34258;34259;34260;34261;34262;34263;34264;34265	2133;18697;26927;34259
centroid=centroid=454Isotigs_contig_2977;seqs=1;;seqs=1;	centroid=centroid=454Isotigs_contig_2977;seqs=1;;seqs=1;	2	2	2	>centroid=centroid=454Isotigs_contig_2977;seqs=1;;seqs=1;	1	2	2	2	5.4	5.4	5.4	55.073	484	484	9.2464e-06	51865000	2255000	6.60819e-06	0.000660819		301	25;322	True;True	25;342	244;245;246;247;248;249;250;251;6020;6021;6022	143;144;145;3956	143;3956
centroid=centroid=454Isotigs_contig_2985;seqs=1;;seqs=1;	centroid=centroid=454Isotigs_contig_2985;seqs=1;;seqs=1;	7	7	4	>centroid=centroid=454Isotigs_contig_2985;seqs=1;;seqs=1;	1	7	7	4	30.9	30.9	18.7	36.229	337	337	3.3735e-64	707270000	35364000	0.000103633	0.0103633		302	858;934;2582;2600;2944;3037;3099	True;True;True;True;True;True;True	933;1015;2868;2886;3249;3345;3410	15458;15459;15460;15461;15462;15463;15464;15465;15466;15467;15468;15469;15470;15471;15472;15473;15474;15475;15476;15477;15478;15479;15480;15481;15482;16871;16872;16873;16874;16875;16876;51092;51093;51094;51095;51352;51353;51354;51355;51356;51357;51358;51359;51360;51361;58168;58169;58170;58171;58172;59780;59781;59782;59783;59784;59785;59786;59787;59788;59789;59790;59791;59792;59793;59794;59795;597…	10207;10208;10209;10210;10211;10212;10213;10214;10215;10216;10217;11260;11261;11262;11263;33787;33934;33935;33936;33937;33938;38540;39430;39431;39432;39433;39434;39435;39436;39437;39438;39439;39440;40129;40130;40131;40132;40133;40134;40135;40136;40137;40138;40139;40140	10213;11263;33787;33937;38540;39439;40136	231		331
centroid=centroid=454Isotigs_contig_3002;seqs=1;;seqs=2;	centroid=centroid=454Isotigs_contig_3002;seqs=1;;seqs=2;	9	9	7	>centroid=centroid=454Isotigs_contig_3002;seqs=1;;seqs=2;	1	9	9	7	33.9	33.9	25.6	38.998	363	363	1.6722e-75	2137300000	97148000	0.000284689	0.0284689		304	244;423;538;968;1263;2659;2706;3002;3095	True;True;True;True;True;True;True;True;True	260;444;569;1049;1365;2947;2997;3309;3405	4583;4584;4585;4586;4587;4588;4589;4590;4591;4592;4593;4594;4595;4596;4597;4598;4599;4600;4601;7473;7474;7475;7476;9652;9653;9654;9655;9656;9657;9658;9659;9660;9661;9662;9663;9664;9665;9666;9667;9668;9669;9670;9671;9672;9673;9674;9675;9676;9677;9678;9679;9680;9681;9682;9683;9684;9685;9686;9687;9688;9689;17397;17398;17399;17400;17401;17402;17403;17404;17405;17406;17407;17408;17409;17410;17411;1741…	3132;3133;3134;3135;3136;3137;3138;3139;3140;3141;3142;4939;4940;6395;6396;6397;6398;6399;6400;6401;6402;6403;6404;6405;6406;6407;6408;6409;6410;11556;11557;11558;11559;11560;11561;11562;11563;11564;11565;11566;11567;11568;15266;15267;15268;15269;15270;15271;15272;15273;15274;15275;15276;15277;15278;15279;35129;35130;35131;35132;35133;35134;35135;35136;35137;35138;35139;35140;35141;35599;35600;35…	3138;4940;6409;11562;15277;35130;35607;39116;40052	232;233		106;306
centroid=centroid=454Isotigs_contig_3007;seqs=1;;seqs=1;	centroid=centroid=454Isotigs_contig_3007;seqs=1;;seqs=1;	2	2	2	>centroid=centroid=454Isotigs_contig_3007;seqs=1;;seqs=1;	1	2	2	2	5.6	5.6	5.6	58.785	521	521	1.2456e-06	28943000	1113200	3.26219e-06	0.000326219		305	73;2070	True;True	79;2232	1564;1565;1566;1567;1568;38581;38582;38583;38584;38585;38586;38587	1180;25531	1180;25531
centroid=centroid=454Isotigs_contig_30520;seqs=1;;seqs=1;	centroid=centroid=454Isotigs_contig_30520;seqs=1;;seqs=1;	1	1	1	>centroid=centroid=454Isotigs_contig_30520;seqs=1;;seqs=1;	1	1	1	1	5.6	5.6	5.6	25.778	233	233	0.00060109	8532100	775640	2.27298e-06	0.000227298		306	101	TRUE	109	2085;2086;2087;2088;2089;2090	1537;1538;1539;1540;1541	1539
centroid=centroid=454Isotigs_contig_30565;seqs=1;;seqs=1;	centroid=centroid=454Isotigs_contig_30565;seqs=1;;seqs=1;	1	1	1	>centroid=centroid=454Isotigs_contig_30565;seqs=1;;seqs=1;	1	1	1	1	6.6	6.6	6.6	20.262	183	183	1.416e-05	67879000	9697000	2.84167e-05	0.00284167		307	2596	TRUE	2882	51282;51283;51284;51285;51286;51287;51288;51289;51290;51291;51292;51293;51294;51295;51296	33903;33904;33905;33906	33904
centroid=centroid=454Isotigs_contig_3069;seqs=1;;seqs=1;	centroid=centroid=454Isotigs_contig_3069;seqs=1;;seqs=1;	2	2	2	>centroid=centroid=454Isotigs_contig_3069;seqs=1;;seqs=1;	1	2	2	2	9.5	9.5	9.5	32.942	304	304	2.0041e-06	12172000	869460	2.54792e-06	0.000254792		308	343;1561	True;True	363;1681	6386;6387;6388;6389;6390;6391;6392;28346;28347;28348	4244;4245;4246;4247;18612	4247;18612
centroid=centroid=454Isotigs_contig_3077;seqs=1;;seqs=1;	centroid=centroid=454Isotigs_contig_3077;seqs=1;;seqs=1;	6	6	6	>centroid=centroid=454Isotigs_contig_3077;seqs=1;;seqs=1;	1	6	6	6	30.1	30.1	30.1	24.831	219	219	4.6031e-43	2194600000	168810000	0.000494692	0.0494692		309	127;190;1395;1442;1906;2124	True;True;True;True;True;True	135;206;1505;1554;2049;2306	2477;2478;2479;2480;2481;2482;2483;2484;2485;2486;2487;2488;2489;2490;2491;2492;2493;2494;2495;2496;2497;2498;3816;3817;3818;3819;3820;3821;3822;3823;3824;3825;3826;3827;3828;3829;3830;3831;3832;3833;3834;3835;3836;3837;3838;3839;3840;3841;25267;25268;25269;25270;25271;25272;26119;26120;26121;26122;26123;26124;26125;26126;26127;26128;26129;26130;26131;26132;26133;26134;26135;26136;26137;26138;261…	1762;1763;1764;1765;1766;1767;1768;1769;1770;1771;1772;1773;1774;1775;2686;2687;2688;2689;2690;2691;2692;2693;2694;2695;2696;2697;2698;2699;2700;2701;2702;16743;16744;16745;16746;17214;17215;17216;17217;17218;17219;17220;17221;17222;22738;22739;22740;22741;26360;26361;26362;26363;26364;26365	1763;2701;16746;17215;22739;26364	234		211
centroid=centroid=454Isotigs_contig_30790;seqs=1;;seqs=2;	centroid=centroid=454Isotigs_contig_30790;seqs=1;;seqs=2;	5	5	5	>centroid=centroid=454Isotigs_contig_30790;seqs=1;;seqs=2;	1	5	5	5	3.7	3.7	3.7	191.3	1672	1672	1.7094e-25	70342000	764590	2.2406e-06	0.00022406		310	76;1377;1960;2290;2766	True;True;True;True;True	82;1486;2109;2562;3060	1589;1590;24930;24931;24932;24933;24934;24935;24936;24937;24938;24939;36181;36182;36183;44692;44693;44694;44695;44696;44697;54831	1190;1191;16556;16557;23804;29751;29752;36604	1190;16557;23804;29751;36604	235;236		95;996
centroid=centroid=454Isotigs_contig_308001;seqs=1;;seqs=1;	centroid=centroid=454Isotigs_contig_308001;seqs=1;;seqs=1;	1	1	1	>centroid=centroid=454Isotigs_contig_308001;seqs=1;;seqs=1;	1	1	1	1	3.8	3.8	3.8	26.517	236	236	0.0014131	5004600	384970	1.12814e-06	0.000112814		311	1141	TRUE	1240	20836;20837	13976	13976
centroid=centroid=454Isotigs_contig_3107;seqs=1;;seqs=1;	centroid=centroid=454Isotigs_contig_3107;seqs=1;;seqs=1;	5	5	5	>centroid=centroid=454Isotigs_contig_3107;seqs=1;;seqs=1;	1	5	5	5	33.2	33.2	33.2	24.365	220	220	4.2144e-36	356160000	39573000	0.000115967	0.0115967		312	143;2390;2410;3005;3072	True;True;True;True;True	151;2669;2690;3312;3380	2823;2824;2825;2826;46862;46863;46864;46865;46866;46867;46868;46869;46870;46871;46872;47261;47262;47263;47264;47265;47266;47267;47268;59234;59235;59236;59237;59238;59239;59240;59241;59242;59243;59244;59245;59246;59247;59248;59249;59250;59251;59252;60422;60423;60424;60425;60426;60427;60428;60429;60430;60431;60432;60433;60434;60435;60436;60437;60438	2065;2066;31069;31070;31071;31249;31250;31251;31252;31253;31254;31255;39140;39141;39142;39143;39144;39145;39146;39147;39148;39149;39150;39819;39820;39821;39822;39823;39824;39825;39826	2066;31069;31253;39140;39826
centroid=centroid=454Isotigs_contig_31170;seqs=1;;seqs=1;	centroid=centroid=454Isotigs_contig_31170;seqs=1;;seqs=1;	13	13	13	>centroid=centroid=454Isotigs_contig_31170;seqs=1;;seqs=1;	1	13	13	13	34.9	34.9	34.9	52.396	464	464	0	5246900000	262350000	0.000768807	0.0768807		313	130;150;519;1688;1689;1908;1973;2212;2368;2421;2511;2858;3033	True;True;True;True;True;True;True;True;True;True;True;True;True	138;158;546;1811;1812;2051;2126;2440;2644;2701;2794;3160;3341	2519;2520;2521;2522;2523;2524;2525;2526;2527;2528;2529;2530;2531;2532;2533;2534;2535;2536;2537;2538;2539;2540;2541;2542;2543;2544;2545;2546;2547;2548;2549;2550;2551;2552;2553;2554;2555;2556;2557;2884;2885;2886;2887;2888;2889;2890;2891;2892;2893;2894;2895;2896;2897;2898;2899;2900;2901;2902;2903;2904;2905;2906;2907;2908;2909;2910;2911;2912;2913;2914;2915;2916;2917;2918;2919;2920;2921;2922;2923;2924…	1784;1785;1786;1787;1788;1789;1790;1791;1792;1793;1794;1795;1796;1797;1798;1799;1800;1801;1802;1803;1804;1805;1806;1807;1808;1809;1810;2094;2095;2096;2097;2098;2099;2100;2101;2102;2103;2104;2105;2106;2107;2108;2109;2110;2111;2112;2113;2114;6106;20389;20390;20391;20392;20393;20394;22754;22755;22756;22757;24069;27955;27956;27957;27958;27959;27960;30624;30625;30626;30627;30628;30629;30630;30631;3063…	1787;2112;6106;20389;20391;22757;24069;27960;30657;31334;32846;37660;39400	237;238;239;240		257;332;403;448
centroid=centroid=454Isotigs_contig_591;seqs=1;;seqs=1;;centroid=centroid=454Isotigs_contig_31193;seqs=1;;seqs=1;	centroid=centroid=454Isotigs_contig_591;seqs=1;;seqs=1;;centroid=centroid=454Isotigs_contig_31193;seqs=1;;seqs=1;	1;1	1;1	1;1	>centroid=centroid=454Isotigs_contig_591;seqs=1;;seqs=1;;>centroid=centroid=454Isotigs_contig_31193;seqs=1;;seqs=1;	2	1	1	1	6.9	6.9	6.9	15.874	145	145;226	0.0026193	23091000	2565700	7.51869e-06	0.000751869		314	364	TRUE	384	6671;6672;6673;6674;6675;6676;6677;6678	4410;4411	4411
centroid=centroid=454Isotigs_contig_31301;seqs=1;;seqs=1;	centroid=centroid=454Isotigs_contig_31301;seqs=1;;seqs=1;	5	5	5	>centroid=centroid=454Isotigs_contig_31301;seqs=1;;seqs=1;	1	5	5	5	20.4	20.4	20.4	42.089	378	378	6.0592e-41	143630000	10259000	3.00636e-05	0.00300636		315	177;328;446;2796;2820	True;True;True;True;True	191;348;468;3094;3120	3418;3419;3420;6142;6143;6144;7854;7855;7856;7857;55652;55653;55654;55655;55656;55657;55658;55659;55660;55661;55662;55663;55664;55665;55666;55667;55668;55669;55670;55671;55672;55673;55674;55675;56094;56095;56096;56097;56098;56099;56100;56101;56102;56103	2440;4046;5175;37133;37134;37135;37136;37137;37138;37139;37140;37141;37142;37143;37144;37145;37146;37147;37148;37352;37353;37354;37355	2440;4046;5175;37148;37353
centroid=centroid=454Isotigs_contig_313922;seqs=1;;seqs=1;	centroid=centroid=454Isotigs_contig_313922;seqs=1;;seqs=1;	3	3	3	>centroid=centroid=454Isotigs_contig_313922;seqs=1;;seqs=1;	1	3	3	3	23.2	23.2	23.2	20.258	190	190	2.1205e-59	1043100000	104310000	0.000305677	0.0305677		316	1170;2272;2864	True;True;True	1269;2531;2532;3166	21219;21220;21221;21222;21223;21224;21225;44164;44165;44166;44167;44168;44169;44170;44171;44172;44173;44174;44175;44176;44177;44178;44179;44180;44181;44182;44183;44184;44185;44186;44187;44188;44189;44190;44191;44192;44193;44194;44195;44196;44197;44198;44199;44200;44201;44202;44203;44204;44205;56829;56830;56831;56832;56833;56834;56835;56836;56837;56838;56839;56840;56841;56842;56843;56844;56845;568…	14168;14169;29362;29363;29364;29365;29366;29367;29368;29369;29370;29371;29372;29373;29374;29375;29376;29377;29378;29379;29380;29381;29382;29383;29384;29385;29386;29387;29388;29389;29390;29391;37742;37743;37744;37745;37746;37747;37748;37749;37750;37751;37752;37753;37754;37755;37756;37757;37758;37759;37760;37761;37762;37763;37764	14168;29374;37753
centroid=centroid=454Isotigs_contig_31433;seqs=1;;seqs=1;	centroid=centroid=454Isotigs_contig_31433;seqs=1;;seqs=1;	2	2	2	>centroid=centroid=454Isotigs_contig_31433;seqs=1;;seqs=1;	1	2	2	2	5.8	5.8	5.8	53.632	479	479	2.1948e-07	63509000	2190000	6.41771e-06	0.000641771		317	2724;2868	True;True	3015;3170	53865;53866;53867;53868;53869;53870;53871;53872;53873;53874;53875;53876;53877;53878;53879;53880;53881;53882;53883;53884;53885;53886;53887;53888;56904;56905;56906;56907	36021;36022;36023;36024;36025;36026;36027;36028;36029;36030;36031;37771;37772	36023;37771	241		89
centroid=centroid=454Isotigs_contig_32001;seqs=1;;seqs=1;	centroid=centroid=454Isotigs_contig_32001;seqs=1;;seqs=1;	2	2	2	>centroid=centroid=454Isotigs_contig_32001;seqs=1;;seqs=1;	1	2	2	2	12.2	12.2	12.2	19.149	172	172	2.9877e-05	125750000	12575000	3.68506e-05	0.00368506		318	154;2654	True;True	162;2942	3018;52641;52642;52643;52644;52645;52646;52647;52648;52649;52650;52651;52652	2168;35105;35106;35107;35108	2168;35107
centroid=centroid=454Isotigs_contig_32297;seqs=3;;seqs=1;	centroid=centroid=454Isotigs_contig_32297;seqs=3;;seqs=1;	2	2	2	>centroid=centroid=454Isotigs_contig_32297;seqs=3;;seqs=1;	1	2	2	2	12.2	12.2	12.2	31.82	312	312	3.5311e-52	4821900000	964380000	0.00282608	0.282608		319	2088;2338	True;True	2256;2613	39136;39137;39138;39139;39140;39141;39142;39143;39144;39145;39146;39147;39148;39149;39150;39151;39152;39153;39154;39155;39156;39157;39158;39159;39160;39161;45667;45668;45669;45670;45671;45672;45673;45674;45675;45676;45677;45678;45679;45680;45681;45682;45683;45684;45685;45686;45687;45688;45689;45690;45691;45692;45693;45694;45695;45696	25894;25895;25896;25897;25898;25899;25900;25901;25902;25903;25904;25905;25906;25907;25908;25909;25910;25911;25912;30304;30305;30306;30307;30308;30309;30310;30311;30312;30313;30314;30315;30316;30317;30318;30319;30320;30321;30322;30323;30324;30325;30326;30327;30328	25896;30311
centroid=centroid=454Isotigs_contig_3243;seqs=1;;seqs=1;	centroid=centroid=454Isotigs_contig_3243;seqs=1;;seqs=1;	2	2	2	>centroid=centroid=454Isotigs_contig_3243;seqs=1;;seqs=1;	1	2	2	2	7.2	7.2	7.2	30.57	278	278	1.9207e-15	223450000	14896000	4.36522e-05	0.00436522		320	1103;2025	True;True	1198;2183	20297;20298;20299;20300;20301;20302;20303;20304;20305;20306;20307;20308;20309;20310;20311;20312;37768;37769;37770;37771;37772;37773;37774;37775;37776;37777	13664;13665;13666;13667;13668;13669;13670;13671;13672;13673;13674;24899	13667;24899
centroid=centroid=454Isotigs_contig_324404;seqs=1;;seqs=1;	centroid=centroid=454Isotigs_contig_324404;seqs=1;;seqs=1;	2	2	2	>centroid=centroid=454Isotigs_contig_324404;seqs=1;;seqs=1;	1	2	2	2	19	19	19	18.621	174	174	2.128e-14	210670000	30095000	8.81923e-05	0.00881923		321	1890;2852	True;True	2033;3154	34564;34565;34566;34567;34568;34569;34570;34571;34572;34573;34574;34575;34576;34577;34578;34579;34580;34581;34582;56631;56632;56633;56634;56635;56636	22666;22667;22668;22669;22670;22671;22672;37635;37636;37637;37638	22671;37638
centroid=centroid=454Isotigs_contig_32583;seqs=1;;seqs=1;	centroid=centroid=454Isotigs_contig_32583;seqs=1;;seqs=1;	6	6	6	>centroid=centroid=454Isotigs_contig_32583;seqs=1;;seqs=1;	1	6	6	6	17.1	17.1	17.1	58.278	510	510	2.8234e-28	201570000	10078000	2.95332e-05	0.00295332		322	321;349;1510;1836;1995;2405	True;True;True;True;True;True	341;369;1626;1962;2150;2685	6017;6018;6019;6440;27401;27402;27403;27404;27405;27406;27407;27408;27409;27410;27411;33450;33451;33452;33453;33454;33455;33456;33457;33458;33459;33460;33461;33462;33463;33464;37149;37150;37151;37152;37153;37154;37155;37156;37157;37158;37159;47162;47163;47164;47165	3955;4275;18032;18033;18034;18035;18036;18037;21979;21980;21981;21982;21983;21984;21985;21986;21987;21988;21989;24460;24461;24462;24463;24464;31196;31197;31198	3955;4275;18034;21980;24463;31196	242;243		254;271
centroid=centroid=454Isotigs_contig_32713;seqs=1;;seqs=1;	centroid=centroid=454Isotigs_contig_32713;seqs=1;;seqs=1;	3	3	3	>centroid=centroid=454Isotigs_contig_32713;seqs=1;;seqs=1;	1	3	3	3	14.8	14.8	14.8	26.074	229	229	1.8282e-29	414390000	31876000	9.34114e-05	0.00934114		323	286;419;1363	True;True;True	306;440;1471	5462;5463;5464;5465;5466;5467;5468;5469;5470;5471;5472;5473;5474;5475;5476;5477;5478;5479;5480;7382;7383;7384;7385;7386;7387;7388;7389;7390;7391;7392;7393;7394;7395;7396;7397;7398;7399;7400;7401;24632;24633;24634;24635;24636;24637;24638;24639;24640;24641;24642;24643;24644;24645;24646;24647;24648;24649;24650;24651;24652;24653	3610;3611;3612;3613;3614;3615;3616;3617;4868;4869;4870;4871;4872;4873;4874;16395;16396;16397;16398;16399;16400;16401;16402;16403;16404;16405	3613;4871;16395
centroid=centroid=454Isotigs_contig_327692;seqs=1;;seqs=1;	centroid=centroid=454Isotigs_contig_327692;seqs=1;;seqs=1;	1	1	1	>centroid=centroid=454Isotigs_contig_327692;seqs=1;;seqs=1;	1	1	1	1	11.3	11.3	11.3	17.802	151	151	2.732e-32	53245000	7606500	2.22906e-05	0.00222906		324	367	TRUE	387	6718;6719;6720;6721;6722;6723;6724;6725;6726;6727;6728	4434;4435;4436;4437;4438;4439;4440	4440
centroid=centroid=454Isotigs_contig_32845;seqs=1;;seqs=1;	centroid=centroid=454Isotigs_contig_32845;seqs=1;;seqs=1;	4	4	4	>centroid=centroid=454Isotigs_contig_32845;seqs=1;;seqs=1;	1	4	4	4	6.5	6.5	6.5	96.505	874	874	5.1622e-20	125580000	3394100	9.94629e-06	0.000994629		325	10;1961;2113;2560	True;True;True;True	10;2110;2291;2846	138;139;140;36184;36185;36186;36187;36188;36189;36190;36191;36192;36193;36194;36195;36196;36197;36198;36199;36200;36201;36202;36203;36204;36205;36206;36207;36208;36209;36210;36211;36212;36213;39658;39659;39660;39661;39662;39663;50612;50613;50614;50615;50616;50617;50618;50619;50620;50621	92;23805;23806;23807;23808;23809;26221;26222;33486;33487;33488;33489	92;23805;26221;33486	244;245;246		166;192;461
centroid=centroid=454Isotigs_contig_32858;seqs=1;;seqs=2;	centroid=centroid=454Isotigs_contig_32858;seqs=1;;seqs=2;	2	2	1	>centroid=centroid=454Isotigs_contig_32858;seqs=1;;seqs=2;	1	2	2	1	9.5	9.5	4.3	37.373	328	328	5.6159e-11	30705000	1806200	5.293e-06	0.0005293		326	42;581	True;True	46;618	845;846;847;848;849;850;851;10470	584;585;6914	584;6914
centroid=centroid=454Isotigs_contig_335;seqs=1;;seqs=1;	centroid=centroid=454Isotigs_contig_335;seqs=1;;seqs=1;	1	1	1	>centroid=centroid=454Isotigs_contig_335;seqs=1;;seqs=1;	1	1	1	1	3.4	3.4	3.4	49.42	435	435	0.0014582	12351000	1235100	3.61942e-06	0.000361942		327	757	TRUE	832	13764;13765;13766;13767;13768;13769	9121	9121
centroid=centroid=454Isotigs_contig_33806;seqs=1;;seqs=1;	centroid=centroid=454Isotigs_contig_33806;seqs=1;;seqs=1;	1	1	1	>centroid=centroid=454Isotigs_contig_33806;seqs=1;;seqs=1;	1	1	1	1	3.1	3.1	3.1	55.039	491	491	0.002516	1440400	53347	1.56331e-07	1.56331e-05		328	1601	TRUE	1721	29075	19231	19231
centroid=centroid=454Isotigs_contig_34386;seqs=1;;seqs=1;	centroid=centroid=454Isotigs_contig_34386;seqs=1;;seqs=1;	3	3	3	>centroid=centroid=454Isotigs_contig_34386;seqs=1;;seqs=1;	1	3	3	3	5.7	5.7	5.7	83.097	732	732	1.1307e-31	81119000	2028000	5.94298e-06	0.000594298		329	337;1584;1895	True;True;True	357;1704;2038	6290;6291;6292;6293;6294;28766;28767;28768;28769;28770;28771;28772;28773;28774;28775;28776;28777;28778;28779;34646;34647;34648;34649;34650;34651	4183;4184;19001;19002;19003;19004;19005;19006;19007;22684;22685	4184;19005;22684
centroid=centroid=454Isotigs_contig_34455;seqs=1;;seqs=1;	centroid=centroid=454Isotigs_contig_34455;seqs=1;;seqs=1;	2	2	2	>centroid=centroid=454Isotigs_contig_34455;seqs=1;;seqs=1;	1	2	2	2	8.2	8.2	8.2	38.099	340	340	1.8969e-08	46456000	2903500	8.5086e-06	0.00085086		330	2392;2444	True;True	2671;2726	46883;46884;46885;46886;46887;46888;46889;46890;46891;46892;46893;46894;47920;47921;47922;47923;47924;47925	31078;31079;31080;31081;31082;31083;31658;31659;31660	31080;31658	247		71
centroid=centroid=454Isotigs_contig_34537;seqs=1;;seqs=1;	centroid=centroid=454Isotigs_contig_34537;seqs=1;;seqs=1;	2	2	2	>centroid=centroid=454Isotigs_contig_34537;seqs=1;;seqs=1;	1	2	2	2	15.9	15.9	15.9	18.577	170	170	3.3995e-07	166880000	18543000	5.43396e-05	0.00543396		331	541;1207	True;True	572;1306	9695;9696;9697;9698;9699;9700;9701;9702;9703;9704;9705;9706;9707;9708;9709;9710;9711;9712;9713;9714;9715;9716;9717;9718;9719;9720;21647;21648;21649;21650;21651;21652;21653;21654;21655;21656;21657;21658;21659;21660;21661	6414;6415;6416;6417;6418;14438;14439;14440	6415;14440
centroid=centroid=454Isotigs_contig_34569;seqs=1;;seqs=1;	centroid=centroid=454Isotigs_contig_34569;seqs=1;;seqs=1;	2	2	2	>centroid=centroid=454Isotigs_contig_34569;seqs=1;;seqs=1;	1	2	2	2	17.7	17.7	17.7	26.871	237	237	9.2891e-32	56252000	5113900	1.49861e-05	0.00149861		332	74;1592	True;True	80;1712	1569;1570;1571;1572;1573;1574;1575;1576;1577;1578;28972;28973;28974;28975;28976	1181;1182;1183;1184;1185;1186;19182;19183;19184;19185;19186;19187	1186;19182
centroid=centroid=454Isotigs_contig_3460;seqs=1;;seqs=1;	centroid=centroid=454Isotigs_contig_3460;seqs=1;;seqs=1;	8	8	7	>centroid=centroid=454Isotigs_contig_3460;seqs=1;;seqs=1;	1	8	8	7	34.1	34.1	30.3	29.966	264	264	7.1554e-49	839560000	76324000	0.000223665	0.0223665		333	496;691;941;1052;1404;2453;2548;3169	True;True;True;True;True;True;True;True	523;753;1022;1145;1514;2735;2834;3481	8816;8817;8818;12256;12257;12258;12259;12260;12261;12262;12263;12264;12265;12266;16927;16928;16929;16930;16931;16932;16933;16934;16935;16936;16937;16938;16939;16940;16941;16942;16943;16944;16945;16946;16947;16948;19282;19283;19284;19285;19286;19287;19288;19289;19290;19291;19292;19293;19294;19295;25428;25429;25430;25431;25432;25433;25434;25435;25436;25437;48045;48046;48047;48048;48049;48050;50315;…	5838;5839;7944;7945;7946;7947;7948;7949;7950;7951;7952;7953;11288;11289;11290;11291;11292;11293;11294;11295;11296;12843;12844;12845;12846;12847;12848;12849;12850;12851;16840;16841;16842;16843;16844;31724;31725;31726;31727;33314;33315;33316;33317;33318;33319;33320;33321;33322;33323;33324;41027;41028	5838;7945;11290;12851;16843;31725;33314;41027
centroid=centroid=454Isotigs_contig_34916;seqs=1;;seqs=1;	centroid=centroid=454Isotigs_contig_34916;seqs=1;;seqs=1;	2	2	2	>centroid=centroid=454Isotigs_contig_34916;seqs=1;;seqs=1;	1	2	2	2	16	16	16	17.384	156	156	1.9918e-07	61365000	6818300	1.99808e-05	0.00199808		334	178;1016	True;True	192;1105	3421;3422;3423;3424;3425;3426;3427;3428;18604;18605;18606;18607;18608;18609;18610;18611;18612;18613	2441;2442;2443;12450;12451;12452;12453	2441;12451
centroid=centroid=454Isotigs_contig_35033;seqs=1;;seqs=1;	centroid=centroid=454Isotigs_contig_35033;seqs=1;;seqs=1;	2	2	2	>centroid=centroid=454Isotigs_contig_35033;seqs=1;;seqs=1;	1	2	2	2	7.5	7.5	7.5	37.395	333	333	3.0058e-05	64716000	4314400	1.26432e-05	0.00126432		335	751;1355	True;True	826;1463	13708;13709;13710;13711;13712;13713;13714;13715;13716;13717;13718;24549;24550;24551;24552;24553;24554;24555	9090;9091;9092;9093;9094;16367	9094;16367
centroid=centroid=454Isotigs_contig_35115;seqs=1;;seqs=1;	centroid=centroid=454Isotigs_contig_35115;seqs=1;;seqs=1;	1	1	1	>centroid=centroid=454Isotigs_contig_35115;seqs=1;;seqs=1;	1	1	1	1	6.8	6.8	6.8	20.768	192	192	1.2377e-16	214050000	21405000	6.27266e-05	0.00627266		336	1245	TRUE	1346	22431;22432;22433;22434;22435;22436;22437;22438;22439;22440;22441;22442;22443;22444;22445;22446	14986;14987;14988;14989;14990;14991;14992;14993	14987
centroid=centroid=454Isotigs_contig_351458;seqs=1;;seqs=1;	centroid=centroid=454Isotigs_contig_351458;seqs=1;;seqs=1;	1	1	1	>centroid=centroid=454Isotigs_contig_351458;seqs=1;;seqs=1;	1	1	1	1	4.1	4.1	4.1	22.174	197	197	0.0019782	476120000	36624000	0.000107325	0.0107325		337	592	TRUE	634	10752;10753;10754;10755;10756;10757;10758;10759;10760;10761;10762;10763;10764;10765;10766;10767;10768;10769;10770;10771;10772;10773;10774	7079;7080;7081;7082;7083;7084;7085;7086;7087;7088;7089;7090;7091;7092;7093;7094;7095	7089
centroid=centroid=454Isotigs_contig_35275;seqs=1;;seqs=1;	centroid=centroid=454Isotigs_contig_35275;seqs=1;;seqs=1;	1	1	1	>centroid=centroid=454Isotigs_contig_35275;seqs=1;;seqs=1;	1	1	1	1	8.4	8.4	8.4	18.078	166	166	0.0004171	64392000	5366000	1.57249e-05	0.00157249		338	2332	TRUE	2607	45497;45498;45499;45500;45501;45502;45503;45504;45505;45506	30205	30205
centroid=centroid=454Isotigs_contig_353;seqs=1;;seqs=1;	centroid=centroid=454Isotigs_contig_353;seqs=1;;seqs=1;	1	1	1	>centroid=centroid=454Isotigs_contig_353;seqs=1;;seqs=1;	1	1	1	1	6.4	6.4	6.4	22.264	203	203	0.00049718	50010000	8335000	2.44254e-05	0.00244254		339	1152	TRUE	1251	20984;20985;20986;20987;20988;20989;20990;20991;20992	14037;14038;14039	14039
centroid=centroid=454Isotigs_contig_358462;seqs=1;;seqs=1;	centroid=centroid=454Isotigs_contig_358462;seqs=1;;seqs=1;	4	4	4	>centroid=centroid=454Isotigs_contig_358462;seqs=1;;seqs=1;	1	4	4	4	24.3	24.3	24.3	15.543	140	140	4.4584e-32	293600000	26691000	7.8217e-05	0.0078217		340	2829;2836;2936;2937	True;True;True;True	3131;3138;3241;3242	56308;56309;56310;56311;56312;56313;56314;56315;56316;56317;56318;56319;56320;56321;56389;56390;56391;56392;56393;56394;56395;56396;56397;56398;56399;56400;56401;56402;56403;56404;56405;56406;56407;56408;56409;56410;56411;56412;56413;56414;56415;56416;57982;57983;57984;57985;57986;57987;57988;57989;57990;57991;57992;57993;57994;57995;57996;57997;57998;57999;58000;58001;58002;58003;58004;58005;580…	37489;37490;37491;37492;37493;37494;37522;37523;37524;37525;37526;37527;37528;37529;38421;38422;38423;38424;38425;38426;38427;38428;38429;38430;38431;38432;38433;38434;38435;38436	37493;37523;38421;38431
centroid=centroid=454Isotigs_contig_35852;seqs=1;;seqs=1;	centroid=centroid=454Isotigs_contig_35852;seqs=1;;seqs=1;	13	13	13	>centroid=centroid=454Isotigs_contig_35852;seqs=1;;seqs=1;	1	13	13	13	50.3	50.3	50.3	35.113	328	328	9.8464e-236	45881000000	2698900000	0.00790903	0.790903		341	95;175;653;906;1055;1616;2047;2211;2218;2219;2253;2267;2792	True;True;True;True;True;True;True;True;True;True;True;True;True	102;103;189;704;705;983;1148;1149;1736;2207;2438;2439;2449;2450;2503;2504;2524;2525;3090	2000;2001;2002;2003;2004;2005;2006;2007;2008;2009;2010;2011;2012;2013;2014;2015;2016;2017;2018;2019;2020;2021;2022;2023;2024;2025;2026;2027;2028;2029;2030;2031;2032;2033;2034;2035;2036;2037;2038;2039;2040;2041;2042;2043;3367;3368;3369;3370;3371;3372;3373;3374;3375;3376;3377;3378;3379;3380;3381;3382;3383;3384;3385;3386;3387;3388;3389;3390;3391;3392;3393;3394;3395;3396;11568;11569;11570;11571;11572…	1489;1490;1491;1492;1493;1494;1495;1496;1497;1498;1499;1500;1501;1502;1503;1504;1505;1506;1507;1508;1509;1510;1511;1512;1513;1514;1515;1516;1517;1518;1519;1520;1521;1522;2401;2402;2403;2404;2405;2406;2407;2408;2409;2410;2411;2412;2413;2414;2415;2416;2417;2418;2419;2420;2421;2422;2423;2424;2425;7571;7572;7573;7574;7575;7576;7577;7578;7579;7580;7581;7582;7583;7584;7585;7586;7587;7588;7589;7590;7591…	1508;2410;7595;10660;12887;19387;25297;27951;28054;28062;28965;29217;37033	248;249		73;104
centroid=centroid=454Isotigs_contig_359;seqs=1;;seqs=1;	centroid=centroid=454Isotigs_contig_359;seqs=1;;seqs=1;	4	4	4	>centroid=centroid=454Isotigs_contig_359;seqs=1;;seqs=1;	1	4	4	4	44.3	44.3	44.3	13.916	131	131	5.8877e-74	957540000	239390000	0.000701524	0.0701524		342	467;515;862;2854	True;True;True;True	491;492;542;938;3156	8197;8198;8199;8200;8201;8202;8203;8204;8205;8206;8207;8208;8209;8210;8211;8212;8213;8214;8215;8216;8217;8218;8219;8220;8221;8222;8223;8224;8225;8226;8227;8228;8229;8230;8231;8232;8233;8234;8235;8236;8237;8238;8239;8240;8241;8242;8243;8244;8245;8246;8247;8248;8249;8250;9196;9197;9198;9199;9200;9201;9202;9203;15545;15546;15547;15548;15549;15550;15551;15552;15553;15554;15555;15556;15557;15558;56643…	5430;5431;5432;5433;5434;5435;5436;5437;5438;5439;5440;5441;5442;5443;5444;5445;5446;5447;5448;5449;5450;5451;5452;5453;5454;5455;5456;5457;6083;10247;10248;10249;10250;10251;10252;10253;10254;10255;10256;10257;10258;10259;37640;37641;37642;37643	5456;6083;10251;37643	250		13
centroid=centroid=454Isotigs_contig_35933;seqs=1;;seqs=1;	centroid=centroid=454Isotigs_contig_35933;seqs=1;;seqs=1;	3	3	3	>centroid=centroid=454Isotigs_contig_35933;seqs=1;;seqs=1;	1	3	3	3	18.7	18.7	18.7	20.369	182	182	1.2739e-17	244370000	22216000	6.51032e-05	0.00651032		343	207;2525;2965	True;True;True	223;2811;3270	4052;4053;4054;4055;4056;4057;4058;4059;4060;4061;4062;4063;4064;49961;49962;49963;49964;49965;49966;49967;49968;49969;58463;58464;58465;58466;58467;58468;58469;58470;58471;58472;58473;58474;58475;58476;58477;58478;58479;58480;58481;58482;58483;58484;58485;58486;58487;58488;58489;58490;58491;58492;58493;58494	2820;2821;2822;2823;2824;33083;33084;33085;33086;33087;33088;33089;38736;38737;38738;38739;38740;38741;38742;38743;38744;38745	2820;33083;38740	251;252;253		144;146;151
centroid=centroid=454Isotigs_contig_36266;seqs=1;;seqs=1;	centroid=centroid=454Isotigs_contig_36266;seqs=1;;seqs=1;	1	1	1	>centroid=centroid=454Isotigs_contig_36266;seqs=1;;seqs=1;	1	1	1	1	2.3	2.3	2.3	73.702	640	640	0.00034344	40252000	1298500	3.80521e-06	0.000380521		344	2145	TRUE	2338	40551;40552;40553;40554;40555;40556;40557;40558;40559	26796;26797;26798;26799;26800;26801	26800
centroid=centroid=454Isotigs_contig_3631;seqs=1;;seqs=1;	centroid=centroid=454Isotigs_contig_3631;seqs=1;;seqs=1;	3	3	3	>centroid=centroid=454Isotigs_contig_3631;seqs=1;;seqs=1;	1	3	3	3	26.2	26.2	26.2	11.85	107	107	2.157e-14	637370000	127470000	0.000373546	0.0373546		345	2069;2449;2977	True;True;True	2231;2731;3282	38574;38575;38576;38577;38578;38579;38580;47989;47990;47991;47992;47993;47994;47995;47996;47997;47998;47999;48000;48001;48002;48003;48004;48005;48006;48007;48008;48009;48010;58651;58652;58653;58654;58655;58656;58657;58658;58659;58660;58661;58662;58663;58664;58665;58666;58667;58668;58669;58670	25529;25530;31689;31690;31691;31692;31693;31694;31695;31696;31697;31698;31699;31700;31701;38822;38823;38824;38825;38826;38827;38828;38829;38830;38831;38832;38833;38834;38835	25530;31691;38830
centroid=centroid=454Isotigs_contig_363559;seqs=1;;seqs=1;	centroid=centroid=454Isotigs_contig_363559;seqs=1;;seqs=1;	2	2	2	>centroid=centroid=454Isotigs_contig_363559;seqs=1;;seqs=1;	1	2	2	2	7.4	7.4	7.4	28.307	271	271	2.3016e-17	49659000	4514500	1.32296e-05	0.00132296		346	2254;2692	True;True	2505;2983	43663;43664;43665;43666;43667;43668;43669;43670;53360;53361;53362;53363;53364;53365;53366;53367	28967;28968;28969;28970;35567;35568;35569	28969;35567
centroid=centroid=454Isotigs_contig_36369;seqs=2;;seqs=1;	centroid=centroid=454Isotigs_contig_36369;seqs=2;;seqs=1;	5	5	5	>centroid=centroid=454Isotigs_contig_36369;seqs=2;;seqs=1;	1	5	5	5	18	18	18	39.509	361	361	3.4684e-43	1178900000	58943000	0.00017273	0.017273		347	303;1339;2554;3112;3236	True;True;True;True;True	323;1447;2840;3424;3551	5723;5724;5725;5726;24294;24295;24296;24297;24298;24299;24300;24301;24302;24303;24304;24305;24306;24307;24308;24309;24310;24311;24312;24313;24314;50415;50416;50417;50418;50419;50420;50421;50422;50423;50424;50425;50426;50427;50428;50429;50430;50431;50432;50433;50434;50435;61169;61170;61171;61172;61173;61174;61175;61176;61177;61178;63395;63396;63397;63398;63399;63400;63401;63402;63403;63404;63405;6…	3758;3759;16086;16087;16088;16089;16090;16091;16092;16093;16094;16095;16096;16097;16098;16099;16100;33360;33361;33362;33363;33364;33365;33366;33367;33368;33369;40230;40231;40232;40233;40234;41668;41669;41670;41671;41672;41673;41674;41675;41676;41677;41678;41679;41680;41681;41682;41683;41684;41685;41686	3759;16088;33364;40231;41682
centroid=centroid=454Isotigs_contig_36446;seqs=1;;seqs=1;	centroid=centroid=454Isotigs_contig_36446;seqs=1;;seqs=1;	7	7	7	>centroid=centroid=454Isotigs_contig_36446;seqs=1;;seqs=1;	1	7	7	7	23.7	23.7	23.7	48.265	417	417	4.7563e-38	119160000	5416200	1.5872e-05	0.0015872		348	409;427;975;1149;1620;1686;1954	True;True;True;True;True;True;True	429;448;1059;1248;1740;1809;2103	7225;7226;7227;7228;7229;7230;7231;7509;7510;7511;17585;17586;17587;20960;20961;20962;29399;29400;29401;30799;30800;30801;30802;30803;30804;36082;36083;36084;36085;36086;36087;36088	4765;4766;4767;4768;4769;4951;4952;11697;14022;19417;19418;20348;20349;20350;23754;23755	4767;4952;11697;14022;19418;20350;23755
centroid=centroid=454Isotigs_contig_36714;seqs=2;;seqs=1;	centroid=centroid=454Isotigs_contig_36714;seqs=2;;seqs=1;	1	1	1	>centroid=centroid=454Isotigs_contig_36714;seqs=2;;seqs=1;	1	1	1	1	8.5	8.5	8.5	25.526	223	223	1.1537e-05	21328000	1640600	4.80772e-06	0.000480772		349	1099	TRUE	1194	20209;20210;20211;20212	13616	13616
centroid=centroid=454Isotigs_contig_36869;seqs=1;;seqs=1;	centroid=centroid=454Isotigs_contig_36869;seqs=1;;seqs=1;	1	1	1	>centroid=centroid=454Isotigs_contig_36869;seqs=1;;seqs=1;	1	1	1	1	6.4	6.4	6.4	19.907	172	172	1.3781e-07	51088000	8514700	2.4952e-05	0.0024952		350	2549	TRUE	2835	50335;50336;50337;50338;50339;50340;50341;50342;50343;50344;50345;50346	33325;33326;33327;33328;33329;33330	33328
centroid=centroid=454Isotigs_contig_369436;seqs=1;;seqs=1;	centroid=centroid=454Isotigs_contig_369436;seqs=1;;seqs=1;	1	1	1	>centroid=centroid=454Isotigs_contig_369436;seqs=1;;seqs=1;	1	1	1	1	4.5	4.5	4.5	38.442	336	336	0.00044335	1604000000	84423000	0.000247398	0.0247398		351	2773	TRUE	3068	54983;54984;54985;54986;54987;54988;54989;54990;54991;54992;54993;54994;54995;54996;54997;54998	36690;36691;36692	36692
centroid=centroid=454Isotigs_contig_369976;seqs=1;;seqs=1;	centroid=centroid=454Isotigs_contig_369976;seqs=1;;seqs=1;	1	1	1	>centroid=centroid=454Isotigs_contig_369976;seqs=1;;seqs=1;	1	1	1	1	1.9	1.9	1.9	54.762	514	514	0.0019262	25321000	1100900	3.22615e-06	0.000322615		352	910	TRUE	987	16274;16275;16276;16277;16278;16279	10696;10697	10697
centroid=centroid=454Isotigs_contig_3720;seqs=1;;seqs=1;	centroid=centroid=454Isotigs_contig_3720;seqs=1;;seqs=1;	1	1	1	>centroid=centroid=454Isotigs_contig_3720;seqs=1;;seqs=1;	1	1	1	1	7	7	7	24.038	215	215	0.00050576	102150000	9285900	2.7212e-05	0.0027212		353	839	TRUE	914	15165;15166;15167;15168;15169;15170;15171;15172;15173;15174;15175;15176;15177;15178;15179;15180;15181;15182;15183;15184;15185;15186	9998;9999;10000;10001;10002;10003;10004;10005;10006;10007;10008;10009	10008
centroid=centroid=454Isotigs_contig_37240;seqs=1;;seqs=1;	centroid=centroid=454Isotigs_contig_37240;seqs=1;;seqs=1;	2	2	2	>centroid=centroid=454Isotigs_contig_37240;seqs=1;;seqs=1;	1	2	2	2	26.2	26.2	26.2	11.801	107	107	4.7382e-14	101160000	14451000	4.23481e-05	0.00423481		354	276;2093	True;True	294;2261	5265;5266;5267;5268;5269;5270;5271;5272;39191;39192;39193;39194;39195;39196;39197;39198;39199;39200;39201;39202	3540;3541;25922;25923;25924;25925;25926	3541;25924	254;255		57;78
centroid=centroid=454Isotigs_contig_37423;seqs=1;;seqs=1;	centroid=centroid=454Isotigs_contig_37423;seqs=1;;seqs=1;	1	1	1	>centroid=centroid=454Isotigs_contig_37423;seqs=1;;seqs=1;	1	1	1	1	6.6	6.6	6.6	25.607	229	229	0.00044536	37705000	3427700	1.00447e-05	0.00100447		355	1999	TRUE	2154	37253;37254;37255;37256;37257;37258;37259;37260;37261;37262;37263	24565;24566;24567;24568;24569;24570	24566
centroid=centroid=454Isotigs_contig_3748;seqs=1;;seqs=1;	centroid=centroid=454Isotigs_contig_3748;seqs=1;;seqs=1;	1	1	1	>centroid=centroid=454Isotigs_contig_3748;seqs=1;;seqs=1;	1	1	1	1	2.9	2.9	2.9	67.025	611	611	6.6549e-06	5824600	149350	4.37665e-07	4.37665e-05		356	263	TRUE	281	5056;5057	3422	3422
centroid=centroid=454Isotigs_contig_3773;seqs=1;;seqs=1;	centroid=centroid=454Isotigs_contig_3773;seqs=1;;seqs=1;	4	4	4	>centroid=centroid=454Isotigs_contig_3773;seqs=1;;seqs=1;	1	4	4	4	23.9	23.9	23.9	20.174	184	184	1.8003e-18	180360000	16396000	4.80479e-05	0.00480479		357	713;731;732;3180	True;True;True;True	786;805;806;3493	13077;13078;13079;13080;13081;13082;13083;13084;13085;13086;13361;13362;13363;13364;13365;13366;13367;13368;13369;13370;13371;13372;13373;62432;62433;62434;62435;62436;62437;62438;62439;62440;62441;62442;62443;62444	8737;8738;8739;8740;8741;8742;8890;8891;8892;8893;8894;8895;8896;41093;41094;41095;41096;41097;41098;41099;41100	8740;8894;8896;41098
centroid=centroid=454Isotigs_contig_3785;seqs=1;;seqs=1;	centroid=centroid=454Isotigs_contig_3785;seqs=1;;seqs=1;	4	4	4	>centroid=centroid=454Isotigs_contig_3785;seqs=1;;seqs=1;	1	4	4	4	16.4	16.4	16.4	25.804	219	219	4.8317e-22	273320000	27332000	8.00954e-05	0.00800954		358	1081;1818;1819;2911	True;True;True;True	1176;1942;1943;3216	19849;19850;33149;33150;33151;33152;33153;33154;33155;33156;33157;33158;33159;33160;33161;33162;33163;33164;33165;33166;33167;33168;33169;33170;33171;33172;33173;33174;33175;33176;33177;33178;57671;57672;57673;57674;57675;57676;57677;57678;57679;57680;57681;57682;57683;57684;57685;57686;57687;57688;57689;57690;57691;57692;57693	13258;21807;21808;21809;21810;21811;21812;21813;21814;21815;21816;21817;21818;21819;21820;21821;38252;38253;38254;38255;38256;38257;38258;38259;38260;38261;38262;38263;38264;38265;38266;38267	13258;21807;21810;38256
centroid=centroid=454Isotigs_contig_3799;seqs=1;;seqs=1;	centroid=centroid=454Isotigs_contig_3799;seqs=1;;seqs=1;	1	1	1	>centroid=centroid=454Isotigs_contig_3799;seqs=1;;seqs=1;	1	1	1	1	7.6	7.6	7.6	24.124	225	225	5.2047e-08	11775000	1070400	3.13677e-06	0.000313677		359	1333	TRUE	1441	24195;24196;24197;24198	16012;16013;16014	16012
centroid=centroid=454Isotigs_contig_382446;seqs=1;;seqs=1;	centroid=centroid=454Isotigs_contig_382446;seqs=1;;seqs=1;	1	1	1	>centroid=centroid=454Isotigs_contig_382446;seqs=1;;seqs=1;	1	1	1	1	2.1	2.1	2.1	51.766	479	479	0.0014891	4116400	152460	4.46778e-07	4.46778e-05		360	1680	TRUE	1803	30665	20211	20211
centroid=centroid=454Isotigs_contig_38327;seqs=1;;seqs=1;	centroid=centroid=454Isotigs_contig_38327;seqs=1;;seqs=1;	1	1	1	>centroid=centroid=454Isotigs_contig_38327;seqs=1;;seqs=1;	1	1	1	1	2	2	2	62.235	556	556	3.7937e-08	12646000	486390	1.42535e-06	0.000142535		361	1069	TRUE	1164	19638;19639;19640	13130	13130
centroid=centroid=454Isotigs_contig_38447;seqs=1;;seqs=1;	centroid=centroid=454Isotigs_contig_38447;seqs=1;;seqs=1;	1	1	1	>centroid=centroid=454Isotigs_contig_38447;seqs=1;;seqs=1;	1	1	1	1	5.3	5.3	5.3	28.153	243	243	0.0011369	4603600	287730	8.43182e-07	8.43182e-05		362	206	TRUE	222	4048;4049;4050;4051	2817;2818;2819	2818
centroid=centroid=454Isotigs_contig_3849;seqs=1;;seqs=1;	centroid=centroid=454Isotigs_contig_3849;seqs=1;;seqs=1;	4	4	4	>centroid=centroid=454Isotigs_contig_3849;seqs=1;;seqs=1;	1	4	4	4	7.5	7.5	7.5	75.328	670	670	6.5963e-23	265210000	10201000	2.98937e-05	0.00298937		363	748;795;1181;2102	True;True;True;True	823;870;1280;2272	13658;13659;13660;13661;13662;13663;13664;13665;13666;13667;13668;13669;13670;13671;13672;13673;13674;13675;13676;14399;14400;14401;14402;21336;21337;21338;21339;39312;39313;39314;39315;39316;39317;39318;39319;39320	9059;9060;9061;9062;9063;9064;9065;9066;9505;14237;14238;14239;25975;25976;25977	9065;9505;14237;25977	256		435
centroid=centroid=454Isotigs_contig_38612;seqs=1;;seqs=1;	centroid=centroid=454Isotigs_contig_38612;seqs=1;;seqs=1;	3	3	3	>centroid=centroid=454Isotigs_contig_38612;seqs=1;;seqs=1;	1	3	3	3	9.9	9.9	9.9	42.533	385	385	2.2586e-10	77322000	4069600	1.19258e-05	0.00119258		364	876;1832;2196	True;True;True	952;1958;2414	15710;15711;15712;15713;15714;15715;15716;15717;15718;15719;33417;33418;33419;33420;33421;33422;33423;33424;33425;41769;41770;41771;41772;41773;41774;41775	10344;10345;21970;21971;21972;27606;27607;27608	10345;21970;27607	257		260
centroid=centroid=454Isotigs_contig_3868;seqs=1;;seqs=1;	centroid=centroid=454Isotigs_contig_3868;seqs=1;;seqs=1;	8	8	8	>centroid=centroid=454Isotigs_contig_3868;seqs=1;;seqs=1;	1	8	8	8	43.6	43.6	43.6	30.419	282	282	1.9779e-102	2138700000	178220000	0.000522267	0.0522267		365	666;722;1884;1930;2595;2717;2907;3088	True;True;True;True;True;True;True;True	719;796;2027;2079;2881;3008;3212;3398	11787;11788;11789;11790;11791;11792;11793;11794;11795;11796;13281;13282;13283;13284;13285;13286;13287;13288;13289;13290;13291;13292;13293;34505;34506;34507;34508;34509;34510;34511;34512;34513;34514;35415;35416;35417;35418;35419;35420;35421;35422;35423;35424;35425;35426;35427;35428;35429;35430;35431;35432;35433;51258;51259;51260;51261;51262;51263;51264;51265;51266;51267;51268;51269;51270;51271;512…	7668;7669;7670;7671;7672;7673;7674;7675;7676;7677;7678;8854;8855;8856;8857;8858;8859;8860;8861;8862;8863;8864;22630;22631;22632;22633;22634;22635;22636;23203;23204;23205;23206;23207;23208;23209;23210;23211;23212;33886;33887;33888;33889;33890;33891;33892;33893;33894;33895;33896;33897;33898;33899;33900;33901;33902;35664;35665;35666;35667;35668;35669;35670;35671;35672;35673;35674;35675;35676;35677;3…	7678;8862;22632;23205;33899;35690;38231;40018	258		77
centroid=centroid=454Isotigs_contig_3883;seqs=1;;seqs=1;	centroid=centroid=454Isotigs_contig_3883;seqs=1;;seqs=1;	19	19	19	>centroid=centroid=454Isotigs_contig_3883;seqs=1;;seqs=1;	1	19	19	19	42.7	42.7	42.7	66.738	602	602	1.0536e-173	2865000000	84265000	0.000246935	0.0246935		366	133;354;415;537;585;818;936;974;1005;1128;1480;1488;1546;1927;2049;2281;2662;2943;2951	True;True;True;True;True;True;True;True;True;True;True;True;True;True;True;True;True;True;True	141;374;436;568;622;893;1017;1058;1094;1227;1595;1603;1604;1666;2076;2210;2547;2548;2950;2951;3248;3256	2635;2636;2637;2638;2639;2640;2641;2642;2643;2644;2645;6487;6488;6489;6490;6491;6492;6493;6494;6495;6496;6497;7288;7289;7290;7291;7292;7293;7294;7295;7296;9649;9650;9651;10516;10517;10518;10519;10520;10521;10522;10523;10524;10525;10526;10527;10528;10529;10530;10531;10532;10533;10534;14728;14729;14730;14731;14732;14733;14734;16883;16884;16885;16886;16887;16888;17565;17566;17567;17568;17569;17570;1…	1867;1868;4304;4305;4306;4307;4308;4309;4310;4311;4312;4795;4796;4797;4798;4799;4800;6393;6394;6934;6935;6936;6937;6938;6939;6940;6941;6942;6943;6944;6945;6946;6947;6948;6949;6950;6951;6952;9707;9708;9709;11265;11266;11682;11683;11684;11685;11686;11687;11688;11689;11690;11691;11692;11693;11694;11695;11696;12281;12282;12283;12284;12285;12286;13862;13863;13864;17687;17688;17689;17690;17691;17692;17…	1867;4307;4800;6393;6950;9707;11265;11691;12284;13863;17693;17753;18361;23193;25309;29592;35178;38536;38617	259;260;261;262;263;264;265;266;267		250;329;341;363;385;391;392;413;595
centroid=centroid=454Isotigs_contig_39018;seqs=1;;seqs=1;	centroid=centroid=454Isotigs_contig_39018;seqs=1;;seqs=1;	2	2	2	>centroid=centroid=454Isotigs_contig_39018;seqs=1;;seqs=1;	1	2	2	2	10.4	10.4	10.4	25.225	221	221	6.8938e-09	310270000	25856000	7.57701e-05	0.00757701		367	1600;3113	True;True	1720;3425	29063;29064;29065;29066;29067;29068;29069;29070;29071;29072;29073;29074;61179;61180;61181;61182;61183;61184;61185;61186;61187;61188;61189;61190;61191;61192;61193	19226;19227;19228;19229;19230;40235;40236;40237;40238;40239;40240	19229;40236
centroid=centroid=454Isotigs_contig_39278;seqs=1;;seqs=2;	centroid=centroid=454Isotigs_contig_39278;seqs=1;;seqs=2;	2	1	1	>centroid=centroid=454Isotigs_contig_39278;seqs=1;;seqs=2;	1	2	1	1	8.1	3	3	37.763	333	333	1.044e-10	1350700	75038	2.19896e-07	2.19896e-05		368	581;1370	False;True	618;1478	10470;24749	6914;16442	6914;16442	268		30
centroid=centroid=454Isotigs_contig_3938;seqs=1;;seqs=1;	centroid=centroid=454Isotigs_contig_3938;seqs=1;;seqs=1;	2	2	2	>centroid=centroid=454Isotigs_contig_3938;seqs=1;;seqs=1;	1	2	2	2	37	37	37	10.503	100	100	5.7436e-76	9688500000	1937700000	0.00567836	0.567836		369	132;2490	True;True	140;2772;2773	2583;2584;2585;2586;2587;2588;2589;2590;2591;2592;2593;2594;2595;2596;2597;2598;2599;2600;2601;2602;2603;2604;2605;2606;2607;2608;2609;2610;2611;2612;2613;2614;2615;2616;2617;2618;2619;2620;2621;2622;2623;2624;2625;2626;2627;2628;2629;2630;2631;2632;2633;2634;48909;48910;48911;48912;48913;48914;48915;48916;48917;48918;48919;48920;48921;48922;48923;48924;48925;48926;48927;48928;48929;48930;48931;4…	1819;1820;1821;1822;1823;1824;1825;1826;1827;1828;1829;1830;1831;1832;1833;1834;1835;1836;1837;1838;1839;1840;1841;1842;1843;1844;1845;1846;1847;1848;1849;1850;1851;1852;1853;1854;1855;1856;1857;1858;1859;1860;1861;1862;1863;1864;1865;1866;32429;32430;32431;32432;32433;32434;32435;32436;32437;32438;32439;32440;32441;32442;32443;32444;32445;32446;32447;32448;32449;32450;32451;32452;32453;32454;324…	1821;32449	269		41
centroid=centroid=454Isotigs_contig_3942;seqs=1;;seqs=1;	centroid=centroid=454Isotigs_contig_3942;seqs=1;;seqs=1;	5	5	5	>centroid=centroid=454Isotigs_contig_3942;seqs=1;;seqs=1;	1	5	5	5	7.4	7.4	7.4	82.527	739	739	1.8301e-13	54470000	1433400	4.20053e-06	0.000420053		370	945;1157;1180;1206;1953	True;True;True;True;True	1026;1256;1279;1305;2102	16986;21072;21073;21074;21075;21076;21077;21078;21333;21334;21335;21644;21645;21646;36074;36075;36076;36077;36078;36079;36080;36081	11311;14092;14236;14437;23753	11311;14092;14236;14437;23753	270		690
centroid=centroid=454Isotigs_contig_394728;seqs=1;;seqs=1;	centroid=centroid=454Isotigs_contig_394728;seqs=1;;seqs=1;	4	4	4	>centroid=centroid=454Isotigs_contig_394728;seqs=1;;seqs=1;	1	4	4	4	29.2	29.2	29.2	18.606	168	168	1.8675e-16	305160000	30516000	8.9426e-05	0.0089426		371	2053;2587;2958;3057	True;True;True;True	2214;2873;3263;3365	38257;38258;38259;38260;38261;38262;38263;38264;38265;38266;38267;38268;38269;38270;38271;38272;38273;38274;38275;38276;38277;38278;38279;38280;38281;38282;38283;51187;51188;58370;58371;58372;58373;58374;58375;58376;58377;58378;58379;58380;58381;60204;60205;60206;60207;60208;60209;60210;60211;60212;60213;60214;60215	25327;25328;25329;25330;25331;25332;25333;25334;25335;25336;25337;33844;38686;38687;38688;39683;39684;39685;39686	25335;33844;38686;39686	271		32
centroid=centroid=454Isotigs_contig_3955;seqs=1;;seqs=1;	centroid=centroid=454Isotigs_contig_3955;seqs=1;;seqs=1;	1	1	1	>centroid=centroid=454Isotigs_contig_3955;seqs=1;;seqs=1;	1	1	1	1	6	6	6	16.113	166	166	0.00017407	12601000	1575100	4.61577e-06	0.000461577		372	872	TRUE	948	15690;15691;15692	10328;10329	10329
centroid=centroid=454Isotigs_contig_39893;seqs=1;;seqs=1;	centroid=centroid=454Isotigs_contig_39893;seqs=1;;seqs=1;	3	1	1	>centroid=centroid=454Isotigs_contig_39893;seqs=1;;seqs=1;	1	3	1	1	26.8	8.9	8.9	17.754	168	168	1.3324e-30	42985000	3907700	1.14514e-05	0.00114514		373	968;1262;3002	False;True;False	1049;1364;3309	17397;17398;17399;17400;17401;17402;17403;17404;17405;17406;17407;17408;17409;17410;17411;17412;22873;22874;22875;22876;22877;22878;22879;22880;59172;59173;59174;59175;59176;59177;59178;59179;59180;59181;59182;59183;59184;59185;59186;59187;59188;59189;59190;59191;59192;59193;59194;59195	11556;11557;11558;11559;11560;11561;11562;11563;11564;11565;11566;11567;11568;15265;39104;39105;39106;39107;39108;39109;39110;39111;39112;39113;39114;39115;39116;39117;39118	11562;15265;39116	233		127
centroid=centroid=454Isotigs_contig_4019;seqs=1;;seqs=1;	centroid=centroid=454Isotigs_contig_4019;seqs=1;;seqs=1;	1	1	1	>centroid=centroid=454Isotigs_contig_4019;seqs=1;;seqs=1;	1	1	1	1	8.1	8.1	8.1	13.592	124	124	0.00023512	42224000	7037300	2.06225e-05	0.00206225		374	2872	TRUE	3174	57008;57009;57010;57011;57012;57013;57014;57015;57016;57017;57018	37852;37853;37854;37855	37853
centroid=centroid=454Isotigs_contig_4048;seqs=1;;seqs=1;;centroid=centroid=454Isotigs_contig_200119;seqs=1;;seqs=1;	centroid=centroid=454Isotigs_contig_4048;seqs=1;;seqs=1;;centroid=centroid=454Isotigs_contig_200119;seqs=1;;seqs=1;	3;2	3;2	3;2	>centroid=centroid=454Isotigs_contig_4048;seqs=1;;seqs=1;;>centroid=centroid=454Isotigs_contig_200119;seqs=1;;seqs=1;	2	3	3	3	8	8	8	55.057	476	476;383	5.6477e-09	128110000	5570200	1.63233e-05	0.00163233		375	554;647;1036	True;True;True	586;698;1127	9899;9900;9901;9902;9903;11519;11520;11521;11522;18936;18937;18938;18939;18940;18941;18942;18943;18944;18945;18946;18947	6509;6510;6511;7549;7550;12625;12626;12627	6510;7550;12627
centroid=centroid=454Isotigs_contig_405252;seqs=1;;seqs=1;	centroid=centroid=454Isotigs_contig_405252;seqs=1;;seqs=1;	1	1	1	>centroid=centroid=454Isotigs_contig_405252;seqs=1;;seqs=1;	1	1	1	1	3.4	3.4	3.4	33.103	297	297	0.0020418	3872100	227770	6.67472e-07	6.67472e-05		376	2340	TRUE	2615	45733;45734;45735	30342	30342
centroid=centroid=454Isotigs_contig_40858;seqs=1;;seqs=1;	centroid=centroid=454Isotigs_contig_40858;seqs=1;;seqs=1;	2	2	2	>centroid=centroid=454Isotigs_contig_40858;seqs=1;;seqs=1;	1	2	2	2	12.1	12.1	12.1	19.316	173	173	1.8084e-18	908850000	82622000	0.000242121	0.0242121		377	1801;2159	True;True	1925;2361;2362	32973;32974;32975;32976;32977;32978;32979;32980;32981;32982;32983;32984;32985;32986;32987;32988;32989;32990;32991;32992;32993;32994;32995;32996;32997;41027;41028;41029;41030;41031;41032;41033;41034;41035;41036;41037;41038;41039;41040;41041;41042;41043;41044;41045;41046;41047;41048;41049;41050;41051;41052;41053;41054	21703;21704;21705;21706;21707;21708;21709;21710;21711;21712;21713;21714;21715;21716;21717;21718;21719;21720;21721;21722;27188;27189;27190;27191;27192;27193;27194;27195;27196;27197;27198;27199;27200;27201;27202	21721;27196
centroid=centroid=454Isotigs_contig_4111;seqs=1;;seqs=1;	centroid=centroid=454Isotigs_contig_4111;seqs=1;;seqs=1;	3	2	2	>centroid=centroid=454Isotigs_contig_4111;seqs=1;;seqs=1;	1	3	2	2	24.8	17	17	18.234	165	165	5.5904e-15	31461000	3932700	1.15246e-05	0.00115246		378	558;890;2875	False;True;True	590;967;3177	9930;9931;9932;9933;9934;9935;9936;9937;9938;15894;15895;15896;15897;15898;15899;15900;15901;57038;57039	6522;6523;6524;6525;6526;6527;6528;10435;10436;10437;10438;37868	6522;10437;37868	272		97
centroid=centroid=454Isotigs_contig_41145;seqs=1;;seqs=1;	centroid=centroid=454Isotigs_contig_41145;seqs=1;;seqs=1;	1	1	1	>centroid=centroid=454Isotigs_contig_41145;seqs=1;;seqs=1;	1	1	1	1	7.2	7.2	7.2	23.113	208	208	0.00039156	27729000	3081000	9.02876e-06	0.000902876		379	149	TRUE	157	2874;2875;2876;2877;2878;2879;2880;2881;2882;2883	2088;2089;2090;2091;2092;2093	2091
centroid=centroid=454Isotigs_contig_41290;seqs=1;;seqs=1;	centroid=centroid=454Isotigs_contig_41290;seqs=1;;seqs=1;	1	1	1	>centroid=centroid=454Isotigs_contig_41290;seqs=1;;seqs=1;	1	1	1	1	5.8	5.8	5.8	25.408	223	223	0.0013056	12365000	1373900	4.02616e-06	0.000402616		380	1538	TRUE	1656	27856;27857;27858;27859;27860;27861;27862	18265;18266;18267;18268;18269	18266
centroid=centroid=454Isotigs_contig_4154;seqs=1;;seqs=1;	centroid=centroid=454Isotigs_contig_4154;seqs=1;;seqs=1;	1	1	1	>centroid=centroid=454Isotigs_contig_4154;seqs=1;;seqs=1;	1	1	1	1	3.2	3.2	3.2	32.738	284	284	0.0031888	12416000	730340	2.14023e-06	0.000214023		381	1644	TRUE	1766	29943;29944;29945;29946	19732;19733	19732
centroid=centroid=454Isotigs_contig_416;seqs=1;;seqs=1;	centroid=centroid=454Isotigs_contig_416;seqs=1;;seqs=1;	3	3	2	>centroid=centroid=454Isotigs_contig_416;seqs=1;;seqs=1;	1	3	3	2	24.8	24.8	17	18.059	165	165	1.1076e-20	177600000	22200000	6.50563e-05	0.00650563		382	558;891;2874	True;True;True	590;968;3176	9930;9931;9932;9933;9934;9935;9936;9937;9938;15902;15903;15904;15905;15906;15907;15908;15909;15910;15911;15912;15913;15914;15915;15916;15917;15918;15919;15920;15921;15922;57030;57031;57032;57033;57034;57035;57036;57037	6522;6523;6524;6525;6526;6527;6528;10439;10440;10441;10442;10443;10444;10445;37864;37865;37866;37867	6522;10441;37867	273		97
centroid=centroid=454Isotigs_contig_4164;seqs=1;;seqs=1;	centroid=centroid=454Isotigs_contig_4164;seqs=1;;seqs=1;	2	2	2	>centroid=centroid=454Isotigs_contig_4164;seqs=1;;seqs=1;	1	2	2	2	23.4	23.4	23.4	15.257	145	145	1.3331e-33	10123000000	5061400000	0.0148322	1.48322		383	785;1021	True;True	860;1110;1111	14261;14262;14263;14264;14265;14266;14267;14268;14269;14270;14271;14272;14273;14274;14275;14276;14277;14278;14279;14280;14281;14282;14283;14284;14285;14286;14287;14288;14289;14290;18678;18679;18680;18681;18682;18683;18684;18685;18686;18687;18688;18689;18690;18691;18692;18693;18694;18695;18696;18697;18698;18699;18700;18701;18702;18703;18704;18705;18706;18707;18708;18709;18710;18711;18712;18713;187…	9436;9437;9438;9439;9440;9441;9442;9443;9444;9445;9446;9447;9448;9449;9450;9451;9452;9453;9454;9455;9456;9457;9458;9459;12501;12502;12503;12504;12505;12506;12507;12508;12509;12510;12511;12512;12513;12514;12515;12516;12517	9448;12504	274;275		96;137
centroid=centroid=454Isotigs_contig_41818;seqs=1;;seqs=1;	centroid=centroid=454Isotigs_contig_41818;seqs=1;;seqs=1;	1	1	1	>centroid=centroid=454Isotigs_contig_41818;seqs=1;;seqs=1;	1	1	1	1	12.1	12.1	12.1	12.698	116	116	5.0361e-18	132090000	44030000	0.000129028	0.0129028		384	567	TRUE	599	10064;10065;10066;10067;10068;10069;10070;10071;10072;10073;10074;10075;10076;10077;10078;10079	6621;6622;6623;6624;6625;6626;6627;6628;6629	6626
centroid=centroid=454Isotigs_contig_418581;seqs=1;;seqs=1;	centroid=centroid=454Isotigs_contig_418581;seqs=1;;seqs=1;	1	1	1	>centroid=centroid=454Isotigs_contig_418581;seqs=1;;seqs=1;	1	1	1	1	10.5	10.5	10.5	21.713	200	200	6.7665e-06	21546000	2394000	7.01553e-06	0.000701553		386	1307	TRUE	1415	23721;23722;23723;23724;23725;23726;23727;23728;23729	15772;15773;15774	15772
centroid=centroid=454Isotigs_contig_4189;seqs=1;;seqs=1;	centroid=centroid=454Isotigs_contig_4189;seqs=1;;seqs=1;	1	1	1	>centroid=centroid=454Isotigs_contig_4189;seqs=1;;seqs=1;	1	1	1	1	14.3	14.3	14.3	7.7095	70	70	2.0723e-06	1016900000	254230000	0.000745012	0.0745012		387	1649	TRUE	1771	30020;30021;30022;30023;30024;30025;30026;30027;30028;30029;30030;30031;30032;30033;30034;30035;30036;30037;30038;30039;30040;30041;30042;30043;30044;30045;30046;30047;30048;30049;30050	19773;19774;19775;19776;19777;19778;19779;19780;19781;19782;19783;19784;19785;19786;19787;19788;19789;19790;19791;19792	19792
centroid=centroid=454Isotigs_contig_41918;seqs=1;;seqs=1;	centroid=centroid=454Isotigs_contig_41918;seqs=1;;seqs=1;	1	1	1	>centroid=centroid=454Isotigs_contig_41918;seqs=1;;seqs=1;	1	1	1	1	4.5	4.5	4.5	29.861	268	268	1.6537e-05	18256000	1217100	3.56667e-06	0.000356667		388	1201	TRUE	1300	21587;21588;21589;21590;21591;21592;21593	14403;14404;14405;14406	14406
centroid=centroid=454Isotigs_contig_420;seqs=1;;seqs=1;	centroid=centroid=454Isotigs_contig_420;seqs=1;;seqs=1;	1	1	1	>centroid=centroid=454Isotigs_contig_420;seqs=1;;seqs=1;	1	1	1	1	10	10	10	11.938	110	110	0.00069759	5787500	964590	2.8267e-06	0.00028267		389	1777	TRUE	1901	32657;32658;32659;32660;32661	21545	21545
centroid=centroid=454Isotigs_contig_42513;seqs=1;;seqs=1;	centroid=centroid=454Isotigs_contig_42513;seqs=1;;seqs=1;	2	2	2	>centroid=centroid=454Isotigs_contig_42513;seqs=1;;seqs=1;	1	2	2	2	2.4	2.4	2.4	94.835	846	846	7.6642e-10	206030000	5568400	1.6318e-05	0.0016318		390	2013;2703	True;True	2169;2994	37444;37445;37446;37447;37448;37449;37450;37451;37452;37453;37454;37455;37456;37457;37458;37459;37460;37461;37462;37463;37464;37465;37466;37467;37468;37469;37470;37471;53460;53461;53462;53463;53464;53465;53466;53467;53468;53469;53470	24692;24693;24694;24695;24696;24697;24698;24699;24700;24701;24702;24703;24704;24705;24706;24707;24708;35593;35594	24707;35593
centroid=centroid=454Isotigs_contig_4265;seqs=1;;seqs=1;	centroid=centroid=454Isotigs_contig_4265;seqs=1;;seqs=1;	1	1	1	>centroid=centroid=454Isotigs_contig_4265;seqs=1;;seqs=1;	1	1	1	1	6.4	6.4	6.4	20.722	187	187	1.3553e-05	26804000	2978200	8.72751e-06	0.000872751		391	2695	TRUE	2986	53380;53381;53382;53383;53384;53385;53386;53387	35572;35573	35573
centroid=centroid=454Isotigs_contig_4275;seqs=1;;seqs=1;	centroid=centroid=454Isotigs_contig_4275;seqs=1;;seqs=1;	2	2	2	>centroid=centroid=454Isotigs_contig_4275;seqs=1;;seqs=1;	1	2	2	2	8	8	8	34.853	313	313	1.2538e-05	27978000	1748600	5.12421e-06	0.000512421		392	2622;3165	True;True	2909;3477	51734;51735;51736;51737;51738;62239;62240;62241	34244;41008	34244;41008
centroid=centroid=454Isotigs_contig_4282;seqs=1;;seqs=1;	centroid=centroid=454Isotigs_contig_4282;seqs=1;;seqs=1;	6	6	6	>centroid=centroid=454Isotigs_contig_4282;seqs=1;;seqs=1;	1	6	6	6	63.1	63.1	63.1	12.022	111	111	4.4142e-240	5140200000	1028000000	0.00301252	0.301252		393	580;742;743;982;1823;2389	True;True;True;True;True;True	616;617;817;818;1066;1947;2668	10434;10435;10436;10437;10438;10439;10440;10441;10442;10443;10444;10445;10446;10447;10448;10449;10450;10451;10452;10453;10454;10455;10456;10457;10458;10459;10460;10461;10462;10463;10464;10465;10466;10467;10468;10469;13571;13572;13573;13574;13575;13576;13577;13578;13579;13580;13581;13582;13583;13584;13585;13586;13587;13588;13589;13590;13591;13592;13593;13594;13595;13596;13597;13598;13599;13600;136…	6878;6879;6880;6881;6882;6883;6884;6885;6886;6887;6888;6889;6890;6891;6892;6893;6894;6895;6896;6897;6898;6899;6900;6901;6902;6903;6904;6905;6906;6907;6908;6909;6910;6911;6912;6913;9007;9008;9009;9010;9011;9012;9013;9014;9015;9016;9017;9018;9019;9020;9021;9022;9023;9024;9025;9026;9027;9028;9029;9030;9031;9032;9033;9034;9035;9036;9037;9038;9039;9040;9041;9042;9043;9044;9045;9046;9047;11789;11790;11…	6880;9016;9018;11789;21862;31058
centroid=centroid=454Isotigs_contig_42852;seqs=1;;seqs=1;	centroid=centroid=454Isotigs_contig_42852;seqs=1;;seqs=1;	2	2	2	>centroid=centroid=454Isotigs_contig_42852;seqs=1;;seqs=1;	1	2	2	2	3.6	3.6	3.6	96.306	864	864	1.0727e-07	4369700	124850	3.65868e-07	3.65868e-05		394	370;458	True;True	390;481	6777;6778;6779;8024	4472;5292	4472;5292
centroid=centroid=454Isotigs_contig_43333;seqs=1;;seqs=1;	centroid=centroid=454Isotigs_contig_43333;seqs=1;;seqs=1;	4	4	4	>centroid=centroid=454Isotigs_contig_43333;seqs=1;;seqs=1;	1	4	4	4	14.5	14.5	14.5	51.749	461	461	9.2304e-21	42698000	1642200	4.81241e-06	0.000481241		395	371;1182;1306;1944	True;True;True;True	391;1281;1414;2093	6780;6781;6782;6783;6784;21340;21341;23718;23719;23720;35887;35888;35889;35890;35891;35892;35893;35894;35895;35896;35897;35898	4473;14240;15771;23593;23594;23595;23596;23597;23598;23599;23600	4473;14240;15771;23600
centroid=centroid=454Isotigs_contig_4352;seqs=1;;seqs=1;	centroid=centroid=454Isotigs_contig_4352;seqs=1;;seqs=1;	1	1	1	>centroid=centroid=454Isotigs_contig_4352;seqs=1;;seqs=1;	1	1	1	1	9.5	9.5	9.5	23.165	201	201	2.783e-09	9751600	886510	2.59788e-06	0.000259788		396	1984	TRUE	2138	36788;36789;36790	24178	24178
centroid=centroid=454Isotigs_contig_4367;seqs=1;;seqs=2;	centroid=centroid=454Isotigs_contig_4367;seqs=1;;seqs=2;	2	2	2	>centroid=centroid=454Isotigs_contig_4367;seqs=1;;seqs=2;	1	2	2	2	11.2	11.2	11.2	22.832	205	205	4.489e-06	10736000	766830	2.24717e-06	0.000224717		397	435;807	True;True	457;882	7663;14549	5059;9574	5059;9574
centroid=centroid=454Isotigs_contig_4368;seqs=1;;seqs=1;	centroid=centroid=454Isotigs_contig_4368;seqs=1;;seqs=1;	1	1	1	>centroid=centroid=454Isotigs_contig_4368;seqs=1;;seqs=1;	1	1	1	1	3.2	3.2	3.2	42.001	373	373	0.0018153	36495000	1586800	4.65006e-06	0.000465006		398	935	TRUE	1016	16877;16878;16879;16880;16881;16882	11264	11264
centroid=centroid=454Isotigs_contig_43829;seqs=1;;seqs=1;	centroid=centroid=454Isotigs_contig_43829;seqs=1;;seqs=1;	1	1	1	>centroid=centroid=454Isotigs_contig_43829;seqs=1;;seqs=1;	1	1	1	1	8.2	8.2	8.2	20.396	184	184	2.2564e-12	45613000	4146600	1.21515e-05	0.00121515		399	789	TRUE	864	14341;14342;14343;14344;14345;14346;14347;14348;14349;14350	9483;9484;9485;9486;9487;9488	9488
centroid=centroid=454Isotigs_contig_4386;seqs=1;;seqs=1;	centroid=centroid=454Isotigs_contig_4386;seqs=1;;seqs=1;	3	3	3	>centroid=centroid=454Isotigs_contig_4386;seqs=1;;seqs=1;	1	3	3	3	19.9	19.9	19.9	22.206	206	206	7.8266e-119	1282600000	106890000	0.000313237	0.0313237		400	259;262;491	True;True;True	277;280;518	4964;4965;4966;4967;4968;4969;4970;4971;4972;4973;4974;4975;4976;4977;4978;4979;4980;4981;4982;4983;4984;4985;4986;4987;4988;4989;4990;4991;4992;4993;4994;4995;4996;4997;4998;4999;5000;5001;5002;5032;5033;5034;5035;5036;5037;5038;5039;5040;5041;5042;5043;5044;5045;5046;5047;5048;5049;5050;5051;5052;5053;5054;5055;8744;8745;8746;8747;8748;8749;8750;8751;8752;8753;8754;8755;8756;8757;8758;8759;8760…	3358;3359;3360;3361;3362;3363;3364;3365;3366;3367;3368;3369;3370;3371;3372;3373;3374;3375;3376;3377;3378;3379;3380;3381;3382;3383;3384;3385;3386;3406;3407;3408;3409;3410;3411;3412;3413;3414;3415;3416;3417;3418;3419;3420;3421;5797;5798;5799;5800;5801;5802;5803;5804;5805;5806;5807;5808;5809;5810;5811;5812;5813;5814;5815;5816;5817;5818;5819;5820;5821;5822;5823;5824	3379;3410;5814
centroid=centroid=454Isotigs_contig_4405;seqs=1;;seqs=1;	centroid=centroid=454Isotigs_contig_4405;seqs=1;;seqs=1;	3	1	1	>centroid=centroid=454Isotigs_contig_4405;seqs=1;;seqs=1;	1	3	1	1	11.3	4.3	4.3	29.634	257	257	2.7105e-14	117950000	6938400	2.03327e-05	0.00203327		401	459;1958;3200	False;False;True	482;483;2107;3513	8025;8026;8027;8028;8029;8030;8031;8032;8033;8034;8035;8036;8037;8038;8039;8040;8041;8042;8043;8044;8045;8046;8047;8048;8049;8050;8051;8052;8053;8054;8055;8056;8057;8058;8059;8060;8061;8062;8063;8064;8065;8066;8067;8068;8069;8070;8071;8072;8073;8074;8075;8076;8077;8078;8079;8080;8081;36154;36155;36156;36157;36158;36159;36160;36161;36162;36163;36164;36165;62757;62758;62759;62760;62761;62762;62763;…	5293;5294;5295;5296;5297;5298;5299;5300;5301;5302;5303;5304;5305;5306;5307;5308;5309;5310;5311;5312;5313;5314;5315;5316;5317;5318;5319;5320;5321;5322;5323;5324;5325;5326;5327;5328;5329;23799;23800;41274;41275;41276;41277;41278;41279;41280;41281	5307;23799;41277	120		232
centroid=centroid=454Isotigs_contig_4409;seqs=1;;seqs=1;	centroid=centroid=454Isotigs_contig_4409;seqs=1;;seqs=1;	12	12	12	>centroid=centroid=454Isotigs_contig_4409;seqs=1;;seqs=1;	1	12	12	12	22.8	22.8	22.8	54.936	491	491	2.9628e-76	4905200000	233580000	0.000684498	0.0684498		402	167;174;291;760;761;870;1515;2036;2341;2356;2800;3147	True;True;True;True;True;True;True;True;True;True;True;True	178;188;311;835;836;946;1631;2194;2616;2631;3098;3459	3233;3234;3235;3236;3237;3238;3239;3240;3241;3242;3243;3244;3245;3246;3247;3248;3249;3250;3251;3366;5540;5541;5542;5543;5544;5545;13798;13799;13800;15665;15666;15667;15668;15669;15670;15671;15672;15673;15674;15675;15676;15677;15678;15679;15680;15681;27579;27580;27581;27582;27583;27584;27585;27586;27587;27588;27589;27590;27591;27592;27593;27594;27595;27596;27597;27598;27599;27600;27601;27602;27603…	2311;2312;2313;2314;2315;2400;3647;3648;3649;3650;9141;9142;10313;10314;10315;10316;10317;10318;10319;10320;10321;18141;18142;18143;18144;18145;18146;18147;18148;18149;18150;18151;18152;18153;24950;24951;24952;24953;24954;24955;24956;24957;24958;24959;24960;24961;24962;24963;24964;30343;30529;30530;30531;30532;30533;30534;30535;30536;30537;30538;30539;30540;30541;37168;37169;37170;40601;40602;406…	2311;2400;3647;9141;9142;10315;18151;24950;30343;30530;37169;40601	276;277;278		153;163;478
centroid=centroid=454Isotigs_contig_4410;seqs=1;;seqs=1;	centroid=centroid=454Isotigs_contig_4410;seqs=1;;seqs=1;	1	1	1	>centroid=centroid=454Isotigs_contig_4410;seqs=1;;seqs=1;	1	1	1	1	6.9	6.9	6.9	33.142	291	291	4.3219e-11	6776900	847120	2.48245e-06	0.000248245		403	2035	TRUE	2193	37854;37855	24949	24949	279		250
centroid=centroid=454Isotigs_contig_4412;seqs=1;;seqs=1;	centroid=centroid=454Isotigs_contig_4412;seqs=1;;seqs=1;	1	1	1	>centroid=centroid=454Isotigs_contig_4412;seqs=1;;seqs=1;	1	1	1	1	13.8	13.8	13.8	10.632	94	94	3.0942e-14	1161000000	165860000	0.000486047	0.0486047		404	3048	TRUE	3356	60095;60096;60097;60098;60099;60100;60101;60102;60103;60104;60105;60106;60107;60108;60109;60110;60111;60112;60113;60114;60115;60116	39641;39642;39643;39644;39645;39646;39647;39648;39649;39650	39647
centroid=centroid=454Isotigs_contig_444;seqs=1;;seqs=1;	centroid=centroid=454Isotigs_contig_444;seqs=1;;seqs=1;	1	1	1	>centroid=centroid=454Isotigs_contig_444;seqs=1;;seqs=1;	1	1	1	1	3.1	3.1	3.1	57.647	508	508	0.0031601	13937000	480580	1.40832e-06	0.000140832		405	861	TRUE	937	15537;15538;15539;15540;15541;15542;15543;15544	10246	10246
centroid=centroid=454Isotigs_contig_44723;seqs=1;;seqs=1;	centroid=centroid=454Isotigs_contig_44723;seqs=1;;seqs=1;	8	8	8	>centroid=centroid=454Isotigs_contig_44723;seqs=1;;seqs=1;	1	8	8	8	15.3	15.3	15.3	77.639	686	686	7.4971e-60	211490000	6609000	1.93674e-05	0.00193674		406	381;871;973;1127;2359;2602;2970;3241	True;True;True;True;True;True;True;True	401;947;1057;1226;2634;2888;3275;3556	6917;6918;15682;15683;15684;15685;15686;15687;15688;15689;17558;17559;17560;17561;17562;17563;17564;20636;20637;20638;20639;20640;46094;46095;46096;46097;46098;46099;46100;46101;46102;46103;46104;46105;46106;46107;46108;46109;46110;46111;46112;46113;46114;46115;46116;46117;46118;51363;51364;51365;51366;51367;51368;51369;51370;58563;58564;58565;58566;58567;58568;58569;58570;58571;58572;58573;58574…	4577;10322;10323;10324;10325;10326;10327;11677;11678;11679;11680;11681;13857;13858;13859;13860;13861;30546;30547;30548;30549;30550;30551;30552;30553;33940;33941;33942;33943;33944;33945;33946;38781;38782;38783;38784;38785;41713;41714;41715;41716;41717	4577;10326;11680;13860;30553;33940;38785;41716	280;281		184;504
centroid=centroid=454Isotigs_contig_450;seqs=1;;seqs=1;	centroid=centroid=454Isotigs_contig_450;seqs=1;;seqs=1;	5	5	5	>centroid=centroid=454Isotigs_contig_450;seqs=1;;seqs=1;	1	5	5	5	45.5	45.5	45.5	21.127	198	198	2.2358e-144	5826400000	728300000	0.00213426	0.213426		407	267;920;976;1911;2375	True;True;True;True;True	285;998;1060;2054;2651	5114;5115;5116;5117;5118;5119;5120;5121;5122;5123;5124;5125;5126;5127;5128;5129;5130;5131;5132;5133;5134;5135;5136;5137;16570;16571;16572;16573;16574;16575;16576;16577;16578;16579;16580;16581;16582;16583;16584;16585;16586;16587;16588;16589;16590;16591;16592;16593;16594;16595;16596;16597;16598;16599;16600;16601;16602;16603;16604;16605;16606;16607;16608;16609;16610;16611;16612;16613;16614;16615;166…	3452;3453;3454;3455;3456;3457;3458;3459;3460;3461;3462;3463;3464;11033;11034;11035;11036;11037;11038;11039;11040;11041;11042;11043;11044;11045;11046;11047;11048;11049;11050;11051;11052;11053;11054;11055;11056;11057;11058;11059;11060;11061;11062;11063;11064;11065;11066;11067;11068;11069;11070;11071;11698;11699;11700;11701;11702;11703;11704;11705;11706;11707;11708;11709;11710;11711;11712;11713;1171…	3462;11047;11709;22826;30690	282		102
centroid=centroid=454Isotigs_contig_45203;seqs=1;;seqs=1;	centroid=centroid=454Isotigs_contig_45203;seqs=1;;seqs=1;	2	2	2	>centroid=centroid=454Isotigs_contig_45203;seqs=1;;seqs=1;	1	2	2	2	4.9	4.9	4.9	54.321	489	489	5.7825e-08	34890000	1517000	4.44551e-06	0.000444551		408	620;1258	True;True	667;1360	11099;11100;11101;22835;22836;22837;22838;22839;22840;22841;22842;22843	7292;15255;15256;15257	7292;15255
centroid=centroid=454Isotigs_contig_45530;seqs=1;;seqs=1;;centroid=centroid=454Isotigs_contig_91539;seqs=1;;seqs=1;	centroid=centroid=454Isotigs_contig_45530;seqs=1;;seqs=1;;centroid=centroid=454Isotigs_contig_91539;seqs=1;;seqs=1;	1;1	1;1	1;1	>centroid=centroid=454Isotigs_contig_45530;seqs=1;;seqs=1;;>centroid=centroid=454Isotigs_contig_91539;seqs=1;;seqs=1;	2	1	1	1	3.8	3.8	3.8	34.052	319	319;471	0.00033983	14111000	940710	2.75672e-06	0.000275672		409	549	TRUE	580	9781;9782;9783;9784;9785;9786;9787;9788;9789	6445;6446;6447	6447
centroid=centroid=454Isotigs_contig_45664;seqs=1;;seqs=1;	centroid=centroid=454Isotigs_contig_45664;seqs=1;;seqs=1;	1	1	1	>centroid=centroid=454Isotigs_contig_45664;seqs=1;;seqs=1;	1	1	1	1	6.5	6.5	6.5	17.545	155	155	0.0018796	18182000	2597400	7.61159e-06	0.000761159		410	335	TRUE	355	6265	4168	4168
centroid=centroid=454Isotigs_contig_4572;seqs=1;;seqs=1;	centroid=centroid=454Isotigs_contig_4572;seqs=1;;seqs=1;	4	4	4	>centroid=centroid=454Isotigs_contig_4572;seqs=1;;seqs=1;	1	4	4	4	29.7	29.7	29.7	20.315	185	185	3.8949e-68	1022400000	92944000	0.000272369	0.0272369		411	596;1557;2591;3025	True;True;True;True	640;1677;2877;3333	10827;10828;10829;10830;10831;10832;10833;10834;10835;10836;10837;28310;28311;28312;28313;28314;28315;28316;28317;28318;28319;28320;51224;51225;51226;51227;51228;51229;51230;51231;51232;51233;59551;59552;59553;59554;59555;59556;59557;59558;59559;59560;59561;59562;59563;59564;59565;59566;59567;59568;59569;59570;59571;59572	7128;7129;7130;7131;7132;7133;18597;18598;18599;18600;18601;18602;18603;18604;33861;33862;33863;33864;33865;33866;33867;33868;33869;33870;33871;33872;39304;39305;39306;39307;39308;39309;39310;39311;39312;39313;39314;39315;39316;39317	7131;18597;33863;39306	283		37
centroid=centroid=454Isotigs_contig_45765;seqs=1;;seqs=1;	centroid=centroid=454Isotigs_contig_45765;seqs=1;;seqs=1;	1	1	1	>centroid=centroid=454Isotigs_contig_45765;seqs=1;;seqs=1;	1	1	1	1	1.4	1.4	1.4	115.28	1097	1097	0.0014731	16022000	471250	1.38098e-06	0.000138098		412	2078	TRUE	2244	38928;38929	25766	25766
centroid=centroid=454Isotigs_contig_4589;seqs=1;;seqs=1;	centroid=centroid=454Isotigs_contig_4589;seqs=1;;seqs=1;	1	1	1	>centroid=centroid=454Isotigs_contig_4589;seqs=1;;seqs=1;	1	1	1	1	8.6	8.6	8.6	14.231	128	128	0.0001931	30913000	4416200	1.29415e-05	0.00129415		413	96	TRUE	104	2044;2045;2046;2047;2048;2049;2050;2051;2052;2053;2054	1523;1524;1525	1523
centroid=centroid=454Isotigs_contig_459;seqs=1;;seqs=1;	centroid=centroid=454Isotigs_contig_459;seqs=1;;seqs=1;	10	10	10	>centroid=centroid=454Isotigs_contig_459;seqs=1;;seqs=1;	1	10	10	10	21.8	21.8	21.8	64.852	586	586	1.493e-118	1287600000	45984000	0.000134754	0.0134754		414	198;669;1501;1505;1671;1830;2084;3001;3043;3183	True;True;True;True;True;True;True;True;True;True	214;723;1617;1621;1794;1956;2251;2252;3308;3351;3496	3922;3923;3924;3925;3926;3927;3928;3929;3930;3931;3932;3933;11862;11863;11864;11865;11866;11867;11868;11869;11870;11871;11872;11873;11874;11875;11876;11877;11878;11879;11880;11881;11882;11883;11884;11885;11886;11887;11888;11889;11890;27266;27267;27268;27269;27270;27271;27272;27273;27274;27275;27276;27277;27278;27279;27280;27361;27362;27363;27364;27365;27366;30490;30491;30492;30493;30494;30495;304…	2747;7724;7725;7726;7727;7728;7729;7730;7731;7732;17933;17934;17935;17936;17937;18020;20104;20105;20106;20107;20108;20109;20110;20111;20112;20113;20114;20115;20116;20117;20118;20119;20120;20121;20122;20123;20124;21952;21953;21954;21955;21956;21957;21958;21959;21960;21961;21962;21963;21964;21965;21966;21967;21968;25884;25885;25886;39099;39100;39101;39102;39103;39602;41124;41125;41126;41127;41128;4…	2747;7727;17937;18020;20115;21965;25886;39100;39602;41124	284;285;286;287;288;289;290;291;292;293;294;295;296;297		62;85;87;88;89;97;227;229;237;287;289;301;303;304
centroid=centroid=454Isotigs_contig_45900;seqs=1;;seqs=1;	centroid=centroid=454Isotigs_contig_45900;seqs=1;;seqs=1;	3	3	3	>centroid=centroid=454Isotigs_contig_45900;seqs=1;;seqs=1;	1	3	3	3	14.5	14.5	14.5	42.513	380	380	5.6164e-19	73469000	3673500	1.07651e-05	0.00107651		415	390;1362;2896	True;True;True	410;1470;3201	7017;7018;7019;7020;7021;24627;24628;24629;24630;24631;57414;57415;57416;57417;57418;57419;57420;57421;57422;57423;57424	4636;16394;38093;38094;38095;38096;38097;38098;38099	4636;16394;38097
centroid=centroid=454Isotigs_contig_46056;seqs=1;;seqs=1;	centroid=centroid=454Isotigs_contig_46056;seqs=1;;seqs=1;	1	1	1	>centroid=centroid=454Isotigs_contig_46056;seqs=1;;seqs=1;	1	1	1	1	22.4	22.4	22.4	10.583	98	98	4.7558e-06	103010000	20601000	6.03705e-05	0.00603705		416	115	TRUE	123	2243;2244;2245;2246;2247;2248;2249;2250	1629;1630	1630
centroid=centroid=454Isotigs_contig_46246;seqs=1;;seqs=1;	centroid=centroid=454Isotigs_contig_46246;seqs=1;;seqs=1;	1	1	1	>centroid=centroid=454Isotigs_contig_46246;seqs=1;;seqs=1;	1	1	1	1	2.7	2.7	2.7	64.948	585	585	5.6329e-34	75795000	3609300	1.05769e-05	0.00105769		417	242	TRUE	258	4565;4566;4567;4568;4569;4570;4571;4572;4573;4574;4575;4576;4577;4578;4579;4580;4581	3122;3123;3124;3125;3126;3127;3128;3129;3130	3129
centroid=centroid=454Isotigs_contig_46337;seqs=1;;seqs=3;	centroid=centroid=454Isotigs_contig_46337;seqs=1;;seqs=3;	4	3	3	>centroid=centroid=454Isotigs_contig_46337;seqs=1;;seqs=3;	1	4	3	3	14.4	11.3	11.3	38.845	362	362	7.0055e-17	977670000	44439000	0.000130227	0.0130227		418	319;1239;2832;2913	True;True;True;False	339;1339;3134;3218	5974;5975;5976;5977;5978;22154;22155;22156;22157;22158;22159;22160;22161;22162;22163;22164;22165;22166;22167;22168;22169;22170;22171;22172;22173;22174;22175;22176;22177;22178;22179;22180;22181;22182;22183;22184;22185;22186;22187;22188;22189;22190;22191;22192;22193;22194;22195;22196;22197;22198;22199;22200;22201;22202;22203;22204;22205;22206;22207;22208;22209;22210;22211;22212;22213;22214;22215;22…	3927;3928;14708;14709;14710;14711;14712;14713;14714;14715;14716;14717;14718;14719;14720;14721;14722;14723;14724;14725;14726;14727;14728;14729;14730;14731;14732;14733;14734;14735;14736;14737;14738;14739;14740;14741;14742;14743;14744;14745;14746;14747;14748;14749;14750;14751;14752;37501;37502;37503;38270;38271;38272;38273;38274;38275;38276;38277;38278;38279;38280;38281;38282;38283;38284;38285;38286…	3927;14747;37502;38275
centroid=centroid=454Isotigs_contig_46863;seqs=1;;seqs=1;	centroid=centroid=454Isotigs_contig_46863;seqs=1;;seqs=1;	1	1	1	>centroid=centroid=454Isotigs_contig_46863;seqs=1;;seqs=1;	1	1	1	1	2	2	2	59.958	557	557	6.1664e-08	16252000	541750	1.58758e-06	0.000158758		419	718	TRUE	791	13174;13175;13176;13177;13178	8789	8789
centroid=centroid=454Isotigs_contig_4702;seqs=1;;seqs=1;	centroid=centroid=454Isotigs_contig_4702;seqs=1;;seqs=1;	3	3	3	>centroid=centroid=454Isotigs_contig_4702;seqs=1;;seqs=1;	1	3	3	3	11.5	11.5	11.5	35.875	322	322	2.1012e-13	32069000	1687900	4.94633e-06	0.000494633		420	868;2708;2976	True;True;True	944;2999;3281	15654;15655;15656;15657;15658;15659;15660;53512;53513;58650	10307;10308;10309;10310;10311;35617;35618;38821	10308;35618;38821
centroid=centroid=454Isotigs_contig_47032;seqs=1;;seqs=1;	centroid=centroid=454Isotigs_contig_47032;seqs=1;;seqs=1;	2	2	2	>centroid=centroid=454Isotigs_contig_47032;seqs=1;;seqs=1;	1	2	2	2	9.1	9.1	9.1	37.247	341	341	2.3353e-08	36977000	2465200	7.22418e-06	0.000722418		421	2139;2903	True;True	2330;3208	40447;40448;57551;57552;57553;57554;57555;57556;57557;57558;57559;57560;57561;57562	26742;38190;38191;38192;38193;38194	26742;38190
centroid=centroid=454Isotigs_contig_47053;seqs=1;;seqs=1;	centroid=centroid=454Isotigs_contig_47053;seqs=1;;seqs=1;	2	2	2	>centroid=centroid=454Isotigs_contig_47053;seqs=1;;seqs=1;	1	2	2	2	4.2	4.2	4.2	61.803	554	554	4.9316e-08	88488000	3403400	9.97354e-06	0.000997354		422	1618;1753	True;True	1738;1877	29385;29386;29387;29388;29389;29390;29391;29392;29393;29394;29395;29396;32254;32255;32256;32257;32258;32259;32260	19408;19409;19410;19411;19412;19413;19414;19415;21273;21274;21275;21276;21277	19414;21273
centroid=centroid=454Isotigs_contig_47191;seqs=1;;seqs=1;	centroid=centroid=454Isotigs_contig_47191;seqs=1;;seqs=1;	1	1	1	>centroid=centroid=454Isotigs_contig_47191;seqs=1;;seqs=1;	1	1	1	1	2.6	2.6	2.6	64.634	578	578	0.00040072	36024000	2251500	6.59794e-06	0.000659794		423	873	TRUE	949	15693;15694;15695;15696;15697;15698;15699;15700;15701;15702	10330;10331;10332;10333;10334;10335;10336;10337	10336
centroid=centroid=454Isotigs_contig_47483;seqs=1;;seqs=1;	centroid=centroid=454Isotigs_contig_47483;seqs=1;;seqs=1;	4	4	4	>centroid=centroid=454Isotigs_contig_47483;seqs=1;;seqs=1;	1	4	4	4	22.7	22.7	22.7	26.206	229	229	1.2811e-12	85375000	6098200	1.78706e-05	0.00178706		424	791;1667;1894;2603	True;True;True;True	866;1790;2037;2889	14353;14354;14355;14356;30385;34641;34642;34643;34644;34645;51371;51372;51373;51374;51375;51376;51377;51378;51379;51380	9490;20035;22683;33947;33948	9490;20035;22683;33947	298		174
centroid=centroid=454Isotigs_contig_4755;seqs=1;;seqs=1;	centroid=centroid=454Isotigs_contig_4755;seqs=1;;seqs=1;	14	14	14	>centroid=centroid=454Isotigs_contig_4755;seqs=1;;seqs=1;	1	14	14	14	46.7	46.7	46.7	43.808	415	415	3.3807e-142	2885300000	137390000	0.000402616	0.0402616		425	283;284;289;296;437;874;882;1139;1408;2031;2059;2365;3091;3172	True;True;True;True;True;True;True;True;True;True;True;True;True;True	303;304;309;316;459;950;959;1238;1518;2189;2220;2641;3401;3484	5400;5401;5402;5403;5404;5405;5406;5407;5408;5409;5410;5411;5412;5413;5414;5415;5416;5417;5418;5419;5420;5421;5422;5423;5424;5425;5426;5427;5428;5429;5430;5431;5432;5433;5434;5435;5436;5437;5438;5439;5440;5441;5442;5443;5444;5503;5504;5505;5506;5507;5508;5509;5510;5511;5512;5513;5514;5515;5516;5517;5518;5519;5520;5521;5522;5523;5524;5525;5526;5527;5528;5529;5530;5577;5578;5579;5580;5581;5582;5583…	3595;3596;3597;3598;3599;3600;3601;3602;3603;3604;3605;3606;3632;3633;3634;3635;3636;3637;3638;3639;3640;3641;3665;3666;3667;3668;3669;3670;3671;3672;3673;3674;5068;5069;5070;5071;5072;5073;5074;5075;5076;5077;5078;5079;5080;5081;10338;10378;10379;10380;10381;13931;13932;13933;13934;13935;13936;13937;13938;13939;13940;13941;13942;13943;13944;13945;13946;13947;13948;13949;13950;13951;13952;13953;1…	3595;3599;3636;3665;5074;10338;10379;13962;16868;24931;25415;30608;40029;41040
centroid=centroid=454Isotigs_contig_47828;seqs=1;;seqs=1;	centroid=centroid=454Isotigs_contig_47828;seqs=1;;seqs=1;	4	4	4	>centroid=centroid=454Isotigs_contig_47828;seqs=1;;seqs=1;	1	4	4	4	17.2	17.2	17.2	38.439	348	348	6.7877e-35	433220000	27076000	7.93452e-05	0.00793452		426	1075;1770;1959;2640	True;True;True;True	1170;1894;2108;2928	19746;19747;19748;19749;19750;19751;19752;19753;19754;19755;19756;19757;19758;19759;19760;19761;19762;19763;19764;32585;32586;32587;32588;32589;32590;32591;32592;32593;32594;32595;36166;36167;36168;36169;36170;36171;36172;36173;36174;36175;36176;36177;36178;36179;36180;52290;52291;52292;52293;52294;52295;52296;52297;52298;52299;52300;52301;52302;52303;52304	13194;13195;13196;13197;13198;13199;13200;13201;21499;21500;21501;21502;21503;21504;21505;21506;21507;21508;23801;23802;23803;34849;34850;34851;34852;34853;34854;34855;34856;34857	13197;21506;23801;34856
centroid=centroid=454Isotigs_contig_47888;seqs=1;;seqs=1;	centroid=centroid=454Isotigs_contig_47888;seqs=1;;seqs=1;	4	4	4	>centroid=centroid=454Isotigs_contig_47888;seqs=1;;seqs=1;	1	4	4	4	14.1	14.1	14.1	44.837	390	390	7.0627e-14	57398000	2495500	7.31297e-06	0.000731297		427	495;2491;3100;3102	True;True;True;True	522;2774;3411;3413	8815;49017;49018;49019;49020;49021;49022;60966;60967;61012;61013;61014;61015;61016;61017;61018;61019;61020;61021;61022;61023	5837;32519;32520;32521;32522;40141;40173;40174;40175	5837;32520;40141;40174
centroid=centroid=454Isotigs_contig_48400;seqs=1;;seqs=1;;centroid=centroid=454Isotigs_contig_128968;seqs=1;;seqs=1;	centroid=centroid=454Isotigs_contig_48400;seqs=1;;seqs=1;	4;1	4;1	4;1	>centroid=centroid=454Isotigs_contig_48400;seqs=1;;seqs=1;	2	4	4	4	6	6	6	94.804	865	865;159	4.3497e-16	134510000	2802300	8.21204e-06	0.000821204		428	70;1369;1806;2934	True;True;True;True	74;1477;1930;3239	1382;1383;1384;1385;1386;1387;1388;1389;1390;1391;24739;24740;24741;24742;24743;24744;24745;24746;24747;24748;33029;33030;33031;33032;33033;33034;33035;33036;33037;33038;57969;57970;57971;57972;57973	949;950;951;952;953;954;16438;16439;16440;16441;21744;21745;21746;38413;38414	950;16441;21744;38413
centroid=centroid=454Isotigs_contig_4870;seqs=1;;seqs=1;	centroid=centroid=454Isotigs_contig_4870;seqs=1;;seqs=1;	1	1	1	>centroid=centroid=454Isotigs_contig_4870;seqs=1;;seqs=1;	1	1	1	1	5.1	5.1	5.1	20.414	178	178	0.0011333	22713000	4542700	1.33122e-05	0.00133122		429	2787	TRUE	3085	55456;55457;55458;55459;55460;55461;55462	37014	37014
centroid=centroid=454Isotigs_contig_4900;seqs=1;;seqs=1;	centroid=centroid=454Isotigs_contig_4900;seqs=1;;seqs=1;	3	3	3	>centroid=centroid=454Isotigs_contig_4900;seqs=1;;seqs=1;	1	3	3	3	6.1	6.1	6.1	72.841	671	671	1.8643e-15	207260000	6686000	1.95931e-05	0.00195931		430	61;817;1251	True;True;True	65;892;1353	1234;1235;1236;1237;1238;1239;1240;1241;1242;14719;14720;14721;14722;14723;14724;14725;14726;14727;22690;22691;22692;22693;22694;22695;22696;22697;22698;22699;22700;22701;22702;22703;22704;22705;22706;22707;22708;22709;22710;22711;22712	848;849;850;851;852;853;9705;9706;15163;15164;15165;15166;15167;15168	849;9706;15164
centroid=centroid=454Isotigs_contig_4963;seqs=1;;seqs=1;	centroid=centroid=454Isotigs_contig_4963;seqs=1;;seqs=1;	7	7	7	>centroid=centroid=454Isotigs_contig_4963;seqs=1;;seqs=1;	1	7	7	7	19.1	19.1	19.1	50.043	444	444	4.014e-19	190680000	7334000	2.1492e-05	0.0021492		431	79;790;1295;2506;2712;2996;3017	True;True;True;True;True;True;True	85;865;1402;2789;3003;3303;3325	1608;1609;1610;1611;1612;1613;1614;1615;1616;1617;1618;1619;14351;14352;23534;23535;23536;23537;23538;23539;23540;23541;49424;49425;49426;49427;49428;49429;49430;49431;49432;49433;49434;49435;49436;49437;49438;49439;53550;53551;53552;53553;53554;53555;59040;59041;59042;59043;59044;59462	1201;9489;15700;15701;15702;32820;32821;32822;32823;32824;35628;39042;39258	1201;9489;15702;32822;35628;39042;39258
centroid=centroid=454Isotigs_contig_49657;seqs=1;;seqs=1;	centroid=centroid=454Isotigs_contig_49657;seqs=1;;seqs=1;	1	1	1	>centroid=centroid=454Isotigs_contig_49657;seqs=1;;seqs=1;	1	1	1	1	12.3	12.3	12.3	12.963	122	122	0.0010214	10510000	1751700	5.13329e-06	0.000513329		432	962	TRUE	1043	17218;17219;17220;17221;17222;17223	11443;11444;11445;11446	11443
centroid=centroid=454Isotigs_contig_49666;seqs=1;;seqs=1;	centroid=centroid=454Isotigs_contig_49666;seqs=1;;seqs=1;	4	4	4	>centroid=centroid=454Isotigs_contig_49666;seqs=1;;seqs=1;	1	4	4	4	13.7	13.7	13.7	33.4	313	313	9.1496e-11	259790000	32474000	9.51639e-05	0.00951639		433	17;797;1318;1521	True;True;True;True	17;872;1426;1637	202;203;204;205;206;207;208;209;14410;23897;23898;23899;23900;23901;23902;23903;23904;23905;23906;23907;23908;23909;23910;23911;23912;27667;27668;27669;27670;27671;27672;27673;27674;27675;27676;27677;27678	128;9508;15832;15833;15834;15835;15836;18190;18191	128;9508;15833;18191
centroid=centroid=454Isotigs_contig_49914;seqs=1;;seqs=1;	centroid=centroid=454Isotigs_contig_49914;seqs=1;;seqs=1;	1	1	1	>centroid=centroid=454Isotigs_contig_49914;seqs=1;;seqs=1;	1	1	1	1	2.2	2.2	2.2	92.797	837	837	1.926e-06	68175000	1662800	4.87277e-06	0.000487277		434	2393	TRUE	2672	46895;46896;46897;46898;46899;46900;46901;46902;46903;46904;46905;46906;46907;46908;46909;46910	31084;31085;31086	31085
centroid=centroid=454Isotigs_contig_50;seqs=1;;seqs=1;	centroid=centroid=454Isotigs_contig_50;seqs=1;;seqs=1;	5	5	5	>centroid=centroid=454Isotigs_contig_50;seqs=1;;seqs=1;	1	5	5	5	30.8	30.8	30.8	23.564	214	214	5.0265e-41	479910000	47991000	0.000140636	0.0140636		435	1062;1992;2140;2305;2707	True;True;True;True;True	1156;2146;2331;2332;2577;2998	19583;19584;19585;19586;19587;19588;19589;19590;19591;19592;19593;37081;37082;37083;37084;37085;37086;37087;37088;37089;37090;37091;37092;37093;37094;37095;37096;37097;37098;37099;37100;37101;37102;40449;40450;40451;40452;40453;40454;40455;40456;40457;40458;40459;40460;40461;40462;40463;40464;40465;40466;40467;40468;40469;40470;40471;44822;44823;44824;44825;44826;44827;44828;44829;44830;44831;448…	13101;13102;13103;13104;24419;24420;24421;24422;24423;26743;26744;26745;26746;26747;26748;26749;26750;26751;26752;26753;26754;29796;29797;29798;29799;29800;29801;29802;29803;29804;29805;29806;29807;29808;29809;29810;29811;29812;29813;29814;29815;29816;29817;29818;29819;29820;35614;35615;35616	13103;24423;26754;29804;35614
centroid=centroid=454Isotigs_contig_50027;seqs=1;;seqs=1;	centroid=centroid=454Isotigs_contig_50027;seqs=1;;seqs=1;	2	2	2	>centroid=centroid=454Isotigs_contig_50027;seqs=1;;seqs=1;	1	2	2	2	17.2	17.2	17.2	19.557	169	169	2.488e-14	69379000	6307200	1.8483e-05	0.0018483		436	711;1805	True;True	784;1929	13063;13064;13065;13066;13067;13068;13069;13070;33021;33022;33023;33024;33025;33026;33027;33028	8728;8729;8730;8731;8732;8733;8734;21737;21738;21739;21740;21741;21742;21743	8732;21741
centroid=centroid=454Isotigs_contig_50065;seqs=1;;seqs=1;	centroid=centroid=454Isotigs_contig_50065;seqs=1;;seqs=1;	1	1	1	>centroid=centroid=454Isotigs_contig_50065;seqs=1;;seqs=1;	1	1	1	1	3.7	3.7	3.7	31.117	269	269	0.00035633	16748000	1196300	3.50571e-06	0.000350571		437	2747	TRUE	3039	54308;54309;54310;54311;54312;54313;54314;54315	36257;36258;36259	36257
centroid=centroid=454Isotigs_contig_5087;seqs=1;;seqs=1;	centroid=centroid=454Isotigs_contig_5087;seqs=1;;seqs=1;	33	33	33	>centroid=centroid=454Isotigs_contig_5087;seqs=1;;seqs=1;	1	33	33	33	76.2	76.2	76.2	40.595	403	403	0	35179000000	1851600000	0.00542605	0.542605		438	84;305;320;331;332;333;357;379;473;497;498;499;500;501;502;503;504;505;506;507;508;509;510;511;512;513;514;525;842;843;1852;2213;2214	True;True;True;True;True;True;True;True;True;True;True;True;True;True;True;True;True;True;True;True;True;True;True;True;True;True;True;True;True;True;True;True;True	91;325;340;351;352;353;377;399;498;524;525;526;527;528;529;530;531;532;533;534;535;536;537;538;539;540;541;554;555;917;918;1980;1981;2441;2442;2443;2444	1785;1786;1787;1788;1789;1790;1791;1792;1793;1794;1795;1796;1797;1798;1799;1800;1801;1802;1803;1804;1805;1806;1807;1808;1809;1810;1811;1812;1813;1814;1815;1816;1817;1818;1819;1820;1821;1822;1823;1824;1825;1826;1827;1828;1829;1830;1831;1832;1833;1834;1835;1836;1837;1838;1839;1840;5750;5751;5752;5753;5754;5755;5756;5757;5758;5759;5760;5761;5762;5763;5764;5765;5766;5767;5768;5769;5979;5980;5981;5982…	1323;1324;1325;1326;1327;1328;1329;1330;1331;1332;1333;1334;1335;1336;1337;1338;1339;1340;1341;1342;1343;1344;1345;1346;1347;1348;1349;1350;1351;1352;1353;1354;1355;1356;1357;1358;1359;1360;1361;1362;1363;1364;1365;1366;1367;1368;1369;1370;1371;1372;1373;1374;1375;1376;1377;1378;1379;1380;1381;1382;1383;1384;1385;1386;1387;1388;1389;1390;1391;1392;3774;3775;3776;3777;3778;3779;3780;3781;3782;3783…	1389;3785;3942;4100;4106;4148;4323;4559;5679;5846;5878;5893;5912;5918;5937;5947;5953;5963;5985;5995;6006;6019;6035;6038;6053;6067;6081;6238;10028;10040;22065;27979;27994	299;300;301;302;303;304		1;134;325;326;327;328
centroid=centroid=454Isotigs_contig_5102;seqs=1;;seqs=1;	centroid=centroid=454Isotigs_contig_5102;seqs=1;;seqs=1;	3	3	3	>centroid=centroid=454Isotigs_contig_5102;seqs=1;;seqs=1;	1	3	3	3	20.4	20.4	20.4	21.627	191	191	1.3699e-21	469170000	58647000	0.000171863	0.0171863		439	518;663;1799	True;True;True	545;716;1923	9220;9221;9222;9223;9224;9225;9226;9227;9228;9229;9230;9231;9232;9233;9234;9235;9236;11747;11748;11749;11750;11751;11752;11753;11754;32930;32931;32932;32933;32934;32935;32936;32937;32938;32939;32940;32941;32942;32943;32944;32945;32946;32947;32948;32949;32950;32951;32952	6099;6100;6101;6102;6103;6104;6105;7656;7657;7658;7659;7660;21685;21686;21687;21688;21689;21690;21691;21692;21693	6099;7660;21687	305;306		66;83
centroid=centroid=454Isotigs_contig_5116;seqs=2;;seqs=3;	centroid=centroid=454Isotigs_contig_5116;seqs=2;;seqs=3;	2	2	2	>centroid=centroid=454Isotigs_contig_5116;seqs=2;;seqs=3;	1	2	2	2	17.7	17.7	17.7	20.587	181	181	2.2442e-17	25389000	2538900	7.44015e-06	0.000744015		440	1268;1576	True;True	1370;1696	22906;22907;22908;22909;28712;28713	15287;18971;18972	15287;18971	307		22
centroid=centroid=454Isotigs_contig_5153;seqs=1;;seqs=1;	centroid=centroid=454Isotigs_contig_5153;seqs=1;;seqs=1;	2	2	2	>centroid=centroid=454Isotigs_contig_5153;seqs=1;;seqs=1;	1	2	2	2	23.1	23.1	23.1	16.104	147	147	7.1232e-56	38398000	4266500	1.25028e-05	0.00125028		441	317;2546	True;True	337;2832	5960;5961;5962;5963;5964;5965;5966;5967;50263;50264;50265;50266;50267;50268;50269;50270;50271;50272;50273;50274;50275;50276	3921;33266;33267;33268;33269;33270;33271	3921;33266
centroid=centroid=454Isotigs_contig_51587;seqs=2;;seqs=1;	centroid=centroid=454Isotigs_contig_51587;seqs=2;;seqs=1;	1	1	1	>centroid=centroid=454Isotigs_contig_51587;seqs=2;;seqs=1;	1	1	1	1	3.3	3.3	3.3	41.022	367	367	0.00076082	1349800	74989	2.19753e-07	2.19753e-05		442	2900	TRUE	3205	57500;57501;57502;57503	38164	38164	308		320
centroid=centroid=454Isotigs_contig_51657;seqs=1;;seqs=1;	centroid=centroid=454Isotigs_contig_51657;seqs=1;;seqs=1;	1	1	1	>centroid=centroid=454Isotigs_contig_51657;seqs=1;;seqs=1;	1	1	1	1	10.6	10.6	10.6	11.454	104	104	0.00041268	319240000	159620000	0.000467761	0.0467761		443	2168	TRUE	2376	41281;41282;41283;41284;41285;41286;41287;41288;41289;41290;41291;41292;41293;41294;41295;41296	27344;27345;27346;27347;27348;27349;27350;27351;27352;27353	27348
centroid=centroid=454Isotigs_contig_5168;seqs=1;;seqs=2;;centroid=centroid=454Isotigs_contig_39059;seqs=1;;seqs=1;	centroid=centroid=454Isotigs_contig_5168;seqs=1;;seqs=2;	4;1	4;1	4;1	>centroid=centroid=454Isotigs_contig_5168;seqs=1;;seqs=2;	2	4	4	4	11.4	11.4	11.4	49.359	437	437;180	2.5367e-14	135960000	5664900	1.66008e-05	0.00166008		444	488;1427;1849;2992	True;True;True;True	515;1537;1977;3298	8708;8709;8710;8711;8712;8713;8714;8715;8716;8717;8718;8719;8720;8721;8722;8723;25750;25751;25752;33577;33578;33579;33580;33581;33582;33583;33584;58924;58925;58926;58927;58928;58929;58930;58931;58932;58933;58934;58935;58936;58937;58938;58939;58940;58941	5778;5779;5780;5781;5782;5783;5784;17006;22042;38982;38983;38984;38985;38986;38987;38988	5779;17006;22042;38986	309;310		209;218
centroid=centroid=454Isotigs_contig_51882;seqs=1;;seqs=1;	centroid=centroid=454Isotigs_contig_51882;seqs=1;;seqs=1;	1	1	1	>centroid=centroid=454Isotigs_contig_51882;seqs=1;;seqs=1;	1	1	1	1	9.5	9.5	9.5	16.288	147	147	6.0916e-05	165300000	27549000	8.07313e-05	0.00807313		445	2817	TRUE	3115	55980;55981;55982;55983;55984;55985;55986;55987;55988;55989;55990;55991;55992;55993;55994;55995	37292;37293;37294;37295;37296;37297;37298;37299;37300;37301;37302;37303	37301
centroid=centroid=454Isotigs_contig_51993;seqs=1;;seqs=1;	centroid=centroid=454Isotigs_contig_51993;seqs=1;;seqs=1;	1	1	1	>centroid=centroid=454Isotigs_contig_51993;seqs=1;;seqs=1;	1	1	1	1	1.1	1.1	1.1	78.82	700	700	1.2394e-10	38210000	909760	2.66602e-06	0.000266602		446	1120	TRUE	1217	20516;20517;20518	13780;13781;13782	13782
centroid=centroid=454Isotigs_contig_5201;seqs=1;;seqs=1;;centroid=centroid=454Isotigs_contig_5202;seqs=1;;seqs=1;	centroid=centroid=454Isotigs_contig_5201;seqs=1;;seqs=1;;centroid=centroid=454Isotigs_contig_5202;seqs=1;;seqs=1;	3;3	3;3	3;3	>centroid=centroid=454Isotigs_contig_5201;seqs=1;;seqs=1;;>centroid=centroid=454Isotigs_contig_5202;seqs=1;;seqs=1;	2	3	3	3	14.6	14.6	14.6	30.401	267	267;291	2.1178e-16	236500000	39416000	0.000115507	0.0115507		447	556;1666;2924	True;True;True	588;1789;3229	9909;9910;9911;9912;9913;9914;9915;30372;30373;30374;30375;30376;30377;30378;30379;30380;30381;30382;30383;30384;57835;57836;57837;57838;57839;57840;57841;57842;57843;57844;57845;57846;57847;57848;57849;57850;57851;57852	6517;6518;20029;20030;20031;20032;20033;20034;38344;38345;38346;38347;38348;38349;38350;38351;38352;38353	6517;20029;38344
centroid=centroid=454Isotigs_contig_52099;seqs=1;;seqs=1;	centroid=centroid=454Isotigs_contig_52099;seqs=1;;seqs=1;	1	1	1	>centroid=centroid=454Isotigs_contig_52099;seqs=1;;seqs=1;	1	1	1	1	2.8	2.8	2.8	75.22	652	652	1.3756e-11	1743600	60125	1.76194e-07	1.76194e-05		448	250	TRUE	266	4752;4753	3221;3222	3221
centroid=centroid=454Isotigs_contig_521;seqs=1;;seqs=1;	centroid=centroid=454Isotigs_contig_521;seqs=1;;seqs=1;	1	1	1	>centroid=centroid=454Isotigs_contig_521;seqs=1;;seqs=1;	1	1	1	1	7.2	7.2	7.2	20.626	180	180	0.00079136	29064000	4152000	1.21673e-05	0.00121673		449	128	TRUE	136	2499;2500;2501;2502;2503;2504;2505;2506;2507;2508;2509	1776;1777;1778;1779;1780	1776
centroid=centroid=454Isotigs_contig_5270;seqs=1;;seqs=1;	centroid=centroid=454Isotigs_contig_5270;seqs=1;;seqs=1;	6	6	6	>centroid=centroid=454Isotigs_contig_5270;seqs=1;;seqs=1;	1	6	6	6	25.4	25.4	25.4	30.412	272	272	1.9297e-46	1742500000	108910000	0.000319157	0.0319157		450	402;805;1434;1893;1912;2143	True;True;True;True;True;True	422;880;1544;2036;2055;2335;2336	7103;7104;7105;7106;7107;7108;7109;7110;7111;7112;7113;7114;7115;7116;7117;7118;7119;7120;7121;7122;7123;7124;7125;7126;7127;7128;7129;7130;7131;7132;7133;7134;14527;14528;14529;14530;14531;14532;14533;14534;14535;14536;14537;14538;14539;14540;14541;14542;25897;25898;25899;25900;25901;25902;25903;25904;25905;25906;25907;25908;25909;25910;25911;25912;25913;25914;25915;25916;25917;25918;25919;25920…	4674;4675;4676;4677;4678;4679;4680;4681;4682;4683;4684;4685;4686;4687;4688;4689;4690;4691;4692;4693;4694;4695;4696;4697;4698;4699;4700;4701;4702;4703;4704;4705;4706;4707;9569;17080;17081;17082;17083;17084;17085;17086;17087;17088;17089;17090;17091;17092;22682;22857;26761;26762;26763;26764;26765;26766;26767;26768;26769;26770;26771;26772;26773;26774;26775;26776;26777;26778;26779;26780;26781;26782;26…	4681;9569;17089;22682;22857;26788
centroid=centroid=454Isotigs_contig_5306;seqs=1;;seqs=1;	centroid=centroid=454Isotigs_contig_5306;seqs=1;;seqs=1;	1	1	1	>centroid=centroid=454Isotigs_contig_5306;seqs=1;;seqs=1;	1	1	1	1	6.3	6.3	6.3	16.616	143	143	8.1228e-13	39105000	6517400	1.9099e-05	0.0019099		451	1067	TRUE	1162	19623;19624;19625;19626;19627;19628;19629;19630;19631;19632;19633	13120;13121;13122;13123;13124;13125;13126;13127;13128	13127
centroid=centroid=454Isotigs_contig_67707;seqs=1;;seqs=1;;centroid=centroid=454Isotigs_contig_53092;seqs=1;;seqs=1;	centroid=centroid=454Isotigs_contig_67707;seqs=1;;seqs=1;;centroid=centroid=454Isotigs_contig_53092;seqs=1;;seqs=1;	1;1	1;1	1;1	>centroid=centroid=454Isotigs_contig_67707;seqs=1;;seqs=1;;>centroid=centroid=454Isotigs_contig_53092;seqs=1;;seqs=1;	2	1	1	1	2.6	2.6	2.6	43.056	392	392;413	1.0804e-06	13726000	762540	2.2346e-06	0.00022346		452	2310	TRUE	2582	44956;44957	29871;29872	29872
centroid=centroid=454Isotigs_contig_53616;seqs=1;;seqs=1;	centroid=centroid=454Isotigs_contig_53616;seqs=1;;seqs=1;	2	2	2	>centroid=centroid=454Isotigs_contig_53616;seqs=1;;seqs=1;	1	2	2	2	7.3	7.3	7.3	45.684	386	386	6.5985e-12	52442000	2497200	7.31795e-06	0.000731795		453	986;2278	True;True	1071;2543;2544	17894;17895;17896;17897;17898;17899;17900;17901;17902;17903;17904;17905;17906;44416;44417;44418;44419;44420;44421;44422;44423;44424;44425;44426	11920;11921;11922;11923;11924;11925;11926;29573;29574;29575;29576	11924;29575
centroid=centroid=454Isotigs_contig_5379;seqs=1;;seqs=1;	centroid=centroid=454Isotigs_contig_5379;seqs=1;;seqs=1;	3	3	3	>centroid=centroid=454Isotigs_contig_5379;seqs=1;;seqs=1;	1	3	3	3	10.4	10.4	10.4	30.71	280	280	2.2265e-15	124020000	8858400	2.59592e-05	0.00259592		454	657;1334;1335	True;True;True	709;1442;1443	11669;11670;11671;11672;11673;11674;24199;24200;24201;24202;24203;24204;24205;24206;24207;24208;24209;24210;24211;24212	7613;7614;16015;16016;16017;16018;16019	7613;16015;16019
centroid=centroid=454Isotigs_contig_5380;seqs=1;;seqs=1;	centroid=centroid=454Isotigs_contig_5380;seqs=1;;seqs=1;	3	3	3	>centroid=centroid=454Isotigs_contig_5380;seqs=1;;seqs=1;	1	3	3	3	14	14	14	32.169	292	292	1.9512e-12	110360000	7357500	2.15609e-05	0.00215609		455	658;1350;2485	True;True;True	710;1458;2767	11675;11676;11677;11678;11679;11680;11681;11682;24464;24465;24466;48789;48790;48791;48792;48793;48794;48795;48796;48797	7615;7616;16198;32345;32346;32347;32348;32349;32350	7616;16198;32345
centroid=centroid=454Isotigs_contig_5381;seqs=1;;seqs=1;	centroid=centroid=454Isotigs_contig_5381;seqs=1;;seqs=1;	3	3	3	>centroid=centroid=454Isotigs_contig_5381;seqs=1;;seqs=1;	1	3	3	3	16	16	16	38.654	356	356	4.8811e-11	36554000	2284600	6.69494e-06	0.000669494		456	104;105;106	True;True;True	112;113;114	2143;2144;2145;2146;2147;2148;2149;2150;2151;2152;2153;2154;2155;2156	1576;1577;1578;1579	1577;1578;1579
centroid=centroid=454Isotigs_contig_5404;seqs=1;;seqs=1;	centroid=centroid=454Isotigs_contig_5404;seqs=1;;seqs=1;	3	3	3	>centroid=centroid=454Isotigs_contig_5404;seqs=1;;seqs=1;	1	3	3	3	23.6	23.6	23.6	16.055	144	144	1.3041e-17	74291000	10613000	3.1101e-05	0.0031101		457	977;1665;1791	True;True;True	1061;1788;1915	17635;17636;17637;17638;17639;17640;17641;17642;17643;17644;30360;30361;30362;30363;30364;30365;30366;30367;30368;30369;30370;30371;32813;32814;32815;32816;32817;32818	11730;11731;11732;11733;20026;20027;20028;21638	11733;20028;21638
centroid=centroid=454Isotigs_contig_54526;seqs=1;;seqs=1;	centroid=centroid=454Isotigs_contig_54526;seqs=1;;seqs=1;	5	4	4	>centroid=centroid=454Isotigs_contig_54526;seqs=1;;seqs=1;	1	5	4	4	49.6	38.3	38.3	15.622	141	141	1.4488e-104	1090600000	136330000	0.00039951	0.039951		458	308;690;766;2470;2663	True;True;True;True;False	328;752;841;2752;2952	5799;5800;5801;5802;5803;5804;5805;5806;5807;5808;12255;13871;13872;13873;13874;13875;13876;13877;13878;13879;13880;13881;13882;13883;13884;13885;13886;13887;48454;48455;48456;48457;48458;48459;48460;48461;48462;48463;48464;48465;48466;48467;48468;48469;48470;48471;52804;52805;52806;52807;52808;52809;52810;52811;52812;52813;52814;52815;52816;52817;52818;52819;52820;52821;52822;52823;52824;52825;5…	3818;3819;3820;3821;3822;3823;3824;7943;9184;9185;9186;9187;9188;9189;9190;9191;9192;9193;9194;9195;9196;31996;31997;31998;31999;32000;32001;32002;32003;32004;32005;32006;32007;32008;32009;32010;32011;35208;35209;35210;35211;35212;35213;35214;35215;35216;35217;35218;35219;35220;35221;35222;35223	3820;7943;9196;32001;35221
centroid=centroid=454Isotigs_contig_5474;seqs=1;;seqs=1;	centroid=centroid=454Isotigs_contig_5474;seqs=1;;seqs=1;	1	1	1	>centroid=centroid=454Isotigs_contig_5474;seqs=1;;seqs=1;	1	1	1	1	5.1	5.1	5.1	28.098	253	253	8.519e-05	79110000	7191800	2.10753e-05	0.00210753		459	557	TRUE	589	9916;9917;9918;9919;9920;9921;9922;9923;9924;9925;9926;9927;9928;9929	6519;6520;6521	6519	311		90
centroid=centroid=454Isotigs_contig_54938;seqs=1;;seqs=1;	centroid=centroid=454Isotigs_contig_54938;seqs=1;;seqs=1;	1	1	1	>centroid=centroid=454Isotigs_contig_54938;seqs=1;;seqs=1;	1	1	1	1	1.9	1.9	1.9	66.442	594	594	0.00027358	24197000	1052100	3.08314e-06	0.000308314		460	114	TRUE	122	2232;2233;2234;2235;2236;2237;2238;2239;2240;2241;2242	1626;1627;1628	1628
centroid=centroid=454Isotigs_contig_551;seqs=1;;seqs=1;	centroid=centroid=454Isotigs_contig_551;seqs=1;;seqs=1;	3	3	3	>centroid=centroid=454Isotigs_contig_551;seqs=1;;seqs=1;	1	3	3	3	49.3	49.3	49.3	6.8592	67	67	5.5112e-42	7208300000	3604200000	0.010562	1.0562		461	1871;2075;2544	True;True;True	2008;2237;2238;2239;2240;2830	34064;34065;34066;34067;34068;34069;34070;34071;34072;34073;34074;34075;34076;34077;34078;34079;34080;34081;34082;34083;34084;34085;34086;34087;34088;34089;34090;34091;34092;38678;38679;38680;38681;38682;38683;38684;38685;38686;38687;38688;38689;38690;38691;38692;38693;38694;38695;38696;38697;38698;38699;38700;38701;38702;38703;38704;38705;38706;38707;38708;38709;38710;38711;38712;38713;38714;387…	22378;22379;22380;22381;22382;22383;22384;22385;22386;22387;22388;22389;22390;22391;22392;22393;22394;22395;22396;25601;25602;25603;25604;25605;25606;25607;25608;25609;25610;25611;25612;25613;25614;25615;25616;25617;25618;25619;25620;25621;25622;25623;25624;25625;25626;25627;25628;25629;25630;25631;25632;25633;25634;25635;25636;25637;25638;25639;25640;25641;25642;25643;25644;25645;25646;25647;256…	22379;25631;33255	312;313;314;315;316;317		1;15;19;20;23;24
centroid=centroid=454Isotigs_contig_55282;seqs=1;;seqs=1;	centroid=centroid=454Isotigs_contig_55282;seqs=1;;seqs=1;	2	2	2	>centroid=centroid=454Isotigs_contig_55282;seqs=1;;seqs=1;	1	2	2	2	11.5	11.5	11.5	27.826	244	244	8.187e-06	20213000	1554900	4.55658e-06	0.000455658		462	1787;2815	True;True	1911;3113	32732;55966;55967;55968;55969;55970	21591;37287;37288	21591;37287
centroid=centroid=454Isotigs_contig_553;seqs=1;;seqs=1;	centroid=centroid=454Isotigs_contig_553;seqs=1;;seqs=1;	3	3	3	>centroid=centroid=454Isotigs_contig_553;seqs=1;;seqs=1;	1	3	3	3	31.9	31.9	31.9	13.667	119	119	1.4548e-10	29513000	4918800	1.44144e-05	0.00144144		463	574;2627;2950	True;True;True	608;2914;3255	10246;51767;58259;58260;58261;58262;58263;58264	6724;34253;38614;38615	6724;34253;38615	318		111
centroid=centroid=454Isotigs_contig_55330;seqs=1;;seqs=1;	centroid=centroid=454Isotigs_contig_55330;seqs=1;;seqs=1;	1	1	1	>centroid=centroid=454Isotigs_contig_55330;seqs=1;;seqs=1;	1	1	1	1	5.9	5.9	5.9	19.349	169	169	8.0204e-07	151930000	21705000	6.36057e-05	0.00636057		464	2061	TRUE	2222;2223	38397;38398;38399;38400;38401;38402;38403;38404;38405;38406;38407;38408;38409;38410;38411;38412;38413;38414;38415;38416;38417	25420;25421;25422;25423;25424;25425;25426;25427;25428;25429;25430;25431	25420	319		85
centroid=centroid=454Isotigs_contig_5550;seqs=1;;seqs=1;	centroid=centroid=454Isotigs_contig_5550;seqs=1;;seqs=1;	1	1	1	>centroid=centroid=454Isotigs_contig_5550;seqs=1;;seqs=1;	1	1	1	1	7.6	7.6	7.6	17.952	157	157	3.0801e-06	0	0	0	0		465	939	TRUE	1020	16901;16902	11270;11271	11270
centroid=centroid=454Isotigs_contig_555822;seqs=1;;seqs=1;	centroid=centroid=454Isotigs_contig_555822;seqs=1;;seqs=1;	2	1	1	>centroid=centroid=454Isotigs_contig_555822;seqs=1;;seqs=1;	1	2	1	1	4.8	2.3	2.3	52.199	476	476	2.5171e-14	59547000	2205500	6.46314e-06	0.000646314		466	323;2914	False;True	343;3219	6023;6024;6025;6026;6027;6028;6029;6030;6031;6032;6033;6034;6035;6036;6037;6038;6039;6040;6041;6042;6043;6044;6045;6046;6047;6048;6049;6050;6051;6052;6053;57727;57728;57729;57730;57731;57732;57733	3957;3958;3959;3960;3961;3962;3963;3964;3965;3966;3967;3968;3969;3970;3971;3972;3973;3974;3975;3976;3977;38292;38293	3960;38293
centroid=centroid=454Isotigs_contig_561380;seqs=1;;seqs=1;	centroid=centroid=454Isotigs_contig_561380;seqs=1;;seqs=1;	1	1	1	>centroid=centroid=454Isotigs_contig_561380;seqs=1;;seqs=1;	1	1	1	1	10.6	10.6	10.6	21.762	199	199	1.9648e-05	5913400	985570	2.88818e-06	0.000288818		467	1132	TRUE	1231	20664;20665;20666	13872	13872
centroid=centroid=454Isotigs_contig_5682;seqs=1;;seqs=1;	centroid=centroid=454Isotigs_contig_5682;seqs=1;;seqs=1;	3	3	3	>centroid=centroid=454Isotigs_contig_5682;seqs=1;;seqs=1;	1	3	3	3	14.9	14.9	14.9	27.161	241	241	1.2314e-18	1312800000	87521000	0.000256477	0.0256477		468	651;802;2256	True;True;True	702;877;2507	11557;11558;11559;11560;11561;11562;11563;11564;14454;14455;14456;14457;14458;14459;14460;14461;14462;14463;14464;14465;14466;14467;14468;14469;14470;14471;14472;14473;14474;14475;14476;14477;43684	7565;7566;7567;7568;7569;9533;9534;9535;9536;9537;9538;9539;9540;9541;9542;9543;9544;9545;9546;9547;9548;9549;9550;9551;9552;9553;28978	7565;9546;28978
centroid=centroid=454Isotigs_contig_57;seqs=1;;seqs=1;	centroid=centroid=454Isotigs_contig_57;seqs=1;;seqs=1;	8	8	5	>centroid=centroid=454Isotigs_contig_57;seqs=1;;seqs=1;	1	8	8	5	28.2	28.2	21.1	31.97	284	284	1.3208e-29	335560000	18642000	5.46297e-05	0.00546297		469	125;683;1259;1314;1423;1494;1530;2478	True;True;True;True;True;True;True;True	133;745;1361;1422;1533;1610;1647;2760	2467;2468;2469;12183;12184;12185;12186;12187;22844;22845;22846;22847;23857;23858;23859;23860;23861;23862;23863;23864;23865;23866;23867;25687;25688;25689;25690;25691;25692;25693;25694;25695;25696;25697;25698;25699;25700;25701;25702;25703;27097;27761;27762;27763;27764;27765;27766;27767;27768;48728;48729;48730;48731;48732;48733;48734;48735	1759;7901;15258;15259;15260;15817;15818;15819;15820;15821;15822;16980;16981;16982;16983;16984;16985;16986;16987;17792;18229;18230;32312;32313;32314;32315	1759;7901;15259;15819;16982;17792;18229;32314
centroid=centroid=454Isotigs_contig_5701;seqs=1;;seqs=1;	centroid=centroid=454Isotigs_contig_5701;seqs=1;;seqs=1;	5	5	5	>centroid=centroid=454Isotigs_contig_5701;seqs=1;;seqs=1;	1	5	5	5	48.7	48.7	48.7	13.866	117	117	2.1016e-21	272860000	34108000	9.99522e-05	0.00999522		470	240;608;746;1629;1928	True;True;True;True;True	256;652;821;1749;2077	4545;4546;4547;4548;4549;4550;10913;10914;10915;10916;10917;10918;10919;10920;10921;10922;10923;10924;10925;10926;10927;10928;10929;10930;13642;13643;13644;13645;13646;13647;13648;13649;13650;13651;29614;29615;29616;29617;29618;29619;35400	3108;3109;7165;7166;7167;7168;7169;7170;7171;7172;7173;7174;9053;9054;9055;19560;23194	3109;7174;9054;19560;23194	320		68
centroid=centroid=454Isotigs_contig_57047;seqs=1;;seqs=1;	centroid=centroid=454Isotigs_contig_57047;seqs=1;;seqs=1;	2	2	2	>centroid=centroid=454Isotigs_contig_57047;seqs=1;;seqs=1;	1	2	2	2	7.8	7.8	7.8	37.776	346	346	2.634e-15	117230000	5582500	1.63593e-05	0.00163593		471	1859;2553	True;True	1993;2839	33824;33825;33826;33827;33828;33829;33830;33831;33832;50392;50393;50394;50395;50396;50397;50398;50399;50400;50401;50402;50403;50404;50405;50406;50407;50408;50409;50410;50411;50412;50413;50414	22178;22179;22180;22181;33351;33352;33353;33354;33355;33356;33357;33358;33359	22180;33358	321		174
centroid=centroid=454Isotigs_contig_571;seqs=1;;seqs=1;	centroid=centroid=454Isotigs_contig_571;seqs=1;;seqs=1;	6	5	5	>centroid=centroid=454Isotigs_contig_571;seqs=1;;seqs=1;	1	6	5	5	14.6	13	13	54.918	478	478	1.9103e-24	199690000	9509100	2.78661e-05	0.00278661		472	98;729;959;1159;2092;3160	True;True;True;True;False;True	106;803;1040;1258;2260;3472	2057;2058;2059;2060;2061;2062;2063;2064;13351;13352;13353;13354;13355;17185;17186;17187;17188;17189;17190;17191;17192;21080;21081;21082;21083;21084;21085;39176;39177;39178;39179;39180;39181;39182;39183;39184;39185;39186;39187;39188;39189;39190;62142;62143;62144;62145;62146;62147;62148;62149;62150;62151;62152;62153	1527;1528;1529;1530;8888;11429;11430;14094;25917;25918;25919;25920;25921;40973	1530;8888;11430;14094;25917;40973	322;323		313;423
centroid=centroid=454Isotigs_contig_57198;seqs=1;;seqs=1;;centroid=centroid=454Isotigs_contig_64755;seqs=1;;seqs=1;	centroid=centroid=454Isotigs_contig_57198;seqs=1;;seqs=1;	5;1	5;1	5;1	>centroid=centroid=454Isotigs_contig_57198;seqs=1;;seqs=1;	2	5	5	5	13.9	13.9	13.9	47.635	439	439;479	3.1887e-19	182370000	7294900	2.13774e-05	0.00213774		473	822;1042;2730;2857;3170	True;True;True;True;True	897;1133;3021;3159;3482	14889;14890;14891;14892;14893;14894;14895;14896;14897;14898;18989;18990;18991;53919;53920;53921;53922;53923;53924;53925;56686;56687;56688;56689;56690;56691;56692;56693;56694;56695;56696;62288;62289;62290;62291;62292;62293;62294;62295;62296;62297;62298;62299;62300;62301;62302;62303	9843;9844;9845;9846;9847;12644;12645;12646;36046;37656;37657;37658;37659;41029;41030;41031;41032;41033;41034;41035;41036	9845;12645;36046;37658;41036
centroid=centroid=454Isotigs_contig_572;seqs=1;;seqs=1;	centroid=centroid=454Isotigs_contig_572;seqs=1;;seqs=1;	27	27	26	>centroid=centroid=454Isotigs_contig_572;seqs=1;;seqs=1;	1	27	27	26	58	58	56.2	51.062	450	450	0	16617000000	553900000	0.00162318	0.162318		474	28;336;359;360;403;614;633;1175;1194;1344;1352;1419;1424;1463;1466;1536;1627;2183;2407;2513;2585;2683;2859;2955;2960;3137;3225	True;True;True;True;True;True;True;True;True;True;True;True;True;True;True;True;True;True;True;True;True;True;True;True;True;True;True	28;356;379;380;423;659;682;1274;1293;1452;1460;1529;1534;1575;1578;1654;1747;2397;2687;2796;2871;2974;3161;3260;3265;3449;3540	327;328;329;330;331;332;333;6266;6267;6268;6269;6270;6271;6272;6273;6274;6275;6276;6277;6278;6279;6280;6281;6282;6283;6284;6285;6286;6287;6288;6289;6540;6541;6542;6543;6544;6545;6546;6547;6548;6549;6550;6551;6552;6553;6554;6555;6556;6557;6558;6559;6560;6561;6562;6563;6564;6565;6566;6567;6568;6569;6570;6571;6572;6573;6574;6575;6576;6577;6578;6579;6580;6581;6582;6583;6584;6585;6586;6587;6588;6589;6…	181;182;183;4169;4170;4171;4172;4173;4174;4175;4176;4177;4178;4179;4180;4181;4182;4332;4333;4334;4335;4336;4337;4338;4339;4340;4341;4342;4343;4344;4345;4346;4347;4348;4349;4350;4351;4352;4353;4354;4355;4356;4357;4358;4359;4360;4361;4362;4363;4364;4365;4366;4367;4368;4369;4370;4371;4372;4373;4374;4375;4376;4377;4378;4379;4380;4381;4382;4708;4709;4710;4711;4712;4713;4714;4715;4716;4717;4718;4719;47…	183;4170;4357;4382;4733;7231;7464;14178;14361;16138;16352;16935;16989;17408;17469;18261;19555;27471;31209;32864;33835;35489;37695;38661;38693;40433;41603	324;325;326		76;320;406
centroid=centroid=454Isotigs_contig_5720;seqs=1;;seqs=1;	centroid=centroid=454Isotigs_contig_5720;seqs=1;;seqs=1;	1	1	1	>centroid=centroid=454Isotigs_contig_5720;seqs=1;;seqs=1;	1	1	1	1	5.6	5.6	5.6	48.141	447	447	1.3209e-16	2578300	95492	2.79836e-07	2.79836e-05		475	2961	TRUE	3266	58395;58396	38695	38695
centroid=centroid=454Isotigs_contig_578;seqs=1;;seqs=1;	centroid=centroid=454Isotigs_contig_578;seqs=1;;seqs=1;	1	1	1	>centroid=centroid=454Isotigs_contig_578;seqs=1;;seqs=1;	1	1	1	1	8.2	8.2	8.2	21.111	194	194	0.00029017	1490500	149050	4.36786e-07	4.36786e-05		476	1841	TRUE	1969	33521;33522	22022	22022	327		172
centroid=centroid=454Isotigs_contig_58150;seqs=1;;seqs=1;	centroid=centroid=454Isotigs_contig_58150;seqs=1;;seqs=1;	15	15	15	>centroid=centroid=454Isotigs_contig_58150;seqs=1;;seqs=1;	1	15	15	15	73.7	73.7	73.7	28.319	262	262	0	37755000000	2517000000	0.00737598	0.737598		477	489;720;967;1255;1469;1870;2018;2160;2193;2194;2946;2975;3097;3198;3199	True;True;True;True;True;True;True;True;True;True;True;True;True;True;True	516;793;794;1048;1357;1581;1582;2006;2007;2174;2175;2176;2363;2364;2410;2411;2412;3251;3280;3407;3408;3511;3512	8724;8725;8726;8727;8728;8729;13188;13189;13190;13191;13192;13193;13194;13195;13196;13197;13198;13199;13200;13201;13202;13203;13204;13205;13206;13207;13208;13209;13210;13211;13212;13213;13214;13215;13216;13217;13218;13219;13220;13221;13222;13223;13224;13225;13226;13227;13228;13229;13230;13231;13232;13233;13234;13235;13236;13237;13238;13239;13240;13241;13242;13243;13244;13245;13246;13247;13248;132…	5785;5786;5787;5788;5789;5790;5791;5792;5793;5794;8792;8793;8794;8795;8796;8797;8798;8799;8800;8801;8802;8803;8804;8805;8806;8807;8808;8809;8810;8811;8812;8813;8814;8815;8816;8817;8818;8819;8820;8821;8822;8823;8824;8825;8826;8827;8828;8829;8830;8831;8832;8833;8834;8835;8836;8837;8838;8839;8840;8841;8842;8843;8844;8845;8846;8847;8848;8849;8850;8851;11533;11534;11535;11536;11537;11538;11539;11540;1…	5792;8843;11542;15234;17532;22374;24796;27241;27556;27597;38545;38818;40109;41262;41273	328;329;330;331;332;333		39;113;140;194;242;244
centroid=centroid=454Isotigs_contig_58229;seqs=1;;seqs=1;	centroid=centroid=454Isotigs_contig_58229;seqs=1;;seqs=1;	1	1	1	>centroid=centroid=454Isotigs_contig_58229;seqs=1;;seqs=1;	1	1	1	1	1.7	1.7	1.7	97.675	878	878	0.00056064	12244000	278270	8.1546e-07	8.1546e-05		478	1481	TRUE	1596	26914;26915;26916;26917;26918	17694;17695	17694
centroid=centroid=454Isotigs_contig_5882;seqs=1;;seqs=1;	centroid=centroid=454Isotigs_contig_5882;seqs=1;;seqs=1;	2	2	2	>centroid=centroid=454Isotigs_contig_5882;seqs=1;;seqs=1;	1	2	2	2	7.1	7.1	7.1	45.689	407	407	2.151e-07	71658000	2471000	7.24117e-06	0.000724117		479	2032;2912	True;True	2190;3217	37842;37843;37844;37845;37846;37847;37848;57694;57695;57696;57697;57698	24942;24943;24944;24945;24946;38268;38269	24946;38268
centroid=centroid=454Isotigs_contig_5888;seqs=1;;seqs=1;	centroid=centroid=454Isotigs_contig_5888;seqs=1;;seqs=1;	7	7	7	>centroid=centroid=454Isotigs_contig_5888;seqs=1;;seqs=1;	1	7	7	7	20.2	20.2	20.2	49.846	460	460	3.4943e-57	272230000	11836000	3.4685e-05	0.0034685		480	241;1064;1793;2367;2693;2964;3230	True;True;True;True;True;True;True	257;1159;1917;2643;2984;3269;3545	4551;4552;4553;4554;4555;4556;4557;4558;4559;4560;4561;4562;4563;4564;19606;19607;19608;19609;19610;32833;32834;32835;32836;32837;32838;32839;32840;32841;32842;32843;32844;46250;46251;46252;46253;46254;46255;46256;46257;46258;46259;46260;46261;53368;53369;53370;53371;53372;53373;53374;53375;58461;58462;63330;63331;63332;63333;63334	3110;3111;3112;3113;3114;3115;3116;3117;3118;3119;3120;3121;13110;13111;13112;13113;21646;21647;21648;30614;30615;30616;30617;30618;30619;30620;30621;30622;30623;35570;38735;41629;41630	3111;13112;21646;30621;35570;38735;41630
centroid=centroid=454Isotigs_contig_59287;seqs=1;;seqs=2;	centroid=centroid=454Isotigs_contig_59287;seqs=1;;seqs=2;	1	1	1	>centroid=centroid=454Isotigs_contig_59287;seqs=1;;seqs=2;	1	1	1	1	4.1	4.1	4.1	30.576	269	269	0.0016335	97442000	6090100	1.78468e-05	0.00178468		481	1713	TRUE	1836	31430;31431;31432;31433;31434;31435;31436;31437;31438;31439;31440;31441;31442	20850;20851	20851
centroid=centroid=454Isotigs_contig_59326;seqs=1;;seqs=1;	centroid=centroid=454Isotigs_contig_59326;seqs=1;;seqs=1;	2	2	2	>centroid=centroid=454Isotigs_contig_59326;seqs=1;;seqs=1;	1	2	2	2	12.1	12.1	12.1	26.894	247	247	1.8083e-11	199550000	16629000	4.87307e-05	0.00487307		482	792;2697	True;True	867;2988	14357;14358;14359;14360;14361;14362;14363;14364;14365;14366;14367;14368;14369;14370;14371;14372;14373;14374;14375;53389;53390;53391;53392;53393;53394;53395;53396;53397;53398	9491;9492;9493;9494;9495;9496;9497;9498;9499;9500;35575	9497;35575	334		128
centroid=centroid=454Isotigs_contig_5939;seqs=1;;seqs=1;	centroid=centroid=454Isotigs_contig_5939;seqs=1;;seqs=1;	1	1	1	>centroid=centroid=454Isotigs_contig_5939;seqs=1;;seqs=1;	1	1	1	1	4.1	4.1	4.1	43.708	390	390	0.0009267	5447300	320430	9.39008e-07	9.39008e-05		483	2694	TRUE	2985	53376;53377;53378;53379	35571	35571
centroid=centroid=454Isotigs_contig_5979;seqs=1;;seqs=1;;REV__centroid=centroid=454Isotigs_contig_5979;seqs=1;;seqs=1;	centroid=centroid=454Isotigs_contig_5979;seqs=1;;seqs=1;	9;1	9;1	9;1	>centroid=centroid=454Isotigs_contig_5979;seqs=1;;seqs=1;	2	9	9	9	16.5	16.5	16.5	67.406	594	594;594	4.5106e-34	491060000	15346000	4.49709e-05	0.00449709		484	60;1059;1266;1281;2304;2541;2729;2850;2861	True;True;True;True;True;True;True;True;True	64;1153;1368;1387;2576;2827;3020;3152;3163	1226;1227;1228;1229;1230;1231;1232;1233;19565;19566;19567;19568;19569;19570;19571;19572;19573;19574;22899;22900;23297;23298;23299;44821;50189;50190;50191;53912;53913;53914;53915;53916;53917;53918;56606;56607;56608;56609;56610;56611;56612;56613;56614;56615;56770;56771;56772;56773;56774;56775;56776;56777;56778;56779;56780;56781;56782;56783;56784;56785;56786	843;844;845;846;847;13093;13094;13095;13096;15283;15284;15572;29795;33216;33217;33218;33219;36042;36043;36044;36045;37627;37628;37629;37707;37708;37709;37710;37711;37712;37713;37714;37715	846;13094;15283;15572;29795;33217;36043;37629;37708	335;336;337;338		93;154;162;163
centroid=centroid=454Isotigs_contig_5989;seqs=1;;seqs=1;	centroid=centroid=454Isotigs_contig_5989;seqs=1;;seqs=1;	5	5	5	>centroid=centroid=454Isotigs_contig_5989;seqs=1;;seqs=1;	1	5	5	5	9.5	9.5	9.5	88.274	775	775	6.8905e-25	136290000	3894000	1.14112e-05	0.00114112		485	19;841;1208;2034;2073	True;True;True;True;True	19;916;1307;2192;2235	216;217;218;219;220;221;15188;15189;15190;15191;15192;15193;15194;15195;15196;15197;15198;21662;37850;37851;37852;37853;38661;38662;38663;38664;38665;38666;38667	130;131;132;133;10011;10012;10013;14441;24948;25593;25594;25595	133;10013;14441;24948;25594	339		150
centroid=centroid=454Isotigs_contig_59951;seqs=2;;seqs=1;	centroid=centroid=454Isotigs_contig_59951;seqs=2;;seqs=1;	4	3	3	>centroid=centroid=454Isotigs_contig_59951;seqs=2;;seqs=1;	1	4	3	3	30.5	23.2	23.2	19.84	177	177	1.7307e-13	62933000	6992600	2.04916e-05	0.00204916		486	1531;1860;2897;3237	True;True;True;False	1648;1994;3202;3552	27769;27770;27771;27772;33833;57425;57426;57427;57428;57429;57430;57431;57432;57433;63421;63422;63423;63424;63425;63426;63427;63428;63429;63430;63431;63432;63433;63434;63435;63436;63437;63438;63439;63440;63441;63442;63443;63444;63445;63446;63447;63448;63449	18231;18232;18233;18234;22182;38100;38101;38102;38103;41687;41688;41689;41690;41691;41692;41693;41694;41695;41696;41697;41698;41699;41700;41701	18234;22182;38103;41690	340;341		51;116
centroid=centroid=454Isotigs_contig_60305;seqs=2;;seqs=1;	centroid=centroid=454Isotigs_contig_60305;seqs=2;;seqs=1;	1	1	1	>centroid=centroid=454Isotigs_contig_60305;seqs=2;;seqs=1;	1	1	1	1	5.7	5.7	5.7	24.086	211	211	2.6038e-05	28418000	2583400	7.57056e-06	0.000757056		487	1672	TRUE	1795	30527;30528;30529;30530;30531;30532;30533;30534;30535	20125;20126;20127	20125
centroid=centroid=454Isotigs_contig_60492;seqs=1;;seqs=1;	centroid=centroid=454Isotigs_contig_60492;seqs=1;;seqs=1;	1	1	1	>centroid=centroid=454Isotigs_contig_60492;seqs=1;;seqs=1;	1	1	1	1	9.7	9.7	9.7	17.172	155	155	0.0020824	19472000	3245300	9.51023e-06	0.000951023		488	2867	TRUE	3169	56898;56899;56900;56901;56902;56903	37770	37770
centroid=centroid=454Isotigs_contig_60675;seqs=1;;seqs=1;	centroid=centroid=454Isotigs_contig_60675;seqs=1;;seqs=1;	2	2	2	>centroid=centroid=454Isotigs_contig_60675;seqs=1;;seqs=1;	1	2	2	2	4.4	4.4	4.4	57.895	521	521	2.4276e-07	60233000	2316700	6.789e-06	0.0006789		489	813;1232	True;True	888;1332	14680;14681;14682;14683;14684;14685;14686;14687;14688;14689;22065;22066;22067;22068;22069;22070	9688;9689;9690;14660	9689;14660	342		261
centroid=centroid=454Isotigs_contig_60916;seqs=1;;seqs=1;	centroid=centroid=454Isotigs_contig_60916;seqs=1;;seqs=1;	2	2	2	>centroid=centroid=454Isotigs_contig_60916;seqs=1;;seqs=1;	1	2	2	2	17.5	17.5	17.5	22.052	206	206	2.8996e-52	181710000	22714000	6.65625e-05	0.00665625		490	278;282	True;True	296;302	5287;5288;5289;5290;5291;5292;5293;5294;5295;5296;5297;5298;5299;5300;5379;5380;5381;5382;5383;5384;5385;5386;5387;5388;5389;5390;5391;5392;5393;5394;5395;5396;5397;5398;5399	3548;3549;3550;3551;3586;3587;3588;3589;3590;3591;3592;3593;3594	3549;3593
centroid=centroid=454Isotigs_contig_6176;seqs=2;;seqs=1;	centroid=centroid=454Isotigs_contig_6176;seqs=2;;seqs=1;	6	6	6	>centroid=centroid=454Isotigs_contig_6176;seqs=2;;seqs=1;	1	6	6	6	41.7	41.7	41.7	25.063	235	235	9.2904e-201	14622000000	1462200000	0.00428492	0.428492		491	187;256;270;1878;2229;2778	True;True;True;True;True;True	201;202;203;274;288;2019;2020;2466;3073;3074	3631;3632;3633;3634;3635;3636;3637;3638;3639;3640;3641;3642;3643;3644;3645;3646;3647;3648;3649;3650;3651;3652;3653;3654;3655;3656;3657;3658;3659;3660;3661;3662;3663;3664;3665;3666;3667;3668;3669;3670;3671;3672;3673;3674;3675;3676;3677;3678;3679;3680;3681;3682;3683;3684;3685;3686;3687;3688;3689;3690;3691;3692;3693;3694;3695;3696;3697;3698;3699;3700;3701;3702;3703;3704;3705;3706;3707;3708;3709;3710…	2566;2567;2568;2569;2570;2571;2572;2573;2574;2575;2576;2577;2578;2579;2580;2581;2582;2583;2584;2585;2586;2587;2588;2589;2590;2591;2592;2593;2594;2595;2596;2597;2598;2599;2600;2601;2602;2603;2604;2605;2606;2607;2608;2609;2610;2611;2612;2613;2614;2615;2616;2617;2618;2619;2620;2621;2622;2623;2624;2625;2626;2627;2628;2629;2630;2631;2632;2633;2634;2635;2636;2637;2638;2639;2640;2641;2642;2643;2644;2645…	2640;3307;3501;22547;28306;36743	343;344;345;346;347;348;349;350;351;352		103;104;106;108;197;203;223;227;228;229
centroid=centroid=454Isotigs_contig_619;seqs=1;;seqs=1;	centroid=centroid=454Isotigs_contig_619;seqs=1;;seqs=1;	5	5	5	>centroid=centroid=454Isotigs_contig_619;seqs=1;;seqs=1;	1	5	5	5	33.7	33.7	33.7	18.143	175	175	9.6065e-31	445170000	44517000	0.000130455	0.0130455		492	1375;2141;2851;2876;3020	True;True;True;True;True	1484;2333;3153;3178;3328	24850;24851;24852;24853;24854;24855;24856;24857;24858;24859;24860;24861;24862;40472;40473;40474;40475;40476;40477;40478;40479;40480;40481;40482;40483;40484;56616;56617;56618;56619;56620;56621;56622;56623;56624;56625;56626;56627;56628;56629;56630;57040;59490;59491;59492;59493	16500;16501;16502;16503;16504;16505;16506;26755;26756;26757;26758;37630;37631;37632;37633;37634;37869;39269;39270	16506;26756;37631;37869;39269
centroid=centroid=454Isotigs_contig_61949;seqs=1;;seqs=1;	centroid=centroid=454Isotigs_contig_61949;seqs=1;;seqs=1;	1	1	1	>centroid=centroid=454Isotigs_contig_61949;seqs=1;;seqs=1;	1	1	1	1	3.5	3.5	3.5	54.335	485	485	1.2165e-07	12713000	454040	1.33055e-06	0.000133055		493	1322	TRUE	1430	24009;24010;24011;24012;24013	15883;15884;15885;15886;15887	15886
centroid=centroid=454Isotigs_contig_62282;seqs=1;;seqs=1;	centroid=centroid=454Isotigs_contig_62282;seqs=1;;seqs=1;	1	1	1	>centroid=centroid=454Isotigs_contig_62282;seqs=1;;seqs=1;	1	1	1	1	10	10	10	23.512	200	200	0.00092668	29095000	2645000	7.75108e-06	0.000775108		494	728	TRUE	802	13346;13347;13348;13349;13350	8887	8887	353;354		166;168
centroid=centroid=454Isotigs_contig_6241;seqs=1;;seqs=1;	centroid=centroid=454Isotigs_contig_6241;seqs=1;;seqs=1;	1	1	1	>centroid=centroid=454Isotigs_contig_6241;seqs=1;;seqs=1;	1	1	1	1	3.3	3.3	3.3	38.165	334	334	4.2786e-05	88655000	5215000	1.52824e-05	0.00152824		495	1821	TRUE	1945	33201;33202;33203;33204;33205;33206;33207;33208;33209;33210;33211;33212;33213;33214;33215;33216	21836;21837;21838;21839	21836
centroid=centroid=454Isotigs_contig_6246;seqs=1;;seqs=1;	centroid=centroid=454Isotigs_contig_6246;seqs=1;;seqs=1;	2	2	2	>centroid=centroid=454Isotigs_contig_6246;seqs=1;;seqs=1;	1	2	2	2	8.3	8.3	8.3	34.237	312	312	5.4126e-12	425600000	26600000	7.79503e-05	0.00779503		496	1446;2892	True;True	1558;3197	26193;26194;26195;26196;26197;26198;26199;26200;26201;26202;26203;26204;26205;26206;26207;26208;26209;26210;26211;26212;26213;26214;26215;26216;26217;57348;57349;57350;57351;57352;57353;57354;57355;57356;57357;57358;57359;57360;57361;57362;57363	17253;17254;17255;17256;17257;17258;17259;17260;17261;17262;17263;17264;17265;17266;17267;38065;38066;38067;38068;38069;38070	17266;38066
centroid=centroid=454Isotigs_contig_6275;seqs=1;;seqs=1;	centroid=centroid=454Isotigs_contig_6275;seqs=1;;seqs=1;	7	7	7	>centroid=centroid=454Isotigs_contig_6275;seqs=1;;seqs=1;	1	7	7	7	19.8	19.8	19.8	41.051	383	383	4.0935e-33	1585200000	121940000	0.000357341	0.0357341		497	363;1015;1326;1900;2412;2434;3046	True;True;True;True;True;True;True	383;1104;1434;2043;2692;2715;3354	6659;6660;6661;6662;6663;6664;6665;6666;6667;6668;6669;6670;18598;18599;18600;18601;18602;18603;24100;24101;24102;24103;24104;24105;24106;24107;24108;24109;34673;34674;34675;34676;34677;34678;34679;34680;34681;34682;34683;34684;34685;34686;34687;34688;34689;34690;47270;47271;47272;47273;47274;47275;47276;47277;47278;47279;47280;47281;47282;47283;47769;47770;47771;47772;47773;47774;47775;47776;477…	4405;4406;4407;4408;4409;12449;15953;15954;15955;15956;15957;15958;15959;22696;22697;22698;22699;22700;22701;22702;22703;22704;22705;22706;22707;31257;31258;31259;31260;31261;31577;31578;31579;31580;31581;31582;31583;31584;31585;31586;31587;31588;31589;31590;31591;31592;31593;31594;31595;31596;31597;39614;39615;39616	4406;12449;15957;22696;31261;31591;39616
centroid=centroid=454Isotigs_contig_6295;seqs=1;;seqs=1;	centroid=centroid=454Isotigs_contig_6295;seqs=1;;seqs=1;	4	4	4	>centroid=centroid=454Isotigs_contig_6295;seqs=1;;seqs=1;	1	4	4	4	27.4	27.4	27.4	18.341	164	164	1.8787e-12	196050000	24506000	7.18139e-05	0.00718139		498	1720;1913;2376;2665	True;True;True;True	1843;2056;2652;2954	31574;31575;31576;31577;31578;31579;31580;34935;34936;34937;34938;34939;34940;34941;46365;46366;46367;46368;46369;46370;46371;46372;46373;46374;46375;46376;52888;52889;52890;52891;52892;52893;52894;52895;52896;52897;52898	20927;20928;22858;30692;30693;30694;30695;30696;30697;30698;30699;30700;35269;35270;35271;35272;35273;35274;35275	20928;22858;30692;35274
centroid=centroid=454Isotigs_contig_63304;seqs=1;;seqs=1;	centroid=centroid=454Isotigs_contig_63304;seqs=1;;seqs=1;	18	17	17	>centroid=centroid=454Isotigs_contig_63304;seqs=1;;seqs=1;	1	18	17	17	27.9	26.7	26.7	101.69	904	904	4.2153e-229	4835000000	127240000	0.000372872	0.0372872		499	279;300;306;338;362;1210;1451;1610;1842;1909;1974;2087;2110;2293;2373;2880;3014;3214	False;True;True;True;True;True;True;True;True;True;True;True;True;True;True;True;True;True	297;298;320;326;358;382;1309;1563;1730;1970;2052;2127;2255;2285;2286;2565;2649;3182;3183;3322;3528	5301;5302;5303;5304;5305;5306;5307;5308;5309;5310;5311;5312;5313;5314;5315;5316;5317;5318;5319;5320;5321;5322;5323;5324;5325;5326;5327;5328;5329;5330;5331;5689;5690;5691;5692;5693;5694;5695;5696;5697;5698;5699;5700;5701;5702;5703;5770;5771;5772;5773;5774;5775;5776;5777;5778;5779;5780;5781;5782;5783;5784;5785;5786;5787;5788;5789;5790;6295;6296;6297;6298;6299;6300;6301;6302;6303;6304;6305;6306;6307…	3552;3553;3554;3555;3556;3557;3558;3559;3560;3561;3562;3563;3564;3565;3566;3741;3742;3743;3744;3745;3746;3747;3792;3793;3794;3795;3796;3797;3798;3799;3800;3801;3802;3803;3804;3805;3806;3807;3808;3809;3810;3811;4185;4186;4187;4188;4189;4190;4191;4192;4193;4384;4385;4386;4387;4388;4389;4390;4391;4392;4393;4394;4395;4396;4397;4398;4399;4400;4401;4402;4403;4404;14446;14447;14448;17288;17289;17290;172…	3565;3743;3811;4191;4396;14448;17300;19273;22024;22758;24092;25891;26202;29765;30667;37907;39238;41509	355;356;357;358;359;360;361;362;363		93;139;156;429;534;565;694;784;808
centroid=centroid=454Isotigs_contig_63801;seqs=1;;seqs=1;	centroid=centroid=454Isotigs_contig_63801;seqs=1;;seqs=1;	2	2	2	>centroid=centroid=454Isotigs_contig_63801;seqs=1;;seqs=1;	1	2	2	2	1	1	1	177.47	1543	1543	1.4581e-06	5431200	71463	2.0942e-07	2.0942e-05		500	1091;1641	True;True	1186;1763	20118;20119;20120;20121;29902;29903;29904	13551;19718	13551;19718
centroid=centroid=454Isotigs_contig_64075;seqs=1;;seqs=1;	centroid=centroid=454Isotigs_contig_64075;seqs=1;;seqs=1;	3	3	3	>centroid=centroid=454Isotigs_contig_64075;seqs=1;;seqs=1;	1	3	3	3	21.5	21.5	21.5	20.363	181	181	2.9598e-14	151180000	16798000	4.92259e-05	0.00492259		501	126;2590;3227	True;True;True	134;2876;3542	2470;2471;2472;2473;2474;2475;2476;51215;51216;51217;51218;51219;51220;51221;51222;51223;63304;63305;63306;63307;63308;63309;63310;63311;63312	1760;1761;33854;33855;33856;33857;33858;33859;33860;41623;41624	1761;33858;41624
centroid=centroid=454Isotigs_contig_6453;seqs=1;;seqs=1;	centroid=centroid=454Isotigs_contig_6453;seqs=1;;seqs=1;	3	3	3	>centroid=centroid=454Isotigs_contig_6453;seqs=1;;seqs=1;	1	3	3	3	19.6	19.6	19.6	17.049	153	153	4.4924e-12	242640000	30330000	8.8881e-05	0.0088881		502	1234;1421;2500	True;True;True	1334;1531;2783	22082;22083;22084;22085;22086;22087;22088;22089;22090;22091;22092;22093;22094;22095;22096;22097;22098;22099;25642;25643;25644;25645;25646;25647;49293;49294;49295;49296;49297;49298;49299;49300;49301;49302;49303;49304;49305;49306;49307;49308	14669;14670;14671;14672;14673;14674;14675;14676;16956;16957;32751;32752;32753;32754	14669;16957;32752
centroid=centroid=454Isotigs_contig_6457;seqs=1;;seqs=1;	centroid=centroid=454Isotigs_contig_6457;seqs=1;;seqs=1;	1	1	1	>centroid=centroid=454Isotigs_contig_6457;seqs=1;;seqs=1;	1	1	1	1	6.9	6.9	6.9	17.85	160	160	0.00039837	1343900	167980	4.92259e-07	4.92259e-05		503	1151	TRUE	1250	20983	14036	14036
centroid=centroid=454Isotigs_contig_64786;seqs=1;;seqs=1;	centroid=centroid=454Isotigs_contig_64786;seqs=1;;seqs=1;	1	1	1	>centroid=centroid=454Isotigs_contig_64786;seqs=1;;seqs=1;	1	1	1	1	5	5	5	27.304	241	241	2.7339e-05	42808000	4756400	1.39385e-05	0.00139385		504	2613	TRUE	2900	51564;51565;51566;51567;51568;51569;51570;51571;51572;51573	34067;34068;34069	34069
centroid=centroid=454Isotigs_contig_6530;seqs=1;;seqs=1;	centroid=centroid=454Isotigs_contig_6530;seqs=1;;seqs=1;	2	2	2	>centroid=centroid=454Isotigs_contig_6530;seqs=1;;seqs=1;	1	2	2	2	4.1	4.1	4.1	79.883	716	716	5.3749e-11	20847000	563430	1.65111e-06	0.000165111		505	741;863	True;True	816;939	13565;13566;13567;13568;13569;13570;15559;15560	9001;9002;9003;9004;9005;9006;10260;10261	9003;10260	364		151
centroid=centroid=454Isotigs_contig_6553;seqs=1;;seqs=1;	centroid=centroid=454Isotigs_contig_6553;seqs=1;;seqs=1;	2	2	2	>centroid=centroid=454Isotigs_contig_6553;seqs=1;;seqs=1;	1	2	2	2	11.8	11.8	11.8	15.328	136	136	5.3097e-06	434530000	108630000	0.000318336	0.0318336		506	2599;3224	True;True	2885;3539	51346;51347;51348;51349;51350;51351;63225;63226;63227;63228;63229;63230;63231;63232;63233;63234;63235;63236;63237;63238;63239;63240;63241;63242;63243;63244;63245;63246;63247;63248;63249;63250;63251;63252;63253;63254;63255;63256;63257;63258;63259	33931;33932;33933;41582;41583;41584;41585;41586;41587;41588;41589;41590;41591;41592;41593;41594;41595;41596;41597	33933;41591
centroid=centroid=454Isotigs_contig_65969;seqs=1;;seqs=1;	centroid=centroid=454Isotigs_contig_65969;seqs=1;;seqs=1;	16	16	16	>centroid=centroid=454Isotigs_contig_65969;seqs=1;;seqs=1;	1	16	16	16	10.4	10.4	10.4	209.22	1934	1934	1.3503e-168	2114500000	28193000	8.26186e-05	0.00826186		507	176;451;468;964;1034;1169;1904;2064;2081;2377;2452;2614;2699;2891;2932;3075	True;True;True;True;True;True;True;True;True;True;True;True;True;True;True;True	190;474;493;1045;1125;1268;2047;2226;2247;2653;2734;2901;2990;3196;3237;3383	3397;3398;3399;3400;3401;3402;3403;3404;3405;3406;3407;3408;3409;3410;3411;3412;3413;3414;3415;3416;3417;7950;7951;7952;7953;7954;7955;7956;8251;8252;8253;8254;8255;8256;8257;8258;8259;8260;8261;8262;8263;8264;8265;8266;8267;8268;8269;8270;8271;8272;8273;8274;17226;17227;17228;17229;17230;17231;17232;17233;17234;17235;18901;18902;18903;18904;18905;18906;18907;18908;18909;18910;18911;18912;18913;1…	2426;2427;2428;2429;2430;2431;2432;2433;2434;2435;2436;2437;2438;2439;5247;5248;5249;5250;5251;5458;5459;5460;5461;5462;5463;5464;5465;5466;5467;5468;5469;5470;5471;5472;5473;11448;12610;12611;12612;12613;12614;12615;12616;14163;14164;14165;14166;14167;22733;22734;25465;25803;25804;25805;25806;25807;25808;25809;25810;25811;25812;25813;25814;25815;25816;25817;30701;30702;30703;30704;31709;31710;31…	2427;5251;5464;11448;12615;14166;22734;25465;25803;30702;31719;34083;35584;38064;38400;39868	365;366		325;1015
centroid=centroid=454Isotigs_contig_660;seqs=1;;seqs=1;	centroid=centroid=454Isotigs_contig_660;seqs=1;;seqs=1;	9	9	9	>centroid=centroid=454Isotigs_contig_660;seqs=1;;seqs=1;	1	9	9	9	56.6	56.6	56.6	28.209	256	256	2.718e-110	805090000	61930000	0.000181484	0.0181484		508	452;979;1184;1219;2014;2301;2802;2806;2841	True;True;True;True;True;True;True;True;True	475;1063;1283;1318;2170;2573;3100;3104;3143	7957;7958;7959;7960;7961;7962;17662;17663;17664;17665;17666;17667;17668;17669;17670;17671;17672;21351;21352;21353;21354;21355;21356;21357;21358;21359;21360;21361;21362;21363;21364;21365;21366;21367;21368;21369;21370;21371;21372;21373;21374;21375;21821;21822;21823;21824;21825;21826;21827;21828;21829;21830;21831;21832;21833;21834;21835;21836;37472;37473;37474;37475;37476;37477;37478;37479;37480;374…	5252;5253;5254;5255;5256;5257;5258;11739;11740;11741;14245;14246;14247;14248;14249;14250;14251;14252;14253;14254;14255;14256;14257;14514;14515;14516;24709;24710;24711;24712;24713;24714;24715;24716;24717;24718;24719;24720;24721;24722;24723;24724;29790;29791;37173;37174;37175;37176;37177;37178;37179;37191;37192;37572;37573;37574;37575;37576;37577;37578;37579;37580;37581;37582;37583	5253;11739;14245;14514;24723;29790;37175;37192;37576	367;368		155;207
centroid=centroid=454Isotigs_contig_6609;seqs=1;;seqs=1;	centroid=centroid=454Isotigs_contig_6609;seqs=1;;seqs=1;	1	1	1	>centroid=centroid=454Isotigs_contig_6609;seqs=1;;seqs=1;	1	1	1	1	4.4	4.4	4.4	24.484	226	226	0.0026193	3885700	353250	1.03519e-06	0.000103519		509	3109	TRUE	3421	61114;61115;61116	40214	40214
centroid=centroid=454Isotigs_contig_6620;seqs=1;;seqs=1;	centroid=centroid=454Isotigs_contig_6620;seqs=1;;seqs=1;	7	4	3	>centroid=centroid=454Isotigs_contig_6620;seqs=1;;seqs=1;	1	7	4	3	25.8	18.2	14	30.649	264	264	1.9956e-38	184430000	11527000	3.37794e-05	0.00337794		510	1095;1423;1494;1530;2469;2767;2856	True;False;False;False;True;True;True	1190;1533;1610;1647;2751;3061;3158	20148;20149;20150;20151;20152;20153;20154;20155;25687;25688;25689;25690;25691;25692;25693;25694;25695;25696;25697;25698;25699;25700;25701;25702;25703;27097;27761;27762;27763;27764;27765;27766;27767;27768;48448;48449;48450;48451;48452;48453;54832;54833;54834;54835;54836;54837;54838;54839;54840;54841;54842;54843;54844;54845;54846;54847;54848;56675;56676;56677;56678;56679;56680;56681;56682;56683;566…	13565;13566;13567;13568;13569;13570;16980;16981;16982;16983;16984;16985;16986;16987;17792;18229;18230;31993;31994;31995;36605;36606;36607;36608;36609;36610;37648;37649;37650;37651;37652;37653;37654;37655	13566;16982;17792;18229;31995;36609;37653
centroid=centroid=454Isotigs_contig_6654;seqs=1;;seqs=1;	centroid=centroid=454Isotigs_contig_6654;seqs=1;;seqs=1;	2	2	2	>centroid=centroid=454Isotigs_contig_6654;seqs=1;;seqs=1;	1	2	2	2	10.7	10.7	10.7	29.944	271	271	1.3159e-08	37661000	2690100	7.88324e-06	0.000788324		511	576;1197	True;True	610;1296	10270;10271;10272;10273;10274;10275;10276;10277;10278;10279;10280;10281;10282;10283;10284;10285;10286;10287;10288;10289;21556;21557;21558;21559;21560;21561	6737;6738;14386;14387	6738;14386	369		234
centroid=centroid=454Isotigs_contig_6677;seqs=2;;seqs=1;	centroid=centroid=454Isotigs_contig_6677;seqs=2;;seqs=1;	3	3	3	>centroid=centroid=454Isotigs_contig_6677;seqs=2;;seqs=1;	1	3	3	3	31.2	31.2	31.2	19.114	176	176	1.4719e-28	65504000	7278300	2.13288e-05	0.00213288		512	67;1585;2178	True;True;True	71;1705;2389;2390	1318;1319;1320;28780;28781;28782;28783;28784;28785;28786;28787;41433;41434;41435;41436;41437;41438;41439;41440;41441;41442;41443	905;906;19008;19009;19010;27409;27410;27411;27412;27413	906;19009;27409	370		162
centroid=centroid=454Isotigs_contig_66822;seqs=1;;seqs=1;	centroid=centroid=454Isotigs_contig_66822;seqs=1;;seqs=1;	3	3	3	>centroid=centroid=454Isotigs_contig_66822;seqs=1;;seqs=1;	1	3	3	3	19.1	19.1	19.1	24.532	225	225	4.3809e-33	439740000	39977000	0.000117151	0.0117151		513	265;1957;2232	True;True;True	283;2106;2469	5060;5061;5062;5063;5064;5065;5066;5067;5068;5069;5070;5071;5072;5073;5074;5075;5076;5077;5078;5079;5080;5081;36105;36106;36107;36108;36109;36110;36111;36112;36113;36114;36115;36116;36117;36118;36119;36120;36121;36122;36123;36124;36125;36126;36127;36128;36129;36130;36131;36132;36133;36134;36135;36136;36137;36138;36139;36140;36141;36142;36143;36144;36145;36146;36147;36148;36149;36150;36151;36152;3…	3424;3425;3426;3427;3428;3429;3430;23765;23766;23767;23768;23769;23770;23771;23772;23773;23774;23775;23776;23777;23778;23779;23780;23781;23782;23783;23784;23785;23786;23787;23788;23789;23790;23791;23792;23793;23794;23795;23796;23797;23798;28336	3430;23796;28336
centroid=centroid=454Isotigs_contig_6695;seqs=1;;seqs=1;	centroid=centroid=454Isotigs_contig_6695;seqs=1;;seqs=1;	1	1	1	>centroid=centroid=454Isotigs_contig_6695;seqs=1;;seqs=1;	1	1	1	1	2.7	2.7	2.7	45.259	401	401	1.6194e-07	3616300	190330	5.57755e-07	5.57755e-05		514	386	TRUE	406	6994	4619	4619
centroid=centroid=454Isotigs_contig_6697;seqs=1;;seqs=1;	centroid=centroid=454Isotigs_contig_6697;seqs=1;;seqs=1;	4	4	4	>centroid=centroid=454Isotigs_contig_6697;seqs=1;;seqs=1;	1	4	4	4	14.2	14.2	14.2	32.13	288	288	3.2639e-11	103500000	9408700	2.75718e-05	0.00275718		515	793;1125;1853;2823	True;True;True;True	868;1223;1982;3123	14376;14377;14378;14379;14380;20607;20608;20609;20610;20611;33668;33669;33670;33671;33672;33673;33674;33675;33676;33677;33678;33679;33680;33681;33682;56128	9501;13839;13840;13841;13842;22094;22095;37363	9501;13841;22094;37363	371;372		70;233
centroid=centroid=454Isotigs_contig_67;seqs=1;;seqs=1;;centroid=centroid=454Isotigs_contig_9925;seqs=1;;seqs=1;	centroid=centroid=454Isotigs_contig_67;seqs=1;;seqs=1;	6;1	6;1	5;0	>centroid=centroid=454Isotigs_contig_67;seqs=1;;seqs=1;	2	6	6	5	27.5	27.5	24.1	36.485	324	324;396	7.7282e-55	860410000	86041000	0.00025214	0.025214		516	726;1570;1651;2481;2696;3115	True;True;True;True;True;True	800;1690;1773;2763;2987;3427	13317;13318;13319;13320;13321;13322;13323;13324;13325;13326;13327;13328;13329;13330;28480;28481;28482;28483;28484;28485;28486;28487;28488;28489;28490;28491;28492;28493;28494;28495;28496;28497;28498;28499;28500;28501;28502;28503;28504;28505;28506;28507;28508;30071;30072;30073;30074;30075;30076;30077;30078;30079;48759;48760;48761;48762;48763;48764;48765;48766;48767;48768;48769;48770;53388;61201;612…	8875;8876;8877;8878;18693;18694;18695;18696;18697;18698;18699;18700;18701;18702;18703;18704;18705;18706;18707;18708;18709;19797;19798;19799;19800;19801;32326;32327;32328;32329;32330;32331;32332;32333;32334;35574;40244;40245;40246	8878;18697;19798;32332;35574;40244
centroid=centroid=454Isotigs_contig_671;seqs=1;;seqs=1;	centroid=centroid=454Isotigs_contig_671;seqs=1;;seqs=1;	5	5	5	>centroid=centroid=454Isotigs_contig_671;seqs=1;;seqs=1;	1	5	5	5	23.4	23.4	23.4	22.759	214	214	6.7156e-57	1772400000	147700000	0.000432829	0.0432829		517	570;1839;2612;3243;3244	True;True;True;True;True	602;603;1966;1967;2899;3558;3559	10107;10108;10109;10110;10111;10112;10113;10114;10115;10116;10117;10118;10119;10120;10121;10122;10123;10124;10125;10126;10127;10128;10129;10130;10131;10132;10133;10134;10135;10136;10137;10138;10139;10140;10141;10142;10143;10144;10145;10146;10147;33498;33499;33500;33501;33502;33503;33504;33505;33506;33507;33508;33509;33510;33511;33512;33513;33514;33515;51556;51557;51558;51559;51560;51561;51562;515…	6643;6644;6645;6646;6647;6648;6649;6650;6651;6652;6653;6654;6655;6656;6657;6658;6659;6660;6661;6662;6663;6664;6665;6666;6667;6668;6669;6670;6671;6672;6673;6674;6675;6676;6677;22005;22006;22007;22008;22009;22010;22011;22012;22013;22014;22015;22016;22017;22018;22019;22020;34062;34063;34064;34065;34066;41722;41723;41724;41725;41726;41727;41728;41729;41730;41731;41732;41733;41734;41735;41736;41737;41…	6644;22017;34065;41751;41760	373		155
centroid=centroid=454Isotigs_contig_67514;seqs=1;;seqs=1;	centroid=centroid=454Isotigs_contig_67514;seqs=1;;seqs=1;	2	2	2	>centroid=centroid=454Isotigs_contig_67514;seqs=1;;seqs=1;	1	2	2	2	18.7	18.7	18.7	14.345	134	134	3.8708e-07	88096000	17619000	5.16318e-05	0.00516318		518	1029;2906	True;True	1120;3211	18809;18810;18811;18812;18813;18814;18815;18816;18817;18818;18819;18820;18821;18822;18823;18824;18825;57611;57612;57613	12556;12557;12558;12559;12560;12561;12562;38219	12558;38219	374		41
centroid=centroid=454Isotigs_contig_6813;seqs=1;;seqs=1;	centroid=centroid=454Isotigs_contig_6813;seqs=1;;seqs=1;	7	7	7	>centroid=centroid=454Isotigs_contig_6813;seqs=1;;seqs=1;	1	7	7	7	22.8	22.8	22.8	38.994	373	373	4.2578e-56	1395600000	99685000	0.000292123	0.0292123		519	218;378;784;1779;2012;2097;2404	True;True;True;True;True;True;True	234;398;859;1903;2168;2265;2266;2684	4273;4274;4275;4276;4277;4278;4279;4280;4281;4282;4283;4284;4285;4286;6864;6865;6866;6867;6868;6869;6870;6871;6872;6873;6874;6875;6876;6877;6878;6879;6880;6881;6882;6883;6884;6885;6886;6887;6888;14239;14240;14241;14242;14243;14244;14245;14246;14247;14248;14249;14250;14251;14252;14253;14254;14255;14256;14257;14258;14259;14260;32666;32667;32668;32669;32670;32671;32672;32673;32674;32675;32676;32677;…	2968;2969;2970;2971;2972;4550;4551;4552;4553;4554;4555;4556;4557;9424;9425;9426;9427;9428;9429;9430;9431;9432;9433;9434;9435;21550;21551;21552;21553;21554;21555;21556;21557;21558;21559;21560;21561;21562;24686;24687;24688;24689;24690;24691;25948;25949;25950;25951;25952;25953;25954;25955;25956;25957;25958;25959;25960;25961;25962;25963;31195	2970;4550;9433;21558;24691;25948;31195	375;376		26;353
centroid=centroid=454Isotigs_contig_6854;seqs=1;;seqs=1;	centroid=centroid=454Isotigs_contig_6854;seqs=1;;seqs=1;	3	3	3	>centroid=centroid=454Isotigs_contig_6854;seqs=1;;seqs=1;	1	3	3	3	12.7	12.7	12.7	36.203	332	332	3.2203e-09	65783000	4698800	1.37697e-05	0.00137697		520	476;531;3127	True;True;True	501;561;3439	8543;8544;8545;8546;8547;8548;8549;8550;8551;8552;9551;9552;9553;9554;9555;61434;61435;61436	5720;5721;6329;40377;40378	5721;6329;40378	377;378		86;90
centroid=centroid=454Isotigs_contig_68877;seqs=1;;seqs=1;	centroid=centroid=454Isotigs_contig_68877;seqs=1;;seqs=1;	3	3	3	>centroid=centroid=454Isotigs_contig_68877;seqs=1;;seqs=1;	1	3	3	3	11.9	11.9	11.9	33.348	302	302	5.2675e-31	180450000	18045000	5.28802e-05	0.00528802		521	717;833;1656	True;True;True	790;908;1778	13157;13158;13159;13160;13161;13162;13163;13164;13165;13166;13167;13168;13169;13170;13171;13172;13173;15050;15051;15052;15053;15054;15055;15056;15057;15058;15059;15060;15061;15062;15063;15064;15065;15066;15067;15068;30140	8783;8784;8785;8786;8787;8788;9948;9949;9950;9951;9952;9953;9954;9955;9956;9957;9958;9959;9960;19839	8784;9959;19839
centroid=centroid=454Isotigs_contig_68904;seqs=1;;seqs=1;	centroid=centroid=454Isotigs_contig_68904;seqs=1;;seqs=1;	6	6	6	>centroid=centroid=454Isotigs_contig_68904;seqs=1;;seqs=1;	1	6	6	6	21.6	21.6	21.6	36.975	329	329	1.3245e-22	515130000	34342000	0.000100638	0.0100638		522	1658;1955;2000;2242;3174;3226	True;True;True;True;True;True	1780;2104;2155;2487;3486;3541	30144;30145;30146;30147;30148;30149;30150;30151;30152;30153;30154;30155;30156;36089;36090;36091;36092;36093;37264;37265;37266;37267;37268;37269;37270;37271;37272;37273;37274;37275;43261;43262;43263;43264;43265;62325;62326;62327;62328;62329;62330;62331;63290;63291;63292;63293;63294;63295;63296;63297;63298;63299;63300;63301;63302;63303	19841;19842;19843;23756;23757;23758;23759;24571;24572;24573;24574;24575;28676;28677;41042;41614;41615;41616;41617;41618;41619;41620;41621;41622	19841;23756;24573;28677;41042;41621	379;380;381		173;264;265
centroid=centroid=454Isotigs_contig_69084;seqs=1;;seqs=1;	centroid=centroid=454Isotigs_contig_69084;seqs=1;;seqs=1;	2	2	2	>centroid=centroid=454Isotigs_contig_69084;seqs=1;;seqs=1;	1	2	2	2	5.6	5.6	5.6	64.034	558	558	1.0081e-07	3528100	106910	3.13296e-07	3.13296e-05		523	516;694	True;True	543;759	9204;12330	6084;7996	6084;7996
centroid=centroid=454Isotigs_contig_691;seqs=1;;seqs=1;	centroid=centroid=454Isotigs_contig_691;seqs=1;;seqs=1;	32	32	32	>centroid=centroid=454Isotigs_contig_691;seqs=1;;seqs=1;	1	32	32	32	48.6	48.6	48.6	83.055	762	762	0	44059000000	1049000000	0.00307406	0.307406		524	26;375;421;577;586;662;667;752;960;1133;1134;1195;1196;1388;1406;1579;1710;1766;1897;2150;2155;2186;2192;2251;2344;2584;2643;2660;2722;2833;2962;3053	True;True;True;True;True;True;True;True;True;True;True;True;True;True;True;True;True;True;True;True;True;True;True;True;True;True;True;True;True;True;True;True	26;395;442;611;612;623;624;714;715;720;721;827;1041;1232;1233;1294;1295;1497;1516;1699;1833;1890;2040;2345;2353;2354;2401;2408;2409;2500;2619;2870;2931;2948;3013;3135;3267;3361	252;253;254;255;256;257;258;259;260;261;262;263;264;265;266;267;268;269;270;271;272;273;274;275;276;277;278;279;280;281;282;283;284;285;286;287;288;289;290;291;292;293;294;295;296;297;298;299;300;301;302;6799;6800;6801;6802;6803;6804;6805;6806;6807;6808;6809;6810;6811;6812;6813;6814;6815;6816;6817;6818;6819;6820;6821;6822;6823;7434;7435;7436;7437;7438;7439;7440;7441;7442;7443;7444;7445;7446;7447;…	146;147;148;149;150;151;152;153;154;155;156;157;158;159;160;161;162;163;164;165;166;167;168;169;170;171;172;173;174;4479;4480;4481;4482;4483;4484;4485;4486;4487;4488;4489;4490;4491;4492;4493;4494;4495;4496;4497;4498;4499;4500;4501;4502;4503;4504;4505;4506;4507;4900;4901;4902;4903;4904;4905;4906;4907;4908;4909;4910;4911;4912;4913;4914;4915;4916;4917;4918;4919;4920;4921;4922;4923;4924;6739;6740;674…	146;4502;4923;6750;6977;7627;7697;9100;11431;13883;13894;14381;14385;16653;16849;18989;20826;21482;22690;26929;26989;27486;27511;28944;30359;33791;34869;35145;36000;37516;38699;39672	382		237
centroid=centroid=454Isotigs_contig_6923;seqs=2;;seqs=1;	centroid=centroid=454Isotigs_contig_6923;seqs=2;;seqs=1;	2	2	2	>centroid=centroid=454Isotigs_contig_6923;seqs=2;;seqs=1;	1	2	2	2	21.7	21.7	21.7	17.216	152	152	5.8546e-66	29684000	3710500	1.08735e-05	0.00108735		525	142;1889	True;True	150;2032	2817;2818;2819;2820;2821;2822;34559;34560;34561;34562;34563	2063;2064;22663;22664;22665	2064;22663
centroid=centroid=454Isotigs_contig_695;seqs=1;;seqs=2;	centroid=centroid=454Isotigs_contig_695;seqs=1;;seqs=2;	17	17	14	>centroid=centroid=454Isotigs_contig_695;seqs=1;;seqs=2;	1	17	17	14	31.5	31.5	25	68.893	623	623	2.9211e-130	2394500000	72560000	0.000212634	0.0212634		526	196;204;323;578;723;735;1144;1238;1638;1856;1882;2003;2294;2597;2831;2848;2913	True;True;True;True;True;True;True;True;True;True;True;True;True;True;True;True;True	212;220;343;613;797;809;1243;1338;1759;1987;2025;2159;2566;2883;3133;3150;3218	3911;3912;3913;3914;3915;3916;4024;4025;4026;4027;4028;4029;4030;4031;4032;4033;4034;4035;4036;4037;4038;4039;4040;4041;4042;4043;4044;4045;4046;6023;6024;6025;6026;6027;6028;6029;6030;6031;6032;6033;6034;6035;6036;6037;6038;6039;6040;6041;6042;6043;6044;6045;6046;6047;6048;6049;6050;6051;6052;6053;10313;10314;10315;10316;10317;10318;10319;13294;13295;13296;13297;13395;13396;13397;13398;13399;134…	2741;2742;2743;2744;2811;2812;2813;2814;2815;3957;3958;3959;3960;3961;3962;3963;3964;3965;3966;3967;3968;3969;3970;3971;3972;3973;3974;3975;3976;3977;6756;6757;8865;8906;8907;8908;8909;8910;8911;8912;8913;8914;8915;13993;14694;14695;14696;14697;14698;14699;14700;14701;14702;14703;14704;14705;14706;14707;19637;19638;19639;19640;19641;19642;19643;22120;22121;22122;22621;22622;22623;22624;22625;2262…	2743;2811;3960;6757;8865;8907;13993;14706;19642;22122;22627;24628;29772;33925;37498;37624;38275	383;384;385;386		59;85;125;235
centroid=centroid=454Isotigs_contig_6969;seqs=1;;seqs=1;	centroid=centroid=454Isotigs_contig_6969;seqs=1;;seqs=1;	1	1	1	>centroid=centroid=454Isotigs_contig_6969;seqs=1;;seqs=1;	1	1	1	1	2.8	2.8	2.8	47.521	432	432	3.2291e-11	101480000	5340900	1.56513e-05	0.00156513		527	3029	TRUE	3337	59621;59622;59623;59624;59625;59626;59627;59628;59629;59630;59631;59632;59633;59634;59635;59636;59637;59638;59639	39340;39341;39342;39343;39344;39345;39346;39347;39348;39349;39350;39351;39352;39353;39354	39352
centroid=centroid=454Isotigs_contig_70072;seqs=1;;seqs=1;	centroid=centroid=454Isotigs_contig_70072;seqs=1;;seqs=1;	3	3	3	>centroid=centroid=454Isotigs_contig_70072;seqs=1;;seqs=1;	1	3	3	3	9.2	9.2	9.2	48.539	446	446	3.0966e-09	125310000	8353800	2.44805e-05	0.00244805		528	228;2987;3087	True;True;True	244;3293;3397	4373;4374;4375;4376;4377;4378;4379;4380;4381;4382;4383;4384;4385;58836;58837;58838;58839;60732;60733;60734;60735;60736;60737;60738;60739;60740;60741	3016;3017;3018;3019;3020;38944;40015;40016	3017;38944;40015
centroid=centroid=454Isotigs_contig_70388;seqs=1;;seqs=1;	centroid=centroid=454Isotigs_contig_70388;seqs=1;;seqs=1;	3	2	2	>centroid=centroid=454Isotigs_contig_70388;seqs=1;;seqs=1;	1	3	2	2	17.5	13	13	23.335	200	200	3.3599e-11	27917000	2147500	6.29317e-06	0.000629317		529	646;1478;2236	True;True;False	697;1593;2476	11518;26871;26872;26873;26874;26875;26876;42982;42983;42984;42985;42986;42987;42988;42989;42990;42991;42992;42993	7548;17673;17674;28435;28436;28437;28438;28439	7548;17673;28439	387		200
centroid=centroid=454Isotigs_contig_7072;seqs=1;;seqs=1;	centroid=centroid=454Isotigs_contig_7072;seqs=1;;seqs=1;	4	4	4	>centroid=centroid=454Isotigs_contig_7072;seqs=1;;seqs=1;	1	4	4	4	6.6	6.6	6.6	93.28	830	830	7.2355e-35	132220000	3305400	9.68635e-06	0.000968635		530	1216;2538;2551;2577	True;True;True;True	1315;2824;2837;2863	21791;21792;21793;21794;21795;21796;21797;21798;21799;21800;21801;50173;50174;50175;50176;50177;50178;50179;50372;50373;50374;50375;50376;50377;50378;50379;50380;51047;51048;51049;51050;51051	14495;14496;14497;14498;14499;14500;14501;14502;33206;33207;33208;33209;33210;33346;33347;33762	14502;33207;33347;33762
centroid=centroid=454Isotigs_contig_7075;seqs=1;;seqs=1;	centroid=centroid=454Isotigs_contig_7075;seqs=1;;seqs=1;	2	2	2	>centroid=centroid=454Isotigs_contig_7075;seqs=1;;seqs=1;	1	2	2	2	8.2	8.2	8.2	43.609	390	390	7.1542e-13	46887000	2131200	6.2454e-06	0.00062454		531	1226;3050	True;True	1325;3358	21988;21989;21990;21991;21992;21993;21994;21995;21996;60127;60128;60129;60130;60131;60132;60133;60134;60135	14609;14610;14611;14612;14613;14614;39658;39659;39660;39661	14613;39661
centroid=centroid=454Isotigs_contig_71;seqs=3;;seqs=1;	centroid=centroid=454Isotigs_contig_71;seqs=3;;seqs=1;	8	8	8	>centroid=centroid=454Isotigs_contig_71;seqs=3;;seqs=1;	1	8	8	8	34.8	34.8	34.8	27.618	264	264	2.7247e-98	1376500000	105880000	0.000310277	0.0310277		532	251;1126;1347;1648;1794;2432;2433;2580	True;True;True;True;True;True;True;True	267;268;1224;1225;1455;1770;1918;2713;2714;2866	4754;4755;4756;4757;4758;4759;4760;4761;4762;4763;4764;4765;4766;4767;4768;4769;4770;4771;4772;4773;4774;4775;4776;4777;4778;20612;20613;20614;20615;20616;20617;20618;20619;20620;20621;20622;20623;20624;20625;20626;20627;20628;20629;20630;20631;20632;20633;20634;20635;24411;24412;24413;24414;24415;24416;24417;24418;24419;24420;24421;24422;24423;24424;30015;30016;30017;30018;30019;32845;32846;3284…	3223;3224;3225;3226;3227;3228;3229;3230;3231;3232;3233;3234;3235;3236;3237;3238;13843;13844;13845;13846;13847;13848;13849;13850;13851;13852;13853;13854;13855;13856;16171;16172;16173;16174;16175;16176;16177;16178;16179;16180;16181;16182;19772;21649;21650;21651;21652;21653;31570;31571;31572;31573;31574;31575;31576;33782;33783	3224;13843;16178;19772;21652;31572;31573;33783	388;389		55;86
centroid=centroid=454Isotigs_contig_7158;seqs=1;;seqs=1;	centroid=centroid=454Isotigs_contig_7158;seqs=1;;seqs=1;	27	27	27	>centroid=centroid=454Isotigs_contig_7158;seqs=1;;seqs=1;	1	27	27	27	22.7	22.7	22.7	181.02	1558	1558	6.3241e-200	862360000	10027000	2.93838e-05	0.00293838		533	64;100;232;396;626;1193;1278;1405;1425;1483;1540;1542;1697;1705;1729;1774;1855;1885;1948;2152;2221;2231;2292;2474;2873;2980;3158	True;True;True;True;True;True;True;True;True;True;True;True;True;True;True;True;True;True;True;True;True;True;True;True;True;True;True	68;108;248;416;675;1292;1384;1515;1535;1598;1658;1660;1820;1828;1852;1898;1986;2028;2097;2348;2453;2468;2564;2756;3175;3285;3470	1286;1287;1288;1289;2078;2079;2080;2081;2082;2083;2084;4430;4431;4432;4433;4434;4435;4436;4437;4438;7052;7053;7054;7055;7056;7057;11276;11277;11278;11279;11280;11281;11282;11283;11284;11285;11286;21490;21491;21492;21493;21494;21495;21496;21497;21498;21499;21500;21501;23250;23251;23252;23253;23254;23255;23256;23257;23258;23259;23260;25438;25439;25440;25441;25442;25443;25444;25729;25730;25731;25732…	897;898;1535;1536;3061;3062;3063;3064;3065;4652;4653;4654;4655;7436;7437;7438;7439;7440;7441;7442;7443;7444;14334;14335;14336;14337;14338;14339;15555;15556;15557;15558;16845;16846;16847;16848;17000;17001;17002;17699;17700;17701;17702;17703;18281;18282;18284;18285;18286;18287;18288;20428;20429;20430;20431;20432;20433;20776;20777;20778;20779;20780;20781;21010;21516;22117;22118;22119;22637;22638;226…	898;1536;3062;4653;7438;14339;15555;16847;17000;17701;18281;18288;20430;20778;21010;21516;22118;22642;23727;26938;28075;28334;29756;32291;37859;38851;40956	390;391;392		556;821;1519
centroid=centroid=454Isotigs_contig_71616;seqs=1;;seqs=1;	centroid=centroid=454Isotigs_contig_71616;seqs=1;;seqs=1;	4	4	4	>centroid=centroid=454Isotigs_contig_71616;seqs=1;;seqs=1;	1	4	4	4	4.9	4.9	4.9	111.3	982	982	1.2967e-19	13325000	233770	6.85054e-07	6.85054e-05		534	168;705;1582;2845	True;True;True;True	179;778;1702;3147	3252;12986;12987;28757;56566;56567;56568;56569;56570	2316;8693;8694;18999;37609	2316;8693;18999;37609	393		853
centroid=centroid=454Isotigs_contig_72045;seqs=1;;seqs=1;	centroid=centroid=454Isotigs_contig_72045;seqs=1;;seqs=1;	3	3	3	>centroid=centroid=454Isotigs_contig_72045;seqs=1;;seqs=1;	1	3	3	3	23.4	23.4	23.4	24.438	218	218	1.1512e-20	22296000	2026900	5.93976e-06	0.000593976		535	23;545;2751	True;True;True	23;576;3043	234;235;236;237;9738;9739;9740;54338;54339;54340;54341	139;140;6424;36267	140;6424;36267
centroid=centroid=454Isotigs_contig_72620;seqs=1;;seqs=1;	centroid=centroid=454Isotigs_contig_72620;seqs=1;;seqs=1;	1	1	1	>centroid=centroid=454Isotigs_contig_72620;seqs=1;;seqs=1;	1	1	1	1	2.2	2.2	2.2	44.491	405	405	0.0003988	166700000	7247700	2.12391e-05	0.00212391		536	764	TRUE	839	13847;13848;13849;13850;13851;13852;13853;13854;13855;13856;13857;13858;13859;13860;13861;13862;13863	9171;9172;9173;9174;9175;9176;9177;9178;9179;9180;9181	9174
centroid=centroid=454Isotigs_contig_7323;seqs=1;;seqs=1;	centroid=centroid=454Isotigs_contig_7323;seqs=1;;seqs=1;	16	16	14	>centroid=centroid=454Isotigs_contig_7323;seqs=1;;seqs=1;	1	16	16	14	36.5	36.5	34.8	60.819	543	543	5.9555e-198	7077500000	262130000	0.000768162	0.0768162		537	165;469;587;588;826;909;1041;1136;1398;1609;1850;1970;2066;2844;3073;3120	True;True;True;True;True;True;True;True;True;True;True;True;True;True;True;True	175;176;494;625;626;901;986;1132;1235;1508;1729;1978;2123;2228;3146;3381;3432	3191;3192;3193;3194;3195;3196;3197;3198;3199;3200;3201;3202;3203;3204;3205;3206;3207;3208;3209;3210;3211;3212;3213;3214;3215;8275;8276;8277;8278;8279;8280;8281;8282;8283;8284;10567;10568;10569;10570;10571;10572;10573;10574;10575;10576;10577;10578;10579;10580;10581;10582;10583;10584;10585;10586;10587;10588;10589;10590;10591;10592;10593;10594;10595;10596;10597;10598;10599;10600;10601;10602;10603;10…	2289;2290;2291;2292;2293;2294;2295;2296;2297;2298;2299;2300;2301;2302;2303;2304;2305;5474;5475;5476;5477;5478;5479;6985;6986;6987;6988;6989;6990;6991;6992;6993;6994;6995;6996;6997;6998;6999;7000;7001;7002;7003;7004;7005;7006;7007;7008;7009;7010;7011;7012;9884;9885;9886;9887;9888;9889;9890;9891;9892;9893;9894;9895;9896;9897;9898;9899;9900;9901;9902;9903;10683;10684;10685;10686;10687;10688;10689;10…	2298;5477;6999;7012;9899;10693;12643;13918;16749;19266;22049;24047;25515;37607;39854;40272	394;395;396;397;398		81;87;221;335;449
centroid=centroid=454Isotigs_contig_7335;seqs=1;;seqs=1;	centroid=centroid=454Isotigs_contig_7335;seqs=1;;seqs=1;	41	41	41	>centroid=centroid=454Isotigs_contig_7335;seqs=1;;seqs=1;	1	41	41	41	14	14	14	445.52	3982	3982	0	3051900000	15034000	4.40566e-05	0.00440566		538	372;401;431;457;475;524;637;765;953;1033;1119;1145;1204;1221;1279;1519;1588;1810;1824;1825;1835;1840;1931;1951;1975;2068;2072;2360;2451;2463;2589;2667;2679;2680;2715;2732;2881;3103;3114;3185;3202	True;True;True;True;True;True;True;True;True;True;True;True;True;True;True;True;True;True;True;True;True;True;True;True;True;True;True;True;True;True;True;True;True;True;True;True;True;True;True;True;True	392;421;452;480;500;553;688;840;1034;1124;1216;1244;1303;1320;1385;1635;1708;1934;1948;1949;1961;1968;2080;2100;2128;2230;2234;2635;2733;2745;2875;2956;2970;2971;3006;3023;3184;3414;3426;3498;3515	6785;6786;7091;7092;7093;7094;7095;7096;7097;7098;7099;7100;7101;7102;7561;7562;7563;7564;7565;7566;7567;7568;7569;8012;8013;8014;8015;8016;8017;8018;8019;8020;8021;8022;8023;8539;8540;8541;8542;9412;9413;9414;9415;9416;9417;11426;11427;11428;11429;11430;11431;11432;11433;11434;11435;11436;11437;11438;11439;11440;11441;11442;13864;13865;13866;13867;13868;13869;13870;17121;17122;17123;17124;17125;…	4474;4668;4669;4670;4671;4672;4673;4980;4981;4982;4983;4984;4985;4986;5284;5285;5286;5287;5288;5289;5290;5291;5716;5717;5718;5719;6236;6237;7508;7509;7510;7511;7512;7513;9182;9183;11397;11398;11399;11400;11401;11402;11403;12603;12604;12605;12606;12607;12608;12609;13769;13770;13771;13772;13773;13774;13775;13776;13777;13778;13779;13994;13995;13996;14433;14434;14522;14523;14524;14525;14526;14527;145…	4474;4668;4985;5289;5718;6237;7509;9183;11399;12608;13772;13995;14434;14529;15564;18188;19173;21765;21864;21867;21977;22021;23213;23748;24099;25527;25590;30557;31708;31892;33849;35291;35461;35464;35661;36048;37921;40177;40242;41148;41285	399;400;401;402;403;404;405;406;407;408		146;165;1139;1270;1420;1422;1601;1726;2153;3755
centroid=centroid=454Isotigs_contig_7341;seqs=1;;seqs=1;	centroid=centroid=454Isotigs_contig_7341;seqs=1;;seqs=1;	4	4	4	>centroid=centroid=454Isotigs_contig_7341;seqs=1;;seqs=1;	1	4	4	4	23.5	23.5	23.5	29.166	294	294	3.1135e-42	827270000	91918000	0.000269362	0.0269362		539	1329;1349;2001;2507	True;True;True;True	1437;1457;2156;2790	24136;24137;24138;24139;24140;24141;24142;24143;24144;24145;24146;24147;24148;24149;24150;24151;24152;24153;24154;24155;24156;24157;24158;24159;24160;24161;24162;24163;24455;24456;24457;24458;24459;24460;24461;24462;24463;37276;37277;37278;37279;37280;37281;37282;37283;37284;49440;49441;49442;49443	15976;15977;15978;15979;15980;15981;15982;15983;15984;15985;15986;15987;15988;15989;15990;15991;15992;15993;15994;15995;16194;16195;16196;16197;24576;24577;24578;32825;32826	15994;16197;24576;32825	409;410		124;222
centroid=centroid=454Isotigs_contig_7386;seqs=1;;seqs=1;	centroid=centroid=454Isotigs_contig_7386;seqs=1;;seqs=1;	6	6	6	>centroid=centroid=454Isotigs_contig_7386;seqs=1;;seqs=1;	1	6	6	6	14.5	14.5	14.5	55.541	495	495	1.6058e-25	220500000	7350000	2.15389e-05	0.00215389		540	604;1426;1786;2414;2855;2890	True;True;True;True;True;True	648;1536;1910;2694;3157;3195	10874;10875;10876;10877;10878;10879;10880;10881;25736;25737;25738;25739;25740;25741;25742;25743;25744;25745;25746;25747;25748;25749;32731;47292;47293;47294;47295;47296;56661;56662;56663;56664;56665;56666;56667;56668;56669;56670;56671;56672;56673;56674;57341;57342;57343;57344;57345;57346	7146;17003;17004;17005;21590;31264;31265;37644;37645;37646;37647;38060;38061;38062;38063	7146;17004;21590;31264;37646;38063
centroid=centroid=454Isotigs_contig_74050;seqs=1;;seqs=1;	centroid=centroid=454Isotigs_contig_74050;seqs=1;;seqs=1;	1	1	1	>centroid=centroid=454Isotigs_contig_74050;seqs=1;;seqs=1;	1	1	1	1	5.6	5.6	5.6	37.534	321	321	1.0834e-06	11981000	665630	1.9506e-06	0.00019506		541	38	TRUE	42	794;795;796;797	547;548	547
centroid=centroid=454Isotigs_contig_74063;seqs=1;;seqs=1;	centroid=centroid=454Isotigs_contig_74063;seqs=1;;seqs=1;	1	1	1	>centroid=centroid=454Isotigs_contig_74063;seqs=1;;seqs=1;	1	1	1	1	10.6	10.6	10.6	9.6999	94	94	2.5605e-06	703460000	703460000	0.00206146	0.206146		542	2076	TRUE	2241	38821;38822;38823;38824;38825;38826;38827;38828;38829;38830;38831;38832;38833;38834;38835;38836;38837;38838;38839;38840;38841;38842;38843;38844;38845;38846;38847;38848;38849	25702;25703;25704;25705;25706;25707;25708;25709;25710;25711;25712;25713;25714;25715;25716;25717;25718;25719	25717
centroid=centroid=454Isotigs_contig_74191;seqs=1;;seqs=1;	centroid=centroid=454Isotigs_contig_74191;seqs=1;;seqs=1;	1	1	1	>centroid=centroid=454Isotigs_contig_74191;seqs=1;;seqs=1;	1	1	1	1	4.3	4.3	4.3	34.163	301	301	0.0011074	15553000	1110900	3.25545e-06	0.000325545		543	535	TRUE	566	9639;9640;9641;9642;9643	6390	6390
centroid=centroid=454Isotigs_contig_74794;seqs=1;;seqs=1;	centroid=centroid=454Isotigs_contig_74794;seqs=1;;seqs=1;	1	1	1	>centroid=centroid=454Isotigs_contig_74794;seqs=1;;seqs=1;	1	1	1	1	6.8	6.8	6.8	25.684	235	235	6.6056e-09	42073000	3506100	1.02745e-05	0.00102745		544	3063	TRUE	3371	60322;60323;60324;60325;60326;60327;60328;60329;60330;60331;60332	39773;39774;39775;39776;39777;39778	39773
centroid=centroid=454Isotigs_contig_7508;seqs=1;;seqs=1;	centroid=centroid=454Isotigs_contig_7508;seqs=1;;seqs=1;	13	13	13	>centroid=centroid=454Isotigs_contig_7508;seqs=1;;seqs=1;	1	13	13	13	44.4	44.4	44.4	27.117	241	241	1.0134e-161	85182000000	9464700000	0.027736	2.7736		545	51;52;80;533;1615;1728;2004;2091;2285;2571;3023;3216;3217	True;True;True;True;True;True;True;True;True;True;True;True;True	55;56;86;563;564;1735;1851;2160;2259;2554;2555;2556;2557;2857;3331;3530;3531	1047;1048;1049;1050;1051;1052;1053;1054;1055;1056;1057;1058;1059;1060;1061;1062;1063;1064;1065;1066;1067;1068;1069;1070;1071;1072;1073;1074;1075;1076;1077;1078;1079;1080;1081;1082;1083;1084;1085;1086;1087;1088;1089;1090;1091;1092;1093;1094;1095;1096;1097;1098;1099;1100;1101;1102;1103;1104;1105;1106;1107;1108;1109;1110;1111;1112;1113;1114;1115;1116;1117;1118;1119;1120;1121;1122;1123;1124;1125;1126…	746;747;748;749;750;751;752;753;754;755;756;757;758;759;760;761;762;763;764;765;766;767;768;769;770;771;772;773;774;775;776;777;778;779;780;781;782;783;784;785;786;787;788;789;790;791;792;793;794;795;796;797;798;799;800;801;802;803;804;805;806;807;808;809;810;811;812;813;814;815;816;817;818;1202;1203;1204;1205;1206;1207;1208;1209;1210;1211;1212;1213;1214;1215;1216;1217;1218;1219;1220;1221;1222;12…	761;809;1209;6363;19384;21009;24648;25916;29712;33709;39288;41524;41525	411;412;413;414;415		156;180;219;226;230
centroid=centroid=454Isotigs_contig_7563;seqs=1;;seqs=1;	centroid=centroid=454Isotigs_contig_7563;seqs=1;;seqs=1;	6	6	6	>centroid=centroid=454Isotigs_contig_7563;seqs=1;;seqs=1;	1	6	6	6	28.3	28.3	28.3	26.183	233	233	3.0634e-100	6104800000	406990000	0.00119267	0.119267		546	923;1186;1252;1420;2153;3179	True;True;True;True;True;True	1001;1285;1354;1530;2349;2350;2351;3491;3492	16654;16655;16656;16657;16658;16659;16660;16661;16662;16663;16664;16665;16666;16667;16668;16669;16670;16671;16672;16673;16674;16675;16676;16677;16678;16679;16680;16681;16682;16683;16684;16685;16686;16687;16688;21380;21381;21382;21383;21384;21385;21386;21387;21388;21389;21390;21391;21392;21393;21394;21395;21396;21397;22713;22714;22715;22716;22717;22718;25636;25637;25638;25639;25640;25641;40703;407…	11099;11100;11101;11102;11103;11104;11105;11106;11107;11108;11109;11110;11111;11112;11113;11114;11115;11116;11117;11118;11119;11120;11121;11122;11123;11124;11125;11126;11127;11128;11129;11130;14259;14260;14261;14262;14263;14264;14265;15169;15170;15171;16954;16955;26939;26940;26941;26942;26943;26944;26945;26946;26947;26948;26949;26950;26951;26952;26953;26954;26955;26956;26957;26958;26959;26960;269…	11107;14260;15171;16954;26959;41082	416;417		118;169
centroid=centroid=454Isotigs_contig_75801;seqs=2;;seqs=1;	centroid=centroid=454Isotigs_contig_75801;seqs=2;;seqs=1;	6	6	6	>centroid=centroid=454Isotigs_contig_75801;seqs=2;;seqs=1;	1	6	6	6	32.4	32.4	32.4	37.672	339	339	2.0506e-66	983610000	75662000	0.000221725	0.0221725		547	27;347;352;762;2928;2971	True;True;True;True;True;True	27;367;372;837;3233;3276	303;304;305;306;307;308;309;310;311;312;313;314;315;316;317;318;319;320;321;322;323;324;325;326;6415;6416;6417;6418;6419;6420;6421;6422;6423;6424;6462;6463;6464;6465;6466;6467;6468;6469;6470;6471;6472;6473;6474;6475;6476;6477;6478;6479;6480;13801;13802;13803;13804;13805;13806;13807;13808;13809;13810;13811;13812;13813;13814;13815;13816;13817;13818;13819;13820;13821;13822;13823;13824;13825;57861;57…	175;176;177;178;179;180;4262;4263;4264;4265;4266;4267;4268;4269;4270;4289;4290;4291;4292;4293;4294;4295;4296;4297;4298;4299;4300;4301;9143;9144;9145;9146;9147;9148;9149;9150;9151;9152;9153;9154;9155;9156;9157;9158;38358;38359;38786;38787;38788;38789;38790;38791;38792;38793;38794;38795;38796;38797	178;4267;4299;9150;38359;38791
centroid=centroid=454Isotigs_contig_7594;seqs=1;;seqs=1;	centroid=centroid=454Isotigs_contig_7594;seqs=1;;seqs=1;	4	4	4	>centroid=centroid=454Isotigs_contig_7594;seqs=1;;seqs=1;	1	4	4	4	43.9	43.9	43.9	13.45	123	123	1.1084e-12	135000000	22500000	6.59354e-05	0.00659354		548	139;932;1414;1583	True;True;True;True	147;1013;1524;1703	2787;2788;2789;2790;2791;2792;2793;2794;2795;2796;2797;2798;2799;2800;2801;2802;2803;16860;16861;25513;28758;28759;28760;28761;28762;28763;28764;28765	2053;2054;2055;11255;16891;19000	2055;11255;16891;19000	418		105
centroid=centroid=454Isotigs_contig_76025;seqs=1;;seqs=1;	centroid=centroid=454Isotigs_contig_76025;seqs=1;;seqs=1;	1	1	1	>centroid=centroid=454Isotigs_contig_76025;seqs=1;;seqs=1;	1	1	1	1	5.5	5.5	5.5	25.258	220	220	2.8929e-11	21550000	1539300	4.51086e-06	0.000451086		549	2619	TRUE	2906	51719;51720;51721;51722;51723;51724;51725;51726;51727;51728	34233;34234;34235;34236;34237;34238;34239;34240	34237
centroid=centroid=454Isotigs_contig_763;seqs=1;;seqs=1;	centroid=centroid=454Isotigs_contig_763;seqs=1;;seqs=1;	3	3	3	>centroid=centroid=454Isotigs_contig_763;seqs=1;;seqs=1;	1	3	3	3	12.4	12.4	12.4	32.827	306	306	9.0554e-12	42173000	2480800	7.26989e-06	0.000726989		550	1444;1780;2981	True;True;True	1556;1904;3286	26152;26153;26154;26155;32686;32687;32688;32689;32690;32691;32692;32693;32694;58712;58713;58714	17231;21563;21564;21565;21566;21567;38852	17231;21563;38852	419		303
centroid=centroid=454Isotigs_contig_76308;seqs=1;;seqs=1;	centroid=centroid=454Isotigs_contig_76308;seqs=1;;seqs=1;	1	1	1	>centroid=centroid=454Isotigs_contig_76308;seqs=1;;seqs=1;	1	1	1	1	4.3	4.3	4.3	40.148	368	368	2.9098e-05	13021000	685320	2.00831e-06	0.000200831		551	1280	TRUE	1386	23290;23291;23292;23293;23294;23295;23296	15571	15571	420		318
centroid=centroid=454Isotigs_contig_7641;seqs=1;;seqs=1;	centroid=centroid=454Isotigs_contig_7641;seqs=1;;seqs=1;	2	1	1	>centroid=centroid=454Isotigs_contig_7641;seqs=1;;seqs=1;	1	2	1	1	9	5.1	5.1	29.22	255	255	9.4605e-11	11013000	647840	1.89847e-06	0.000189847		552	459;2653	False;True	482;483;2941	8025;8026;8027;8028;8029;8030;8031;8032;8033;8034;8035;8036;8037;8038;8039;8040;8041;8042;8043;8044;8045;8046;8047;8048;8049;8050;8051;8052;8053;8054;8055;8056;8057;8058;8059;8060;8061;8062;8063;8064;8065;8066;8067;8068;8069;8070;8071;8072;8073;8074;8075;8076;8077;8078;8079;8080;8081;52639;52640	5293;5294;5295;5296;5297;5298;5299;5300;5301;5302;5303;5304;5305;5306;5307;5308;5309;5310;5311;5312;5313;5314;5315;5316;5317;5318;5319;5320;5321;5322;5323;5324;5325;5326;5327;5328;5329;35103;35104	5307;35103	120		234
centroid=centroid=454Isotigs_contig_77520;seqs=1;;seqs=1;	centroid=centroid=454Isotigs_contig_77520;seqs=1;;seqs=1;	2	2	2	>centroid=centroid=454Isotigs_contig_77520;seqs=1;;seqs=1;	1	2	2	2	9.6	9.6	9.6	25.348	230	230	1.7302e-06	387300000	48413000	0.000141873	0.0141873		553	2588;2952	True;True	2874;3257	51189;51190;51191;51192;51193;51194;51195;51196;51197;51198;51199;58273;58274;58275;58276;58277;58278;58279;58280;58281;58282;58283;58284;58285;58286;58287;58288;58289;58290;58291;58292;58293;58294;58295	33845;33846;38619;38620;38621;38622;38623;38624;38625;38626;38627;38628;38629;38630;38631;38632;38633;38634;38635;38636;38637;38638	33846;38638
centroid=centroid=454Isotigs_contig_7760;seqs=1;;seqs=1;	centroid=centroid=454Isotigs_contig_7760;seqs=1;;seqs=1;	2	2	2	>centroid=centroid=454Isotigs_contig_7760;seqs=1;;seqs=1;	1	2	2	2	5.5	5.5	5.5	61.475	526	526	1.832e-10	51194000	2133100	6.25097e-06	0.000625097		554	781;1160	True;True	856;1259	14209;14210;14211;14212;14213;14214;21086;21087;21088;21089;21090;21091;21092	9412;9413;14095;14096	9412;14096
centroid=centroid=454Isotigs_contig_77768;seqs=1;;seqs=1;	centroid=centroid=454Isotigs_contig_77768;seqs=1;;seqs=1;	1	1	1	>centroid=centroid=454Isotigs_contig_77768;seqs=1;;seqs=1;	1	1	1	1	1.8	1.8	1.8	88.418	800	800	0.0015306	6174500	205820	6.03148e-07	6.03148e-05		555	1291	TRUE	1398	23481;23482	15679	15679
centroid=centroid=454Isotigs_contig_77827;seqs=1;;seqs=1;	centroid=centroid=454Isotigs_contig_77827;seqs=1;;seqs=1;	4	4	4	>centroid=centroid=454Isotigs_contig_77827;seqs=1;;seqs=1;	1	4	4	4	31.5	31.5	31.5	18.809	168	168	2.8519e-16	164510000	20564000	6.0262e-05	0.0060262		556	429;611;2644;2658	True;True;True;True	450;656;2932;2946	7547;7548;7549;10967;10968;10969;10970;10971;10972;10973;10974;10975;10976;10977;10978;52343;52344;52345;52346;52347;52348;52349;52350;52351;52352;52353;52685;52686;52687;52688;52689;52690;52691;52692	4974;7200;7201;7202;34876;34877;34878;34879;34880;34881;34882;34883;35125;35126;35127;35128	4974;7200;34882;35128
centroid=centroid=454Isotigs_contig_7807;seqs=1;;seqs=1;	centroid=centroid=454Isotigs_contig_7807;seqs=1;;seqs=1;	12	12	12	>centroid=centroid=454Isotigs_contig_7807;seqs=1;;seqs=1;	1	12	12	12	30.8	30.8	30.8	50.693	461	461	2.3286e-160	3532400000	160560000	0.000470515	0.0470515		557	0;215;417;992;2094;2116;2165;2237;2302;2542;2807;2877	True;True;True;True;True;True;True;True;True;True;True;True	0;231;438;1077;2262;2294;2371;2372;2477;2478;2574;2828;3105;3179	0;1;2;3;4;5;6;7;8;9;10;11;12;13;14;15;16;17;18;19;20;21;22;23;24;25;26;27;28;29;30;31;32;33;34;35;36;37;38;39;40;41;42;43;44;45;46;47;48;49;50;51;52;4225;4226;4227;4228;4229;4230;4231;4232;4233;4234;4235;4236;4237;4238;4239;4240;4241;4242;4243;4244;4245;4246;4247;7343;7344;7345;7346;7347;7348;7349;7350;7351;7352;7353;7354;7355;7356;7357;7358;7359;7360;7361;7362;7363;7364;7365;18054;18055;18056;18…	0;1;2;3;4;5;6;7;8;9;10;11;12;13;14;15;16;17;18;19;20;21;22;23;24;25;26;27;28;29;30;31;32;33;34;35;36;37;38;39;40;2936;2937;2938;2939;2940;2941;2942;2943;2944;2945;2946;2947;2948;2949;2950;2951;2952;4841;4842;4843;4844;4845;4846;4847;4848;4849;4850;4851;4852;4853;4854;4855;4856;4857;4858;4859;4860;12038;12039;12040;12041;12042;12043;12044;12045;12046;12047;12048;12049;12050;12051;12052;12053;25927…	5;2943;4841;12047;25932;26226;27303;28454;29792;33222;37199;37871	421;422;423;424		80;156;453;457
centroid=centroid=454Isotigs_contig_7809;seqs=2;;seqs=1;	centroid=centroid=454Isotigs_contig_7809;seqs=2;;seqs=1;	16	16	16	>centroid=centroid=454Isotigs_contig_7809;seqs=2;;seqs=1;	1	16	16	16	53	53	53	34.684	304	304	2.1583e-265	19599000000	1088800000	0.00319069	0.319069		558	169;374;682;969;970;1460;1479;1502;1525;1634;1635;1757;2316;2475;2504;2618	True;True;True;True;True;True;True;True;True;True;True;True;True;True;True;True	180;181;394;744;1050;1051;1052;1053;1572;1594;1618;1642;1755;1756;1881;2588;2589;2757;2787;2905	3253;3254;3255;3256;3257;3258;3259;3260;3261;3262;3263;3264;3265;3266;3267;3268;3269;3270;3271;3272;3273;3274;3275;3276;3277;3278;3279;3280;3281;3282;3283;3284;3285;3286;3287;3288;3289;3290;3291;3292;3293;3294;3295;3296;3297;3298;3299;3300;3301;3302;3303;3304;3305;3306;3307;3308;3309;3310;3311;3312;3313;3314;3315;3316;3317;3318;3319;6792;6793;6794;6795;6796;6797;6798;12179;12180;12181;12182;17413…	2317;2318;2319;2320;2321;2322;2323;2324;2325;2326;2327;2328;2329;2330;2331;2332;2333;2334;2335;2336;2337;2338;2339;2340;2341;2342;2343;2344;2345;2346;2347;2348;2349;2350;2351;2352;2353;2354;2355;2356;2357;2358;2359;2360;2361;2362;2363;2364;2365;2366;2367;2368;2369;2370;2371;2372;2373;2374;2375;4476;4477;4478;7898;7899;7900;11569;11570;11571;11572;11573;11574;11575;11576;11577;11578;11579;11580;11…	2329;4476;7899;11586;11602;17393;17685;17987;18215;19613;19616;21292;29897;32294;32797;34215	425;426;427		94;190;259
centroid=centroid=454Isotigs_contig_784;seqs=2;;seqs=1;	centroid=centroid=454Isotigs_contig_784;seqs=2;;seqs=1;	1	1	1	>centroid=centroid=454Isotigs_contig_784;seqs=2;;seqs=1;	1	1	1	1	8.1	8.1	8.1	23.301	209	209	2.7749e-07	2004300000	182210000	0.00053396	0.053396		559	591	TRUE	630;631;632;633	10666;10667;10668;10669;10670;10671;10672;10673;10674;10675;10676;10677;10678;10679;10680;10681;10682;10683;10684;10685;10686;10687;10688;10689;10690;10691;10692;10693;10694;10695;10696;10697;10698;10699;10700;10701;10702;10703;10704;10705;10706;10707;10708;10709;10710;10711;10712;10713;10714;10715;10716;10717;10718;10719;10720;10721;10722;10723;10724;10725;10726;10727;10728;10729;10730;10731;107…	7035;7036;7037;7038;7039;7040;7041;7042;7043;7044;7045;7046;7047;7048;7049;7050;7051;7052;7053;7054;7055;7056;7057;7058;7059;7060;7061;7062;7063;7064;7065;7066;7067;7068;7069;7070;7071;7072;7073;7074;7075;7076;7077;7078	7063	428;429;430		198;199;204
centroid=centroid=454Isotigs_contig_7857;seqs=1;;seqs=1;	centroid=centroid=454Isotigs_contig_7857;seqs=1;;seqs=1;	2	2	2	>centroid=centroid=454Isotigs_contig_7857;seqs=1;;seqs=1;	1	2	2	2	25	25	25	10.825	92	92	1.8783e-07	38832000	9708100	2.84492e-05	0.00284492		560	869;3016	True;True	945;3324	15661;15662;15663;15664;59454;59455;59456;59457;59458;59459;59460;59461	10312;39256;39257	10312;39256	431		14
centroid=centroid=454Isotigs_contig_78579;seqs=1;;seqs=1;	centroid=centroid=454Isotigs_contig_78579;seqs=1;;seqs=1;	8	8	8	>centroid=centroid=454Isotigs_contig_78579;seqs=1;;seqs=1;	1	8	8	8	15.8	15.8	15.8	56.515	495	495	9.9958e-35	354100000	11422000	3.34718e-05	0.00334718		561	569;734;1248;1292;1293;1876;2811;3215	True;True;True;True;True;True;True;True	601;808;1349;1399;1400;2016;3109;3529	10091;10092;10093;10094;10095;10096;10097;10098;10099;10100;10101;10102;10103;10104;10105;10106;13381;13382;13383;13384;13385;13386;13387;13388;13389;13390;13391;13392;13393;13394;22482;22483;22484;22485;22486;22487;22488;22489;22490;22491;22492;23483;23484;23485;23486;23487;23488;23489;23490;23491;23492;23493;23494;23495;34254;34255;34256;34257;34258;34259;34260;34261;34262;34263;34264;34265;342…	6633;6634;6635;6636;6637;6638;6639;6640;6641;6642;8899;8900;8901;8902;8903;8904;8905;15021;15022;15023;15024;15025;15026;15680;15681;15682;22499;22500;22501;22502;22503;22504;22505;22506;22507;22508;37271;41522;41523	6642;8904;15024;15680;15682;22508;37271;41522	432;433		287;468
centroid=centroid=454Isotigs_contig_7877;seqs=1;;seqs=1;	centroid=centroid=454Isotigs_contig_7877;seqs=1;;seqs=1;	3	3	3	>centroid=centroid=454Isotigs_contig_7877;seqs=1;;seqs=1;	1	3	3	3	20.8	20.8	20.8	27.301	259	259	4.7337e-14	116410000	14551000	4.26412e-05	0.00426412		562	350;1107;1645	True;True;True	370;1202;1767	6441;6442;6443;6444;6445;6446;6447;6448;6449;20336;20337;20338;20339;20340;20341;20342;20343;20344;29947;29948;29949;29950;29951;29952;29953;29954;29955;29956;29957;29958	4276;4277;4278;4279;4280;4281;13683;19734	4280;13683;19734
centroid=centroid=454Isotigs_contig_79562;seqs=1;;seqs=1;	centroid=centroid=454Isotigs_contig_79562;seqs=1;;seqs=1;	3	3	3	>centroid=centroid=454Isotigs_contig_79562;seqs=1;;seqs=1;	1	3	3	3	16.7	16.7	16.7	32.908	293	293	3.484e-16	1095800000	109580000	0.00032112	0.032112		563	719;2420;2545	True;True;True	792;2700;2831	13179;13180;13181;13182;13183;13184;13185;13186;13187;47379;47380;47381;47382;47383;47384;47385;47386;47387;47388;47389;47390;47391;47392;47393;47394;47395;47396;47397;47398;47399;47400;47401;47402;47403;47404;47405;47406;47407;50251;50252;50253;50254;50255;50256;50257;50258;50259;50260;50261;50262	8790;8791;31317;31318;31319;31320;31321;31322;31323;31324;31325;31326;31327;31328;31329;31330;33263;33264;33265	8790;31330;33265
centroid=centroid=454Isotigs_contig_7977;seqs=1;;seqs=1;	centroid=centroid=454Isotigs_contig_7977;seqs=1;;seqs=1;	4	4	4	>centroid=centroid=454Isotigs_contig_7977;seqs=1;;seqs=1;	1	4	4	4	34.9	34.9	34.9	16.534	146	146	1.3411e-22	261720000	37388000	0.000109564	0.0109564		564	951;1857;1926;2117	True;True;True;True	1032;1988;1989;2075;2295	17111;17112;17113;17114;17115;17116;17117;17118;33733;33734;33735;33736;33737;33738;33739;33740;33741;33742;33743;33744;33745;33746;33747;33748;35383;35384;35385;35386;35387;35388;35389;39677;39678;39679;39680;39681;39682;39683	11394;11395;22123;22124;22125;22126;22127;22128;22129;22130;22131;22132;22133;22134;22135;22136;23186;23187;23188;23189;26227;26228	11395;22131;23187;26227	434		82
centroid=centroid=454Isotigs_contig_7980;seqs=1;;seqs=1;	centroid=centroid=454Isotigs_contig_7980;seqs=1;;seqs=1;	1	1	1	>centroid=centroid=454Isotigs_contig_7980;seqs=1;;seqs=1;	1	1	1	1	3.3	3.3	3.3	43.316	395	395	0.00013342	9301700	422810	1.23903e-06	0.000123903		565	1474	TRUE	1588	26813	17640	17640	435		346
centroid=centroid=454Isotigs_contig_8037;seqs=1;;seqs=1;	centroid=centroid=454Isotigs_contig_8037;seqs=1;;seqs=1;	1	1	1	>centroid=centroid=454Isotigs_contig_8037;seqs=1;;seqs=1;	1	1	1	1	9.3	9.3	9.3	21.918	193	193	2.545e-06	7965200	796520	2.33417e-06	0.000233417		566	3106	TRUE	3418	61108;61109	40211	40211
centroid=centroid=454Isotigs_contig_80634;seqs=1;;seqs=1;	centroid=centroid=454Isotigs_contig_80634;seqs=1;;seqs=1;	1	1	1	>centroid=centroid=454Isotigs_contig_80634;seqs=1;;seqs=1;	1	1	1	1	3.1	3.1	3.1	54.532	489	489	0.0012662	1625100	101570	2.97647e-07	2.97647e-05		567	1173	TRUE	1272	21237	14174	14174
centroid=centroid=454Isotigs_contig_80985;seqs=1;;seqs=1;	centroid=centroid=454Isotigs_contig_80985;seqs=1;;seqs=1;	1	1	1	>centroid=centroid=454Isotigs_contig_80985;seqs=1;;seqs=1;	1	1	1	1	8	8	8	23.114	199	199	0.00020766	9349700	719210	2.10762e-06	0.000210762		568	532	TRUE	562	9556;9557;9558;9559;9560	6330;6331	6330
centroid=centroid=454Isotigs_contig_81408;seqs=1;;seqs=1;	centroid=centroid=454Isotigs_contig_81408;seqs=1;;seqs=1;	1	1	1	>centroid=centroid=454Isotigs_contig_81408;seqs=1;;seqs=1;	1	1	1	1	1.8	1.8	1.8	93.862	828	828	0.00076227	12398000	269530	7.89848e-07	7.89848e-05		569	14	TRUE	14	178;179;180;181;182	119;120	120
centroid=centroid=454Isotigs_contig_81515;seqs=1;;seqs=1;	centroid=centroid=454Isotigs_contig_81515;seqs=1;;seqs=1;	1	1	1	>centroid=centroid=454Isotigs_contig_81515;seqs=1;;seqs=1;	1	1	1	1	4.3	4.3	4.3	37.642	351	351	0.00085535	6704700	419040	1.22798e-06	0.000122798		570	1203	TRUE	1302	21622;21623;21624;21625	14432	14432
centroid=centroid=454Isotigs_contig_821;seqs=1;;seqs=1;	centroid=centroid=454Isotigs_contig_821;seqs=1;;seqs=1;	11	11	11	>centroid=centroid=454Isotigs_contig_821;seqs=1;;seqs=1;	1	11	11	11	52.1	52.1	52.1	23.316	215	215	1.2898e-252	43695000000	3972200000	0.0116404	1.16404		571	120;297;301;853;854;1755;1790;1815;1816;1826;2327	True;True;True;True;True;True;True;True;True;True;True	128;317;321;928;929;1879;1914;1939;1940;1950;1951;2602	2347;2348;2349;2350;2351;2352;2353;2354;2355;2356;2357;2358;2359;2360;2361;2362;2363;2364;2365;2366;2367;2368;2369;2370;2371;2372;2373;2374;2375;2376;2377;2378;2379;2380;2381;2382;2383;2384;2385;2386;2387;2388;2389;2390;2391;5604;5605;5606;5607;5608;5609;5610;5611;5612;5613;5614;5615;5616;5617;5618;5619;5620;5621;5622;5623;5624;5625;5626;5627;5628;5629;5630;5631;5632;5633;5704;5705;5706;5707;5708…	1692;1693;1694;1695;1696;1697;1698;1699;1700;1701;1702;1703;1704;1705;1706;1707;1708;1709;1710;1711;1712;1713;1714;1715;1716;3675;3676;3677;3678;3679;3680;3681;3682;3683;3684;3685;3686;3687;3688;3689;3690;3691;3692;3693;3694;3695;3696;3697;3698;3748;3749;3750;3751;3752;3753;3754;10106;10107;10108;10109;10110;10111;10112;10113;10114;10115;10116;10117;10118;10119;10120;10121;10122;10123;10124;10125…	1699;3694;3753;10108;10171;21288;21612;21787;21803;21902;30188	436;437		175;185
centroid=centroid=454Isotigs_contig_8216;seqs=1;;seqs=1;	centroid=centroid=454Isotigs_contig_8216;seqs=1;;seqs=1;	11	11	6	>centroid=centroid=454Isotigs_contig_8216;seqs=1;;seqs=1;	1	11	11	6	47.9	47.9	28.8	28.921	257	257	5.1293e-97	1928100000	128540000	0.000376682	0.0376682		572	6;12;63;459;526;677;1105;1956;1958;3190;3191	True;True;True;True;True;True;True;True;True;True;True	6;12;67;482;483;556;735;1200;2105;2107;3503;3504	100;101;102;103;104;105;106;107;108;109;110;111;112;113;114;115;116;117;118;119;120;121;122;123;152;153;154;155;156;157;158;159;160;161;162;163;164;165;166;167;1284;1285;8025;8026;8027;8028;8029;8030;8031;8032;8033;8034;8035;8036;8037;8038;8039;8040;8041;8042;8043;8044;8045;8046;8047;8048;8049;8050;8051;8052;8053;8054;8055;8056;8057;8058;8059;8060;8061;8062;8063;8064;8065;8066;8067;8068;8069;8070…	70;71;72;73;74;75;76;77;78;79;80;81;82;83;84;85;86;100;101;102;103;104;105;106;107;108;109;110;111;112;896;5293;5294;5295;5296;5297;5298;5299;5300;5301;5302;5303;5304;5305;5306;5307;5308;5309;5310;5311;5312;5313;5314;5315;5316;5317;5318;5319;5320;5321;5322;5323;5324;5325;5326;5327;5328;5329;6286;6287;6288;6289;6290;6291;6292;6293;6294;6295;6296;6297;6298;6299;6300;7774;7775;7776;7777;7778;13676;1…	81;111;896;5307;6296;7778;13677;23760;23799;41160;41171	120		222
centroid=centroid=454Isotigs_contig_8282;seqs=1;;seqs=1;	centroid=centroid=454Isotigs_contig_8282;seqs=1;;seqs=1;	3	3	3	>centroid=centroid=454Isotigs_contig_8282;seqs=1;;seqs=1;	1	3	3	3	22.4	22.4	22.4	22.253	205	205	1.2646e-20	310070000	34452000	0.00010096	0.010096		573	590;1597;2416	True;True;True	629;1717;2696	10658;10659;10660;10661;10662;10663;10664;10665;29013;29014;29015;29016;29017;29018;29019;29020;29021;29022;29023;29024;29025;29026;29027;29028;29029;47309;47310;47311;47312;47313;47314	7032;7033;7034;19198;19199;19200;19201;19202;19203;19204;19205;19206;19207;19208;31277;31278	7032;19202;31277	438		58
centroid=centroid=454Isotigs_contig_83512;seqs=1;;seqs=1;	centroid=centroid=454Isotigs_contig_83512;seqs=1;;seqs=1;	3	3	3	>centroid=centroid=454Isotigs_contig_83512;seqs=1;;seqs=1;	1	3	3	3	46.7	46.7	46.7	10.245	92	92	1.0809e-24	280320000	93440000	0.000273822	0.0273822		574	1286;1308;2409	True;True;True	1393;1416;2689	23393;23394;23395;23396;23397;23398;23399;23400;23401;23402;23403;23404;23405;23406;23407;23408;23409;23410;23411;23412;23413;23414;23415;23416;23417;23418;23419;23420;23730;23731;47241;47242;47243;47244;47245;47246;47247;47248;47249;47250;47251;47252;47253;47254;47255;47256;47257;47258;47259;47260	15631;15632;15633;15634;15635;15636;15637;15638;15639;15640;15775;31233;31234;31235;31236;31237;31238;31239;31240;31241;31242;31243;31244;31245;31246;31247;31248	15636;15775;31246	439		15
centroid=centroid=454Isotigs_contig_8371;seqs=1;;seqs=1;	centroid=centroid=454Isotigs_contig_8371;seqs=1;;seqs=1;	1	1	1	>centroid=centroid=454Isotigs_contig_8371;seqs=1;;seqs=1;	1	1	1	1	5.2	5.2	5.2	25.802	230	230	0.00036769	627300000	62730000	0.000183828	0.0183828		575	2037	TRUE	2195	37878;37879;37880;37881;37882;37883;37884;37885;37886;37887;37888;37889;37890;37891;37892;37893;37894;37895;37896;37897;37898	24965;24966;24967;24968;24969;24970;24971	24966
centroid=centroid=454Isotigs_contig_84589;seqs=1;;seqs=1;	centroid=centroid=454Isotigs_contig_84589;seqs=1;;seqs=1;	19	19	18	>centroid=centroid=454Isotigs_contig_84589;seqs=1;;seqs=1;	1	19	19	18	27.9	27.9	26.7	102.72	914	914	6.9436e-202	9203800000	214040000	0.000627236	0.0627236		576	279;304;339;358;638;814;1043;1168;1228;1401;1744;1771;1989;2112;2790;2939;3003;3045;3213	True;True;True;True;True;True;True;True;True;True;True;True;True;True;True;True;True;True;True	297;298;324;359;378;689;889;1134;1267;1327;1328;1511;1868;1895;2143;2289;2290;3088;3244;3310;3353;3527	5301;5302;5303;5304;5305;5306;5307;5308;5309;5310;5311;5312;5313;5314;5315;5316;5317;5318;5319;5320;5321;5322;5323;5324;5325;5326;5327;5328;5329;5330;5331;5727;5728;5729;5730;5731;5732;5733;5734;5735;5736;5737;5738;5739;5740;5741;5742;5743;5744;5745;5746;5747;5748;5749;6311;6312;6313;6314;6315;6316;6317;6318;6319;6320;6321;6322;6323;6324;6325;6326;6327;6328;6329;6330;6331;6332;6333;6334;6335;6336…	3552;3553;3554;3555;3556;3557;3558;3559;3560;3561;3562;3563;3564;3565;3566;3760;3761;3762;3763;3764;3765;3766;3767;3768;3769;3770;3771;3772;3773;4194;4195;4196;4197;4198;4199;4200;4201;4202;4203;4204;4205;4206;4207;4208;4209;4210;4211;4212;4213;4214;4215;4216;4324;4325;4326;4327;4328;4329;4330;4331;7514;7515;9691;9692;12647;12648;12649;12650;12651;12652;12653;12654;12655;12656;12657;12658;12659;1…	3565;3773;4214;4327;7514;9691;12663;14159;14654;16810;21247;21509;24212;26210;37018;38489;39122;39611;41495	355;440;441;442		628;646;788;840
centroid=centroid=454Isotigs_contig_85288;seqs=1;;seqs=1;	centroid=centroid=454Isotigs_contig_85288;seqs=1;;seqs=1;	3	3	3	>centroid=centroid=454Isotigs_contig_85288;seqs=1;;seqs=1;	1	3	3	3	28.6	28.6	28.6	15.325	133	133	9.5343e-13	168750000	28125000	8.24193e-05	0.00824193		577	641;1969;2822	True;True;True	692;2122;3122	11457;11458;11459;11460;11461;11462;11463;11464;11465;11466;11467;11468;11469;36562;36563;36564;36565;36566;36567;36568;36569;36570;36571;36572;36573;36574;56118;56119;56120;56121;56122;56123;56124;56125;56126;56127	7520;7521;7522;7523;7524;7525;7526;7527;24034;24035;24036;37358;37359;37360;37361;37362	7525;24035;37362	443;444		91;126
centroid=centroid=454Isotigs_contig_85737;seqs=1;;seqs=1;	centroid=centroid=454Isotigs_contig_85737;seqs=1;;seqs=1;	1	1	1	>centroid=centroid=454Isotigs_contig_85737;seqs=1;;seqs=1;	1	1	1	1	4.3	4.3	4.3	48.307	391	391	3.3025e-06	11660000	1295500	3.79642e-06	0.000379642		578	2450	TRUE	2732	48011;48012	31702	31702
centroid=centroid=454Isotigs_contig_86340;seqs=1;;seqs=1;	centroid=centroid=454Isotigs_contig_86340;seqs=1;;seqs=1;	8	8	8	>centroid=centroid=454Isotigs_contig_86340;seqs=1;;seqs=1;	1	8	8	8	53.2	53.2	53.2	26.104	220	220	4.9832e-140	4128300000	317560000	0.000930598	0.0930598		579	819;1717;1737;1828;2015;2222;2223;2559	True;True;True;True;True;True;True;True	894;1840;1861;1954;2171;2454;2455;2456;2457;2845	14735;14736;14737;14738;14739;14740;14741;14742;14743;14744;14745;14746;14747;14748;14749;14750;14751;14752;14753;14754;14755;14756;14757;14758;14759;14760;14761;14762;14763;14764;14765;14766;14767;14768;14769;14770;14771;14772;14773;31517;31518;31519;31520;31521;31522;31523;31524;31525;31526;31527;31528;31529;31530;31531;31532;31533;31534;31535;31536;31537;31538;31539;31540;31541;31542;31543;315…	9710;9711;9712;9713;9714;9715;9716;9717;9718;9719;9720;9721;9722;9723;9724;9725;9726;9727;9728;9729;9730;9731;9732;9733;20896;20897;20898;20899;20900;20901;20902;20903;20904;20905;20906;20907;20908;20909;20910;20911;20912;20913;20914;20915;20916;20917;20918;20919;20920;21092;21093;21094;21095;21096;21097;21098;21099;21100;21101;21102;21103;21104;21105;21106;21107;21108;21109;21110;21111;21942;219…	9728;20915;21096;21942;24732;28092;28100;33467	445;446		41;159
centroid=centroid=454Isotigs_contig_873;seqs=1;;seqs=1;	centroid=centroid=454Isotigs_contig_873;seqs=1;;seqs=1;	23	23	12	>centroid=centroid=454Isotigs_contig_873;seqs=1;;seqs=1;	1	23	23	12	43.2	43.2	26.3	69.193	585	585	7.4186e-132	1794500000	49846000	0.000146072	0.0146072		580	182;351;598;602;655;840;855;1013;1014;1162;1211;1254;1380;1412;1706;1846;2164;2175;2236;2314;2418;3086;3168	True;True;True;True;True;True;True;True;True;True;True;True;True;True;True;True;True;True;True;True;True;True;True	196;371;642;646;707;915;930;1102;1103;1261;1310;1356;1489;1522;1829;1974;2370;2384;2385;2476;2586;2698;3396;3480	3463;3464;3465;3466;3467;3468;3469;3470;3471;3472;3473;3474;3475;3476;3477;3478;3479;3480;3481;3482;3483;3484;3485;3486;3487;3488;3489;3490;6450;6451;6452;6453;6454;6455;6456;6457;6458;6459;6460;6461;10844;10845;10846;10847;10865;11632;11633;11634;11635;11636;11637;11638;11639;11640;11641;11642;11643;11644;11645;11646;11647;11648;11649;11650;11651;15187;15405;15406;15407;15408;15409;15410;15411;1…	2464;2465;2466;2467;2468;2469;2470;2471;2472;2473;2474;2475;4282;4283;4284;4285;4286;4287;4288;7136;7137;7143;7598;7599;7600;7601;7602;7603;7604;7605;7606;7607;7608;7609;7610;10010;10178;10179;10180;10181;10182;10183;10184;10185;10186;12445;12446;12447;12448;14100;14101;14102;14103;14104;14105;14106;14107;14449;14450;14451;14452;14453;14454;14455;14456;15175;15176;16563;16564;16565;16566;16889;20…	2465;4288;7136;7143;7600;10010;10180;12446;12448;14101;14452;15175;16564;16889;20782;22039;27300;27377;28439;29893;31281;40014;41023	103;104;105;106;387;447;448;449;450;451		13;102;201;286;293;306;365;436;461;585
centroid=centroid=454Isotigs_contig_87417;seqs=1;;seqs=1;	centroid=centroid=454Isotigs_contig_87417;seqs=1;;seqs=1;	21	21	13	>centroid=centroid=454Isotigs_contig_87417;seqs=1;;seqs=1;	1	21	21	13	38.5	38.5	24.2	57.465	496	496	0	17964000000	561390000	0.00164513	0.164513		581	193;383;384;571;572;622;879;1176;1507;1524;1589;1673;1901;2204;2205;2277;2621;2755;2788;2918;3222	True;True;True;True;True;True;True;True;True;True;True;True;True;True;True;True;True;True;True;True;True	209;403;404;604;605;606;669;955;956;1275;1623;1641;1709;1796;2044;2427;2428;2429;2541;2542;2908;3047;3086;3223;3536;3537	3861;3862;3863;3864;6935;6936;6937;6938;6939;6940;6941;6942;6943;6944;6945;6946;6947;6948;6949;6950;6951;6952;6953;6954;6955;6956;6957;6958;6959;6960;6961;6962;6963;6964;6965;6966;6967;6968;6969;6970;6971;6972;6973;6974;6975;6976;6977;6978;10148;10149;10150;10151;10152;10153;10154;10155;10156;10157;10158;10159;10160;10161;10162;10163;10164;10165;10166;10167;10168;10169;10170;10171;10172;10173;101…	2715;4587;4588;4589;4590;4591;4592;4593;4594;4595;4596;4597;4598;4599;4600;4601;4602;4603;4604;4605;4606;4607;4608;4609;4610;6678;6679;6680;6681;6682;6683;6684;6685;6686;6687;6688;6689;6690;6691;6692;6693;6694;6695;6696;6697;6698;6699;6700;6701;6702;6703;6704;6705;6706;6707;6708;6709;6710;6711;6712;6713;6714;6715;6716;6717;6718;6719;6720;7295;10358;10359;10360;10361;10362;10363;10364;10365;10366;…	2715;4587;4602;6683;6711;7295;10369;14218;18022;18212;19175;20154;22710;27800;27812;29551;34243;36346;37016;38309;41555	77;78;452;453;454;455;456		281;337;357;419;426;429;437
centroid=centroid=454Isotigs_contig_8812;seqs=1;;seqs=1;	centroid=centroid=454Isotigs_contig_8812;seqs=1;;seqs=1;	24	24	23	>centroid=centroid=454Isotigs_contig_8812;seqs=1;;seqs=1;	1	24	24	23	27.2	27.2	26.3	142.32	1295	1295	1.5296e-278	4033500000	64024000	0.00018762	0.018762		582	194;219;366;733;810;943;948;1000;1024;1048;1431;1445;1464;1646;1700;1722;1800;2333;2435;2535;2642;2764;2967;3101	True;True;True;True;True;True;True;True;True;True;True;True;True;True;True;True;True;True;True;True;True;True;True;True	210;235;386;807;885;1024;1029;1088;1115;1141;1541;1557;1576;1768;1823;1845;1924;2608;2716;2821;2930;3057;3272;3412	3865;3866;3867;3868;3869;3870;3871;3872;4287;4288;4289;4290;4291;4292;4293;4294;4295;4296;4297;4298;4299;4300;4301;4302;4303;4304;4305;4306;4307;4308;4309;4310;4311;6704;6705;6706;6707;6708;6709;6710;6711;6712;6713;6714;6715;6716;6717;13374;13375;13376;13377;13378;13379;13380;14647;14648;14649;14650;14651;14652;14653;14654;14655;14656;14657;14658;14659;14660;14661;14662;14663;14664;14665;14666;14…	2716;2717;2718;2973;2974;2975;2976;2977;2978;2979;2980;2981;2982;2983;2984;2985;2986;2987;2988;2989;4425;4426;4427;4428;4429;4430;4431;4432;4433;8897;8898;9676;9677;9678;9679;9680;9681;9682;9683;9684;9685;11301;11302;11303;11304;11305;11306;11307;11308;11309;11330;11331;11332;11333;11334;11335;11336;11337;11338;11339;11340;11341;11342;11343;11344;11345;11346;11347;11348;11349;11350;11351;11352;11…	2717;2977;4429;8897;9676;11308;11337;12209;12530;12764;17066;17241;17414;19747;20459;20941;21695;30223;31604;33191;34865;36572;38748;40172	457;458;459;460;461;462;463		95;234;921;940;1134;1149;1156
[truncated: 19 more rows]
