# Supplementary material for: Characterization of the pigmented shell-forming proteome of the common grove snail Cepaea nemoralis
Source: BMC Genomics. 2014 Mar 31;15:249. doi: 10.1186/1471-2164-15-249 (PMC4023409; doi:10.1186/1471-2164-15-249)
Supplement: Additional file 3 — A complete list of protein identifications in matrices extracted from shells treated with hypochlorite plus ultra-sonication before demineralization in acid. [file 1471-2164-15-249-S3.xlsx]

## Sheet: Cepaea_plus_H_proteinGroups
Protein Ids	Majority protein IDs	Peptide counts (all)	Peptide counts (razor+unique)	Peptide counts (unique)	Fasta headers	Number of proteins	Peptides	Razor + unique peptides	Unique peptides	Sequence coverage [%]	Unique + razor sequence coverage [%]	Unique sequence coverage [%]	Mol. weight [kDa]	Sequence length	Sequence lengths	PEP	Intensity	iBAQ	iBAQ fraction	iBAQ % of total		id	Peptide IDs	Peptide is razor	Mod. peptide IDs	Evidence IDs	MS/MS IDs	Best MS/MS	Oxidation (M) site IDs	Phospho (STY) site IDs	Oxidation (M) site positions	Phospho (STY) site positions
centroid=centroid=454Isotigs_contig_10054;seqs=1;;seqs=1;	centroid=centroid=454Isotigs_contig_10054;seqs=1;;seqs=1;	3	3	3	>centroid=centroid=454Isotigs_contig_10054;seqs=1;;seqs=1;	1	3	3	3	9	9	9	48.939	434	434	3.07e-29	143780000	5529900	1.39e-05	0.00139466		0	1;2037;2284	True;True;True	1;2167;2423	60;61;62;63;64;65;66;67;68;69;70;71;72;73;74;75;76;77;78;79;80;36462;36463;36464;36465;36466;40512;40513;40514;40515;40516;40517;40518	54;55;56;57;58;59;60;61;62;63;64;23860;26511;26512;26513;26514	58;23860;26513	0		86
centroid=centroid=454Isotigs_contig_100974;seqs=3;;seqs=1;	centroid=centroid=454Isotigs_contig_100974;seqs=3;;seqs=1;	2	2	2	>centroid=centroid=454Isotigs_contig_100974;seqs=3;;seqs=1;	1	2	2	2	16.7	16.7	16.7	18.144	156	156	3.43e-35	908940000	113620000	0.000286554	0.0286554		1	948;2988	True;True	1022;3254;3255	16664;16665;16666;16667;16668;16669;16670;16671;16672;16673;16674;16675;16676;16677;16678;16679;16680;16681;16682;16683;16684;16685;16686;16687;16688;16689;16690;16691;55284;55285;55286;55287;55288;55289;55290;55291;55292;55293;55294;55295;55296;55297;55298;55299;55300;55301;55302;55303;55304;55305;55306;55307;55308;55309;55310;55311;55312;55313;55314;55315;55316;55317;55318	11209;11210;11211;11212;11213;11214;11215;11216;11217;11218;11219;11220;11221;11222;11223;11224;11225;11226;36083;36084;36085;36086;36087;36088;36089;36090;36091;36092;36093;36094;36095;36096;36097;36098;36099;36100;36101;36102;36103;36104	11225;36083	1		36
centroid=centroid=454Isotigs_contig_10133;seqs=1;;seqs=1;	centroid=centroid=454Isotigs_contig_10133;seqs=1;;seqs=1;	12	11	10	>centroid=centroid=454Isotigs_contig_10133;seqs=1;;seqs=1;	1	12	11	10	34.2	30.5	27.9	50.686	459	459	2.19e-99	1456700000	72833000	0.000183688	0.0183688		2	153;427;984;995;1648;1828;1869;2074;2671;2706;2708;3574	True;True;True;True;False;True;True;True;True;True;True;True	165;453;1064;1075;1076;1757;1943;1988;2207;2842;2880;2882;3908	3395;3396;3397;3398;3399;3400;3401;3402;3403;3404;3405;3406;3407;3408;3409;3410;3411;3412;3413;3414;3415;3416;3417;3418;3419;3420;3421;7971;7972;7973;7974;7975;7976;7977;7978;7979;7980;7981;7982;7983;7984;7985;7986;7987;7988;7989;7990;7991;7992;7993;17388;17389;17527;17528;17529;17530;17531;17532;17533;17534;17535;17536;17537;17538;17539;17540;17541;17542;29449;29450;29451;29452;29453;29454;29455…	2411;2412;2413;2414;2415;2416;2417;2418;2419;2420;2421;5237;5238;5239;5240;5241;5242;5243;5244;5245;5246;5247;11639;11640;11690;11691;11692;11693;11694;11695;19343;19344;19345;19346;19347;19348;19349;19350;19351;19352;19353;19354;19355;19356;19357;19358;21383;21384;21385;21386;21387;21752;21753;21754;21755;21756;21757;24097;24098;31141;31142;31143;31144;31145;31146;31147;31737;31740;31741;31742;3…	2420;5237;11639;11690;19357;21385;21755;24097;31142;31737;31753;44721	2;3;4		72;120;256
centroid=centroid=454Isotigs_contig_10182;seqs=1;;seqs=2;;centroid=centroid=454Isotigs_contig_109919;seqs=1;;seqs=1;	centroid=centroid=454Isotigs_contig_10182;seqs=1;;seqs=2;	12;4	12;4	11;4	>centroid=centroid=454Isotigs_contig_10182;seqs=1;;seqs=2;	2	12	12	11	29.5	29.5	26.9	55.044	475	475;253	6.75e-121	1226500000	53327000	0.000134493	0.0134493		3	51;833;1393;1433;1505;2130;2678;2782;3333;3682;3862;3863	True;True;True;True;True;True;True;True;True;True;True;True	58;888;1491;1534;1610;2263;2849;2960;3654;4018;4208;4209	1231;1232;1233;1234;1235;1236;1237;1238;1239;1240;1241;1242;1243;1244;1245;1246;1247;1248;1249;14429;14430;14431;14432;14433;14434;14435;14436;14437;14438;14439;14440;14441;14442;14443;14444;14445;14446;14447;14448;14449;24977;24978;24979;24980;24981;24982;24983;24984;24985;24986;24987;24988;24989;24990;24991;25955;27230;27231;27232;27233;27234;27235;27236;27237;37876;37877;37878;37879;37880;3788…	798;799;800;801;802;803;9525;9526;9527;9528;9529;9530;9531;9532;9533;9534;9535;9536;9537;16533;16534;16535;16536;16537;17192;18083;18084;18085;18086;18087;24795;31206;31207;31208;31209;31210;31211;32923;32924;32925;32926;32927;41473;41474;41475;41476;41477;41478;45978;45979;47865;47866;47867;47868;47869;47870;47871	801;9537;16534;17192;18087;24795;31210;32926;41475;45979;47865;47870	5		95
centroid=centroid=454Isotigs_contig_101824;seqs=1;;seqs=1;	centroid=centroid=454Isotigs_contig_101824;seqs=1;;seqs=1;	29	29	28	>centroid=centroid=454Isotigs_contig_101824;seqs=1;;seqs=1;	1	29	29	28	64.6	64.6	62.4	46.085	418	418	0	35251000000	1215600000	0.00306579	0.306579		4	179;348;369;376;378;379;392;881;882;925;1079;1199;1389;1512;1532;1883;1884;2111;2908;2999;3059;3157;3161;3833;3834;3964;4282;4291;4292	True;True;True;True;True;True;True;True;True;True;True;True;True;True;True;True;True;True;True;True;True;True;True;True;True;True;True;True;True	191;370;393;400;402;403;417;943;944;992;1161;1283;1284;1487;1617;1638;2002;2003;2244;3129;3130;3275;3276;3369;3472;3476;4178;4179;4313;4314;4641;4650;4651	3737;3738;3739;3740;3741;3742;3743;3744;3745;3746;3747;3748;3749;3750;3751;3752;3753;3754;3755;3756;3757;3758;3759;3760;3761;3762;3763;3764;3765;3766;3767;3768;3769;3770;3771;3772;3773;3774;3775;3776;3777;3778;3779;3780;3781;3782;3783;3784;6680;6681;6682;6683;6684;6685;6686;6687;6688;6689;6690;6691;6692;6693;6694;6695;6696;6697;6698;6699;6700;6701;6702;6703;6704;6705;6706;6707;6708;6709;6710;6711…	2695;2696;2697;2698;2699;2700;2701;2702;2703;2704;2705;2706;2707;2708;2709;2710;2711;2712;2713;2714;2715;2716;2717;4475;4476;4477;4478;4479;4480;4481;4482;4483;4484;4485;4486;4487;4488;4489;4490;4491;4492;4493;4494;4495;4496;4497;4498;4499;4500;4501;4502;4503;4504;4505;4506;4507;4508;4685;4686;4687;4688;4689;4690;4691;4692;4693;4694;4695;4696;4697;4698;4699;4700;4701;4702;4703;4704;4705;4706;4731…	2711;4498;4705;4732;4741;4752;4883;10025;10037;10322;12565;13776;16471;18121;18324;21900;21935;24469;34719;36372;37957;39113;39153;47567;47599;48774;52228;52365;52366	6;7;8		89;380;392
centroid=centroid=454Isotigs_contig_102484;seqs=1;;seqs=1;	centroid=centroid=454Isotigs_contig_102484;seqs=1;;seqs=1;	2	2	2	>centroid=centroid=454Isotigs_contig_102484;seqs=1;;seqs=1;	1	2	2	2	4.6	4.6	4.6	64.981	584	584	1.44e-05	14956000	553920	1.4e-06	0.000139701		6	1026;1325	True;True	1108;1417	18167;18168;18169;18170;18171;23542;23543	12080;12081;15609	12080;15609
centroid=centroid=454Isotigs_contig_102677;seqs=1;;seqs=1;	centroid=centroid=454Isotigs_contig_102677;seqs=1;;seqs=1;	2	2	2	>centroid=centroid=454Isotigs_contig_102677;seqs=1;;seqs=1;	1	2	2	2	9.5	9.5	9.5	35.35	316	316	1.55e-09	46950000	3353600	8.46e-06	0.00084579		7	2288;2469	True;True	2427;2612	40560;40561;40562;40563;40564;43790;43791;43792;43793	26528;26529;26530;28530;28531;28532	26528;28531	10;11		59;293
centroid=centroid=454Isotigs_contig_1031;seqs=3;;seqs=1;;centroid=centroid=454Isotigs_contig_14570;seqs=1;;seqs=1;	centroid=centroid=454Isotigs_contig_1031;seqs=3;;seqs=1;	16;1	16;1	16;1	>centroid=centroid=454Isotigs_contig_1031;seqs=3;;seqs=1;	2	16	16	16	26.5	26.5	26.5	86.736	761	761;223	1.15e-129	1738100000	52671000	0.000132838	0.0132838		8	174;655;749;779;1415;1416;1946;2228;2452;2683;2685;3388;3927;4147;4161;4206	True;True;True;True;True;True;True;True;True;True;True;True;True;True;True;True	186;691;792;824;1515;1516;2068;2365;2594;2856;2858;3713;4275;4503;4517;4562	3706;3707;3708;3709;11391;11392;11393;11394;11395;11396;11397;11398;11399;11400;11401;13063;13064;13468;13469;13470;13471;13472;13473;13474;13475;13476;13477;13478;13479;13480;13481;13482;13483;13484;13485;13486;25477;25478;25479;25480;25481;25482;25483;25484;25485;25486;25487;25488;25489;25490;34513;34514;34515;34516;34517;34518;34519;34520;34521;34522;34523;34524;39603;39604;39605;39606;39607;3…	2676;2677;2678;7550;7551;7552;7553;7554;8654;8655;8892;8893;8894;8895;8896;8897;8898;8899;8900;8901;16837;16838;16839;16840;16841;16842;22493;22494;22495;22496;22497;22498;25816;25817;25818;25819;25820;25821;25822;25823;25824;25825;25826;25827;28337;28338;28339;28340;28341;28342;28343;28344;28345;28346;28347;28348;28349;28350;28351;28352;31259;31260;31261;31262;31263;31264;31265;31266;31267;31268…	2678;7551;8654;8900;16838;16841;22494;25825;28352;31259;31292;42054;48452;50624;50761;51445
centroid=centroid=454Isotigs_contig_104222;seqs=1;;seqs=1;	centroid=centroid=454Isotigs_contig_104222;seqs=1;;seqs=1;	1	1	1	>centroid=centroid=454Isotigs_contig_104222;seqs=1;;seqs=1;	1	1	1	1	4.6	4.6	4.6	32.178	285	285	0.0016098	97946000	6121600	1.54e-05	0.00154389		9	3835	TRUE	4180	72627;72628;72629;72630;72631;72632;72633;72634;72635	47601;47602;47603	47602
centroid=centroid=454Isotigs_contig_104312;seqs=2;;seqs=1;	centroid=centroid=454Isotigs_contig_104312;seqs=2;;seqs=1;	4	4	4	>centroid=centroid=454Isotigs_contig_104312;seqs=2;;seqs=1;	1	4	4	4	52.1	52.1	52.1	8.3803	73	73	3.9e-51	3288100000	548020000	0.00138213	0.138213		10	2566;3099;3877;4165	True;True;True;True	2728;3412;4223;4521	45589;45590;45591;45592;45593;45594;45595;45596;45597;45598;45599;45600;45601;45602;45603;45604;45605;45606;45607;45608;45609;45610;45611;58724;58725;58726;58727;58728;58729;58730;58731;58732;58733;58734;58735;58736;73271;73272;73273;73274;73275;73276;73277;73278;73279;73280;73281;73282;73283;73284;73285;73286;73287;73288;73289;73290;73291;73292;73293;73294;73295;73296;73297;73298;73299;73300;733…	29575;29576;29577;29578;29579;29580;29581;29582;29583;29584;29585;29586;38439;38440;47948;47949;47950;47951;47952;47953;47954;47955;47956;47957;47958;47959;47960;47961;47962;47963;47964;47965;47966;47967;47968;47969;47970;47971;47972;47973;50805;50806;50807;50808;50809;50810;50811;50812;50813;50814	29576;38440;47968;50810	12		26
centroid=centroid=454Isotigs_contig_104525;seqs=1;;seqs=1;	centroid=centroid=454Isotigs_contig_104525;seqs=1;;seqs=1;	1	1	1	>centroid=centroid=454Isotigs_contig_104525;seqs=1;;seqs=1;	1	1	1	1	4.4	4.4	4.4	32.606	294	294	0.0023528	16237000	902060	2.28e-06	0.000227503		11	1691	TRUE	1804	30672	20253	20253
centroid=centroid=454Isotigs_contig_10484;seqs=2;;seqs=1;	centroid=centroid=454Isotigs_contig_10484;seqs=2;;seqs=1;	1	1	1	>centroid=centroid=454Isotigs_contig_10484;seqs=2;;seqs=1;	1	1	1	1	7.4	7.4	7.4	17.059	148	148	0.0020882	25434000	3633400	9.16e-06	0.000916357		12	2155	TRUE	2288	38262;38263;38264;38265;38266;38267;38268	25045	25045	13		18
centroid=centroid=454Isotigs_contig_10485;seqs=1;;seqs=1;	centroid=centroid=454Isotigs_contig_10485;seqs=1;;seqs=1;	2	2	2	>centroid=centroid=454Isotigs_contig_10485;seqs=1;;seqs=1;	1	2	2	2	7.8	7.8	7.8	41.824	372	372	4.5e-06	71631000	4775400	1.2e-05	0.00120437		13	1780;4274	True;True	1895;4632	31985;31986;31987;31988;31989;79855;79856;79857;79858;79859;79860;79861;79862;79863;79864;79865;79866;79867	20955;52015	20955;52015
centroid=centroid=454Isotigs_contig_10507;seqs=1;;seqs=1;	centroid=centroid=454Isotigs_contig_10507;seqs=1;;seqs=1;	2	2	2	>centroid=centroid=454Isotigs_contig_10507;seqs=1;;seqs=1;	1	2	2	2	8.9	8.9	8.9	33.23	292	292	2.87e-06	34374000	1636900	4.13e-06	0.000412832		14	2415;2983	True;True	2557;3247	43036;43037;43038;43039;43040;43041;43042;55228;55229;55230;55231	28076;28077;28078;36043	28078;36043
centroid=centroid=454Isotigs_contig_105370;seqs=1;;seqs=1;	centroid=centroid=454Isotigs_contig_105370;seqs=1;;seqs=1;	6	6	6	>centroid=centroid=454Isotigs_contig_105370;seqs=1;;seqs=1;	1	6	6	6	50.8	50.8	50.8	20.876	193	193	4.77e-157	594820000	49568000	0.000125012	0.0125012		15	188;1643;3392;3785;4121;4133	True;True;True;True;True;True	200;1752;3717;4129;4477;4489	3906;3907;3908;3909;3910;3911;3912;3913;3914;3915;3916;3917;3918;3919;3920;3921;3922;3923;29382;29383;29384;29385;29386;29387;29388;29389;29390;29391;29392;29393;29394;29395;64410;64411;64412;64413;64414;64415;64416;64417;64418;64419;71860;71861;71862;71863;71864;71865;71866;71867;71868;77475;77610;77611;77612;77613;77614;77615;77616;77617;77618;77619;77620;77621;77622	2782;2783;2784;2785;2786;2787;2788;19320;19321;19322;19323;19324;19325;42073;42074;42075;42076;42077;42078;47138;47139;47140;47141;50517;50518;50567;50568;50569;50570;50571;50572	2788;19324;42075;47141;50517;50570
centroid=centroid=454Isotigs_contig_10580;seqs=1;;seqs=1;	centroid=centroid=454Isotigs_contig_10580;seqs=1;;seqs=1;	1	1	1	>centroid=centroid=454Isotigs_contig_10580;seqs=1;;seqs=1;	1	1	1	1	3.4	3.4	3.4	42.834	388	388	0.0016176	46744000	2337200	5.89e-06	0.000589451		16	1113	TRUE	1195	19758;19759;19760;19761;19762;19763;19764;19765;19766;19767;19768	13098;13099;13100	13100
centroid=centroid=454Isotigs_contig_10584;seqs=2;;seqs=1;	centroid=centroid=454Isotigs_contig_10584;seqs=2;;seqs=1;	14	14	14	>centroid=centroid=454Isotigs_contig_10584;seqs=2;;seqs=1;	1	14	14	14	51.4	51.4	51.4	32.184	282	282	0	86141000000	5383800000	0.0135781	1.35781		17	190;457;627;825;840;841;867;917;1927;2260;2297;2298;2886;3107	True;True;True;True;True;True;True;True;True;True;True;True;True;True	202;483;661;879;880;895;896;897;898;927;928;983;2046;2399;2436;2437;3094;3095;3420	3939;3940;3941;3942;3943;3944;3945;3946;3947;3948;3949;3950;3951;3952;3953;3954;3955;3956;3957;3958;3959;3960;3961;3962;3963;3964;3965;3966;3967;3968;3969;3970;3971;3972;3973;3974;3975;3976;3977;3978;3979;3980;3981;3982;3983;3984;3985;3986;3987;3988;3989;3990;3991;3992;8510;10851;10852;10853;10854;10855;10856;10857;10858;10859;10860;10861;10862;10863;10864;10865;10866;10867;10868;10869;10870;1087…	2800;2801;2802;2803;2804;2805;2806;2807;2808;2809;2810;2811;2812;2813;2814;2815;2816;2817;2818;2819;2820;2821;2822;2823;2824;2825;2826;2827;2828;2829;2830;2831;2832;2833;2834;2835;2836;2837;2838;2839;2840;2841;2842;2843;5660;7183;7184;7185;7186;7187;7188;7189;7190;7191;7192;7193;7194;7195;7196;7197;7198;7199;7200;7201;7202;7203;7204;7205;7206;7207;7208;7209;7210;7211;7212;7213;7214;7215;7216;7217…	2803;5660;7209;9485;9625;9637;9922;10245;22288;26206;26556;26598;34282;38589	14		72
centroid=centroid=454Isotigs_contig_10649;seqs=1;;seqs=1;	centroid=centroid=454Isotigs_contig_10649;seqs=1;;seqs=1;	1	1	1	>centroid=centroid=454Isotigs_contig_10649;seqs=1;;seqs=1;	1	1	1	1	0.8	0.8	0.8	156.46	1422	1422	4.22e-06	0	0	0	0		18	1834	TRUE	1950	32750	21470	21470
centroid=centroid=454Isotigs_contig_10656;seqs=1;;seqs=1;	centroid=centroid=454Isotigs_contig_10656;seqs=1;;seqs=1;	2	2	2	>centroid=centroid=454Isotigs_contig_10656;seqs=1;;seqs=1;	1	2	2	2	1.1	1.1	1.1	202.49	1824	1824	2.69e-05	9749000	98475	2.48e-07	2.48e-05		19	1679;3904	True;True	1790;4251	30350;73594;73595	20013;48152;48153	20013;48153
centroid=centroid=454Isotigs_contig_10673;seqs=1;;seqs=1;	centroid=centroid=454Isotigs_contig_10673;seqs=1;;seqs=1;	1	1	1	>centroid=centroid=454Isotigs_contig_10673;seqs=1;;seqs=1;	1	1	1	1	4.5	4.5	4.5	50.985	445	445	3.07e-05	11080000	651740	1.64e-06	0.000164371		20	2888	TRUE	3098	52600;52601;52602;52603;52604;52605;52606;52607;52608	34362;34363	34363	15		258
centroid=centroid=454Isotigs_contig_10722;seqs=1;;seqs=1;	centroid=centroid=454Isotigs_contig_10722;seqs=1;;seqs=1;	6	6	6	>centroid=centroid=454Isotigs_contig_10722;seqs=1;;seqs=1;	1	6	6	6	30.1	30.1	30.1	25.034	229	229	1.45e-45	3943600000	328640000	0.000828842	0.0828842		21	865;1022;1430;1657;3355;4003	True;True;True;True;True;True	924;925;1104;1531;1767;3680;4354	14940;14941;14942;14943;14944;14945;14946;14947;14948;14949;14950;14951;14952;14953;14954;14955;14956;14957;14958;14959;14960;14961;14962;18068;18069;18070;18071;18072;18073;18074;18075;18076;18077;18078;18079;18080;18081;18082;18083;18084;18085;18086;18087;18088;18089;18090;18091;18092;18093;18094;18095;18096;18097;25930;25931;25932;25933;25934;25935;25936;25937;25938;25939;25940;25941;29761;297…	9889;9890;9891;9892;9893;9894;9895;9896;12005;12006;12007;12008;12009;12010;12011;12012;12013;12014;12015;12016;12017;12018;12019;12020;12021;12022;12023;12024;12025;12026;12027;12028;12029;12030;12031;12032;17186;17187;19642;19643;19644;19645;19646;19647;19648;19649;19650;19651;19652;19653;19654;19655;19656;19657;19658;19659;19660;19661;19662;19663;19664;19665;19666;19667;19668;19669;41740;41741…	9893;12013;17186;19645;41744;49223	16		110
centroid=centroid=454Isotigs_contig_107621;seqs=1;;seqs=1;	centroid=centroid=454Isotigs_contig_107621;seqs=1;;seqs=1;	2	2	2	>centroid=centroid=454Isotigs_contig_107621;seqs=1;;seqs=1;	1	2	2	2	4.8	4.8	4.8	36.79	357	357	4.67e-06	23348000	1945700	4.91e-06	0.000490713		22	2818;3444	True;True	3001;3769	51196;51197;51198;65481	33454;33455;33456;42750	33454;42750
centroid=centroid=454Isotigs_contig_108124;seqs=1;;seqs=1;	centroid=centroid=454Isotigs_contig_108124;seqs=1;;seqs=1;	5	5	5	>centroid=centroid=454Isotigs_contig_108124;seqs=1;;seqs=1;	1	5	5	5	27.2	27.2	27.2	29.963	272	272	7.35e-46	992540000	110280000	0.00027813	0.027813		23	1615;1703;2356;3288;3994	True;True;True;True;True	1722;1816;2498;3607;4345	28902;28903;28904;28905;28906;28907;28908;28909;28910;28911;28912;28913;28914;28915;28916;28917;28918;28919;28920;28921;28922;28923;28924;30782;30783;30784;30785;30786;30787;30788;30789;30790;30791;30792;30793;30794;30795;42063;42064;42065;42066;42067;42068;62242;62243;62244;62245;62246;62247;75246;75247;75248;75249;75250;75251;75252;75253;75254;75255;75256;75257;75258;75259;75260;75261	19062;19063;19064;19065;19066;19067;19068;19069;19070;19071;19072;19073;19074;19075;20319;20320;20321;27498;27499;27500;27501;40586;49157;49158;49159;49160;49161;49162;49163;49164;49165;49166;49167;49168	19074;20320;27498;40586;49164	17		206
centroid=centroid=454Isotigs_contig_1089;seqs=1;;seqs=2;	centroid=centroid=454Isotigs_contig_1089;seqs=1;;seqs=2;	20	20	20	>centroid=centroid=454Isotigs_contig_1089;seqs=1;;seqs=2;	1	20	20	20	57.6	57.6	57.6	56.429	523	523	1.88e-246	6462100000	269250000	0.000679059	0.0679059		24	120;597;767;1058;1120;1242;1320;1612;1651;1667;1732;2159;3320;3616;3727;3770;3809;3947;4074;4107	True;True;True;True;True;True;True;True;True;True;True;True;True;True;True;True;True;True;True;True	131;628;811;812;1140;1202;1329;1411;1719;1760;1778;1846;2292;3640;3950;3951;4067;4114;4153;4295;4427;4462	2844;2845;2846;2847;2848;2849;2850;2851;2852;2853;2854;2855;2856;2857;2858;2859;2860;2861;2862;2863;2864;10317;10318;10319;10320;10321;10322;10323;10324;10325;10326;10327;10328;10329;10330;10331;10332;13295;13296;13297;13298;13299;13300;13301;13302;13303;13304;13305;13306;13307;13308;18755;18756;18757;18758;18759;18760;18761;18762;18763;18764;18765;18766;18767;18768;18769;18770;18771;18772;18773;…	2117;2118;2119;2120;2121;2122;2123;6852;6853;6854;6855;6856;6857;6858;6859;6860;6861;6862;6863;6864;6865;6866;6867;8789;8790;8791;8792;8793;8794;12447;12448;12449;12450;12451;12452;12453;12454;12455;12456;13129;13130;13131;13132;13133;13134;13135;13136;13137;13138;13139;13140;13141;13142;13143;13144;13145;13146;13147;13148;14583;14584;14585;14586;14587;14588;14589;14590;14591;14592;14593;14594;14…	2117;6864;8791;12450;13136;14589;15488;19030;19403;19965;20499;25080;41353;45211;46609;47038;47306;48629;49938;50366	18;19;20;21;22;23;24;25		108;171;212;245;267;334;337;438
centroid=centroid=454Isotigs_contig_109239;seqs=1;;seqs=1;	centroid=centroid=454Isotigs_contig_109239;seqs=1;;seqs=1;	3	3	3	>centroid=centroid=454Isotigs_contig_109239;seqs=1;;seqs=1;	1	3	3	3	21.5	21.5	21.5	20.882	186	186	1.98e-10	100310000	11146000	2.81e-05	0.00281106		25	1742;2325;2669	True;True;True	1857;2465;2840	31351;31352;31353;31354;31355;41303;41304;41305;41306;41307;41308;41309;41310;41311;41312;41313;41314;41315;41316;47889;47890;47891;47892;47893;47894;47895	20582;20583;27068;31102	20583;27068;31102
centroid=centroid=454Isotigs_contig_10986;seqs=1;;seqs=1;	centroid=centroid=454Isotigs_contig_10986;seqs=1;;seqs=1;	2	2	2	>centroid=centroid=454Isotigs_contig_10986;seqs=1;;seqs=1;	1	2	2	2	18.6	18.6	18.6	23.671	215	215	2.34e-12	149610000	12467000	3.14e-05	0.00314422		26	2286;3783	True;True	2425;4127	40542;40543;40544;40545;40546;40547;40548;40549;40550;40551;40552;40553;40554;40555;40556;40557;40558;71824;71825;71826;71827;71828;71829;71830;71831;71832	26525;26526;47127	26526;47127
centroid=centroid=454Isotigs_contig_110;seqs=1;;seqs=1;	centroid=centroid=454Isotigs_contig_110;seqs=1;;seqs=1;	1	1	1	>centroid=centroid=454Isotigs_contig_110;seqs=1;;seqs=1;	1	1	1	1	3.5	3.5	3.5	48.421	434	434	0.0014764	6358700	227100	5.73e-07	5.73e-05		27	3690	TRUE	4026	69990;69991;69992	46028	46028	26		300
centroid=centroid=454Isotigs_contig_110158;seqs=2;;seqs=1;	centroid=centroid=454Isotigs_contig_110158;seqs=2;;seqs=1;	2	2	2	>centroid=centroid=454Isotigs_contig_110158;seqs=2;;seqs=1;	1	2	2	2	10	10	10	25.856	241	241	2.05e-06	254330000	42388000	0.000106904	0.0106904		28	2100;2291	True;True	2233;2430	37377;37378;37379;37380;37381;37382;37383;37384;37385;37386;37387;37388;37389;37390;37391;37392;37393;37394;37395;37396;37397;37398;37399;40591;40592;40593;40594;40595;40596;40597	24411;24412;24413;24414;24415;24416;24417;24418;24419;24420;24421;26536	24414;26536
centroid=centroid=454Isotigs_contig_110180;seqs=1;;seqs=2;;centroid=centroid=454Isotigs_contig_109421;seqs=1;;seqs=1;	centroid=centroid=454Isotigs_contig_110180;seqs=1;;seqs=2;;centroid=centroid=454Isotigs_contig_109421;seqs=1;;seqs=1;	2;1	2;1	1;0	>centroid=centroid=454Isotigs_contig_110180;seqs=1;;seqs=2;;>centroid=centroid=454Isotigs_contig_109421;seqs=1;;seqs=1;	2	2	2	1	5.6	5.6	2.7	44.07	376	376;363	2.33e-06	142110000	7105700	1.79e-05	0.00179208		29	2213;3997	True;True	2349;4348	39308;39309;39310;39311;39312;39313;39314;39315;39316;39317;39318;39319;39320;39321;39322;39323;39324;39325;39326;39327;75289;75290	25656;25657;25658;25659;25660;25661;25662;25663;49188;49189	25658;49188
centroid=centroid=454Isotigs_contig_11023;seqs=1;;seqs=1;	centroid=centroid=454Isotigs_contig_11023;seqs=1;;seqs=1;	1	1	1	>centroid=centroid=454Isotigs_contig_11023;seqs=1;;seqs=1;	1	1	1	1	4.6	4.6	4.6	35.6	323	323	0.00019377	22432000	1180600	2.98e-06	0.000297752		30	4243	TRUE	4601	79426;79427;79428;79429;79430;79431	51761;51762;51763	51762
centroid=centroid=454Isotigs_contig_110398;seqs=1;;seqs=1;	centroid=centroid=454Isotigs_contig_110398;seqs=1;;seqs=1;	7	7	7	>centroid=centroid=454Isotigs_contig_110398;seqs=1;;seqs=1;	1	7	7	7	10.1	10.1	10.1	107.47	985	985	6.11e-38	618410000	18740000	4.73e-05	0.0047263		31	128;2156;2296;2772;3850;3921;3990	True;True;True;True;True;True;True	139;2289;2435;2950;4196;4268;4341	2954;2955;2956;2957;2958;2959;2960;2961;38269;38270;38271;38272;38273;38274;38275;38276;38277;38278;38279;38280;38281;38282;38283;38284;38285;38286;40634;40635;40636;40637;40638;50199;50200;50201;50202;50203;50204;50205;50206;50207;72943;72944;72945;72946;72947;72948;72949;72950;72951;72952;72953;73918;73919;73920;73921;73922;73923;73924;73925;73926;73927;73928;73929;73930;73931;73932;75162;75163…	2169;25046;25047;25048;25049;25050;25051;25052;26555;32820;47775;47776;47777;47778;47779;47780;47781;48390;48391;48392;48393;48394;48395;48396;49109;49110;49111;49112;49113;49114;49115	2169;25051;26555;32820;47779;48394;49115
centroid=centroid=454Isotigs_contig_110512;seqs=1;;seqs=1;	centroid=centroid=454Isotigs_contig_110512;seqs=1;;seqs=1;	2	2	2	>centroid=centroid=454Isotigs_contig_110512;seqs=1;;seqs=1;	1	2	2	2	4.1	4.1	4.1	75.95	663	663	1.9e-07	13255000	401670	1.01e-06	0.000101303		32	2681;2861	True;True	2854;3058	48139;51951;51952;51953;51954	31255;33911	31255;33911
centroid=centroid=454Isotigs_contig_1108;seqs=1;;seqs=1;	centroid=centroid=454Isotigs_contig_1108;seqs=1;;seqs=1;	2	2	2	>centroid=centroid=454Isotigs_contig_1108;seqs=1;;seqs=1;	1	2	2	2	15.1	15.1	15.1	14.403	126	126	3.09e-05	75420000	9427500	2.38e-05	0.00237765		33	1524;3922	True;True	1630;4269	27542;27543;27544;27545;27546;73933;73934;73935;73936;73937;73938;73939;73940	18266;48397	18266;48397	27		64
centroid=centroid=454Isotigs_contig_11108;seqs=1;;seqs=1;	centroid=centroid=454Isotigs_contig_11108;seqs=1;;seqs=1;	4	4	4	>centroid=centroid=454Isotigs_contig_11108;seqs=1;;seqs=1;	1	4	4	4	24.3	24.3	24.3	28.32	247	247	4.41e-36	249100000	15569000	3.93e-05	0.00393		34	541;1564;3335;4273	True;True;True;True	569;1670;3656;4631	9469;9470;9471;9472;9473;9474;9475;9476;28118;28119;28120;63381;63382;63383;63384;63385;63386;63387;63388;63389;63390;63391;63392;63393;63394;63395;63396;63397;63398;79853;79854	6294;6295;6296;6297;18600;41502;41503;41504;41505;41506;41507;41508;41509;41510;41511;41512;41513;41514;52013;52014	6295;18600;41513;52013	28		54
centroid=centroid=454Isotigs_contig_11180;seqs=1;;seqs=1;	centroid=centroid=454Isotigs_contig_11180;seqs=1;;seqs=1;	7	7	7	>centroid=centroid=454Isotigs_contig_11180;seqs=1;;seqs=1;	1	7	7	7	13.8	13.8	13.8	87.539	788	788	8.44e-61	206610000	5039100	1.27e-05	0.00127088		35	998;2164;2655;2895;3721;3895;4152	True;True;True;True;True;True;True	1079;2297;2822;3110;4061;4241;4508	17570;17571;17572;17573;17574;17575;17576;17577;17578;17579;17580;38375;38376;38377;47495;47496;47497;47498;47499;47500;47501;47502;52787;52788;52789;52790;52791;52792;70807;70808;70809;70810;70811;70812;70813;73462;73463;77785;77786;77787;77788;77789;77790;77791;77792	11711;11712;11713;11714;11715;25094;25095;30854;34442;34443;34444;34445;46568;46569;46570;46571;48062;50641;50642	11714;25095;30854;34445;46570;48062;50641
centroid=centroid=454Isotigs_contig_111860;seqs=1;;seqs=1;	centroid=centroid=454Isotigs_contig_111860;seqs=1;;seqs=1;	2	2	2	>centroid=centroid=454Isotigs_contig_111860;seqs=1;;seqs=1;	1	2	2	2	8.1	8.1	8.1	27.924	247	247	2.27e-05	69180000	4612000	1.16e-05	0.00116316		36	729;2362	True;True	772;2504	12834;12835;12836;12837;12838;12839;12840;12841;12842;12843;12844;12845;42153;42154;42155;42156;42157;42158;42159;42160;42161;42162	8527;8528;27542	8528;27542	29		213
centroid=centroid=454Isotigs_contig_112077;seqs=1;;seqs=1;	centroid=centroid=454Isotigs_contig_112077;seqs=1;;seqs=1;	1	1	1	>centroid=centroid=454Isotigs_contig_112077;seqs=1;;seqs=1;	1	1	1	1	5.9	5.9	5.9	20.31	186	186	1.41e-09	44421000	8884200	2.24e-05	0.00224063		37	571	TRUE	601	9935;9936;9937;9938;9939;9940;9941;9942;9943;9944;9945;9946;9947;9948;9949;9950;9951;9952;9953;9954;9955;9956;9957	6585;6586;6587;6588;6589;6590;6591;6592;6593;6594;6595;6596;6597;6598;6599;6600;6601;6602	6596	30		156
centroid=centroid=454Isotigs_contig_112929;seqs=1;;seqs=1;	centroid=centroid=454Isotigs_contig_112929;seqs=1;;seqs=1;	4	4	4	>centroid=centroid=454Isotigs_contig_112929;seqs=1;;seqs=1;	1	4	4	4	10	10	10	62.97	540	540	1.56e-23	84835000	2651100	6.69e-06	0.000668617		38	524;643;3799;3930	True;True;True;True	552;677;4143;4278	9274;9275;9276;9277;11252;11253;11254;11255;11256;72009;72010;72011;74057	6154;6155;7509;47209;48460	6155;7509;47209;48460
centroid=centroid=454Isotigs_contig_113024;seqs=1;;seqs=1;	centroid=centroid=454Isotigs_contig_113024;seqs=1;;seqs=1;	1	1	1	>centroid=centroid=454Isotigs_contig_113024;seqs=1;;seqs=1;	1	1	1	1	5.2	5.2	5.2	36.14	325	325	2.17e-05	16352000	1168000	2.95e-06	0.000294574		39	150	TRUE	162	3334;3335;3336;3337;3338	2378	2378
centroid=centroid=454Isotigs_contig_11304;seqs=1;;seqs=1;	centroid=centroid=454Isotigs_contig_11304;seqs=1;;seqs=1;	6	6	4	>centroid=centroid=454Isotigs_contig_11304;seqs=1;;seqs=1;	1	6	6	4	23.7	23.7	17.7	35.932	317	317	4.17e-49	413590000	31814000	8.02e-05	0.00802361		40	1269;1276;1337;1402;1511;3999	True;True;True;True;True;True	1356;1363;1430;1500;1616;4350	22264;22265;22266;22267;22268;22269;22270;22271;22272;22430;22431;22432;22433;22434;22435;22436;22437;22438;22439;22440;23838;25127;25128;25129;27278;27279;27280;27281;27282;27283;27284;27285;27286;27287;27288;27289;27290;27291;27292;27293;27294;75293;75294;75295;75296;75297;75298;75299;75300;75301;75302	14719;14720;14721;14722;14723;14724;14725;14726;14727;14728;14729;14844;14845;14846;14847;14848;14849;15809;16618;16619;16620;18114;18115;18116;18117;18118;18119;18120;49192;49193;49194;49195;49196	14729;14847;15809;16618;18115;49192	31		123
centroid=centroid=454Isotigs_contig_11338;seqs=1;;seqs=1;	centroid=centroid=454Isotigs_contig_11338;seqs=1;;seqs=1;	12	12	12	>centroid=centroid=454Isotigs_contig_11338;seqs=1;;seqs=1;	1	12	12	12	41.4	41.4	41.4	40.117	370	370	8.78e-89	1653400000	118100000	0.000297853	0.0297853		42	94;182;324;491;947;1466;2687;2939;2971;3113;3249;3351	True;True;True;True;True;True;True;True;True;True;True;True	103;194;344;519;1021;1567;2860;3179;3180;3227;3427;3568;3676	2279;2280;2281;2282;2283;2284;2285;2286;2287;2288;2289;2290;2291;2292;3794;3795;3796;3797;3798;3799;3800;3801;3802;3803;3804;3805;3806;3807;3808;3809;3810;3811;3812;3813;3814;3815;3816;3817;3818;3819;3820;6308;6309;6310;6311;6312;6313;6314;6315;6316;6317;6318;6319;6320;6321;6322;6323;6324;6325;6326;6327;6328;6329;8943;8944;8945;8946;8947;16644;16645;16646;16647;16648;16649;16650;16651;16652;16653…	1632;1633;1634;1635;1636;1637;1638;1639;1640;1641;1642;1643;1644;2722;2723;2724;2725;2726;2727;2728;2729;2730;2731;2732;2733;2734;4257;4258;4259;4260;4261;5952;11199;11200;11201;11202;11203;11204;11205;11206;11207;11208;17702;17703;31296;31297;35310;35311;35791;38687;38688;38689;40163;40164;41728;41729	1632;2733;4259;5952;11206;17703;31297;35311;35791;38689;40164;41728	33;34;35;36;37		112;141;193;209;356
centroid=centroid=454Isotigs_contig_11358;seqs=1;;seqs=1;	centroid=centroid=454Isotigs_contig_11358;seqs=1;;seqs=1;	11	11	11	>centroid=centroid=454Isotigs_contig_11358;seqs=1;;seqs=1;	1	11	11	11	28.2	28.2	28.2	48.978	433	433	1.16e-57	1321500000	66076000	0.000166646	0.0166646		43	466;617;775;1193;1282;2103;2237;2238;2396;2658;3880	True;True;True;True;True;True;True;True;True;True;True	492;649;820;1277;1369;2236;2375;2376;2538;2825;4226	8567;8568;8569;8570;8571;8572;8573;8574;8575;8576;8577;8578;8579;8580;8581;8582;8583;8584;10632;10633;10634;10635;10636;13402;13403;13404;13405;13406;13407;20874;20875;20876;20877;20878;20879;20880;20881;20882;20883;20884;20885;20886;20887;22504;22505;22506;22507;22508;22509;22510;22511;22512;22513;22514;22515;22516;22517;22518;37413;37414;37415;37416;37417;37418;37419;37420;37421;37422;37423;374…	5704;5705;5706;5707;7049;8849;8850;13707;13708;13709;13710;13711;14877;14878;14879;14880;14881;14882;14883;24424;24425;24426;24427;24428;24429;24430;24431;24432;24433;24434;25871;25872;25873;25874;25875;25876;25877;25878;25879;25880;25881;25882;25883;25884;25885;25886;27911;27912;27913;30863;47982;47983;47984	5707;7049;8849;13708;14877;24434;25884;25886;27911;30863;47982
centroid=centroid=454Isotigs_contig_1136;seqs=1;;seqs=1;	centroid=centroid=454Isotigs_contig_1136;seqs=1;;seqs=1;	1	1	1	>centroid=centroid=454Isotigs_contig_1136;seqs=1;;seqs=1;	1	1	1	1	6.4	6.4	6.4	18.897	172	172	0.0029782	26529000	4421400	1.12e-05	0.00111509		44	1596	TRUE	1702	28590;28591;28592;28593;28594;28595	18887;18888	18887
centroid=centroid=454Isotigs_contig_11476;seqs=1;;seqs=1;	centroid=centroid=454Isotigs_contig_11476;seqs=1;;seqs=1;	2	2	2	>centroid=centroid=454Isotigs_contig_11476;seqs=1;;seqs=1;	1	2	2	2	10.8	10.8	10.8	22.318	203	203	1.26e-06	26198000	2183200	5.51e-06	0.000550611		45	3547;4187	True;True	3879;4543	67775;67776;67777;67778;78382;78383;78384;78385	44531;44532;51057;51058	44531;51058
centroid=centroid=454Isotigs_contig_115057;seqs=1;;seqs=1;	centroid=centroid=454Isotigs_contig_115057;seqs=1;;seqs=1;	1	1	1	>centroid=centroid=454Isotigs_contig_115057;seqs=1;;seqs=1;	1	1	1	1	4.8	4.8	4.8	33.044	294	294	0.0024558	2719100	271910	6.86e-07	6.86e-05		46	2910	TRUE	3133	53169;53170;53171	34726	34726
centroid=centroid=454Isotigs_contig_1152;seqs=1;;seqs=1;	centroid=centroid=454Isotigs_contig_1152;seqs=1;;seqs=1;	3	3	3	>centroid=centroid=454Isotigs_contig_1152;seqs=1;;seqs=1;	1	3	3	3	28.4	28.4	28.4	9.2539	88	88	8.72e-57	123000000000	61653000000	0.155491	15.5491		47	2138;2507;3093	True;True;True	2271;2655;2656;3406	37951;37952;37953;37954;37955;37956;37957;37958;37959;37960;37961;37962;37963;37964;37965;37966;37967;37968;37969;37970;37971;37972;37973;37974;37975;37976;37977;37978;37979;37980;37981;37982;37983;37984;37985;37986;37987;37988;37989;37990;37991;37992;37993;37994;37995;37996;37997;37998;37999;38000;38001;38002;38003;38004;38005;38006;38007;38008;38009;38010;38011;38012;38013;38014;38015;38016;380…	24829;24830;24831;24832;24833;24834;24835;24836;24837;24838;24839;24840;24841;24842;24843;24844;24845;24846;24847;24848;24849;24850;24851;24852;24853;24854;24855;24856;24857;24858;24859;24860;24861;24862;24863;24864;24865;24866;24867;24868;24869;24870;24871;24872;24873;24874;24875;24876;24877;24878;24879;24880;24881;24882;24883;24884;24885;24886;24887;24888;24889;24890;24891;24892;24893;24894;248…	24937;28839;38346	38;39		74;76
centroid=centroid=454Isotigs_contig_116119;seqs=1;;seqs=1;	centroid=centroid=454Isotigs_contig_116119;seqs=1;;seqs=1;	1	1	1	>centroid=centroid=454Isotigs_contig_116119;seqs=1;;seqs=1;	1	1	1	1	7.8	7.8	7.8	23.493	204	204	0.00039585	1238100	95242	2.4e-07	2.4e-05		48	2072	TRUE	2205	36926;36927	24095	24095
centroid=centroid=454Isotigs_contig_116159;seqs=1;;seqs=1;	centroid=centroid=454Isotigs_contig_116159;seqs=1;;seqs=1;	2	2	2	>centroid=centroid=454Isotigs_contig_116159;seqs=1;;seqs=1;	1	2	2	2	10.4	10.4	10.4	18.186	164	164	4.42e-71	898090000	99788000	0.000251669	0.0251669		49	464;1341	True;True	490;1436	8536;8537;8538;8539;8540;8541;8542;8543;8544;8545;8546;8547;23954;23955;23956;23957;23958;23959;23960;23961;23962;23963;23964;23965;23966;23967;23968;23969;23970;23971;23972;23973;23974;23975;23976;23977;23978;23979;23980;23981;23982;23983;23984;23985;23986;23987;23988;23989;23990;23991;23992;23993;23994;23995;23996;23997;23998;23999;24000	5680;5681;5682;5683;5684;5685;5686;5687;15889;15890;15891;15892;15893;15894;15895;15896;15897;15898;15899;15900;15901;15902;15903;15904;15905;15906;15907;15908;15909;15910;15911;15912;15913;15914;15915;15916;15917;15918;15919;15920;15921	5681;15916
centroid=centroid=454Isotigs_contig_116744;seqs=1;;seqs=1;	centroid=centroid=454Isotigs_contig_116744;seqs=1;;seqs=1;	3	3	3	>centroid=centroid=454Isotigs_contig_116744;seqs=1;;seqs=1;	1	3	3	3	18.1	18.1	18.1	29.751	271	271	1.54e-26	454180000	37848000	9.55e-05	0.00954541		50	2584;3108;4308	True;True;True	2746;3421;4667	45881;45882;45883;45884;58958;58959;58960;58961;58962;58963;58964;58965;58966;58967;58968;58969;58970;58971;58972;58973;80534;80535;80536;80537;80538;80539;80540;80541;80542;80543;80544;80545;80546;80547;80548;80549;80550;80551;80552;80553;80554;80555;80556;80557	29742;29743;29744;29745;38602;38603;38604;38605;38606;52470;52471;52472;52473;52474;52475;52476;52477;52478;52479	29745;38606;52476	40		126
centroid=centroid=454Isotigs_contig_116758;seqs=1;;seqs=1;	centroid=centroid=454Isotigs_contig_116758;seqs=1;;seqs=1;	1	1	1	>centroid=centroid=454Isotigs_contig_116758;seqs=1;;seqs=1;	1	1	1	1	12.1	12.1	12.1	17.982	157	157	8.79e-13	2493400	277040	6.99e-07	6.99e-05		51	1560	TRUE	1666	28092	18585	18585	41		145
centroid=centroid=454Isotigs_contig_117196;seqs=1;;seqs=1;;centroid=centroid=454Isotigs_contig_228851;seqs=1;;seqs=1;	centroid=centroid=454Isotigs_contig_117196;seqs=1;;seqs=1;;centroid=centroid=454Isotigs_contig_228851;seqs=1;;seqs=1;	2;1	2;1	2;1	>centroid=centroid=454Isotigs_contig_117196;seqs=1;;seqs=1;;>centroid=centroid=454Isotigs_contig_228851;seqs=1;;seqs=1;	2	2	2	2	5.8	5.8	5.8	57.802	532	532;417	3.46e-08	8036500	446470	1.13e-06	0.000112601		52	1246;4015	True;True	1333;4367	22019;22020;75549	14604;49327	14604;49327
centroid=centroid=454Isotigs_contig_11813;seqs=1;;seqs=1;	centroid=centroid=454Isotigs_contig_11813;seqs=1;;seqs=1;	1	1	1	>centroid=centroid=454Isotigs_contig_11813;seqs=1;;seqs=1;	1	1	1	1	9.9	9.9	9.9	16.745	142	142	3.09e-13	29734000	2703100	6.82e-06	0.000681732		53	2688	TRUE	2861	48223;48224;48225;48226;48227;48228;48229;48230	31298;31299;31300	31300
centroid=centroid=454Isotigs_contig_118160;seqs=1;;seqs=1;	centroid=centroid=454Isotigs_contig_118160;seqs=1;;seqs=1;	1	1	1	>centroid=centroid=454Isotigs_contig_118160;seqs=1;;seqs=1;	1	1	1	1	6.4	6.4	6.4	19.721	172	172	0.00013207	17476000	1747600	4.41e-06	0.000440751		54	469	TRUE	495	8603;8604;8605;8606;8607;8608;8609;8610;8611;8612;8613;8614;8615;8616;8617;8618;8619;8620;8621;8622	5713;5714;5715;5716;5717;5718;5719;5720;5721	5721	42		40
centroid=centroid=454Isotigs_contig_1188;seqs=2;;seqs=1;	centroid=centroid=454Isotigs_contig_1188;seqs=2;;seqs=1;	9	9	9	>centroid=centroid=454Isotigs_contig_1188;seqs=2;;seqs=1;	1	9	9	9	67.6	67.6	67.6	19.831	179	179	1.14e-101	20189000000	2018900000	0.00509174	0.509174		55	344;756;768;1025;1456;1879;3046;3484;4066	True;True;True;True;True;True;True;True;True	366;799;813;1107;1557;1998;3350;3351;3810;3811;4419	6594;6595;6596;6597;6598;6599;6600;6601;6602;6603;6604;6605;6606;6607;6608;6609;6610;6611;6612;6613;6614;6615;6616;6617;6618;6619;6620;6621;13138;13139;13140;13141;13142;13143;13144;13145;13146;13147;13148;13309;13310;13311;13312;13313;13314;13315;13316;13317;13318;13319;13320;13321;13322;13323;13324;13325;13326;13327;13328;13329;13330;13331;13332;13333;13334;13335;13336;13337;13338;13339;13340;1…	4417;4418;4419;4420;4421;4422;4423;4424;4425;4426;4427;4428;4429;4430;8699;8700;8701;8702;8703;8704;8705;8795;8796;8797;8798;8799;8800;8801;8802;8803;8804;8805;8806;8807;8808;8809;8810;8811;8812;8813;8814;8815;8816;8817;8818;12062;12063;12064;12065;12066;12067;12068;12069;12070;12071;12072;12073;12074;12075;12076;12077;12078;12079;17643;17644;17645;21831;21832;21833;21834;21835;21836;21837;21838;…	4426;8699;8798;12074;17645;21851;37736;43241;49838	43		24
centroid=centroid=454Isotigs_contig_11910;seqs=1;;seqs=1;	centroid=centroid=454Isotigs_contig_11910;seqs=1;;seqs=1;	2	2	2	>centroid=centroid=454Isotigs_contig_11910;seqs=1;;seqs=1;	1	2	2	2	22.7	22.7	22.7	16.669	150	150	9.26e-15	77063000	11009000	2.78e-05	0.00277651		56	2205;3796	True;True	2339;4140	39148;39149;39150;39151;39152;39153;39154;39155;39156;39157;39158;39159;39160;71994;71995;71996;71997	25563;25564;25565;25566;47200	25566;47200
centroid=centroid=454Isotigs_contig_11930;seqs=1;;seqs=1;	centroid=centroid=454Isotigs_contig_11930;seqs=1;;seqs=1;	1	1	1	>centroid=centroid=454Isotigs_contig_11930;seqs=1;;seqs=1;	1	1	1	1	5.1	5.1	5.1	25.262	236	236	0.00012126	142760000	23794000	6e-05	0.00600094		57	2271	TRUE	2410	40253;40254;40255;40256;40257;40258;40259;40260;40261;40262;40263;40264	26298;26299;26300;26301;26302	26299
centroid=centroid=454Isotigs_contig_31326;seqs=1;;seqs=1;;centroid=centroid=454Isotigs_contig_73176;seqs=1;;seqs=1;;centroid=centroid=454Isotigs_contig_20776;seqs=1;;seqs=1;;centroid=centroid=454Isotigs_contig_119585;seqs=1;;seqs=1;	centroid=centroid=454Isotigs_contig_31326;seqs=1;;seqs=1;;centroid=centroid=454Isotigs_contig_73176;seqs=1;;seqs=1;;centroid=centroid=454Isotigs_contig_20776;seqs=1;;seqs=1;;centroid=centroid=454Isotigs_contig_119585;seqs=1;;seqs=1;	1;1;1;1	1;1;1;1	1;1;1;1	>centroid=centroid=454Isotigs_contig_31326;seqs=1;;seqs=1;;>centroid=centroid=454Isotigs_contig_73176;seqs=1;;seqs=1;;>centroid=centroid=454Isotigs_contig_20776;seqs=1;;seqs=1;;>centroid=centroid=454Isotigs_contig_119585;seqs=1;;seqs=1;	4	1	1	1	2.9	2.9	2.9	35.301	313	313;348;586;661	0.0034104	0	0	0	0		58	3615	TRUE	3949	68624	45198	45198
centroid=centroid=454Isotigs_contig_11987;seqs=1;;seqs=1;	centroid=centroid=454Isotigs_contig_11987;seqs=1;;seqs=1;	1	1	1	>centroid=centroid=454Isotigs_contig_11987;seqs=1;;seqs=1;	1	1	1	1	5.8	5.8	5.8	33.414	295	295	7.59e-06	13931000	1160900	2.93e-06	0.000292783		59	582	TRUE	612	10094;10095;10096;10097;10098;10099;10100	6696;6697	6697
centroid=centroid=454Isotigs_contig_120045;seqs=1;;seqs=1;	centroid=centroid=454Isotigs_contig_120045;seqs=1;;seqs=1;	1	1	1	>centroid=centroid=454Isotigs_contig_120045;seqs=1;;seqs=1;	1	1	1	1	5.7	5.7	5.7	26.628	245	245	0.0030289	35259000	2350600	5.93e-06	0.00059283		60	2314	TRUE	2454	41185;41186;41187;41188;41189;41190;41191	27019;27020;27021;27022	27022
centroid=centroid=454Isotigs_contig_120131;seqs=1;;seqs=1;	centroid=centroid=454Isotigs_contig_120131;seqs=1;;seqs=1;	1	1	1	>centroid=centroid=454Isotigs_contig_120131;seqs=1;;seqs=1;	1	1	1	1	7.4	7.4	7.4	19.548	175	175	2.75e-18	5877100	839580	2.12e-06	0.000211745		61	2482	TRUE	2626	43968;43969;43970;43971	28633;28634	28633	44		1
centroid=centroid=454Isotigs_contig_12039;seqs=1;;seqs=1;	centroid=centroid=454Isotigs_contig_12039;seqs=1;;seqs=1;	9	9	9	>centroid=centroid=454Isotigs_contig_12039;seqs=1;;seqs=1;	1	9	9	9	17.9	17.9	17.9	78.861	709	709	3.77e-91	568350000	18334000	4.62e-05	0.0046239		62	50;221;325;562;575;1991;2182;2833;3776	True;True;True;True;True;True;True;True;True	57;237;345;590;605;2118;2316;3017;4120	1227;1228;1229;1230;4504;4505;4506;4507;4508;4509;4510;4511;4512;4513;4514;4515;4516;4517;4518;4519;4520;4521;4522;6330;6331;6332;6333;6334;6335;6336;9715;10001;10002;35585;35586;35587;35588;35589;35590;38721;38722;38723;38724;38725;38726;38727;38728;38729;38730;38731;38732;38733;38734;38735;38736;51356;51357;51358;51359;51360;51361;51362;51363;51364;51365;51366;71755;71756;71757;71758;71759;7176…	796;797;3165;3166;3167;3168;3169;3170;3171;4262;4263;4264;4265;4266;6433;6629;23184;23185;23186;23187;23188;23189;25311;25312;25313;25314;25315;33525;33526;33527;47082;47083;47084;47085	796;3171;4262;6433;6629;23188;25315;33527;47085	45		9
centroid=centroid=454Isotigs_contig_120497;seqs=1;;seqs=1;	centroid=centroid=454Isotigs_contig_120497;seqs=1;;seqs=1;	1	1	1	>centroid=centroid=454Isotigs_contig_120497;seqs=1;;seqs=1;	1	1	1	1	5.7	5.7	5.7	26.552	244	244	1.42e-09	82244000	8224400	2.07e-05	0.00207422		63	3248	TRUE	3567	61527;61528;61529;61530;61531;61532;61533;61534;61535;61536;61537;61538	40160;40161;40162	40161
centroid=centroid=454Isotigs_contig_1208;seqs=1;;seqs=1;	centroid=centroid=454Isotigs_contig_1208;seqs=1;;seqs=1;	2	2	2	>centroid=centroid=454Isotigs_contig_1208;seqs=1;;seqs=1;	1	2	2	2	14.4	14.4	14.4	16.347	146	146	3.92e-07	29215000	2655900	6.7e-06	0.000669828		64	1322;2309	True;True	1413;2449	23426;23427;23428;41095;41096;41097;41098;41099;41100	15493;26972;26973	15493;26972
centroid=centroid=454Isotigs_contig_1219;seqs=1;;seqs=1;	centroid=centroid=454Isotigs_contig_1219;seqs=1;;seqs=1;	17	17	17	>centroid=centroid=454Isotigs_contig_1219;seqs=1;;seqs=1;	1	17	17	17	36.9	36.9	36.9	55.702	496	496	2.04e-90	6973100000	188460000	0.000475303	0.0475303		65	14;1015;1016;1327;1890;2152;2276;2345;2473;2593;2894;2946;3182;3602;3839;4246;4247	True;True;True;True;True;True;True;True;True;True;True;True;True;True;True;True;True	15;1097;1098;1419;2009;2285;2415;2486;2616;2759;3108;3109;3191;3499;3936;4185;4604;4605	222;223;224;225;226;227;228;229;230;231;232;17993;17994;17995;17996;17997;17998;17999;18000;18001;18002;18003;18004;18005;18006;18007;18008;18009;18010;18011;18012;18013;18014;18015;18016;18017;18018;18019;18020;18021;23547;23548;23549;23550;23551;23552;23553;23554;23555;33613;33614;33615;33616;33617;33618;33619;33620;33621;38219;38220;38221;38222;38223;38224;38225;38226;38227;38228;38229;38230;3…	143;144;145;146;147;11968;11969;11970;11971;11972;11973;11974;11975;11976;11977;11978;11979;15611;15612;15613;21994;25032;25033;25034;25035;25036;25037;26411;26412;26413;26414;26415;26416;26417;26418;26419;26420;26421;26422;26423;26424;26425;26426;26427;26428;26429;26430;26431;26432;26433;26434;26435;26436;26437;26438;26439;26440;26441;27253;27254;27255;27256;27257;27258;27259;27260;27261;27262;2…	143;11970;11977;15613;21994;25036;26439;27266;28554;30012;34430;35383;39545;44837;47656;51771;51772	46;47;48		319;351;420
centroid=centroid=454Isotigs_contig_122003;seqs=1;;seqs=2;	centroid=centroid=454Isotigs_contig_122003;seqs=1;;seqs=2;	1	1	1	>centroid=centroid=454Isotigs_contig_122003;seqs=1;;seqs=2;	1	1	1	1	1.9	1.9	1.9	67.027	589	589	0.00037465	11864000	296600	7.48e-07	7.48e-05		66	2094	TRUE	2227	37331;37332;37333;37334	24384;24385	24385
centroid=centroid=454Isotigs_contig_122019;seqs=1;;seqs=1;	centroid=centroid=454Isotigs_contig_122019;seqs=1;;seqs=1;	1	1	1	>centroid=centroid=454Isotigs_contig_122019;seqs=1;;seqs=1;	1	1	1	1	2.7	2.7	2.7	58.583	522	522	6.52e-10	38253000	1234000	3.11e-06	0.000311219		67	4042	TRUE	4395	75946;75947;75948;75949;75950;75951;75952;75953	49552;49553;49554;49555;49556;49557;49558;49559	49556
centroid=centroid=454Isotigs_contig_122330;seqs=1;;seqs=1;	centroid=centroid=454Isotigs_contig_122330;seqs=1;;seqs=1;	1	1	1	>centroid=centroid=454Isotigs_contig_122330;seqs=1;;seqs=1;	1	1	1	1	6.6	6.6	6.6	30.667	274	274	2.66e-06	8777700	516340	1.3e-06	0.000130223		68	3907	TRUE	4254	73654;73655;73656;73657;73658	48203	48203
centroid=centroid=454Isotigs_contig_12284;seqs=1;;seqs=1;	centroid=centroid=454Isotigs_contig_12284;seqs=1;;seqs=1;	2	2	2	>centroid=centroid=454Isotigs_contig_12284;seqs=1;;seqs=1;	1	2	2	2	5.7	5.7	5.7	52.764	473	473	3.57e-06	39887000	1329600	3.35e-06	0.00033533		69	168;2769	True;True	180;2947	3668;3669;3670;3671;3672;50167;50168;50169;50170	2658;2659;32804	2659;32804
centroid=centroid=454Isotigs_contig_122915;seqs=1;;seqs=3;	centroid=centroid=454Isotigs_contig_122915;seqs=1;;seqs=3;	1	1	1	>centroid=centroid=454Isotigs_contig_122915;seqs=1;;seqs=3;	1	1	1	1	2.3	2.3	2.3	49.976	444	444	0.0019611	9302000	320760	8.09e-07	8.09e-05		70	3447	TRUE	3772	65501;65502;65503	42760	42760
centroid=centroid=454Isotigs_contig_12292;seqs=1;;seqs=1;	centroid=centroid=454Isotigs_contig_12292;seqs=1;;seqs=1;	2	2	2	>centroid=centroid=454Isotigs_contig_12292;seqs=1;;seqs=1;	1	2	2	2	15.5	15.5	15.5	17.52	155	155	8.8e-07	56950000	8135700	2.05e-05	0.00205185		71	200;2411	True;True	212;2553	4088;4089;42911;42912;42913;42914;42915;42916;42917;42918;42919;42920;42921;42922;42923	2891;27998;27999;28000;28001;28002;28003	2891;28002
centroid=centroid=454Isotigs_contig_123;seqs=1;;seqs=1;	centroid=centroid=454Isotigs_contig_123;seqs=1;;seqs=1;	15	15	15	>centroid=centroid=454Isotigs_contig_123;seqs=1;;seqs=1;	1	15	15	15	45.9	45.9	45.9	19.382	185	185	0	728000000000	104000000000	0.262241	26.2241		72	603;913;944;1734;2303;2611;2612;2696;2697;3493;3494;4028;4029;4278;4279	True;True;True;True;True;True;True;True;True;True;True;True;True;True;True	634;977;978;1015;1016;1017;1018;1848;1849;2443;2778;2779;2869;2870;3820;3821;3822;4381;4382;4636;4637	10402;10403;10404;10405;10406;10407;10408;10409;10410;10411;10412;10413;10414;10415;10416;10417;10418;10419;10420;10421;10422;10423;10424;10425;10426;10427;10428;10429;10430;10431;10432;10433;10434;10435;10436;10437;10438;10439;10440;10441;10442;15562;15563;15564;15565;15566;15567;15568;15569;15570;15571;15572;15573;15574;15575;15576;15577;15578;15579;15580;15581;15582;15583;15584;15585;15586;155…	6908;6909;6910;6911;6912;6913;6914;6915;6916;6917;6918;6919;6920;6921;6922;6923;6924;6925;6926;6927;6928;10204;10205;10206;10207;10208;10209;10210;10211;10212;10213;10214;10215;10216;10538;10539;10540;10541;10542;10543;10544;10545;10546;10547;10548;10549;10550;10551;10552;10553;10554;10555;10556;10557;10558;10559;10560;10561;10562;10563;10564;10565;10566;10567;10568;10569;10570;10571;10572;10573;…	6911;10212;11042;20538;26667;30186;30189;31522;31539;43455;43771;49420;49421;52044;52091	49;50;51	18	146;147;165	91
centroid=centroid=454Isotigs_contig_123124;seqs=1;;seqs=1;	centroid=centroid=454Isotigs_contig_123124;seqs=1;;seqs=1;	8	8	8	>centroid=centroid=454Isotigs_contig_123124;seqs=1;;seqs=1;	1	8	8	8	16.8	16.8	16.8	53.608	470	470	1.98e-70	420890000	24758000	6.24e-05	0.00624406		73	194;195;955;1302;1922;2108;2488;3945	True;True;True;True;True;True;True;True	206;207;1034;1392;2041;2241;2633;4293	4027;4028;4029;4030;4031;4032;4033;4034;4035;4036;4037;4038;4039;4040;4041;4042;4043;4044;4045;4046;4047;4048;4049;4050;4051;4052;4053;4054;16885;16886;16887;16888;16889;23080;23081;23082;34033;37452;37453;37454;37455;37456;37457;37458;37459;37460;37461;37462;43991;43992;43993;43994;43995;43996;43997;43998;43999;74339;74340;74341;74342;74343	2864;2865;2866;2867;2868;2869;2870;2871;2872;2873;2874;2875;2876;11338;15269;15270;15271;22214;24447;24448;24449;24450;24451;28646;48621;48622	2868;2876;11338;15269;22214;24448;28646;48621	52;53		66;422
centroid=centroid=454Isotigs_contig_1237;seqs=1;;seqs=2;	centroid=centroid=454Isotigs_contig_1237;seqs=1;;seqs=2;	18	18	18	>centroid=centroid=454Isotigs_contig_1237;seqs=1;;seqs=2;	1	18	18	18	54.6	54.6	54.6	57.431	518	518	1.76e-198	11205000000	430970000	0.00108692	0.108692		74	337;339;355;731;961;1200;1460;1547;1730;1841;2519;2570;2858;2925;3244;3478;3781;3782	True;True;True;True;True;True;True;True;True;True;True;True;True;True;True;True;True;True	358;360;377;774;1040;1285;1561;1653;1844;1957;1958;2671;2672;2673;2732;3054;3055;3158;3159;3562;3563;3804;4125;4126	6452;6453;6454;6484;6485;6486;6487;6488;6489;6490;6491;6492;6493;6494;6495;6496;6497;6498;6499;6500;6501;6502;6503;6504;6505;6506;6507;6508;6509;6510;6511;6512;6513;6514;6515;6516;6517;6518;6519;6520;6521;6522;6523;6524;6525;6526;6770;6771;6772;6773;6774;6775;6776;6777;6778;6779;6780;6781;6782;6783;6784;6785;6786;6787;6788;6789;6790;6791;12849;12850;12851;12852;12853;12854;12855;12856;16957;16958…	4322;4331;4332;4333;4334;4335;4336;4337;4338;4339;4340;4341;4342;4343;4344;4345;4346;4347;4348;4349;4350;4351;4352;4353;4354;4355;4356;4357;4358;4359;4360;4361;4362;4530;4531;4532;4533;4534;4535;4536;4537;4538;4539;8532;8533;8534;8535;8536;11372;11373;11374;11375;11376;11377;11378;11379;11380;11381;11382;11383;11384;11385;11386;11387;11388;11389;11390;11391;11392;11393;11394;11395;11396;11397;113…	4322;4333;4534;8534;11409;13804;17667;18489;20492;21544;29003;29605;33900;35183;40129;43200;47111;47126	54;55;56;57;58;59;60;61;62;63		81;112;118;160;171;226;230;246;292;319
centroid=centroid=454Isotigs_contig_124132;seqs=1;;seqs=1;	centroid=centroid=454Isotigs_contig_124132;seqs=1;;seqs=1;	5	4	4	>centroid=centroid=454Isotigs_contig_124132;seqs=1;;seqs=1;	1	5	4	4	18.4	13	13	37.015	332	332	1.72e-64	902620000	60174000	0.000151761	0.0151761		75	71;463;1676;2102;3369	True;True;False;True;True	78;489;1787;2235;3694	1695;1696;1697;1698;1699;1700;1701;1702;1703;1704;1705;1706;1707;1708;1709;1710;1711;1712;1713;1714;1715;1716;1717;1718;1719;1720;1721;1722;1723;1724;1725;1726;1727;1728;1729;1730;1731;1732;1733;1734;1735;1736;8533;8534;8535;30341;30342;30343;30344;30345;37401;37402;37403;37404;37405;37406;37407;37408;37409;37410;37411;37412;64095;64096;64097;64098;64099;64100;64101;64102;64103;64104;64105;64106;…	1150;1151;1152;1153;1154;1155;1156;1157;1158;1159;1160;1161;1162;1163;1164;5679;20008;20009;20010;24423;41894;41895;41896;41897;41898;41899;41900;41901;41902;41903;41904;41905;41906;41907;41908;41909;41910;41911;41912	1160;5679;20010;24423;41908
centroid=centroid=454Isotigs_contig_125407;seqs=1;;seqs=1;	centroid=centroid=454Isotigs_contig_125407;seqs=1;;seqs=1;	1	1	1	>centroid=centroid=454Isotigs_contig_125407;seqs=1;;seqs=1;	1	1	1	1	4.8	4.8	4.8	24.312	208	208	0.0002297	56831000	4371600	1.1e-05	0.00110253		76	2879	TRUE	3084;3085	52233;52234;52235;52236;52237;52238;52239;52240;52241;52242;52243;52244;52245;52246;52247;52248;52249;52250;52251;52252;52253;52254;52255;52256;52257;52258;52259;52260;52261;52262;52263;52264	34090;34091;34092;34093;34094;34095;34096;34097;34098;34099;34100;34101;34102;34103;34104;34105	34091	64		127
centroid=centroid=454Isotigs_contig_12582;seqs=1;;seqs=1;	centroid=centroid=454Isotigs_contig_12582;seqs=1;;seqs=1;	2	2	2	>centroid=centroid=454Isotigs_contig_12582;seqs=1;;seqs=1;	1	2	2	2	11.2	11.2	11.2	24.585	215	215	3.55e-06	52080000	4340000	1.09e-05	0.00109456		77	1072;3828	True;True	1154;4173	18941;18942;18943;18944;18945;18946;18947;18948;72521	12531;47538	12531;47538
centroid=centroid=454Isotigs_contig_12587;seqs=1;;seqs=2;	centroid=centroid=454Isotigs_contig_12587;seqs=1;;seqs=2;	2	2	2	>centroid=centroid=454Isotigs_contig_12587;seqs=1;;seqs=2;	1	2	2	2	12.2	12.2	12.2	19.896	188	188	3.25e-06	68534000	9790500	2.47e-05	0.0024692		78	1748;3889	True;True	1863;4235	31431;31432;31433;31434;31435;73399;73400;73401;73402;73403;73404;73405;73406;73407;73408;73409;73410;73411	20610;20611;20612;48033;48034;48035;48036;48037;48038;48039	20610;48038
centroid=centroid=454Isotigs_contig_1259;seqs=1;;seqs=5;	centroid=centroid=454Isotigs_contig_1259;seqs=1;;seqs=5;	8	2	2	>centroid=centroid=454Isotigs_contig_1259;seqs=1;;seqs=5;	1	8	2	2	30.7	6	6	40.856	368	368	8.05e-46	140620000	8788900	2.22e-05	0.00221659		79	666;808;980;1625;2636;2937;3635;3908	False;True;False;False;False;False;True;False	703;862;1060;1733;2803;3175;3176;3970;4255	11533;11534;11535;11536;11537;11538;11539;11540;14179;14180;14181;14182;14183;14184;14185;14186;14187;14188;14189;14190;14191;14192;17358;17359;17360;17361;17362;17363;17364;17365;17366;17367;17368;17369;29042;29043;29044;29045;29046;47142;47143;47144;47145;47146;47147;47148;47149;47150;47151;54017;54018;54019;54020;54021;54022;54023;54024;54025;54026;54027;54028;54029;54030;54031;54032;54033;540…	7628;9391;9392;9393;9394;11625;11626;11627;11628;11629;11630;11631;19128;19129;30634;30635;35278;35279;35280;35281;35282;35283;35284;35285;35286;35287;35288;35289;35290;35291;35292;35293;35294;35295;45295;45296;45297;45298;45299;45300;45301;48204;48205;48206;48207	7628;9394;11629;19129;30634;35279;45299;48205
centroid=centroid=454Isotigs_contig_1265;seqs=2;;seqs=1;	centroid=centroid=454Isotigs_contig_1265;seqs=2;;seqs=1;	9	9	9	>centroid=centroid=454Isotigs_contig_1265;seqs=2;;seqs=1;	1	9	9	9	25.9	25.9	25.9	19.055	189	189	7.66e-282	174000000000	17429000000	0.0439566	4.39566		80	86;87;2064;2065;3054;3055;3090;3091;3366	True;True;True;True;True;True;True;True;True	93;94;95;96;2195;2196;2197;2198;3364;3365;3401;3402;3403;3404;3691	1970;1971;1972;1973;1974;1975;1976;1977;1978;1979;1980;1981;1982;1983;1984;1985;1986;1987;1988;1989;1990;1991;1992;1993;1994;1995;1996;1997;1998;1999;2000;2001;2002;2003;2004;2005;2006;2007;2008;2009;2010;2011;2012;2013;2014;2015;2016;2017;2018;2019;2020;2021;2022;2023;2024;2025;2026;2027;2028;2029;2030;2031;2032;2033;2034;2035;2036;2037;2038;2039;2040;2041;2042;2043;2044;2045;2046;2047;2048;2049…	1328;1329;1330;1331;1332;1333;1334;1335;1336;1337;1338;1339;1340;1341;1342;1343;1344;1345;1346;1347;1348;1349;1350;1351;1352;1353;1354;1355;1356;1357;1358;1359;1360;1361;1362;1363;1364;1365;1366;1367;1368;1369;1370;1371;1372;1373;1374;1375;1376;1377;1378;1379;1380;1381;1382;1383;1384;1385;1386;1387;1388;1389;1390;1391;1392;1393;1394;1395;1396;1397;1398;1399;1400;1401;1402;1403;1404;1405;1406;1407…	1353;1558;23988;24036;37934;37945;38289;38342;41834	65;66		95;104
centroid=centroid=454Isotigs_contig_126624;seqs=1;;seqs=1;	centroid=centroid=454Isotigs_contig_126624;seqs=1;;seqs=1;	1	1	1	>centroid=centroid=454Isotigs_contig_126624;seqs=1;;seqs=1;	1	1	1	1	3.9	3.9	3.9	39.459	334	334	0.00087934	4361300	229540	5.79e-07	5.79e-05		81	830	TRUE	885	14411;14412;14413	9514	9514
centroid=centroid=454Isotigs_contig_126964;seqs=1;;seqs=1;	centroid=centroid=454Isotigs_contig_126964;seqs=1;;seqs=1;	5	5	5	>centroid=centroid=454Isotigs_contig_126964;seqs=1;;seqs=1;	1	5	5	5	19.2	19.2	19.2	34.445	302	302	2.87e-27	278310000	15462000	3.9e-05	0.00389957		82	1306;1321;1584;1772;4122	True;True;True;True;True	1396;1412;1690;1887;4478	23127;23128;23416;23417;23418;23419;23420;23421;23422;23423;23424;23425;28408;28409;28410;28411;28412;28413;28414;28415;28416;28417;28418;28419;28420;28421;28422;28423;28424;28425;28426;28427;28428;28429;28430;28431;28432;28433;28434;28435;28436;28437;28438;28439;28440;28441;28442;28443;28444;28445;31830;31831;31832;31833;31834;31835;31836;31837;77476;77477;77478;77479;77480;77481;77482;77483;774…	15290;15490;15491;15492;18777;18778;18779;18780;18781;18782;18783;18784;18785;18786;18787;18788;18789;18790;18791;18792;18793;20845;20846;20847;20848;20849;20850;20851;20852;50519;50520;50521;50522;50523	15290;15491;18782;20851;50519	67;68		77;142
centroid=centroid=454Isotigs_contig_12743;seqs=1;;seqs=1;	centroid=centroid=454Isotigs_contig_12743;seqs=1;;seqs=1;	1	1	1	>centroid=centroid=454Isotigs_contig_12743;seqs=1;;seqs=1;	1	1	1	1	3.8	3.8	3.8	46.015	400	400	0.001057	3220800	119290	3.01e-07	3.01e-05		83	2398	TRUE	2540	42773;42774	27931	27931
centroid=centroid=454Isotigs_contig_127437;seqs=2;;seqs=1;	centroid=centroid=454Isotigs_contig_127437;seqs=2;;seqs=1;	3	3	3	>centroid=centroid=454Isotigs_contig_127437;seqs=2;;seqs=1;	1	3	3	3	14.1	14.1	14.1	32.884	291	291	2.71e-68	34611000	2884200	7.27e-06	0.000727406		84	1109;2105;3332	True;True;True	1191;2238;3653	19723;19724;19725;19726;19727;37431;37432;37433;37434;37435;63337;63338;63339;63340	13076;13077;13078;24436;24437;24438;24439;41470;41471;41472	13077;24436;41471
centroid=centroid=454Isotigs_contig_1281;seqs=1;;seqs=1;	centroid=centroid=454Isotigs_contig_1281;seqs=1;;seqs=1;	4	4	4	>centroid=centroid=454Isotigs_contig_1281;seqs=1;;seqs=1;	1	4	4	4	19	19	19	19.125	174	174	1.57e-10	59350000	8478600	2.14e-05	0.00213833		85	354;989;2794;4174	True;True;True;True	376;1069;2972;4530	6769;17433;17434;17435;17436;17437;17438;50551;78140;78141;78142;78143;78144	4529;11654;33058;50853;50854	4529;11654;33058;50854
centroid=centroid=454Isotigs_contig_12872;seqs=1;;seqs=1;	centroid=centroid=454Isotigs_contig_12872;seqs=1;;seqs=1;	1	1	1	>centroid=centroid=454Isotigs_contig_12872;seqs=1;;seqs=1;	1	1	1	1	5.7	5.7	5.7	19.445	175	175	0.00038363	52306000	6538300	1.65e-05	0.00164898		86	1167	TRUE	1251	20616;20617;20618;20619;20620;20621	13592;13593;13594;13595	13592
centroid=centroid=454Isotigs_contig_12941;seqs=1;;seqs=1;	centroid=centroid=454Isotigs_contig_12941;seqs=1;;seqs=1;	12	12	12	>centroid=centroid=454Isotigs_contig_12941;seqs=1;;seqs=1;	1	12	12	12	70.1	70.1	70.1	24.101	214	214	5.84e-216	70755000000	5442700000	0.0137267	1.37267		87	535;536;1253;1942;1978;2278;2346;2567;2770;3032;3033;4117	True;True;True;True;True;True;True;True;True;True;True;True	563;564;1340;2064;2103;2104;2417;2487;2488;2729;2948;3328;3329;3330;4472;4473	9389;9390;9391;9392;9393;9394;9395;9396;9397;9398;9399;9400;9401;9402;22082;22083;22084;22085;34421;34422;34423;34424;34425;34426;34427;34428;34429;34430;34431;34432;34433;34434;34435;34436;34437;34438;34439;34440;34441;34442;34443;34444;34445;34446;34447;34448;34449;34450;34451;34452;34453;34454;34455;34456;34457;34458;34459;34460;34461;34462;34463;34464;34465;34466;34467;34468;34469;34470;34471…	6221;6222;6223;6224;6225;6226;6227;6228;6229;6230;6231;6232;6233;14633;14634;14635;14636;22431;22432;22433;22434;22435;22436;22437;22438;22439;22440;22441;22442;22443;22444;22445;22446;22447;22448;22449;22450;22451;22452;22453;22454;22455;22456;22457;22458;22459;22460;22461;22462;22463;22464;22465;22466;22467;22468;22469;22470;22471;22472;22473;22474;22475;22476;22954;22955;22956;22957;22958;2295…	6227;6233;14633;22461;22991;26481;27327;29589;32810;37419;37529;50498	69;70;71;72		35;36;139;206
centroid=centroid=454Isotigs_contig_130482;seqs=1;;seqs=1;;centroid=centroid=454Isotigs_contig_66615;seqs=1;;seqs=1;	centroid=centroid=454Isotigs_contig_130482;seqs=1;;seqs=1;;centroid=centroid=454Isotigs_contig_66615;seqs=1;;seqs=1;	1;1	1;1	1;1	>centroid=centroid=454Isotigs_contig_130482;seqs=1;;seqs=1;;>centroid=centroid=454Isotigs_contig_66615;seqs=1;;seqs=1;	2	1	1	1	4.3	4.3	4.3	29.063	258	258;429	1.92e-05	56491000	4345500	1.1e-05	0.00109595		88	600	TRUE	631	10354;10355;10356;10357;10358;10359;10360;10361;10362;10363;10364;10365;10366;10367;10368;10369;10370	6878;6879;6880;6881	6880
centroid=centroid=454Isotigs_contig_130771;seqs=1;;seqs=1;	centroid=centroid=454Isotigs_contig_130771;seqs=1;;seqs=1;	10	10	10	>centroid=centroid=454Isotigs_contig_130771;seqs=1;;seqs=1;	1	10	10	10	32.7	32.7	32.7	58.124	523	523	3.16e-120	1395600000	46520000	0.000117325	0.0117325		89	24;243;477;1089;1190;1465;2148;2764;2866;4166	True;True;True;True;True;True;True;True;True;True	26;263;505;1171;1274;1566;2281;2942;3066;3067;4522	396;397;398;399;400;401;402;403;404;405;5044;5045;5046;5047;5048;5049;5050;5051;5052;5053;5054;5055;5056;5057;5058;5059;5060;5061;5062;5063;5064;8710;8711;8712;19255;19256;19257;20849;20850;20851;20852;26579;26580;26581;26582;26583;26584;38159;38160;38161;38162;38163;38164;38165;38166;38167;38168;38169;38170;38171;38172;38173;38174;50089;50090;50091;50092;50093;50094;52002;52003;52004;52005;52006…	241;242;243;244;245;3504;3505;3506;3507;3508;3509;3510;3511;3512;3513;3514;3515;3516;3517;3518;3519;3520;3521;5785;12743;12744;13702;17699;17700;17701;25001;25002;25003;25004;25005;25006;25007;32750;32751;32752;32753;32754;32755;32756;33932;33933;33934;33935;33936;33937;33938;33939;33940;33941;50815;50816;50817;50818;50819;50820;50821;50822;50823;50824;50825;50826;50827	241;3516;5785;12744;13702;17701;25007;32755;33936;50815	73;74		152;287
centroid=centroid=454Isotigs_contig_1308;seqs=2;;seqs=1;	centroid=centroid=454Isotigs_contig_1308;seqs=2;;seqs=1;	1	1	1	>centroid=centroid=454Isotigs_contig_1308;seqs=2;;seqs=1;	1	1	1	1	3.1	3.1	3.1	46.342	423	423	0.00016856	42187000	2008900	5.07e-06	0.000506652		90	4268	TRUE	4626	79780;79781;79782;79783;79784;79785;79786;79787;79788;79789;79790	51957;51958	51958	75		139
centroid=centroid=454Isotigs_contig_131;seqs=1;;seqs=1;	centroid=centroid=454Isotigs_contig_131;seqs=1;;seqs=1;	2	2	2	>centroid=centroid=454Isotigs_contig_131;seqs=1;;seqs=1;	1	2	2	2	14.6	14.6	14.6	19.636	178	178	9.01e-06	29693000	2699400	6.81e-06	0.000680799		91	1151;2317	True;True	1234;2457	20375;20376;20377;41217	13469;27032	13469;27032
centroid=centroid=454Isotigs_contig_131464;seqs=2;;seqs=1;	centroid=centroid=454Isotigs_contig_131464;seqs=2;;seqs=1;	3	3	3	>centroid=centroid=454Isotigs_contig_131464;seqs=2;;seqs=1;	1	3	3	3	17.1	17.1	17.1	23.641	211	211	1.83e-09	65711000	8213900	2.07e-05	0.00207158		92	962;2328;4303	True;True;True	1041;2468;4662	17015;17016;17017;17018;41362;41363;41364;41365;41366;41367;41368;41369;41370;41371;41372;41373;41374;41375;80490;80491;80492;80493;80494;80495;80496	11410;11411;27090;27091;52456	11411;27091;52456	76		108
centroid=centroid=454Isotigs_contig_132;seqs=1;;seqs=1;	centroid=centroid=454Isotigs_contig_132;seqs=1;;seqs=1;	21	21	21	>centroid=centroid=454Isotigs_contig_132;seqs=1;;seqs=1;	1	21	21	21	72.1	72.1	72.1	32.901	301	301	0	22898000000	1144900000	0.00288748	0.288748		93	56;193;267;462;606;1002;1467;1647;1855;1966;2732;2762;3084;3102;3131;3307;3322;3708;3709;3876;4182	True;True;True;True;True;True;True;True;True;True;True;True;True;True;True;True;True;True;True;True;True	63;205;287;488;637;1084;1568;1756;1972;2090;2908;2938;3394;3415;3445;3626;3642;4048;4049;4222;4538	1308;1309;1310;1311;1312;1313;1314;1315;1316;1317;1318;4022;4023;4024;4025;4026;5346;5347;5348;5349;5350;5351;8521;8522;8523;8524;8525;8526;8527;8528;8529;8530;8531;8532;10465;10466;10467;10468;10469;10470;10471;10472;10473;10474;10475;10476;10477;10478;10479;10480;10481;10482;10483;10484;10485;10486;10487;10488;17681;17682;17683;17684;17685;17686;17687;17688;17689;17690;17691;17692;17693;17694;1…	846;847;848;849;850;851;852;853;854;855;2858;2859;2860;2861;2862;2863;3661;3662;3663;5668;5669;5670;5671;5672;5673;5674;5675;5676;5677;5678;6946;6947;6948;6949;6950;6951;6952;6953;6954;6955;6956;6957;6958;6959;6960;6961;6962;6963;11783;11784;11785;11786;11787;11788;11789;11790;11791;11792;11793;11794;11795;11796;11797;11798;11799;11800;11801;11802;17704;17705;17706;17707;17708;17709;17710;17711;1…	848;2859;3661;5669;6946;11783;17704;19338;21650;22727;32120;32661;38138;38453;38889;40965;41385;46474;46492;47941;51050
centroid=centroid=454Isotigs_contig_1323;seqs=1;;seqs=1;	centroid=centroid=454Isotigs_contig_1323;seqs=1;;seqs=1;	7	7	7	>centroid=centroid=454Isotigs_contig_1323;seqs=1;;seqs=1;	1	7	7	7	38.3	38.3	38.3	23.599	206	206	1.21e-130	11410000000	1267700000	0.00319719	0.319719		94	898;1600;2579;3110;3701;4038;4271	True;True;True;True;True;True;True	961;1706;2741;3424;4039;4040;4391;4629	15394;15395;28643;28644;28645;28646;28647;28648;28649;28650;28651;28652;28653;28654;28655;28656;28657;28658;28659;28660;28661;28662;28663;28664;28665;28666;28667;28668;28669;28670;28671;28672;28673;28674;28675;28676;28677;28678;28679;28680;28681;28682;28683;28684;45770;45771;45772;45773;45774;45775;45776;45777;45778;45779;45780;59001;59002;59003;59004;59005;59006;59007;59008;59009;59010;59011;590…	10121;18907;18908;18909;18910;18911;18912;18913;18914;18915;18916;18917;18918;18919;18920;18921;18922;18923;18924;18925;18926;18927;18928;18929;18930;18931;18932;18933;18934;18935;18936;18937;18938;18939;18940;29661;38623;38624;38625;38626;38627;38628;38629;38630;38631;38632;38633;38634;38635;38636;38637;38638;38639;38640;38641;38642;46311;46312;46313;46314;46315;46316;46317;46318;46319;46320;463…	10121;18916;29661;38638;46322;49518;51982	77;78;79;80		142;144;152;195
centroid=centroid=454Isotigs_contig_13233;seqs=1;;seqs=1;	centroid=centroid=454Isotigs_contig_13233;seqs=1;;seqs=1;	1	1	1	>centroid=centroid=454Isotigs_contig_13233;seqs=1;;seqs=1;	1	1	1	1	9.2	9.2	9.2	15.908	142	142	0.000145	36275000	4534400	1.14e-05	0.00114359		95	202	TRUE	214	4131;4132;4133;4134;4135;4136;4137;4138;4139;4140	2918;2919;2920;2921;2922;2923;2924;2925	2922
centroid=centroid=454Isotigs_contig_13239;seqs=3;;seqs=1;	centroid=centroid=454Isotigs_contig_13239;seqs=3;;seqs=1;	1	1	1	>centroid=centroid=454Isotigs_contig_13239;seqs=3;;seqs=1;	1	1	1	1	2.6	2.6	2.6	44.836	421	421	0.0012189	10278000	1027800	2.59e-06	0.000259215		96	3313	TRUE	3633	62888;62889;62890;62891	41116	41116
centroid=centroid=454Isotigs_contig_132431;seqs=1;;seqs=2;	centroid=centroid=454Isotigs_contig_132431;seqs=1;;seqs=2;	1	1	1	>centroid=centroid=454Isotigs_contig_132431;seqs=1;;seqs=2;	1	1	1	1	7.6	7.6	7.6	26.897	238	238	2.31e-06	2709500	208420	5.26e-07	5.26e-05		97	2749	TRUE	2925	49579;49580;49581	32237;32238;32239;32240	32238
centroid=centroid=454Isotigs_contig_13347;seqs=1;;seqs=2;	centroid=centroid=454Isotigs_contig_13347;seqs=1;;seqs=2;	2	2	2	>centroid=centroid=454Isotigs_contig_13347;seqs=1;;seqs=2;	1	2	2	2	3.6	3.6	3.6	71.881	662	662	3.92e-07	43263000	1201700	3.03e-06	0.000303073		98	425;2995	True;True	451;3268	7931;7932;7933;7934;7935;7936;7937;7938;7939;7940;7941;55591;55592	5212;5213;5214;5215;36323	5214;36323
centroid=centroid=454Isotigs_contig_133605;seqs=1;;seqs=1;	centroid=centroid=454Isotigs_contig_133605;seqs=1;;seqs=1;	1	1	1	>centroid=centroid=454Isotigs_contig_133605;seqs=1;;seqs=1;	1	1	1	1	4.9	4.9	4.9	29.509	264	264	5.17e-17	46937000	3352700	8.46e-06	0.000845563		99	509	TRUE	537	9166;9167;9168;9169;9170;9171;9172	6106;6107;6108;6109;6110	6108
centroid=centroid=454Isotigs_contig_134096;seqs=1;;seqs=1;	centroid=centroid=454Isotigs_contig_134096;seqs=1;;seqs=1;	1	1	1	>centroid=centroid=454Isotigs_contig_134096;seqs=1;;seqs=1;	1	1	1	1	2.9	2.9	2.9	78.985	729	729	7.56e-06	5341200	157090	3.96e-07	3.96e-05		100	609	TRUE	641	10589;10590;10591	7030;7031	7030
centroid=centroid=454Isotigs_contig_134351;seqs=1;;seqs=1;	centroid=centroid=454Isotigs_contig_134351;seqs=1;;seqs=1;	1	1	1	>centroid=centroid=454Isotigs_contig_134351;seqs=1;;seqs=1;	1	1	1	1	1.1	1.1	1.1	136.56	1198	1198	0.0032809	1181200	21093	5.32e-08	5.32e-06		101	114	TRUE	125	2759	2062	2062
centroid=centroid=454Isotigs_contig_134534;seqs=1;;seqs=1;;centroid=centroid=454Isotigs_contig_126726;seqs=1;;seqs=1;	centroid=centroid=454Isotigs_contig_134534;seqs=1;;seqs=1;	6;1	6;1	6;1	>centroid=centroid=454Isotigs_contig_134534;seqs=1;;seqs=1;	2	6	6	6	12.7	12.7	12.7	70.874	638	638;963	8.32e-20	57708000	1374000	3.47e-06	0.000346528		102	558;846;2231;2942;3625;3996	True;True;True;True;True;True	586;903;2368;3184;3960;4347	9656;9657;9658;9659;9660;14598;39641;39642;54162;54163;68756;68757;68758;68759;75284;75285;75286;75287;75288	6396;6397;9650;25837;35363;45261;45262;49186;49187	6396;9650;25837;35363;45262;49187
centroid=centroid=454Isotigs_contig_13504;seqs=1;;seqs=1;	centroid=centroid=454Isotigs_contig_13504;seqs=1;;seqs=1;	5	5	5	>centroid=centroid=454Isotigs_contig_13504;seqs=1;;seqs=1;	1	5	5	5	40.3	40.3	40.3	16.324	149	149	3.37e-61	1266800000	158350000	0.000399365	0.0399365		103	6;864;1461;1936;2560	True;True;True;True;True	7;923;1562;2055;2722	135;136;137;138;139;140;141;142;143;144;145;146;147;148;149;150;151;152;153;154;14930;14931;14932;14933;14934;14935;14936;14937;14938;14939;26518;26519;26520;26521;26522;26523;26524;26525;26526;26527;26528;26529;26530;26531;26532;26533;26534;26535;26536;26537;26538;26539;26540;26541;26542;26543;26544;26545;26546;26547;26548;26549;34265;34266;34267;34268;45535;45536;45537;45538;45539;45540;45541;4…	95;96;97;98;99;100;101;102;103;104;105;106;9884;9885;9886;9887;9888;17668;17669;17670;17671;17672;17673;17674;17675;17676;17677;17678;17679;17680;17681;17682;17683;17684;17685;17686;22339;29553;29554;29555;29556;29557;29558	96;9888;17670;22339;29554	81;82;83		71;76;114
centroid=centroid=454Isotigs_contig_13525;seqs=1;;seqs=1;	centroid=centroid=454Isotigs_contig_13525;seqs=1;;seqs=1;	8	8	8	>centroid=centroid=454Isotigs_contig_13525;seqs=1;;seqs=1;	1	8	8	8	27	27	27	35.509	318	318	4.17e-36	847370000	44598000	0.000112478	0.0112478		104	32;319;497;2235;2549;3188;3357;3415	True;True;True;True;True;True;True;True	34;339;525;2373;2711;3505;3682;3740	474;475;476;477;478;479;480;481;482;483;484;485;486;487;488;489;490;491;6142;6143;6144;9014;9015;9016;9017;9018;9019;39674;39675;39676;39677;39678;39679;39680;39681;39682;39683;39684;39685;39686;39687;39688;39689;39690;39691;39692;39693;45364;45365;45366;45367;45368;45369;45370;45371;45372;45373;45374;45375;45376;60526;60527;60528;60529;60530;60531;60532;60533;60534;60535;60536;60537;60538;60539;…	264;265;266;267;4138;4139;4140;5996;25857;25858;25859;25860;25861;25862;25863;25864;25865;25866;25867;25868;25869;29485;29486;29487;29488;29489;29490;29491;29492;39584;39585;39586;39587;39588;39589;39590;39591;39592;39593;41787;41788;41789;41790;41791;41792;41793;41794;41795;41796;41797;41798;41799;41800;42540;42541;42542;42543	267;4139;5996;25865;29492;39592;41800;42540	84;85		27;279
centroid=centroid=454Isotigs_contig_1365;seqs=1;;seqs=1;	centroid=centroid=454Isotigs_contig_1365;seqs=1;;seqs=1;	10	10	10	>centroid=centroid=454Isotigs_contig_1365;seqs=1;;seqs=1;	1	10	10	10	37.1	37.1	37.1	36.396	342	342	1.33e-99	1490100000	99341000	0.000250542	0.0250542		105	81;106;467;468;1023;1544;1690;1979;2370;4172	True;True;True;True;True;True;True;True;True;True	88;116;493;494;1105;1650;1803;2105;2512;4528	1878;1879;1880;1881;1882;1883;1884;1885;1886;1887;1888;1889;1890;1891;1892;1893;1894;1895;1896;2607;2608;2609;2610;2611;2612;2613;2614;2615;2616;8585;8586;8587;8588;8589;8590;8591;8592;8593;8594;8595;8596;8597;8598;8599;8600;8601;8602;18098;18099;18100;27835;27836;27837;27838;27839;27840;27841;27842;27843;27844;27845;27846;27847;27848;27849;27850;27851;27852;27853;27854;27855;27856;27857;27858;27…	1256;1257;1258;1259;1260;1261;1262;1263;1264;1265;1266;1267;1268;1938;1939;1940;1941;5708;5709;5710;5711;5712;12033;12034;18444;18445;18446;18447;18448;18449;18450;18451;18452;18453;18454;18455;18456;18457;18458;18459;18460;18461;18462;18463;18464;18465;20250;20251;20252;23001;23002;23003;27609;27610;27611;27612;27613;27614;27615;27616;27617;50844;50845;50846;50847;50848;50849;50850;50851	1256;1940;5710;5712;12033;18452;20251;23002;27609;50844	86		58
centroid=centroid=454Isotigs_contig_136589;seqs=1;;seqs=2;	centroid=centroid=454Isotigs_contig_136589;seqs=1;;seqs=2;	3	3	3	>centroid=centroid=454Isotigs_contig_136589;seqs=1;;seqs=2;	1	3	3	3	10.1	10.1	10.1	38.237	348	348	3.75e-13	755520000	35977000	9.07e-05	0.00907353		106	906;1257;2407	True;True;True	969;1344;2549	15458;15459;15460;15461;15462;15463;15464;15465;15466;15467;22116;22117;22118;22119;22120;22121;22122;22123;22124;22125;22126;22127;22128;22129;22130;22131;22132;22133;22134;22135;22136;22137;22138;22139;22140;22141;22142;22143;22144;22145;22146;22147;22148;22149;22150;22151;22152;22153;22154;22155;22156;22157;42856;42857;42858;42859;42860;42861;42862;42863;42864;42865;42866;42867;42868;42869;428…	10143;10144;10145;10146;14645;14646;14647;14648;14649;14650;14651;14652;14653;14654;14655;14656;14657;14658;14659;14660;14661;14662;14663;27977;27978;27979;27980;27981;27982;27983;27984;27985	10145;14662;27980	87		277
centroid=centroid=454Isotigs_contig_13700;seqs=1;;seqs=1;	centroid=centroid=454Isotigs_contig_13700;seqs=1;;seqs=1;	2	2	2	>centroid=centroid=454Isotigs_contig_13700;seqs=1;;seqs=1;	1	2	2	2	20.4	20.4	20.4	16.044	147	147	6.1e-08	92286000	8389700	2.12e-05	0.00211591		107	660;3950	True;True	697;4298	11466;11467;11468;11469;11470;11471;11472;74398;74399;74400;74401;74402;74403;74404;74405;74406;74407	7573;7574;7575;7576;7577;7578;7579;48651;48652;48653	7575;48653	88;89		69;72
centroid=centroid=454Isotigs_contig_13725;seqs=1;;seqs=2;;centroid=centroid=454Isotigs_contig_53139;seqs=1;;seqs=1;;centroid=centroid=454Isotigs_contig_67811;seqs=1;;seqs=1;	centroid=centroid=454Isotigs_contig_13725;seqs=1;;seqs=2;	13;1;1	13;1;1	13;1;1	>centroid=centroid=454Isotigs_contig_13725;seqs=1;;seqs=2;	3	13	13	13	25.7	25.7	25.7	70.915	634	634;653;660	3.85e-46	779250000	19481000	4.91e-05	0.00491318		108	1063;1111;1387;1538;1603;1737;2512;2513;3104;3210;3702;4010;4135	True;True;True;True;True;True;True;True;True;True;True;True;True	1145;1193;1485;1644;1709;1852;2663;2664;3417;3527;4041;4362;4491	18817;18818;18819;18820;18821;18822;18823;18824;18825;19733;19734;19735;19736;19737;19738;24810;24811;24812;24813;24814;24815;24816;24817;24818;24819;24820;24821;24822;24823;27726;27727;27728;27729;27730;28713;31275;31276;31277;31278;31279;31280;31281;31282;31283;31284;31285;31286;44429;44430;44431;44432;44433;44434;44435;44436;44437;44438;58779;58780;58781;58782;58783;58784;58785;58786;58787;587…	12483;12484;12485;13082;13083;16424;16425;16426;16427;16428;16429;16430;16431;18372;18955;20549;20550;20551;20552;20553;20554;28892;28893;28894;28895;28896;28897;28898;38464;38465;38466;38467;38468;38469;38470;38471;38472;38473;39783;39784;39785;39786;46355;46356;49279;49280;49281;49282;49283;50575;50576	12485;13082;16425;18372;18955;20550;28892;28897;38469;39783;46356;49279;50575	90;91;92;93;94;95;96		1;148;149;156;228;305;325
centroid=centroid=454Isotigs_contig_137918;seqs=1;;seqs=1;	centroid=centroid=454Isotigs_contig_137918;seqs=1;;seqs=1;	4	4	4	>centroid=centroid=454Isotigs_contig_137918;seqs=1;;seqs=1;	1	4	4	4	24.1	24.1	24.1	18.58	170	170	7.54e-30	1909700000	212180000	0.000535126	0.0535126		109	1787;2737;3130;4035	True;True;True;True	1902;2913;3444;4388	32076;32077;32078;32079;32080;32081;32082;32083;32084;32085;32086;32087;32088;32089;32090;32091;32092;32093;32094;32095;32096;49430;49431;49432;49433;59404;59405;59406;59407;59408;59409;59410;59411;59412;59413;59414;59415;59416;59417;59418;59419;75796;75797;75798;75799;75800;75801;75802;75803;75804;75805;75806;75807;75808;75809;75810;75811;75812;75813;75814;75815;75816;75817;75818;75819;75820;758…	21014;21015;21016;21017;21018;21019;21020;21021;21022;21023;21024;21025;21026;21027;21028;21029;21030;21031;21032;32160;32161;38865;38866;38867;38868;49470;49471;49472;49473;49474;49475;49476;49477;49478;49479;49480;49481;49482;49483;49484;49485;49486;49487;49488	21026;32161;38867;49470
centroid=centroid=454Isotigs_contig_138139;seqs=1;;seqs=1;	centroid=centroid=454Isotigs_contig_138139;seqs=1;;seqs=1;	5	5	5	>centroid=centroid=454Isotigs_contig_138139;seqs=1;;seqs=1;	1	5	5	5	13	13	13	53.575	468	468	7.59e-46	620010000	25834000	6.52e-05	0.00651543		110	1626;1685;1961;2215;4067	True;True;True;True;True	1734;1798;2084;2351;4420	29047;29048;29049;29050;29051;29052;29053;30463;30464;30465;30466;30467;30468;30469;30470;30471;30472;30473;30474;30475;30476;30477;30478;30479;30480;30481;30482;30483;30484;30485;30486;30487;30488;34862;34863;34864;34865;34866;34867;34868;34869;34870;34871;34872;34873;34874;39337;39338;39339;39340;39341;39342;39343;39344;39345;39346;39347;39348;39349;39350;39351;39352;39353;39354;76390;76391;763…	19130;19131;19132;19133;20082;20083;20084;20085;20086;20087;20088;20089;20090;20091;20092;20093;20094;22699;22700;22701;25667;25668;25669;25670;25671;25672;25673;25674;25675;25676;25677;25678;25679;49864;49865;49866;49867;49868;49869;49870;49871;49872;49873	19131;20082;22699;25671;49872
centroid=centroid=454Isotigs_contig_1387;seqs=1;;seqs=3;	centroid=centroid=454Isotigs_contig_1387;seqs=1;;seqs=3;	5	5	5	>centroid=centroid=454Isotigs_contig_1387;seqs=1;;seqs=3;	1	5	5	5	30.1	30.1	30.1	26.985	246	246	3.29e-36	1578700000	175410000	0.000442391	0.0442391		111	321;809;1241;1702;1722	True;True;True;True;True	341;863;1328;1815;1836	6176;6177;6178;6179;6180;6181;6182;6183;6184;6185;6186;6187;6188;6189;6190;6191;6192;6193;6194;14193;14194;14195;14196;14197;14198;14199;14200;14201;14202;14203;14204;14205;14206;21974;21975;30768;30769;30770;30771;30772;30773;30774;30775;30776;30777;30778;30779;30780;30781;31079;31080;31081;31082;31083;31084;31085;31086;31087;31088;31089;31090;31091;31092;31093;31094;31095;31096;31097;31098;3109…	4161;4162;4163;4164;4165;4166;4167;4168;4169;4170;4171;4172;4173;9395;9396;14582;20311;20312;20313;20314;20315;20316;20317;20318;20449;20450;20451;20452;20453;20454;20455;20456;20457;20458;20459;20460	4172;9395;14582;20311;20451	97;98;99		73;117;164
centroid=centroid=454Isotigs_contig_139678;seqs=1;;seqs=1;	centroid=centroid=454Isotigs_contig_139678;seqs=1;;seqs=1;	1	1	1	>centroid=centroid=454Isotigs_contig_139678;seqs=1;;seqs=1;	1	1	1	1	0.8	0.8	0.8	147.86	1305	1305	9.46e-08	1709000000	27564000	6.95e-05	0.00695174		112	2337	TRUE	2478	41536;41537;41538;41539;41540;41541;41542;41543;41544;41545;41546;41547;41548;41549;41550;41551;41552;41553;41554;41555;41556;41557;41558;41559;41560	27187;27188;27189;27190;27191;27192;27193;27194;27195;27196;27197;27198;27199	27192
centroid=centroid=454Isotigs_contig_139825;seqs=1;;seqs=1;	centroid=centroid=454Isotigs_contig_139825;seqs=1;;seqs=1;	2	1	1	>centroid=centroid=454Isotigs_contig_139825;seqs=1;;seqs=1;	1	2	1	1	20.6	14.8	14.8	16.785	155	155	2.15e-16	89170000	12739000	3.21e-05	0.00321282		113	110;2223	False;True	120;2360	2647;2648;2649;2650;2651;2652;2653;2654;2655;2656;2657;2658;2659;2660;2661;2662;2663;2664;2665;2666;2667;2668;2669;2670;2671;2672;39526;39527;39528;39529;39530;39531;39532;39533;39534;39535;39536;39537;39538;39539;39540;39541;39542;39543	1966;1967;1968;1969;1970;1971;1972;1973;1974;1975;1976;1977;1978;1979;1980;1981;1982;1983;1984;1985;1986;1987;1988;1989;1990;25764;25765;25766;25767;25768;25769;25770;25771	1966;25769
centroid=centroid=454Isotigs_contig_139966;seqs=1;;seqs=1;	centroid=centroid=454Isotigs_contig_139966;seqs=1;;seqs=1;	4	4	4	>centroid=centroid=454Isotigs_contig_139966;seqs=1;;seqs=1;	1	4	4	4	24.1	24.1	24.1	26.711	241	241	1.09e-14	426010000	30429000	7.67e-05	0.00767431		114	991;1207;1957;2285	True;True;True;True	1071;1292;2080;2424	17464;17465;17466;17467;17468;17469;17470;17471;17472;17473;17474;17475;17476;21152;21153;21154;21155;21156;21157;34797;34798;34799;40519;40520;40521;40522;40523;40524;40525;40526;40527;40528;40529;40530;40531;40532;40533;40534;40535;40536;40537;40538;40539;40540;40541	11666;11667;11668;13872;13873;13874;13875;22643;26515;26516;26517;26518;26519;26520;26521;26522;26523;26524	11668;13872;22643;26524
centroid=centroid=454Isotigs_contig_13999;seqs=1;;seqs=1;	centroid=centroid=454Isotigs_contig_13999;seqs=1;;seqs=1;	7	7	5	>centroid=centroid=454Isotigs_contig_13999;seqs=1;;seqs=1;	1	7	7	5	26.2	26.2	18.3	44.045	409	409	8.22e-35	261720000	10469000	2.64e-05	0.00264032		115	711;713;766;1189;1729;1807;4084	True;True;True;True;True;True;True	752;754;810;1273;1843;1922;4437	12540;12541;12542;12543;12544;12545;12557;12558;12559;12560;12561;12562;13287;13288;13289;13290;13291;13292;13293;13294;20843;20844;20845;20846;20847;20848;31160;32396;32397;32398;32399;32400;32401;32402;32403;32404;32405;32406;32407;76658;76659;76660;76661;76662;76663;76664	8379;8386;8785;8786;8787;8788;13700;13701;20479;21259;21260;21261;50022;50023;50024;50025	8379;8386;8787;13701;20479;21261;50024	100;101		153;172
centroid=centroid=454Isotigs_contig_14003;seqs=1;;seqs=1;	centroid=centroid=454Isotigs_contig_14003;seqs=1;;seqs=1;	19	18	18	>centroid=centroid=454Isotigs_contig_14003;seqs=1;;seqs=1;	1	19	18	18	62.1	59.4	59.4	36.988	335	335	0	32988000000	1499500000	0.0037818	0.37818		116	608;1199;1208;1388;1531;1951;1952;1975;2089;2093;2112;2480;2835;2836;3915;3962;3963;3986;4281	True;False;True;True;True;True;True;True;True;True;True;True;True;True;True;True;True;True;True	640;1283;1284;1293;1486;1637;2073;2074;2099;2222;2226;2245;2624;3019;3020;3021;4262;4310;4311;4312;4337;4640	10522;10523;10524;10525;10526;10527;10528;10529;10530;10531;10532;10533;10534;10535;10536;10537;10538;10539;10540;10541;10542;10543;10544;10545;10546;10547;10548;10549;10550;10551;10552;10553;10554;10555;10556;10557;10558;10559;10560;10561;10562;10563;10564;10565;10566;10567;10568;10569;10570;10571;10572;10573;10574;10575;10576;10577;10578;10579;10580;10581;10582;10583;10584;10585;10586;10587;105…	6985;6986;6987;6988;6989;6990;6991;6992;6993;6994;6995;6996;6997;6998;6999;7000;7001;7002;7003;7004;7005;7006;7007;7008;7009;7010;7011;7012;7013;7014;7015;7016;7017;7018;7019;7020;7021;7022;7023;7024;7025;7026;7027;7028;7029;13775;13776;13777;13778;13779;13780;13781;13782;13783;13784;13785;13786;13787;13788;13789;13790;13791;13792;13793;13794;13795;13796;13876;13877;13878;13879;13880;13881;13882;…	6991;13776;13880;16437;18305;22554;22576;22857;24336;24383;24507;28622;33542;33551;48302;48755;48772;49041;52223	6;102;103		43;297;315
centroid=centroid=454Isotigs_contig_14007;seqs=1;;seqs=1;	centroid=centroid=454Isotigs_contig_14007;seqs=1;;seqs=1;	1	1	1	>centroid=centroid=454Isotigs_contig_14007;seqs=1;;seqs=1;	1	1	1	1	7.1	7.1	7.1	21.702	183	183	0.0028264	77817000	6484700	1.64e-05	0.00163547		117	3692	TRUE	4029	70055;70056;70057;70058;70059;70060;70061;70062;70063;70064	46063;46064;46065;46066;46067	46063	104		7
centroid=centroid=454Isotigs_contig_140752;seqs=1;;seqs=1;	centroid=centroid=454Isotigs_contig_140752;seqs=1;;seqs=1;	3	3	3	>centroid=centroid=454Isotigs_contig_140752;seqs=1;;seqs=1;	1	3	3	3	15.8	15.8	15.8	37.237	323	323	4.12e-18	57854000	3403200	8.58e-06	0.0008583		118	276;1563;3260	True;True;True	296;1669;3579	5541;5542;28114;28115;28116;28117;61743;61744;61745;61746;61747;61748;61749;61750;61751;61752;61753;61754;61755;61756;61757;61758	3799;18598;18599;40290;40291;40292;40293;40294	3799;18598;40294	105		291
centroid=centroid=454Isotigs_contig_140914;seqs=1;;seqs=1;	centroid=centroid=454Isotigs_contig_140914;seqs=1;;seqs=1;	9	4	4	>centroid=centroid=454Isotigs_contig_140914;seqs=1;;seqs=1;	1	9	4	4	18.9	9.1	9.1	57.411	497	497	8.18e-45	253100000	7909500	1.99e-05	0.00199481		119	513;1183;1566;2021;2265;2565;3486;3913;4295	True;False;False;False;True;False;True;True;False	541;1267;1672;2150;2404;2727;3813;4260;4654	9189;9190;9191;9192;9193;9194;20774;20775;20776;20777;20778;20779;20780;28147;28148;28149;28150;28151;28152;28153;28154;28155;28156;28157;28158;28159;28160;28161;28162;36128;36129;36130;36131;36132;36133;36134;36135;36136;36137;40189;40190;40191;40192;45581;45582;45583;45584;45585;45586;45587;45588;66226;66227;66228;66229;66230;66231;66232;66233;66234;66235;73750;73751;80343;80344;80345;80346;803…	6117;13670;13671;18629;18630;18631;18632;18633;18634;18635;18636;18637;18638;18639;23654;23655;23656;26253;26254;29573;29574;43296;43297;43298;43299;43300;43301;48291;48292;52403;52404;52405;52406;52407;52408;52409;52410;52411;52412;52413	6117;13670;18629;23655;26253;29573;43296;48291;52412	106;107;108;109		195;282;329;338
centroid=centroid=454Isotigs_contig_141518;seqs=1;;seqs=1;;centroid=centroid=454Isotigs_contig_160386;seqs=1;;seqs=1;	centroid=centroid=454Isotigs_contig_141518;seqs=1;;seqs=1;	6;2	6;2	6;2	>centroid=centroid=454Isotigs_contig_141518;seqs=1;;seqs=1;	2	6	6	6	11.3	11.3	11.3	81.328	711	711;726	5.23e-59	165770000	4250600	1.07e-05	0.00107202		120	225;788;999;1076;1105;3382	True;True;True;True;True;True	241;833;1080;1158;1187;3707	4581;4582;4583;4584;4585;4586;4587;4588;4589;4590;4591;4592;4593;4594;4595;4596;4597;13580;13581;17581;17582;17583;18987;18988;18989;18990;18991;18992;18993;18994;18995;19625;19626;19627;19628;64295;64296;64297;64298;64299	3197;3198;3199;3200;3201;3202;3203;3204;3205;3206;3207;8943;11716;12552;12553;12554;12555;12556;13020;42015	3204;8943;11716;12555;13020;42015	110		163
centroid=centroid=454Isotigs_contig_14188;seqs=1;;seqs=1;	centroid=centroid=454Isotigs_contig_14188;seqs=1;;seqs=1;	3	3	3	>centroid=centroid=454Isotigs_contig_14188;seqs=1;;seqs=1;	1	3	3	3	19.5	19.5	19.5	21.419	190	190	1.11e-08	26237000	2018200	5.09e-06	0.000508998		121	869;3561;3575	True;True;True	930;3895;3909	15052;15053;15054;68001;68002;68003;68004;68122	9944;44678;44726	9944;44678;44726
centroid=centroid=454Isotigs_contig_1422;seqs=1;;seqs=1;	centroid=centroid=454Isotigs_contig_1422;seqs=1;;seqs=1;	1	1	1	>centroid=centroid=454Isotigs_contig_1422;seqs=1;;seqs=1;	1	1	1	1	4.4	4.4	4.4	24.347	206	206	0.0020183	8383800	1397300	3.52e-06	0.000352404		122	1477	TRUE	1579	26749;26750;26751;26752;26753;26754	17818;17819	17819	111		153
centroid=centroid=454Isotigs_contig_143358;seqs=1;;seqs=1;	centroid=centroid=454Isotigs_contig_143358;seqs=1;;seqs=1;	2	2	2	>centroid=centroid=454Isotigs_contig_143358;seqs=1;;seqs=1;	1	2	2	2	4.6	4.6	4.6	54.459	479	479	1.41e-10	43263000	1802600	4.55e-06	0.000454622		123	992;1640	True;True	1072;1749	17477;17478;17479;17480;29348;29349;29350;29351;29352;29353;29354;29355	11669;11670;19304	11670;19304
centroid=centroid=454Isotigs_contig_14343;seqs=1;;seqs=1;	centroid=centroid=454Isotigs_contig_14343;seqs=1;;seqs=1;	1	1	1	>centroid=centroid=454Isotigs_contig_14343;seqs=1;;seqs=1;	1	1	1	1	2.2	2.2	2.2	120.33	1055	1055	3.13e-07	1386800	25215	6.36e-08	6.36e-06		124	3298	TRUE	3617	62556	40888	40888
centroid=centroid=454Isotigs_contig_14344;seqs=1;;seqs=1;	centroid=centroid=454Isotigs_contig_14344;seqs=1;;seqs=1;	11	11	11	>centroid=centroid=454Isotigs_contig_14344;seqs=1;;seqs=1;	1	11	11	11	37.1	37.1	37.1	25.059	224	224	8.4e-202	106000000000	11742000000	0.0296138	2.96138		125	1731;2672;2699;2700;2701;2800;2812;2976;2977;3397;3398	True;True;True;True;True;True;True;True;True;True;True	1845;2843;2872;2873;2874;2875;2978;2994;3236;3237;3238;3722;3723	31184;31185;31186;31187;47967;47968;47969;47970;47971;47972;48612;48613;48614;48615;48616;48617;48618;48619;48620;48621;48622;48623;48624;48625;48626;48627;48628;48629;48630;48631;48632;48633;48634;48635;48636;48637;48638;48639;48640;48641;48642;48643;48644;48645;48646;48647;48648;48649;48650;48651;48652;48653;48654;48655;48656;48657;48658;48659;48660;48661;48662;48663;48664;48665;48666;48667;486…	20494;20495;31148;31149;31150;31570;31571;31572;31573;31574;31575;31576;31577;31578;31579;31580;31581;31582;31583;31584;31585;31586;31587;31588;31589;31590;31591;31592;31593;31594;31595;31596;31597;31598;31599;31600;31601;31602;31603;31604;31605;31606;31607;31608;31609;31610;31611;31612;31613;31614;31615;33075;33076;33077;33078;33079;33080;33081;33082;33083;33084;33085;33086;33087;33088;33089;330…	20494;31149;31600;31614;31615;33123;33377;35983;35993;42134;42185	112		80
centroid=centroid=454Isotigs_contig_143763;seqs=1;;seqs=1;	centroid=centroid=454Isotigs_contig_143763;seqs=1;;seqs=1;	3	3	3	>centroid=centroid=454Isotigs_contig_143763;seqs=1;;seqs=1;	1	3	3	3	10.3	10.3	10.3	52.384	465	465	8.01e-59	156680000	7833900	1.98e-05	0.00197574		126	226;3663;4263	True;True;True	242;3998;4621	4598;4599;4600;4601;4602;4603;4604;4605;4606;4607;4608;4609;4610;4611;69427;69428;69429;69430;69431;69432;69433;69434;69435;69436;79732;79733;79734	3208;3209;3210;3211;3212;3213;3214;3215;3216;3217;3218;45701;45702;45703;51939	3215;45702;51939	113		284
centroid=centroid=454Isotigs_contig_143922;seqs=1;;seqs=1;	centroid=centroid=454Isotigs_contig_143922;seqs=1;;seqs=1;	1	1	1	>centroid=centroid=454Isotigs_contig_143922;seqs=1;;seqs=1;	1	1	1	1	3.5	3.5	3.5	32.204	284	284	0.001583	10562000	586780	1.48e-06	0.000147988		127	434	TRUE	460	8062;8063;8064;8065;8066;8067;8068;8069;8070;8071;8072;8073	5309;5310;5311;5312	5309	114		57
centroid=centroid=454Isotigs_contig_144901;seqs=2;;seqs=1;	centroid=centroid=454Isotigs_contig_144901;seqs=2;;seqs=1;	3	3	3	>centroid=centroid=454Isotigs_contig_144901;seqs=2;;seqs=1;	1	3	3	3	13.6	13.6	13.6	35.558	324	324	7.83e-16	248040000	15503000	3.91e-05	0.00390991		128	224;1166;4259	True;True;True	240;1250;4617	4553;4554;4555;4556;4557;4558;4559;4560;4561;4562;4563;4564;4565;4566;4567;4568;4569;4570;4571;4572;4573;4574;4575;4576;4577;4578;4579;4580;20603;20604;20605;20606;20607;20608;20609;20610;20611;20612;20613;20614;20615;79687	3188;3189;3190;3191;3192;3193;3194;3195;3196;13590;13591;51906	3192;13591;51906	115		297
centroid=centroid=454Isotigs_contig_145136;seqs=1;;seqs=1;	centroid=centroid=454Isotigs_contig_145136;seqs=1;;seqs=1;	1	1	1	>centroid=centroid=454Isotigs_contig_145136;seqs=1;;seqs=1;	1	1	1	1	7.3	7.3	7.3	17.376	164	164	0.00089464	61982000	5634700	1.42e-05	0.00142109		129	1573	TRUE	1679	28267	18684	18684
centroid=centroid=454Isotigs_contig_145325;seqs=1;;seqs=2;	centroid=centroid=454Isotigs_contig_145325;seqs=1;;seqs=2;	7	7	7	>centroid=centroid=454Isotigs_contig_145325;seqs=1;;seqs=2;	1	7	7	7	21.8	21.8	21.8	49.937	463	463	6.8e-53	407310000	16971000	4.28e-05	0.00428015		130	25;1579;1617;2755;3224;3867;4026	True;True;True;True;True;True;True	27;1685;1724;2931;3541;4213;4378	406;407;408;409;410;411;412;413;414;415;28297;28298;28299;28300;28301;28302;28303;28929;28930;28931;28932;28933;28934;28935;28936;28937;28938;49655;49656;49657;49658;49659;49660;49661;49662;49663;49664;49665;49666;49667;49668;49669;49670;49671;49672;49673;49674;49675;61055;61056;61057;61058;61059;61060;61061;61062;61063;61064;61065;73158;73159;73160;73161;73162;73163;75642;75643	246;247;18705;18706;19078;19079;19080;19081;32284;32285;32286;32287;32288;32289;32290;32291;32292;32293;32294;39856;39857;39858;39859;39860;39861;39862;39863;39864;39865;39866;47890;47891;49363;49364	246;18705;19079;32294;39860;47891;49363	116		274
centroid=centroid=454Isotigs_contig_14584;seqs=1;;seqs=1;	centroid=centroid=454Isotigs_contig_14584;seqs=1;;seqs=1;	3	3	3	>centroid=centroid=454Isotigs_contig_14584;seqs=1;;seqs=1;	1	3	3	3	16	16	16	18.44	175	175	5.88e-17	1547100000	257850000	0.000650307	0.0650307		131	1410;1543;1902	True;True;True	1510;1649;2021	25352;25353;27817;27818;27819;27820;27821;27822;27823;27824;27825;27826;27827;27828;27829;27830;27831;27832;27833;27834;33725;33726;33727;33728;33729;33730;33731;33732;33733;33734;33735;33736;33737;33738;33739;33740;33741;33742;33743;33744;33745;33746;33747;33748;33749;33750;33751;33752;33753;33754;33755;33756;33757;33758;33759;33760;33761;33762;33763;33764;33765;33766;33767	16741;18436;18437;18438;18439;18440;18441;18442;18443;22053;22054;22055;22056;22057;22058;22059;22060;22061;22062;22063;22064;22065;22066;22067;22068;22069;22070;22071;22072;22073;22074;22075;22076;22077	16741;18437;22053
centroid=centroid=454Isotigs_contig_1459;seqs=1;;seqs=1;	centroid=centroid=454Isotigs_contig_1459;seqs=1;;seqs=1;	2	2	2	>centroid=centroid=454Isotigs_contig_1459;seqs=1;;seqs=1;	1	2	2	2	10.9	10.9	10.9	22.558	201	201	1.5e-06	61918000	6191800	1.56e-05	0.0015616		132	1038;3135	True;True	1120;3449	18335;18336;18337;18338;18339;18340;18341;59556;59557;59558;59559;59560;59561	12155;38950;38951	12155;38951
centroid=centroid=454Isotigs_contig_146226;seqs=1;;seqs=1;	centroid=centroid=454Isotigs_contig_146226;seqs=1;;seqs=1;	7	7	7	>centroid=centroid=454Isotigs_contig_146226;seqs=1;;seqs=1;	1	7	7	7	32.4	32.4	32.4	33.754	299	299	6.96e-39	308390000	15420000	3.89e-05	0.00388898		133	481;1304;2099;2634;3628;3971;4317	True;True;True;True;True;True;True	509;1394;2232;2801;3963;4321;4676	8724;8725;8726;8727;8728;8729;8730;8731;8732;8733;23097;23098;23099;23100;23101;23102;23103;23104;23105;23106;37370;37371;37372;37373;37374;37375;37376;47118;47119;47120;47121;47122;47123;68779;68780;68781;68782;68783;68784;68785;68786;74752;74753;74754;74755;74756;74757;74758;74759;74760;74761;74762;74763;74764;74765;80687;80688;80689;80690;80691	5793;5794;15279;24409;24410;30621;30622;45271;45272;48870;48871;48872;48873;48874;48875;48876;48877;52561;52562	5793;15279;24410;30622;45272;48871;52562
centroid=centroid=454Isotigs_contig_146610;seqs=1;;seqs=1;	centroid=centroid=454Isotigs_contig_146610;seqs=1;;seqs=1;	1	1	1	>centroid=centroid=454Isotigs_contig_146610;seqs=1;;seqs=1;	1	1	1	1	0.8	0.8	0.8	198.3	1774	1774	0.00026641	31161000	410010	1.03e-06	0.000103406		134	4097	TRUE	4451	76957;76958;76959;76960;76961;76962;76963;76964;76965;76966	50212;50213	50213
centroid=centroid=454Isotigs_contig_14802;seqs=1;;seqs=1;	centroid=centroid=454Isotigs_contig_14802;seqs=1;;seqs=1;	5	4	4	>centroid=centroid=454Isotigs_contig_14802;seqs=1;;seqs=1;	1	5	4	4	16.1	11.8	11.8	49.26	442	442	3.79e-44	52137000	2172400	5.48e-06	0.000547887		135	1019;1138;1139;1822;3390	True;True;True;True;False	1101;1221;1222;1937;3715	18047;18048;18049;18050;18051;18052;18053;18054;18055;20129;20130;20131;20132;20133;20134;20135;20136;20137;20138;20139;32553;32554;32555;64390;64391;64392;64393;64394;64395;64396;64397;64398;64399;64400;64401;64402;64403	11991;11992;11993;13296;13297;13298;13299;13300;13301;21339;42065;42066;42067;42068;42069	11992;13298;13301;21339;42068
centroid=centroid=454Isotigs_contig_148077;seqs=1;;seqs=1;	centroid=centroid=454Isotigs_contig_148077;seqs=1;;seqs=1;	2	2	2	>centroid=centroid=454Isotigs_contig_148077;seqs=1;;seqs=1;	1	2	2	2	11.7	11.7	11.7	25.593	230	230	5.85e-07	12570000	1257000	3.17e-06	0.00031702		136	2820;3580	True;True	3003;3914	51213;68146;68147;68148	33461;44737	33461;44737
centroid=centroid=454Isotigs_contig_14834;seqs=1;;seqs=1;	centroid=centroid=454Isotigs_contig_14834;seqs=1;;seqs=1;	4	4	4	>centroid=centroid=454Isotigs_contig_14834;seqs=1;;seqs=1;	1	4	4	4	11.9	11.9	11.9	42.976	386	386	1.42e-30	155170000	9698100	2.45e-05	0.0024459		137	996;3139;3140;3656	True;True;True;True	1077;3453;3454;3991	17543;17544;17545;17546;17547;17548;17549;17550;17551;17552;17553;17554;17555;17556;17557;17558;17559;17560;17561;17562;17563;17564;17565;17566;59619;59620;59621;59622;59623;59624;59625;69198	11696;11697;11698;11699;11700;11701;11702;11703;11704;11705;11706;11707;11708;11709;38985;38986;38987;45492	11709;38986;38987;45492
centroid=centroid=454Isotigs_contig_14845;seqs=1;;seqs=1;	centroid=centroid=454Isotigs_contig_14845;seqs=1;;seqs=1;	2	2	2	>centroid=centroid=454Isotigs_contig_14845;seqs=1;;seqs=1;	1	2	2	2	11.7	11.7	11.7	31.973	281	281	2.6e-15	85792000	5046600	1.27e-05	0.00127277		138	148;181	True;True	160;193	3315;3316;3317;3318;3319;3791;3792;3793	2369;2721	2369;2721
centroid=centroid=454Isotigs_contig_14914;seqs=1;;seqs=1;	centroid=centroid=454Isotigs_contig_14914;seqs=1;;seqs=1;	1	1	1	>centroid=centroid=454Isotigs_contig_14914;seqs=1;;seqs=1;	1	1	1	1	3.1	3.1	3.1	45.414	424	424	0.00038876	83302000	7572900	1.91e-05	0.00190991		139	1396	TRUE	1494	25016;25017;25018;25019;25020;25021;25022;25023;25024;25025	16552;16553;16554	16552
centroid=centroid=454Isotigs_contig_149478;seqs=2;;seqs=1;	centroid=centroid=454Isotigs_contig_149478;seqs=2;;seqs=1;	3	3	3	>centroid=centroid=454Isotigs_contig_149478;seqs=2;;seqs=1;	1	3	3	3	21	21	21	20.669	181	181	2.47e-20	170540000	18949000	4.78e-05	0.00477901		140	527;3590;4041	True;True;True	555;3924;4394	9307;9308;9309;9310;9311;9312;9313;9314;9315;9316;9317;9318;9319;68223;68224;68225;68226;68227;68228;68229;68230;68231;68232;68233;68234;75932;75933;75934;75935;75936;75937;75938;75939;75940;75941;75942;75943;75944;75945	6167;6168;6169;6170;6171;6172;6173;6174;6175;6176;6177;44772;44773;49546;49547;49548;49549;49550;49551	6176;44772;49547
centroid=centroid=454Isotigs_contig_14978;seqs=1;;seqs=1;	centroid=centroid=454Isotigs_contig_14978;seqs=1;;seqs=1;	2	2	2	>centroid=centroid=454Isotigs_contig_14978;seqs=1;;seqs=1;	1	2	2	2	15.4	15.4	15.4	20.111	182	182	3.95e-22	517740000	103550000	0.000261157	0.0261157		141	1145;1459	True;True	1228;1560	20173;20174;20175;20176;20177;20178;20179;20180;20181;20182;20183;20184;20185;20186;20187;20188;20189;20190;26494;26495;26496;26497;26498;26499;26500;26501;26502;26503;26504;26505;26506;26507;26508;26509;26510	13325;13326;13327;13328;13329;13330;13331;13332;17659;17660;17661;17662;17663;17664;17665	13327;17659	117		174
centroid=centroid=454Isotigs_contig_14997;seqs=1;;seqs=2;	centroid=centroid=454Isotigs_contig_14997;seqs=1;;seqs=2;	4	4	4	>centroid=centroid=454Isotigs_contig_14997;seqs=1;;seqs=2;	1	4	4	4	11.4	11.4	11.4	65.754	590	590	6.7e-21	45111000	1455200	3.67e-06	0.000367007		142	1115;2944;3145;3170	True;True;True;True	1197;3187;3188;3459;3487	19774;19775;19776;19777;19778;19779;54179;54180;54181;54182;54183;54184;54185;54186;59670;59671;59672;59673;59674;60249	13102;13103;35369;35370;35371;35372;35373;39012;39013;39459	13103;35369;39013;39459	118		353
centroid=centroid=454Isotigs_contig_150060;seqs=1;;seqs=2;	centroid=centroid=454Isotigs_contig_150060;seqs=1;;seqs=2;	3	3	3	>centroid=centroid=454Isotigs_contig_150060;seqs=1;;seqs=2;	1	3	3	3	5.2	5.2	5.2	85.118	762	762	9e-14	65245000	1449900	3.66e-06	0.00036567		143	510;539;593	True;True;True	538;567;624	9173;9174;9175;9176;9434;9435;9436;9437;9438;9439;9440;9441;10300;10301;10302	6111;6256;6257;6258;6259;6260;6843;6844	6111;6258;6843
centroid=centroid=454Isotigs_contig_150198;seqs=1;;seqs=1;	centroid=centroid=454Isotigs_contig_150198;seqs=1;;seqs=1;	10	8	8	>centroid=centroid=454Isotigs_contig_150198;seqs=1;;seqs=1;	1	10	8	8	47.9	45.2	45.2	29.423	263	263	0	4715900000	294740000	0.000743345	0.0743345		144	210;1108;1219;1528;2461;2670;2986;3050;3956;4078	True;True;True;True;True;False;True;False;True;True	224;1190;1304;1634;2604;2841;3252;3357;4304;4431	4262;4263;4264;4265;4266;4267;4268;4269;4270;4271;4272;4273;4274;4275;4276;4277;4278;4279;4280;4281;4282;4283;4284;19690;19691;19692;19693;19694;19695;19696;19697;19698;19699;19700;19701;19702;19703;19704;19705;19706;19707;19708;19709;19710;19711;19712;19713;19714;19715;19716;19717;19718;19719;19720;19721;19722;21376;21377;21378;21379;21380;21381;21382;21383;21384;21385;21386;21387;21388;21389;21…	3013;3014;3015;3016;3017;3018;13054;13055;13056;13057;13058;13059;13060;13061;13062;13063;13064;13065;13066;13067;13068;13069;13070;13071;13072;13073;13074;13075;14022;14023;14024;14025;14026;14027;14028;14029;14030;14031;14032;14033;14034;14035;14036;14037;14038;14039;14040;14041;14042;14043;18270;18271;18272;18273;18274;18275;18276;18277;18278;18279;18280;18281;18282;18283;18284;18285;18286;182…	3015;13060;14033;18270;28493;31136;36073;37778;48715;49960	119;120;121		63;139;177
centroid=centroid=454Isotigs_contig_150378;seqs=1;;seqs=1;	centroid=centroid=454Isotigs_contig_150378;seqs=1;;seqs=1;	5	5	5	>centroid=centroid=454Isotigs_contig_150378;seqs=1;;seqs=1;	1	5	5	5	15.4	15.4	15.4	53.704	481	481	3.76e-41	123850000	4270600	1.08e-05	0.00107706		145	265;614;821;2496;3712	True;True;True;True;True	285;646;875;2643;4052	5341;5342;10619;10620;10621;14274;14275;14276;14277;14278;14279;14280;14281;14282;14283;14284;44189;44190;70694;70695;70696;70697;70698;70699	3657;3658;7044;7045;9433;9434;9435;9436;9437;9438;9439;9440;28770;46516;46517;46518;46519;46520	3658;7044;9440;28770;46518	122;123		118;306
centroid=centroid=454Isotigs_contig_1504;seqs=1;;seqs=1;	centroid=centroid=454Isotigs_contig_1504;seqs=1;;seqs=1;	1	1	1	>centroid=centroid=454Isotigs_contig_1504;seqs=1;;seqs=1;	1	1	1	1	23.4	23.4	23.4	8.2631	77	77	1.03e-08	9153000000	4576500000	0.0115421	1.15421		146	1233	TRUE	1318;1319;1320	21815;21816;21817;21818;21819;21820;21821;21822;21823;21824;21825;21826;21827;21828;21829;21830;21831;21832;21833;21834;21835;21836;21837;21838;21839;21840;21841;21842;21843;21844;21845;21846;21847;21848;21849;21850;21851;21852;21853;21854;21855;21856;21857;21858;21859;21860;21861;21862;21863;21864;21865;21866;21867;21868;21869;21870;21871;21872;21873;21874;21875;21876;21877;21878;21879;21880;218…	14470;14471;14472;14473;14474;14475;14476;14477;14478;14479;14480;14481;14482;14483;14484;14485;14486;14487;14488;14489;14490;14491;14492;14493;14494;14495;14496;14497;14498;14499;14500;14501;14502;14503;14504;14505;14506;14507;14508;14509;14510;14511;14512;14513;14514;14515;14516;14517;14518;14519;14520;14521;14522;14523;14524;14525;14526;14527;14528;14529;14530;14531;14532;14533;14534;14535;145…	14488	124;125;126		36;39;40
centroid=centroid=454Isotigs_contig_15054;seqs=1;;seqs=1;	centroid=centroid=454Isotigs_contig_15054;seqs=1;;seqs=1;	3	3	3	>centroid=centroid=454Isotigs_contig_15054;seqs=1;;seqs=1;	1	3	3	3	4.2	4.2	4.2	120.48	1098	1098	1.9e-10	33733000	591800	1.49e-06	0.000149254		147	429;538;3266	True;True;True	455;566;3585	7995;7996;7997;9427;9428;9429;9430;9431;9432;9433;61784;61785;61786;61787;61788;61789	5249;5250;6249;6250;6251;6252;6253;6254;6255;40305	5249;6252;40305
centroid=centroid=454Isotigs_contig_15065;seqs=1;;seqs=1;	centroid=centroid=454Isotigs_contig_15065;seqs=1;;seqs=1;	6	6	6	>centroid=centroid=454Isotigs_contig_15065;seqs=1;;seqs=1;	1	6	6	6	22.7	22.7	22.7	40.782	370	370	1.44e-20	315720000	17540000	4.42e-05	0.00442365		148	199;311;959;1818;2245;3208	True;True;True;True;True;True	211;331;1038;1933;2384;3525	4077;4078;4079;4080;4081;4082;4083;4084;4085;4086;4087;5963;5964;5965;5966;5967;16939;16940;16941;16942;16943;16944;16945;16946;16947;16948;16949;16950;16951;32525;32526;32527;32528;32529;32530;32531;32532;32533;32534;32535;32536;39814;39815;39816;39817;39818;39819;39820;60886;60887;60888;60889;60890;60891;60892;60893;60894;60895;60896;60897;60898;60899	2886;2887;2888;2889;2890;4030;11366;11367;11368;11369;11370;21331;21332;21333;25955;25956;39777;39778;39779;39780	2890;4030;11366;21333;25956;39778
centroid=centroid=454Isotigs_contig_15106;seqs=1;;seqs=1;	centroid=centroid=454Isotigs_contig_15106;seqs=1;;seqs=1;	2	2	2	>centroid=centroid=454Isotigs_contig_15106;seqs=1;;seqs=1;	1	2	2	2	8.9	8.9	8.9	37.056	348	348	1.66e-28	18511000	925570	2.33e-06	0.000233432		149	229;3177	True;True	245;3494	4646;4647;60384;60385;60386;60387;60388	3243;39525;39526;39527;39528;39529	3243;39529	127		62
centroid=centroid=454Isotigs_contig_152245;seqs=1;;seqs=1;	centroid=centroid=454Isotigs_contig_152245;seqs=1;;seqs=1;	1	1	1	>centroid=centroid=454Isotigs_contig_152245;seqs=1;;seqs=1;	1	1	1	1	6	6	6	34.112	302	302	1.76e-06	86256000	9584000	2.42e-05	0.00241712		150	828	TRUE	883	14393;14394;14395;14396;14397;14398;14399;14400;14401;14402;14403;14404	9509;9510;9511;9512	9511
centroid=centroid=454Isotigs_contig_1524;seqs=1;;seqs=2;	centroid=centroid=454Isotigs_contig_1524;seqs=1;;seqs=2;	2	2	2	>centroid=centroid=454Isotigs_contig_1524;seqs=1;;seqs=2;	1	2	2	2	10.2	10.2	10.2	34.249	313	313	3.39e-10	50886000	3392400	8.56e-06	0.000855576		151	1548;2632	True;True	1654;2799	27908;27909;27910;27911;27912;27913;47095;47096;47097;47098;47099	18492;18493;18494;18495;30607	18495;30607
centroid=centroid=454Isotigs_contig_15247;seqs=1;;seqs=1;;centroid=centroid=454Isotigs_contig_247364;seqs=1;;seqs=1;	centroid=centroid=454Isotigs_contig_15247;seqs=1;;seqs=1;	10;1	10;1	10;1	>centroid=centroid=454Isotigs_contig_15247;seqs=1;;seqs=1;	2	10	10	10	17.9	17.9	17.9	89.813	822	822;435	5.62e-154	449060000	11817000	2.98e-05	0.00298029		152	1256;1475;1635;2092;2258;2259;2564;3214;3598;3977	True;True;True;True;True;True;True;True;True;True	1343;1577;1744;2225;2397;2398;2726;3531;3932;4327	22110;22111;22112;22113;22114;22115;26724;26725;29287;29288;29289;29290;29291;29292;29293;29294;29295;37307;37308;37309;37310;37311;37312;37313;37314;37315;37316;37317;37318;37319;37320;37321;37322;40089;40090;40091;45574;45575;45576;45577;45578;45579;45580;60936;60937;60938;60939;60940;60941;68323;68324;68325;74806;74807;74808;74809;74810;74811;74812;74813;74814;74815;74816;74817	14644;17801;17802;19273;19274;19275;24375;24376;24377;24378;24379;24380;24381;24382;26188;26189;26190;26191;29570;29571;29572;39794;44827;48906;48907;48908;48909;48910;48911	14644;17801;19274;24381;26190;26191;29571;39794;44827;48907	128		753
centroid=centroid=454Isotigs_contig_15338;seqs=1;;seqs=1;	centroid=centroid=454Isotigs_contig_15338;seqs=1;;seqs=1;	6	6	6	>centroid=centroid=454Isotigs_contig_15338;seqs=1;;seqs=1;	1	6	6	6	16.1	16.1	16.1	47.868	423	423	3.16e-23	326190000	18122000	4.57e-05	0.00457044		153	219;525;1100;1458;1478;3457	True;True;True;True;True;True	235;553;1182;1559;1580;3783	4461;4462;4463;4464;4465;4466;4467;4468;4469;4470;4471;4472;9278;9279;9280;9281;9282;9283;9284;9285;9286;19420;19421;19422;19423;19424;19425;19426;19427;26477;26478;26479;26480;26481;26482;26483;26484;26485;26486;26487;26488;26489;26490;26491;26492;26493;26755;26756;26757;26758;65677;65678;65679;65680;65681;65682;65683;65684;65685;65686;65687;65688;65689;65690;65691;65692;65693	3141;3142;3143;6156;6157;12829;12830;17652;17653;17654;17655;17656;17657;17658;17820;42861;42862;42863;42864;42865;42866;42867	3141;6156;12829;17657;17820;42863	129		324
centroid=centroid=454Isotigs_contig_15360;seqs=1;;seqs=1;	centroid=centroid=454Isotigs_contig_15360;seqs=1;;seqs=1;	4	4	4	>centroid=centroid=454Isotigs_contig_15360;seqs=1;;seqs=1;	1	4	4	4	19.6	19.6	19.6	29.486	270	270	9.33e-27	420310000	46701000	0.000117782	0.0117782		154	37;699;1095;1912	True;True;True;True	39;737;1177;2031	535;536;537;538;539;540;541;542;543;544;545;546;547;548;549;550;551;552;553;554;555;556;557;12206;12207;12208;12209;12210;12211;12212;12213;12214;12215;12216;12217;12218;19336;19337;19338;19339;19340;19341;19342;19343;19344;19345;19346;19347;19348;19349;33879;33880;33881	291;292;293;294;295;8101;8102;8103;8104;8105;8106;8107;8108;12782;12783;12784;12785;12786;22134	295;8108;12785;22134	130		220
centroid=centroid=454Isotigs_contig_154;seqs=1;;seqs=1;	centroid=centroid=454Isotigs_contig_154;seqs=1;;seqs=1;	14	14	14	>centroid=centroid=454Isotigs_contig_154;seqs=1;;seqs=1;	1	14	14	14	28.5	28.5	28.5	68.382	606	606	1.22e-96	868220000	36176000	9.12e-05	0.00912372		155	132;670;1281;1487;1866;1944;2097;2863;2887;3044;3308;3881;3882;3905	True;True;True;True;True;True;True;True;True;True;True;True;True;True	143;707;1368;1589;1985;2066;2230;3060;3061;3096;3097;3347;3627;4227;4228;4252	2984;2985;2986;2987;2988;11556;11557;11558;11559;11560;11561;22488;22489;22490;22491;22492;22493;22494;22495;22496;22497;22498;22499;22500;22501;22502;22503;26885;26886;26887;26888;26889;26890;26891;26892;26893;26894;26895;26896;33268;33269;33270;33271;33272;33273;34485;34486;34487;34488;34489;34490;34491;37343;37344;37345;37346;37347;37348;37349;37350;37351;37352;37353;51966;51967;51968;51969;51…	2180;7636;7637;7638;7639;14869;14870;14871;14872;14873;14874;14875;14876;17902;17903;17904;17905;17906;17907;21746;21747;21748;22480;22481;22482;22483;24389;24390;24391;24392;24393;24394;24395;33914;33915;33916;34340;34341;34342;34343;34344;34345;34346;34347;34348;34349;34350;34351;34352;34353;34354;34355;34356;34357;34358;34359;34360;34361;37713;40998;40999;41000;41001;41002;41003;41004;47985;47…	2180;7637;14873;17904;21747;22481;24395;33915;34356;37713;41001;47985;47988;48160
centroid=centroid=454Isotigs_contig_15424;seqs=1;;seqs=1;	centroid=centroid=454Isotigs_contig_15424;seqs=1;;seqs=1;	26	26	26	>centroid=centroid=454Isotigs_contig_15424;seqs=1;;seqs=1;	1	26	26	26	49.1	49.1	49.1	80.019	688	688	0	3223300000	74961000	0.000189054	0.0189054		156	30;156;297;336;430;563;912;1254;1423;1569;1663;1705;1903;2020;2079;2139;2365;2503;2543;2613;2873;3753;3874;3923;4276;4311	True;True;True;True;True;True;True;True;True;True;True;True;True;True;True;True;True;True;True;True;True;True;True;True;True;True	32;168;317;356;357;456;591;976;1341;1524;1675;1774;1818;2022;2149;2212;2272;2507;2650;2705;2780;3076;3077;4097;4220;4270;4271;4634;4670	453;454;455;456;457;458;3433;3434;3435;3436;3437;3438;3439;5810;5811;5812;5813;5814;5815;5816;5817;5818;5819;5820;5821;5822;5823;5824;5825;5826;5827;5828;5829;6440;6441;6442;6443;6444;6445;6446;6447;6448;6449;6450;6451;7998;7999;8000;8001;8002;8003;8004;9716;9717;9718;9719;9720;15549;15550;15551;15552;15553;15554;15555;15556;15557;15558;15559;15560;15561;22086;22087;22088;22089;22090;22091;22092;…	260;2426;2427;2428;3950;3951;3952;3953;3954;3955;3956;3957;3958;3959;3960;3961;3962;3963;4318;4319;4320;4321;5251;5252;5253;5254;5255;5256;5257;6434;6435;6436;6437;6438;6439;6440;10191;10192;10193;10194;10195;10196;10197;10198;10199;10200;10201;10202;10203;14637;14638;14639;14640;14641;14642;17146;17147;17148;17149;18652;18653;18654;18655;18656;18657;19842;19843;19844;19845;19846;19847;19848;1984…	260;2426;3963;4320;5254;6437;10203;14642;17146;18654;19848;20325;22087;23652;24168;24958;27588;28814;29465;30198;34071;46925;47929;48398;52019;52508	131;132;133;134;135;136;137;138;139;140;141;142;143;144		18;24;157;332;413;418;419;481;495;506;517;544;592;626
centroid=centroid=454Isotigs_contig_15432;seqs=1;;seqs=1;	centroid=centroid=454Isotigs_contig_15432;seqs=1;;seqs=1;	5	5	4	>centroid=centroid=454Isotigs_contig_15432;seqs=1;;seqs=1;	1	5	5	4	40	40	32.1	22.602	215	215	3.29e-50	728880000	56068000	0.000141406	0.0141406		157	278;1213;1537;2684;3240	True;True;True;True;True	298;1298;1643;2857;3558	5575;5576;5577;5578;5579;5580;21300;21301;21302;21303;21304;27710;27711;27712;27713;27714;27715;27716;27717;27718;27719;27720;27721;27722;27723;27724;27725;48168;48169;48170;48171;48172;48173;48174;48175;48176;48177;48178;48179;48180;48181;48182;48183;48184;48185;48186;48187;48188;48189;48190;48191;48192;48193;48194;48195;48196;48197;48198;48199;48200;61434;61435;61436;61437;61438;61439	3820;3821;3822;3823;13990;13991;18366;18367;18368;18369;18370;18371;31271;31272;31273;31274;31275;31276;31277;31278;31279;31280;31281;31282;31283;31284;31285;31286;31287;31288;31289;31290;31291;40113;40114	3823;13990;18369;31272;40114
centroid=centroid=454Isotigs_contig_15433;seqs=1;;seqs=1;	centroid=centroid=454Isotigs_contig_15433;seqs=1;;seqs=1;	4	3	3	>centroid=centroid=454Isotigs_contig_15433;seqs=1;;seqs=1;	1	4	3	3	25.3	17.5	17.5	22.934	217	217	8.52e-66	265450000	24132000	6.09e-05	0.00608618		158	596;1264;2394;2684	True;True;True;False	627;1351;2536;2857	10309;10310;10311;10312;10313;10314;10315;10316;22214;42693;42694;42695;42696;42697;42698;42699;42700;42701;42702;42703;42704;42705;42706;42707;42708;42709;42710;42711;42712;42713;42714;48168;48169;48170;48171;48172;48173;48174;48175;48176;48177;48178;48179;48180;48181;48182;48183;48184;48185;48186;48187;48188;48189;48190;48191;48192;48193;48194;48195;48196;48197;48198;48199;48200	6847;6848;6849;6850;6851;14692;27891;27892;27893;27894;27895;27896;27897;27898;31271;31272;31273;31274;31275;31276;31277;31278;31279;31280;31281;31282;31283;31284;31285;31286;31287;31288;31289;31290;31291	6847;14692;27891;31272
centroid=centroid=454Isotigs_contig_15472;seqs=1;;seqs=1;	centroid=centroid=454Isotigs_contig_15472;seqs=1;;seqs=1;	2	2	2	>centroid=centroid=454Isotigs_contig_15472;seqs=1;;seqs=1;	1	2	2	2	6.8	6.8	6.8	44.939	395	395	5.69e-06	48716000	3044800	7.68e-06	0.00076791		159	543;3348	True;True	571;3670	9524;9525;9526;9527;9528;63659	6336;6337;41649	6336;41649	145;146;147		56;67;74
centroid=centroid=454Isotigs_contig_15506;seqs=1;;seqs=1;	centroid=centroid=454Isotigs_contig_15506;seqs=1;;seqs=1;	1	1	1	>centroid=centroid=454Isotigs_contig_15506;seqs=1;;seqs=1;	1	1	1	1	8.4	8.4	8.4	9.2268	83	83	0.0032408	1307300000	261460000	0.000659412	0.0659412		160	3942	TRUE	4290	74273;74274;74275;74276;74277;74278;74279;74280;74281;74282;74283;74284;74285;74286;74287	48585;48586;48587;48588;48589	48587	148		54
centroid=centroid=454Isotigs_contig_157;seqs=1;;seqs=1;	centroid=centroid=454Isotigs_contig_157;seqs=1;;seqs=1;	3	3	3	>centroid=centroid=454Isotigs_contig_157;seqs=1;;seqs=1;	1	3	3	3	28.7	28.7	28.7	19.324	171	171	2.64e-31	226670000	28334000	7.15e-05	0.00714594		161	668;837;2109	True;True;True	705;892;2242	11550;11551;11552;14480;14481;14482;14483;14484;14485;14486;14487;14488;14489;14490;14491;14492;14493;37463;37464;37465;37466;37467;37468;37469;37470;37471;37472;37473;37474;37475;37476;37477;37478;37479;37480	7633;9556;9557;9558;9559;9560;9561;9562;24452;24453;24454;24455;24456;24457;24458;24459;24460;24461;24462;24463	7633;9562;24462
centroid=centroid=454Isotigs_contig_157680;seqs=1;;seqs=1;	centroid=centroid=454Isotigs_contig_157680;seqs=1;;seqs=1;	2	2	2	>centroid=centroid=454Isotigs_contig_157680;seqs=1;;seqs=1;	1	2	2	2	5.3	5.3	5.3	56.263	474	474	2.3e-07	41857000	1550200	3.91e-06	0.000390966		162	2321;4070	True;True	2461;4423	41246;41247;41248;41249;41250;41251;41252;41253;41254;41255;76440;76441;76442;76443;76444;76445;76446;76447;76448	27038;27039;27040;27041;27042;27043;27044;27045;27046;49890;49891	27039;49890	149		184
centroid=centroid=454Isotigs_contig_159000;seqs=1;;seqs=1;	centroid=centroid=454Isotigs_contig_159000;seqs=1;;seqs=1;	10	10	10	>centroid=centroid=454Isotigs_contig_159000;seqs=1;;seqs=1;	1	10	10	10	36.2	36.2	36.2	35.35	312	312	2.59e-45	1095000000	60835000	0.000153428	0.0153428		163	28;228;370;1671;1850;2048;3172;3422;3675;3836	True;True;True;True;True;True;True;True;True;True	30;244;394;1782;1967;2179;3489;3747;4011;4181	432;433;434;435;436;437;438;439;440;441;442;443;444;445;446;4640;4641;4642;4643;4644;4645;7129;30277;30278;30279;30280;30281;30282;30283;30284;30285;30286;30287;30288;30289;30290;30291;30292;30293;30294;30295;30296;30297;30298;30299;30300;30301;32933;32934;32935;32936;32937;32938;36584;36585;36586;36587;36588;36589;36590;36591;36592;36593;36594;36595;36596;36597;36598;36599;36600;36601;36602;3660…	254;255;256;257;3242;4707;19983;19984;19985;19986;19987;19988;21574;21575;21576;23901;23902;23903;23904;23905;23906;23907;23908;23909;23910;39462;39463;39464;39465;39466;39467;39468;39469;39470;39471;39472;39473;39474;39475;39476;39477;39478;42590;42591;42592;45880;47604	257;3242;4707;19984;21574;23907;39471;42591;45880;47604	150;151		169;193
centroid=centroid=454Isotigs_contig_1594;seqs=1;;seqs=1;	centroid=centroid=454Isotigs_contig_1594;seqs=1;;seqs=1;	4	3	3	>centroid=centroid=454Isotigs_contig_1594;seqs=1;;seqs=1;	1	4	3	3	21.3	16.3	16.3	26.938	263	263	3.08e-35	286810000	15934000	4.02e-05	0.00401861		164	349;1553;4270;4312	False;True;True;True	371;1659;4628;4671	6725;6726;6727;6728;6729;6730;6731;6732;6733;6734;6735;6736;6737;6738;6739;27990;27991;27992;27993;27994;27995;27996;27997;27998;27999;28000;28001;79805;79806;79807;79808;79809;80610;80611;80612;80613;80614;80615;80616;80617	4509;4510;4511;4512;4513;4514;4515;4516;4517;4518;4519;18529;18530;18531;18532;18533;18534;18535;51970;51971;52513;52514;52515;52516	4512;18529;51971;52514
centroid=centroid=454Isotigs_contig_1595;seqs=1;;seqs=1;	centroid=centroid=454Isotigs_contig_1595;seqs=1;;seqs=1;	5	5	4	>centroid=centroid=454Isotigs_contig_1595;seqs=1;;seqs=1;	1	5	5	4	25.1	25.1	20.2	24.269	263	263	2.25e-80	1556700000	86484000	0.000218116	0.0218116		165	349;1810;2845;2846;3358	True;True;True;True;True	371;1925;3033;3034;3035;3683	6725;6726;6727;6728;6729;6730;6731;6732;6733;6734;6735;6736;6737;6738;6739;32437;32438;32439;32440;32441;32442;32443;32444;32445;32446;32447;32448;32449;32450;32451;32452;32453;51523;51524;51525;51526;51527;51528;51529;51530;51531;51532;51533;51534;51535;51536;51537;51538;51539;51540;51541;51542;51543;51544;51545;51546;51547;51548;51549;51550;51551;51552;51553;51554;51555;51556;51557;51558;51559;…	4509;4510;4511;4512;4513;4514;4515;4516;4517;4518;4519;21282;21283;21284;21285;21286;21287;21288;21289;21290;21291;33602;33603;33604;33605;33606;33607;33608;33609;33610;33611;33612;33613;33614;33615;33616;33617;33618;33619;33620;33621;33622;33623;41801	4512;21282;33602;33622;41801
centroid=centroid=454Isotigs_contig_15953;seqs=1;;seqs=1;	centroid=centroid=454Isotigs_contig_15953;seqs=1;;seqs=1;	5	5	5	>centroid=centroid=454Isotigs_contig_15953;seqs=1;;seqs=1;	1	5	5	5	31	31	31	25.048	229	229	1.95e-32	1938900000	193890000	0.000488998	0.0488998		166	1610;1636;2183;2282;2522	True;True;True;True;True	1717;1745;2317;2421;2676;2677	28798;28799;28800;28801;28802;28803;28804;28805;28806;28807;28808;28809;28810;28811;28812;28813;28814;28815;28816;28817;28818;28819;28820;28821;28822;28823;28824;28825;28826;28827;28828;28829;28830;28831;28832;28833;28834;29296;29297;29298;29299;29300;29301;29302;29303;29304;29305;29306;29307;29308;29309;29310;29311;29312;29313;29314;29315;29316;29317;29318;29319;38737;38738;40490;40491;40492;404…	19005;19006;19007;19008;19009;19010;19011;19012;19013;19014;19015;19016;19017;19018;19019;19020;19021;19022;19023;19024;19025;19026;19027;19276;19277;19278;19279;19280;19281;25316;26504;26505;26506;26507;26508;26509;29015;29016	19005;19276;25316;26508;29015	152;153		94;187
centroid=centroid=454Isotigs_contig_15995;seqs=1;;seqs=1;	centroid=centroid=454Isotigs_contig_15995;seqs=1;;seqs=1;	6	6	6	>centroid=centroid=454Isotigs_contig_15995;seqs=1;;seqs=1;	1	6	6	6	27.2	27.2	27.2	30.722	268	268	7.34e-40	389310000	27808000	7.01e-05	0.00701328		167	754;2907;3362;3687;4156;4167	True;True;True;True;True;True	797;3127;3128;3687;4023;4512;4523	13118;13119;13120;13121;13122;13123;13124;13125;13126;13127;13128;13129;13130;13131;13132;13133;13134;13135;13136;53126;53127;53128;53129;53130;53131;53132;53133;53134;53135;53136;53137;53138;53139;53140;53141;53142;53143;53144;53145;53146;53147;53148;53149;53150;53151;63952;63953;63954;63955;63956;63957;63958;63959;63960;63961;63962;63963;63964;63965;63966;69973;69974;69975;69976;69977;77887;778…	8687;8688;8689;8690;8691;8692;8693;8694;8695;8696;8697;34705;34706;34707;34708;34709;34710;34711;34712;34713;34714;34715;34716;41811;41812;46021;46022;50726;50727;50828;50829;50830	8687;34705;41812;46021;50727;50830	154		93
centroid=centroid=454Isotigs_contig_1604;seqs=1;;seqs=1;	centroid=centroid=454Isotigs_contig_1604;seqs=1;;seqs=1;	2	2	2	>centroid=centroid=454Isotigs_contig_1604;seqs=1;;seqs=1;	1	2	2	2	15.8	15.8	15.8	30.596	265	265	1.9e-64	3766500000	1883300000	0.00474975	0.474975		168	3025;3026	True;True	3314;3315;3316;3317;3318	56689;56690;56691;56692;56693;56694;56695;56696;56697;56698;56699;56700;56701;56702;56703;56704;56705;56706;56707;56708;56709;56710;56711;56712;56713;56714;56715;56716;56717;56718;56719;56720;56721;56722;56723;56724;56725;56726;56727;56728;56729;56730;56731;56732;56733;56734;56735;56736;56737;56738;56739;56740;56741;56742;56743;56744;56745;56746;56747;56748;56749;56750;56751;56752;56753;56754;567…	37074;37075;37076;37077;37078;37079;37080;37081;37082;37083;37084;37085;37086;37087;37088;37089;37090;37091;37092;37093;37094;37095;37096;37097;37098;37099;37100;37101;37102;37103;37104;37105;37106;37107;37108;37109;37110;37111;37112;37113;37114;37115;37116;37117;37118;37119;37120;37121;37122;37123;37124;37125	37079;37120	155		106
centroid=centroid=454Isotigs_contig_16091;seqs=1;;seqs=1;	centroid=centroid=454Isotigs_contig_16091;seqs=1;;seqs=1;	1	1	1	>centroid=centroid=454Isotigs_contig_16091;seqs=1;;seqs=1;	1	1	1	1	13	13	13	12.154	108	108	0.0018124	22404000	3200600	8.07e-06	0.000807203		169	4141	TRUE	4497	77701;77702;77703;77704;77705;77706	50600	50600
centroid=centroid=454Isotigs_contig_16108;seqs=1;;seqs=1;	centroid=centroid=454Isotigs_contig_16108;seqs=1;;seqs=1;	1	1	1	>centroid=centroid=454Isotigs_contig_16108;seqs=1;;seqs=1;	1	1	1	1	4	4	4	36.617	327	327	0.0012759	4483300	263730	6.65e-07	6.65e-05		170	1489	TRUE	1591	26898;26899;26900	17909	17909
centroid=centroid=454Isotigs_contig_1611;seqs=2;;seqs=1;	centroid=centroid=454Isotigs_contig_1611;seqs=2;;seqs=1;	3	3	3	>centroid=centroid=454Isotigs_contig_1611;seqs=2;;seqs=1;	1	3	3	3	8.3	8.3	8.3	34.745	312	312	1.06e-08	133710000	16713000	4.22e-05	0.00421508		171	511;2322;2323	True;True;True	539;2462;2463	9177;9178;9179;41256;41257;41258;41259;41260;41261;41262;41263;41264;41265;41266;41267;41268;41269;41270;41271;41272;41273;41274	6112;6113;27047;27048;27049;27050;27051;27052;27053	6113;27052;27053
centroid=centroid=454Isotigs_contig_1628;seqs=1;;seqs=2;	centroid=centroid=454Isotigs_contig_1628;seqs=1;;seqs=2;	4	2	2	>centroid=centroid=454Isotigs_contig_1628;seqs=1;;seqs=2;	1	4	2	2	9	4.2	4.2	71.444	668	668	9.2e-15	114990000	3026100	7.63e-06	0.000763194		173	711;713;1067;2548	False;False;True;True	752;754;1149;2710	12540;12541;12542;12543;12544;12545;12557;12558;12559;12560;12561;12562;18871;18872;18873;18874;45347;45348;45349;45350;45351;45352;45353;45354;45355;45356;45357;45358;45359;45360;45361;45362;45363	8379;8386;12512;29480;29481;29482;29483;29484	8379;8386;12512;29484	100		269
centroid=centroid=454Isotigs_contig_1647;seqs=1;;seqs=1;	centroid=centroid=454Isotigs_contig_1647;seqs=1;;seqs=1;	9	9	9	>centroid=centroid=454Isotigs_contig_1647;seqs=1;;seqs=1;	1	9	9	9	32.1	32.1	32.1	30.411	287	287	6.05e-106	13524000000	1502600000	0.00378961	0.378961		174	95;232;1751;1752;2518;2815;3309;3349;3954	True;True;True;True;True;True;True;True;True	104;248;1866;1867;2669;2670;2997;3628;3671;3672;3673;4302	2293;2294;2295;2296;2297;2298;2299;2300;2301;2302;2303;2304;2305;2306;2307;2308;2309;2310;2311;2312;2313;2314;4677;4678;4679;4680;4681;4682;4683;4684;4685;4686;4687;4688;31448;31449;31450;31451;31452;31453;31454;31455;31456;31457;31458;31459;31460;31461;31462;31463;31464;31465;31466;31467;31468;31469;31470;31471;31472;31473;31474;31475;31476;31477;31478;31479;31480;31481;31482;31483;31484;31485;3…	1645;1646;1647;1648;1649;1650;1651;1652;1653;1654;3255;3256;3257;20617;20618;20619;20620;20621;20622;20623;20624;20625;20626;20627;20628;20629;20630;20631;20632;20633;20634;20635;20636;20637;20638;20639;20640;20641;20642;20643;20644;20645;20646;20647;20648;20649;20650;20651;20652;20653;20654;20655;20656;20657;20658;20659;20660;28921;28922;28923;28924;28925;28926;28927;28928;28929;28930;28931;2893…	1646;3257;20621;20642;28971;33421;41013;41718;48696	157;158;159;160		149;196;202;205
centroid=centroid=454Isotigs_contig_16517;seqs=1;;seqs=1;	centroid=centroid=454Isotigs_contig_16517;seqs=1;;seqs=1;	19	7	7	>centroid=centroid=454Isotigs_contig_16517;seqs=1;;seqs=1;	1	19	7	7	49.4	21.1	21.1	46.602	393	393	1.81e-128	424400000	18452000	4.65e-05	0.00465366		175	154;227;727;819;1129;1148;1363;1549;1609;1664;1847;1899;2486;2499;2936;3087;3798;4095;4219	False;False;True;True;False;False;False;False;False;False;False;False;False;True;False;True;True;True;True	166;243;770;873;1211;1231;1459;1655;1716;1775;1964;2018;2630;2646;3173;3174;3397;4142;4449;4576	3422;3423;3424;3425;3426;3427;3428;3429;3430;4612;4613;4614;4615;4616;4617;4618;4619;4620;4621;4622;4623;4624;4625;4626;4627;4628;4629;4630;4631;4632;4633;4634;4635;4636;4637;4638;4639;12800;12801;12802;12803;12804;12805;12806;12807;12808;12809;12810;12811;14263;14264;19982;19983;19984;19985;19986;19987;19988;19989;19990;20316;20317;20318;20319;20320;20321;20322;20323;20324;20325;20326;20327;2032…	2422;2423;2424;3219;3220;3221;3222;3223;3224;3225;3226;3227;3228;3229;3230;3231;3232;3233;3234;3235;3236;3237;3238;3239;3240;3241;8517;8518;8519;8520;8521;9428;9429;13196;13197;13440;13441;13442;13443;13444;13445;13446;13447;13448;13449;13450;13451;13452;13453;13454;13455;13456;13457;13458;13459;13460;13461;16228;16229;16230;16231;16232;16233;16234;16235;16236;18496;18497;18498;18499;18500;18501;…	2422;3222;8518;9429;13196;13445;16236;18508;18999;19858;21561;22040;28642;28784;35274;38157;47206;50203;51541	161;162;163;164;165;166;167;168;169		13;102;189;201;286;293;306;356;365
centroid=centroid=454Isotigs_contig_165344;seqs=1;;seqs=1;	centroid=centroid=454Isotigs_contig_165344;seqs=1;;seqs=1;	7	7	7	>centroid=centroid=454Isotigs_contig_165344;seqs=1;;seqs=1;	1	7	7	7	38.7	38.7	38.7	19.312	168	168	1.44e-188	1853200000	185320000	0.000467384	0.0467384		176	436;594;1381;1382;1519;2441;4294	True;True;True;True;True;True;True	462;625;1479;1480;1624;1625;2583;4653	8089;8090;8091;8092;8093;8094;8095;8096;8097;8098;8099;8100;8101;8102;8103;8104;8105;8106;8107;8108;8109;8110;8111;8112;8113;8114;8115;8116;8117;8118;8119;8120;8121;8122;8123;10303;10304;10305;10306;24728;24729;24730;24731;24732;24733;24734;24735;24736;24737;24738;24739;24740;24741;24742;24743;24744;24745;24746;24747;24748;24749;24750;24751;24752;24753;24754;24755;27390;27391;27392;27393;27394;27…	5322;5323;5324;5325;5326;5327;5328;5329;5330;5331;5332;5333;5334;5335;5336;5337;5338;5339;5340;5341;5342;5343;5344;5345;5346;5347;5348;5349;5350;5351;6845;16368;16369;16370;16371;16372;16373;16374;16375;16376;16377;16378;16379;16380;16381;16382;16383;16384;16385;18175;18176;18177;18178;18179;18180;18181;18182;18183;18184;18185;18186;18187;18188;18189;18190;18191;18192;18193;18194;18195;18196;2824…	5327;6845;16374;16385;18189;28243;52384	170		86
centroid=centroid=454Isotigs_contig_165867;seqs=1;;seqs=1;	centroid=centroid=454Isotigs_contig_165867;seqs=1;;seqs=1;	1	1	1	>centroid=centroid=454Isotigs_contig_165867;seqs=1;;seqs=1;	1	1	1	1	3.2	3.2	3.2	36.897	341	341	0.00080519	11110000	854630	2.16e-06	0.000215541		177	1710	TRUE	1824	30939;30940;30941;30942;30943	20391;20392;20393	20391
centroid=centroid=454Isotigs_contig_16679;seqs=1;;seqs=1;	centroid=centroid=454Isotigs_contig_16679;seqs=1;;seqs=1;	5	5	5	>centroid=centroid=454Isotigs_contig_16679;seqs=1;;seqs=1;	1	5	5	5	9.3	9.3	9.3	92.151	852	852	2.1e-31	73678000	1754200	4.42e-06	0.000442416		178	822;1527;2119;2121;2287	True;True;True;True;True	876;1633;2252;2254;2426	14285;14286;14287;14288;14289;14290;14291;14292;27549;27550;27551;37638;37639;37649;37650;37651;37652;37653;37654;37655;37656;40559	9441;9442;9443;9444;9445;18269;24555;24558;24559;24560;24561;24562;26527	9442;18269;24555;24562;26527
centroid=centroid=454Isotigs_contig_16710;seqs=1;;seqs=1;	centroid=centroid=454Isotigs_contig_16710;seqs=1;;seqs=1;	9	9	9	>centroid=centroid=454Isotigs_contig_16710;seqs=1;;seqs=1;	1	9	9	9	21.3	21.3	21.3	47.811	436	436	1.51e-134	1437900000	71896000	0.000181324	0.0181324		179	390;587;1314;1418;1597;1644;3062;3431;4307	True;True;True;True;True;True;True;True;True	415;618;1405;1519;1703;1753;3372;3756;4666	7400;7401;7402;7403;7404;7405;7406;7407;7408;7409;7410;7411;7412;7413;7414;7415;7416;7417;7418;7419;7420;7421;7422;7423;7424;7425;7426;7427;10224;10225;10226;10227;10228;10229;10230;10231;10232;10233;10234;10235;10236;10237;10238;10239;10240;10241;10242;10243;23261;23262;23263;23264;23265;23266;23267;23268;23269;23270;23271;23272;23273;23274;25566;25567;25568;25569;25570;25571;25572;25573;25574;2…	4857;4858;4859;4860;4861;4862;4863;4864;4865;4866;6794;6795;6796;6797;6798;6799;6800;6801;6802;6803;6804;6805;6806;15374;15375;15376;15377;15378;16905;16906;16907;16908;16909;16910;16911;16912;16913;16914;16915;16916;16917;16918;16919;16920;16921;16922;16923;16924;16925;16926;16927;16928;18889;18890;18891;18892;19326;19327;37975;37976;37977;37978;37979;37980;37981;42645;42646;42647;42648;42649;42…	4860;6795;15377;16926;18891;19327;37975;42646;52468
centroid=centroid=454Isotigs_contig_16729;seqs=1;;seqs=1;	centroid=centroid=454Isotigs_contig_16729;seqs=1;;seqs=1;	3	3	3	>centroid=centroid=454Isotigs_contig_16729;seqs=1;;seqs=1;	1	3	3	3	12.6	12.6	12.6	35.885	325	325	7.63e-34	78179000	4343300	1.1e-05	0.0010954		180	500;1231;1695	True;True;True	528;1316;1808	9028;9029;9030;9031;9032;9033;21769;21770;21771;30741;30742;30743;30744;30745;30746;30747;30748;30749;30750	6003;6004;6005;6006;14434;14435;20294;20295;20296;20297;20298;20299;20300	6005;14435;20298
centroid=centroid=454Isotigs_contig_168604;seqs=1;;seqs=1;	centroid=centroid=454Isotigs_contig_168604;seqs=1;;seqs=1;	4	4	4	>centroid=centroid=454Isotigs_contig_168604;seqs=1;;seqs=1;	1	4	4	4	24.1	24.1	24.1	26.076	241	241	2.13e-26	462180000	42016000	0.000105966	0.0105966		181	115;304;1650;1827	True;True;True;True	126;324;1759;1942	2760;2761;2762;2763;2764;2765;2766;2767;2768;2769;2770;2771;2772;2773;2774;2775;2776;2777;2778;2779;2780;2781;5881;5882;5883;5884;5885;5886;5887;5888;5889;5890;5891;5892;5893;29532;29533;29534;29535;29536;29537;29538;29539;29540;29541;29542;29543;29544;29545;29546;32623;32624;32625;32626;32627;32628;32629;32630;32631	2063;2064;2065;2066;2067;2068;2069;2070;2071;2072;2073;2074;3985;3986;3987;3988;3989;3990;19396;19397;19398;19399;21379;21380;21381;21382	2069;3985;19396;21381	171;172;173		174;183;211
centroid=centroid=454Isotigs_contig_16878;seqs=2;;seqs=1;	centroid=centroid=454Isotigs_contig_16878;seqs=2;;seqs=1;	3	3	3	>centroid=centroid=454Isotigs_contig_16878;seqs=2;;seqs=1;	1	3	3	3	26.9	26.9	26.9	21.657	193	193	1.82e-190	17167000000	4291700000	0.0108238	1.08238		182	112;2811;3467	True;True;True	122;2993;3793	2679;2680;2681;2682;2683;2684;2685;2686;2687;2688;2689;2690;2691;2692;2693;2694;2695;2696;2697;2698;2699;2700;2701;2702;2703;2704;2705;2706;2707;2708;51013;51014;51015;51016;51017;51018;51019;51020;51021;51022;51023;51024;51025;51026;51027;51028;51029;51030;51031;51032;51033;65844;65845;65846;65847;65848;65849;65850;65851;65852;65853;65854;65855;65856;65857;65858;65859;65860;65861;65862;65863;658…	1994;1995;1996;1997;1998;1999;2000;2001;2002;2003;2004;2005;2006;2007;2008;2009;2010;2011;2012;2013;2014;2015;2016;2017;2018;2019;33332;33333;33334;33335;33336;33337;33338;33339;33340;33341;33342;33343;33344;33345;33346;33347;33348;33349;33350;33351;33352;33353;33354;33355;42950;42951;42952;42953;42954;42955;42956;42957;42958;42959;42960;42961;42962;42963;42964;42965;42966;42967;42968;42969;42970…	2012;33336;42972	174;175		16;70
centroid=centroid=454Isotigs_contig_16931;seqs=1;;seqs=1;	centroid=centroid=454Isotigs_contig_16931;seqs=1;;seqs=1;	1	1	1	>centroid=centroid=454Isotigs_contig_16931;seqs=1;;seqs=1;	1	1	1	1	2.7	2.7	2.7	67.501	669	669	3.69e-10	34704000	1388200	3.5e-06	0.000350109		183	92	TRUE	101	2271;2272;2273;2274;2275	1628;1629	1629
centroid=centroid=454Isotigs_contig_1696;seqs=1;;seqs=1;	centroid=centroid=454Isotigs_contig_1696;seqs=1;;seqs=1;	2	2	2	>centroid=centroid=454Isotigs_contig_1696;seqs=1;;seqs=1;	1	2	2	2	13.2	13.2	13.2	17.76	152	152	4.89e-11	139870000	17484000	4.41e-05	0.00440953		184	104;1835	True;True	114;1951	2573;2574;2575;2576;2577;2578;2579;2580;2581;2582;2583;2584;2585;32751;32752;32753;32754;32755;32756;32757;32758;32759;32760;32761;32762;32763	1920;1921;1922;1923;1924;1925;1926;1927;1928;21471;21472;21473;21474;21475;21476;21477;21478	1921;21478	176		71
centroid=centroid=454Isotigs_contig_1697;seqs=1;;seqs=1;	centroid=centroid=454Isotigs_contig_1697;seqs=1;;seqs=1;	25	25	25	>centroid=centroid=454Isotigs_contig_1697;seqs=1;;seqs=1;	1	25	25	25	17.7	17.7	17.7	254.69	2354	2354	2.13e-282	3521500000	50307000	0.000126876	0.0126876		185	133;290;975;1010;1021;1106;1117;1755;2039;2375;2600;2746;2843;2924;3020;3153;3289;3439;3722;3826;3846;3948;3974;4075;4102	True;True;True;True;True;True;True;True;True;True;True;True;True;True;True;True;True;True;True;True;True;True;True;True;True	144;310;1054;1092;1103;1188;1199;1870;2169;2517;2767;2922;3030;3031;3156;3157;3308;3468;3608;3764;4062;4171;4192;4296;4324;4428;4456	2989;2990;2991;2992;2993;2994;2995;2996;2997;2998;2999;3000;3001;3002;3003;3004;3005;3006;3007;3008;3009;3010;3011;3012;3013;3014;3015;3016;3017;3018;3019;3020;3021;3022;3023;3024;5695;5696;5697;5698;5699;5700;5701;17192;17193;17194;17195;17196;17197;17198;17199;17200;17201;17898;17899;17900;17901;17902;17903;17904;17905;17906;18060;18061;18062;18063;18064;18065;18066;18067;19629;19630;19631;1963…	2181;2182;2183;2184;2185;2186;2187;2188;2189;2190;2191;2192;2193;2194;2195;2196;2197;2198;2199;2200;3886;11489;11490;11491;11492;11911;11912;11913;11999;12000;12001;12002;12003;12004;13021;13022;13023;13024;13025;13026;13027;13108;13109;13110;13111;13112;13113;13114;13115;13116;13117;13118;20678;20679;20680;20681;20682;20683;20684;20685;20686;20687;20688;20689;23868;23869;27740;27741;27742;27743;…	2181;3886;11492;11911;11999;13026;13118;20680;23868;27755;30083;32204;33598;35156;37054;39080;40591;42712;46572;47515;47696;48640;48884;49939;50256	177;178;179;180		229;1593;1595;2284
centroid=centroid=454Isotigs_contig_169764;seqs=1;;seqs=1;	centroid=centroid=454Isotigs_contig_169764;seqs=1;;seqs=1;	6	6	6	>centroid=centroid=454Isotigs_contig_169764;seqs=1;;seqs=1;	1	6	6	6	48.1	48.1	48.1	20.287	185	185	1.62e-195	4415400000	630770000	0.00159083	0.159083		186	741;1051;1272;1986;3137;4309	True;True;True;True;True;True	784;1133;1359;2113;3451;4668	12941;12942;12943;12944;12945;12946;12947;12948;12949;12950;12951;18588;18589;18590;18591;18592;18593;18594;18595;18596;18597;18598;18599;18600;18601;18602;18603;18604;18605;18606;18607;22352;22353;22354;22355;22356;22357;22358;22359;22360;22361;22362;22363;22364;22365;22366;22367;22368;22369;22370;22371;22372;22373;22374;22375;22376;35500;35501;35502;35503;35504;35505;35506;35507;35508;59569;595…	8576;8577;8578;8579;8580;8581;8582;8583;8584;12331;12332;12333;12334;12335;12336;12337;12338;12339;12340;12341;12342;14789;14790;14791;14792;14793;14794;14795;14796;14797;14798;14799;14800;14801;14802;14803;14804;14805;14806;14807;23123;23124;23125;38953;38954;38955;38956;38957;38958;38959;38960;38961;38962;38963;38964;38965;38966;38967;38968;38969;38970;38971;38972;38973;38974;38975;38976;52480;…	8578;12342;14792;23124;38960;52501	181		75
centroid=centroid=454Isotigs_contig_170169;seqs=1;;seqs=1;	centroid=centroid=454Isotigs_contig_170169;seqs=1;;seqs=1;	3	3	3	>centroid=centroid=454Isotigs_contig_170169;seqs=1;;seqs=1;	1	3	3	3	6.3	6.3	6.3	70.671	638	638	1.95e-42	58578000	1889600	4.77e-06	0.000476564		187	753;3610;3931	True;True;True	796;3944;4279	13112;13113;13114;13115;13116;13117;68417;68418;68419;68420;68421;68422;74058;74059;74060;74061;74062;74063;74064;74065;74066;74067;74068	8686;44894;44895;44896;48461;48462;48463;48464	8686;44894;48463
centroid=centroid=454Isotigs_contig_1703;seqs=1;;seqs=1;	centroid=centroid=454Isotigs_contig_1703;seqs=1;;seqs=1;	7	7	7	>centroid=centroid=454Isotigs_contig_1703;seqs=1;;seqs=1;	1	7	7	7	21.5	21.5	21.5	46.195	413	413	1.03e-31	278980000	7749500	1.95e-05	0.00195445		188	763;770;771;772;1239;1513;1514	True;True;True;True;True;True;True	807;815;816;817;1326;1618;1619	13261;13262;13263;13264;13265;13266;13267;13268;13269;13355;13356;13357;13358;13359;13360;13361;13362;13363;13364;13365;13366;13367;13368;13369;13370;13371;13372;13373;13374;13375;13376;13377;13378;13379;13380;13381;13382;21959;21960;21961;21962;21963;27296;27297;27298;27299;27300;27301;27302;27303;27304;27305;27306;27307;27308;27309;27310;27311;27312	8774;8775;8776;8827;8828;8829;8830;8831;8832;8833;8834;8835;8836;8837;8838;8839;14574;14575;18122;18123;18124;18125;18126;18127;18128	8776;8827;8837;8839;14575;18123;18127	182;183		204;302
centroid=centroid=454Isotigs_contig_172966;seqs=1;;seqs=1;	centroid=centroid=454Isotigs_contig_172966;seqs=1;;seqs=1;	4	4	4	>centroid=centroid=454Isotigs_contig_172966;seqs=1;;seqs=1;	1	4	4	4	14	14	14	37.872	328	328	1.2e-16	466170000	29136000	7.35e-05	0.00734821		189	1070;1630;2031;3612	True;True;True;True	1152;1738;2161;3946	18908;18909;18910;18911;18912;18913;18914;18915;18916;18917;18918;18919;18920;18921;18922;18923;18924;18925;18926;18927;18928;18929;18930;18931;18932;18933;29170;29171;29172;29173;29174;29175;29176;29177;36379;36380;36381;36382;36383;36384;36385;36386;36387;36388;36389;36390;36391;36392;36393;36394;36395;36396;36397;36398;36399;36400;68430;68431;68432;68433;68434;68435;68436	12525;12526;12527;12528;12529;19213;19214;23809;23810;23811;23812;23813;23814;23815;23816;23817;23818;23819;23820;23821;23822;44904;44905	12526;19214;23820;44905	184;185;186		9;88;270
centroid=centroid=454Isotigs_contig_1744;seqs=1;;seqs=2;	centroid=centroid=454Isotigs_contig_1744;seqs=1;;seqs=2;	2	2	2	>centroid=centroid=454Isotigs_contig_1744;seqs=1;;seqs=2;	1	2	2	2	10.5	10.5	10.5	25.073	219	219	1.82e-05	36606000	4067300	1.03e-05	0.00102579		190	871;3926	True;True	933;4274	15096;74011;74012;74013;74014;74015;74016;74017;74018	9971;48439;48440;48441	9971;48441	187		136
centroid=centroid=454Isotigs_contig_17464;seqs=1;;seqs=1;	centroid=centroid=454Isotigs_contig_17464;seqs=1;;seqs=1;	3	3	2	>centroid=centroid=454Isotigs_contig_17464;seqs=1;;seqs=1;	1	3	3	2	28.5	28.5	17.9	16.703	151	151	1.57e-12	116300000	14537000	3.67e-05	0.00366629		191	1141;2789;3527	True;True;True	1224;2967;3857	20155;20156;50449;50450;50451;50452;50453;50454;50455;50456;50457;50458;50459;50460;50461;50462;50463;50464;50465;67341;67342;67343;67344;67345;67346;67347;67348;67349;67350;67351;67352;67353	13313;13314;32998;32999;33000;33001;33002;33003;33004;33005;33006;44250;44251;44252;44253;44254	13314;33001;44250
centroid=centroid=454Isotigs_contig_1757;seqs=1;;seqs=2;	centroid=centroid=454Isotigs_contig_1757;seqs=1;;seqs=2;	1	1	1	>centroid=centroid=454Isotigs_contig_1757;seqs=1;;seqs=2;	1	1	1	1	4	4	4	31.767	273	273	9.36e-08	18286000	1142800	2.88e-06	0.000288218		192	2011	TRUE	2140	35968;35969;35970;35971;35972;35973	23493;23494	23494
centroid=centroid=454Isotigs_contig_1758;seqs=1;;seqs=2;	centroid=centroid=454Isotigs_contig_1758;seqs=1;;seqs=2;	4	4	4	>centroid=centroid=454Isotigs_contig_1758;seqs=1;;seqs=2;	1	4	4	4	14.7	14.7	14.7	33.414	307	307	5.74e-17	884170000	46535000	0.000117363	0.0117363		193	1379;2234;3560;4217	True;True;True;True	1477;2371;2372;3894;4573	24707;24708;24709;24710;24711;24712;24713;24714;24715;24716;24717;24718;24719;24720;24721;24722;24723;24724;24725;24726;39658;39659;39660;39661;39662;39663;39664;39665;39666;39667;39668;39669;39670;39671;39672;39673;67985;67986;67987;67988;67989;67990;67991;67992;67993;67994;67995;67996;67997;67998;67999;68000;78980;78981;78982;78983;78984;78985;78986;78987;78988;78989;78990;78991;78992;78993;789…	16355;16356;16357;16358;16359;16360;16361;16362;16363;16364;16365;16366;25847;25848;25849;25850;25851;25852;25853;25854;25855;25856;44669;44670;44671;44672;44673;44674;44675;44676;44677;51517;51518;51519;51520;51521;51522;51523;51524;51525;51526	16363;25854;44669;51518	188		45
centroid=centroid=454Isotigs_contig_1764;seqs=1;;seqs=1;	centroid=centroid=454Isotigs_contig_1764;seqs=1;;seqs=1;	7	7	6	>centroid=centroid=454Isotigs_contig_1764;seqs=1;;seqs=1;	1	7	7	6	27.4	27.4	23	29.299	252	252	8.09e-28	584450000	41746000	0.000105285	0.0105285		194	393;932;1463;1931;2435;2481;3565	True;True;True;True;True;True;True	418;1002;1564;2050;2577;2625;3899	7451;15970;15971;26556;26557;26558;26559;26560;26561;26562;26563;26564;26565;26566;26567;26568;26569;26570;26571;34211;34212;34213;34214;34215;34216;34217;34218;34219;34220;34221;34222;34223;43276;43277;43278;43279;43280;43281;43282;43283;43284;43285;43286;43287;43288;43289;43952;43953;43954;43955;43956;43957;43958;43959;43960;43961;43962;43963;43964;43965;43966;43967;68012;68013;68014;68015;6801…	4884;10441;17689;17690;17691;17692;17693;17694;17695;17696;22310;22311;22312;22313;22314;22315;22316;22317;28205;28206;28207;28208;28627;28628;28629;28630;28631;28632;44684;44685;44686;44687;44688;44689;44690;44691	4884;10441;17693;22317;28206;28629;44685	189		109
centroid=centroid=454Isotigs_contig_17674;seqs=1;;seqs=1;	centroid=centroid=454Isotigs_contig_17674;seqs=1;;seqs=1;	1	1	1	>centroid=centroid=454Isotigs_contig_17674;seqs=1;;seqs=1;	1	1	1	1	2.9	2.9	2.9	53.039	484	484	0.0016714	3724200	143240	3.61e-07	3.61e-05		195	3377	TRUE	3702	64197;64198;64199	41944;41945	41944
centroid=centroid=454Isotigs_contig_1768;seqs=1;;seqs=1;	centroid=centroid=454Isotigs_contig_1768;seqs=1;;seqs=1;	12	6	6	>centroid=centroid=454Isotigs_contig_1768;seqs=1;;seqs=1;	1	12	6	6	49.4	31	31	29.455	261	261	3.79e-167	1502200000	115560000	0.000291447	0.0291447		196	8;9;20;621;1558;1634;1995;2000;3466;4183;4249;4250	False;False;True;False;True;True;True;False;True;True;False;False	9;10;21;22;654;655;1664;1743;2123;2129;3792;4539;4607;4608	161;162;163;164;165;166;167;168;169;170;171;172;173;174;175;176;177;178;179;180;181;182;183;184;185;186;187;188;189;190;342;343;344;345;346;347;348;349;350;351;352;353;354;355;356;357;358;359;360;361;362;363;364;365;366;367;368;10676;10677;10678;10679;10680;10681;10682;10683;10684;10685;10686;10687;10688;10689;10690;10691;10692;10693;10694;10695;10696;10697;10698;10699;10700;10701;10702;10703;107…	112;113;114;115;116;117;118;119;120;121;122;123;124;125;126;127;128;129;130;131;132;133;134;135;136;209;210;211;212;213;214;215;216;217;218;219;220;221;222;223;224;225;226;7071;7072;7073;7074;7075;7076;7077;7078;7079;7080;7081;7082;7083;7084;7085;7086;7087;7088;7089;7090;7091;7092;7093;7094;7095;7096;7097;7098;7099;7100;7101;7102;7103;7104;7105;7106;7107;7108;7109;7110;7111;7112;7113;7114;7115;18…	117;136;219;7109;18581;19272;23203;23279;42946;51051;51786;51815	190;191;192;193		23;27;160;221
centroid=centroid=454Isotigs_contig_17713;seqs=1;;seqs=1;	centroid=centroid=454Isotigs_contig_17713;seqs=1;;seqs=1;	2	2	2	>centroid=centroid=454Isotigs_contig_17713;seqs=1;;seqs=1;	1	2	2	2	16.4	16.4	16.4	17.92	165	165	5.22e-06	39928000	4436500	1.12e-05	0.0011189		197	374;590	True;True	398;621	7168;7169;10251;10252;10253	4723;4724;6810	4724;6810
centroid=centroid=454Isotigs_contig_180555;seqs=1;;seqs=1;	centroid=centroid=454Isotigs_contig_180555;seqs=1;;seqs=1;	1	1	1	>centroid=centroid=454Isotigs_contig_180555;seqs=1;;seqs=1;	1	1	1	1	2.9	2.9	2.9	63.738	550	550	0.00072425	20994000	599820	1.51e-06	0.000151277		199	890	TRUE	952	15297;15298;15299;15300;15301;15302	10072	10072	195	14	138	134
centroid=centroid=454Isotigs_contig_180559;seqs=1;;seqs=1;	centroid=centroid=454Isotigs_contig_180559;seqs=1;;seqs=1;	6	6	6	>centroid=centroid=454Isotigs_contig_180559;seqs=1;;seqs=1;	1	6	6	6	40.1	40.1	40.1	19.171	177	177	2.76e-54	1535200000	219310000	0.000553108	0.0553108		200	1198;1270;1811;2032;2331;3073	True;True;True;True;True;True	1282;1357;1926;2162;2471;3383	20962;20963;20964;20965;20966;20967;20968;20969;20970;20971;22273;22274;22275;22276;22277;22278;22279;22280;22281;22282;22283;22284;22285;22286;22287;22288;22289;22290;22291;22292;22293;22294;22295;22296;22297;22298;22299;22300;22301;22302;22303;22304;22305;22306;22307;22308;32454;32455;32456;32457;32458;32459;32460;32461;36401;36402;36403;36404;36405;36406;36407;36408;36409;41425;41426;41427;414…	13765;13766;13767;13768;13769;13770;13771;13772;13773;13774;14730;14731;14732;14733;14734;14735;14736;14737;14738;14739;14740;14741;14742;14743;14744;14745;14746;14747;14748;14749;14750;14751;14752;14753;14754;14755;21292;23823;23824;27125;27126;27127;27128;27129;27130;27131;27132;27133;27134;27135;27136;27137;27138;38044;38045;38046;38047	13773;14738;21292;23823;27125;38045	196		162
centroid=centroid=454Isotigs_contig_18211;seqs=1;;seqs=1;	centroid=centroid=454Isotigs_contig_18211;seqs=1;;seqs=1;	1	1	1	>centroid=centroid=454Isotigs_contig_18211;seqs=1;;seqs=1;	1	1	1	1	1.2	1.2	1.2	92.934	809	809	9.78e-07	1728900000	50851000	0.000128248	0.0128248		201	2941	TRUE	3182;3183	54100;54101;54102;54103;54104;54105;54106;54107;54108;54109;54110;54111;54112;54113;54114;54115;54116;54117;54118;54119;54120;54121;54122;54123;54124;54125;54126;54127;54128;54129;54130;54131;54132;54133;54134;54135;54136;54137;54138;54139;54140;54141;54142;54143;54144;54145;54146;54147;54148;54149;54150;54151;54152;54153;54154;54155;54156;54157;54158;54159;54160;54161	35314;35315;35316;35317;35318;35319;35320;35321;35322;35323;35324;35325;35326;35327;35328;35329;35330;35331;35332;35333;35334;35335;35336;35337;35338;35339;35340;35341;35342;35343;35344;35345;35346;35347;35348;35349;35350;35351;35352;35353;35354;35355;35356;35357;35358;35359;35360;35361;35362	35338
centroid=centroid=454Isotigs_contig_18225;seqs=1;;seqs=1;	centroid=centroid=454Isotigs_contig_18225;seqs=1;;seqs=1;	2	2	2	>centroid=centroid=454Isotigs_contig_18225;seqs=1;;seqs=1;	1	2	2	2	8.6	8.6	8.6	33.718	303	303	1.75e-09	59070000	3474700	8.76e-06	0.000876332		202	1820;3594	True;True	1935;3928	32547;32548;68281;68282;68283;68284;68285;68286;68287;68288	21336;44808;44809;44810	21336;44809
centroid=centroid=454Isotigs_contig_18268;seqs=1;;seqs=1;	centroid=centroid=454Isotigs_contig_18268;seqs=1;;seqs=1;	12	12	12	>centroid=centroid=454Isotigs_contig_18268;seqs=1;;seqs=1;	1	12	12	12	31.7	31.7	31.7	59.758	523	523	1.84e-184	2987600000	119510000	0.000301409	0.0301409		203	528;1408;1840;2257;2492;3077;3537;3790;4058;4068;4105;4170	True;True;True;True;True;True;True;True;True;True;True;True	556;1508;1956;2396;2637;3387;3867;4134;4411;4421;4459;4526	9320;9321;9322;9323;9324;9325;9326;9327;9328;9329;9330;9331;9332;9333;9334;9335;9336;9337;9338;9339;9340;25328;25329;25330;25331;25332;25333;25334;25335;25336;25337;25338;25339;25340;25341;25342;25343;25344;25345;25346;25347;25348;32855;32856;32857;32858;32859;40071;40072;40073;40074;40075;40076;40077;40078;40079;40080;40081;40082;40083;40084;40085;40086;40087;40088;44041;44042;44043;44044;44045;…	6178;6179;6180;6181;6182;6183;6184;6185;6186;6187;16735;16736;16737;16738;16739;21532;26175;26176;26177;26178;26179;26180;26181;26182;26183;26184;26185;26186;26187;28675;28676;28677;28678;28679;28680;28681;28682;38051;44354;44355;44356;44357;44358;44359;44360;44361;44362;44363;44364;44365;44366;44367;44368;44369;44370;44371;44372;44373;44374;44375;44376;44377;44378;47181;47182;47183;49792;49793;4…	6187;16736;21532;26185;28675;38051;44359;47182;49804;49874;50268;50841	197;198;199		308;370;423
centroid=centroid=454Isotigs_contig_18276;seqs=1;;seqs=1;	centroid=centroid=454Isotigs_contig_18276;seqs=1;;seqs=1;	8	8	8	>centroid=centroid=454Isotigs_contig_18276;seqs=1;;seqs=1;	1	8	8	8	19.4	19.4	19.4	61.038	572	572	1.12e-88	184120000	5579400	1.41e-05	0.00140715		204	23;1781;1947;2797;3524;3525;3550;3902	True;True;True;True;True;True;True;True	25;1896;2069;2975;3854;3855;3883;4249	388;389;390;391;392;393;394;395;31990;31991;31992;31993;34525;34526;34527;34528;50570;67335;67336;67337;67338;67339;67788;67789;67790;67791;67792;67793;67794;73566;73567;73568;73569;73570;73571;73572;73573;73574;73575;73576;73577;73578;73579;73580;73581;73582;73583;73584	237;238;239;240;20956;20957;22499;22500;22501;33070;44245;44246;44247;44248;44537;44538;44539;48134;48135;48136;48137;48138;48139;48140;48141;48142;48143;48144;48145;48146;48147;48148	238;20957;22499;33070;44246;44248;44537;48146
centroid=centroid=454Isotigs_contig_183005;seqs=1;;seqs=1;	centroid=centroid=454Isotigs_contig_183005;seqs=1;;seqs=1;	1	1	1	>centroid=centroid=454Isotigs_contig_183005;seqs=1;;seqs=1;	1	1	1	1	9	9	9	18.841	167	167	1.67e-19	34560000	3456000	8.72e-06	0.000871616		205	3160	TRUE	3475	59859;59860;59861;59862;59863;59864;59865;59866;59867;59868;59869	39144;39145;39146;39147;39148;39149	39149
centroid=centroid=454Isotigs_contig_1837;seqs=1;;seqs=1;	centroid=centroid=454Isotigs_contig_1837;seqs=1;;seqs=1;	2	2	2	>centroid=centroid=454Isotigs_contig_1837;seqs=1;;seqs=1;	1	2	2	2	20.5	20.5	20.5	8.2269	73	73	4.85e-10	344070000	172030000	0.000433866	0.0433866		206	1711;1712	True;True	1825;1826	30944;30945;30946;30947;30948;30949;30950;30951;30952;30953;30954;30955;30956;30957;30958;30959;30960;30961;30962;30963;30964;30965	20394;20395;20396;20397;20398;20399;20400;20401;20402	20394;20397
centroid=centroid=454Isotigs_contig_1850;seqs=1;;seqs=1;	centroid=centroid=454Isotigs_contig_1850;seqs=1;;seqs=1;	15	15	15	>centroid=centroid=454Isotigs_contig_1850;seqs=1;;seqs=1;	1	15	15	15	28.4	28.4	28.4	55.8	525	525	0	78116000000	5207700000	0.013134	1.3134		207	4;5;101;635;636;637;730;1412;1413;1422;1496;1497;1971;2272;3381	True;True;True;True;True;True;True;True;True;True;True;True;True;True;True	4;5;6;110;111;669;670;671;773;1512;1513;1523;1599;1600;1601;2095;2411;3706	111;112;113;114;115;116;117;118;119;120;121;122;123;124;125;126;127;128;129;130;131;132;133;134;2420;2421;2422;2423;2424;2425;2426;2427;2428;2429;2430;2431;2432;2433;2434;2435;2436;2437;2438;2439;2440;2441;2442;2443;2444;2445;2446;2447;2448;2449;2450;2451;2452;2453;2454;2455;2456;2457;2458;2459;2460;2461;2462;2463;2464;2465;2466;2467;2468;2469;2470;2471;2472;2473;2474;2475;2476;2477;2478;2479;248…	84;85;86;87;88;89;90;91;92;93;94;1734;1735;1736;1737;1738;1739;1740;1741;1742;1743;1744;1745;1746;1747;1748;1749;1750;1751;1752;1753;1754;1755;1756;1757;1758;1759;1760;1761;1762;1763;1764;1765;1766;1767;1768;1769;1770;1771;1772;1773;1774;1775;1776;1777;1778;1779;1780;1781;1782;1783;1784;1785;1786;1787;1788;1789;1790;1791;1792;1793;1794;1795;1796;1797;1798;1799;1800;1801;1802;1803;1804;1805;1806;1…	84;93;1776;7326;7434;7445;8530;16767;16826;17144;17998;18025;22811;26375;41987	200;201;202;203		413;467;509;511
centroid=centroid=454Isotigs_contig_18535;seqs=1;;seqs=1;	centroid=centroid=454Isotigs_contig_18535;seqs=1;;seqs=1;	1	1	1	>centroid=centroid=454Isotigs_contig_18535;seqs=1;;seqs=1;	1	1	1	1	6.5	6.5	6.5	18.766	169	169	1.73e-10	114300000	11430000	2.88e-05	0.00288269		208	2192	TRUE	2326	38874;38875;38876;38877;38878;38879;38880	25396;25397;25398	25397
centroid=centroid=454Isotigs_contig_1869;seqs=1;;seqs=1;	centroid=centroid=454Isotigs_contig_1869;seqs=1;;seqs=1;	2	2	1	>centroid=centroid=454Isotigs_contig_1869;seqs=1;;seqs=1;	1	2	2	1	29.7	29.7	22.7	13.406	128	128	6.31e-28	1829900000	365980000	0.000923015	0.0923015		209	110;3896	True;True	120;4242	2647;2648;2649;2650;2651;2652;2653;2654;2655;2656;2657;2658;2659;2660;2661;2662;2663;2664;2665;2666;2667;2668;2669;2670;2671;2672;73464;73465	1966;1967;1968;1969;1970;1971;1972;1973;1974;1975;1976;1977;1978;1979;1980;1981;1982;1983;1984;1985;1986;1987;1988;1989;1990;48063;48064	1966;48064
centroid=centroid=454Isotigs_contig_1875;seqs=1;;seqs=1;	centroid=centroid=454Isotigs_contig_1875;seqs=1;;seqs=1;	2	1	1	>centroid=centroid=454Isotigs_contig_1875;seqs=1;;seqs=1;	1	2	1	1	11.2	5.3	5.3	21.25	188	188	2.99e-08	8442600	1055300	2.66e-06	0.000266151		210	1377;2813	False;True	1475;2995	24674;24675;24676;24677;24678;24679;24680;24681;24682;24683;24684;24685;24686;24687;24688;24689;51120;51121;51122;51123;51124;51125	16346;16347;33417	16346;33417	204		38
centroid=centroid=454Isotigs_contig_188205;seqs=1;;seqs=1;	centroid=centroid=454Isotigs_contig_188205;seqs=1;;seqs=1;	1	1	1	>centroid=centroid=454Isotigs_contig_188205;seqs=1;;seqs=1;	1	1	1	1	6.2	6.2	6.2	21.431	193	193	5.8e-09	128180000	42727000	0.000107759	0.0107759		211	3179	TRUE	3496	60408;60409;60410;60411;60412;60413;60414;60415;60416;60417;60418;60419	39535;39536;39537;39538;39539;39540	39540
centroid=centroid=454Isotigs_contig_18902;seqs=1;;seqs=1;	centroid=centroid=454Isotigs_contig_18902;seqs=1;;seqs=1;	1	1	1	>centroid=centroid=454Isotigs_contig_18902;seqs=1;;seqs=1;	1	1	1	1	8.2	8.2	8.2	20.845	183	183	0.0017715	8935300	595680	1.5e-06	0.000150233		212	2402	TRUE	2544	42835;42836;42837;42838	27959	27959
centroid=centroid=454Isotigs_contig_18938;seqs=1;;seqs=1;;centroid=centroid=454Isotigs_contig_447871;seqs=1;;seqs=1;	centroid=centroid=454Isotigs_contig_18938;seqs=1;;seqs=1;	4;1	4;1	4;1	>centroid=centroid=454Isotigs_contig_18938;seqs=1;;seqs=1;	2	4	4	4	7.9	7.9	7.9	66.862	582	582;173	1.8e-36	156520000	4230300	1.07e-05	0.0010669		213	2520;3405;3688;3871	True;True;True;True	2674;3730;4024;4217	44591;44592;44593;44594;44595;44596;44597;44598;64701;64702;64703;64704;64705;69978;69979;73196;73197;73198;73199;73200;73201;73202;73203;73204;73205;73206;73207;73208	29006;29007;29008;29009;42274;42275;42276;46023;46024;47911;47912;47913	29008;42275;46023;47912	205		47
centroid=centroid=454Isotigs_contig_19017;seqs=1;;seqs=1;	centroid=centroid=454Isotigs_contig_19017;seqs=1;;seqs=1;	5	3	3	>centroid=centroid=454Isotigs_contig_19017;seqs=1;;seqs=1;	1	5	3	3	19.9	12.2	12.2	33.028	287	287	8.57e-56	495790000	27544000	6.95e-05	0.0069467		214	3;621;904;1471;3765	True;False;True;False;True	3;654;655;967;1573;4109	94;95;96;97;98;99;100;101;102;103;104;105;106;107;108;109;110;10676;10677;10678;10679;10680;10681;10682;10683;10684;10685;10686;10687;10688;10689;10690;10691;10692;10693;10694;10695;10696;10697;10698;10699;10700;10701;10702;10703;10704;10705;10706;10707;10708;10709;10710;10711;10712;10713;10714;10715;10716;10717;10718;10719;10720;10721;10722;10723;10724;10725;10726;10727;10728;10729;10730;10731;1…	70;71;72;73;74;75;76;77;78;79;80;81;82;83;7071;7072;7073;7074;7075;7076;7077;7078;7079;7080;7081;7082;7083;7084;7085;7086;7087;7088;7089;7090;7091;7092;7093;7094;7095;7096;7097;7098;7099;7100;7101;7102;7103;7104;7105;7106;7107;7108;7109;7110;7111;7112;7113;7114;7115;10137;10138;10139;10140;17777;17778;17779;17780;17781;17782;17783;46999	82;7109;10139;17782;46999	206		266
centroid=centroid=454Isotigs_contig_190546;seqs=1;;seqs=1;	centroid=centroid=454Isotigs_contig_190546;seqs=1;;seqs=1;	2	2	2	>centroid=centroid=454Isotigs_contig_190546;seqs=1;;seqs=1;	1	2	2	2	8.4	8.4	8.4	34.842	298	298	1.33e-07	33981000	1788500	4.51e-06	0.000451066		215	1061;2084	True;True	1143;2217	18804;18805;18806;18807;18808;37130;37131;37132;37133;37134;37135	12475;24240;24241;24242	12475;24242
centroid=centroid=454Isotigs_contig_191;seqs=1;;seqs=1;	centroid=centroid=454Isotigs_contig_191;seqs=1;;seqs=1;	1	1	1	>centroid=centroid=454Isotigs_contig_191;seqs=1;;seqs=1;	1	1	1	1	6.6	6.6	6.6	26.428	227	227	0.0018694	17294000	1729400	4.36e-06	0.000436161		216	269	TRUE	289	5356;5357;5358;5359;5360;5361;5362;5363;5364;5365	3665;3666;3667;3668;3669;3670;3671	3665
centroid=centroid=454Isotigs_contig_193448;seqs=1;;seqs=1;	centroid=centroid=454Isotigs_contig_193448;seqs=1;;seqs=1;	1	1	1	>centroid=centroid=454Isotigs_contig_193448;seqs=1;;seqs=1;	1	1	1	1	3.8	3.8	3.8	37.724	345	345	0.0042405	8870900	521820	1.32e-06	0.000131605		217	2243	TRUE	2381	39760;39761	25904	25904	207		256
centroid=centroid=454Isotigs_contig_193976;seqs=1;;seqs=1;	centroid=centroid=454Isotigs_contig_193976;seqs=1;;seqs=1;	4	4	4	>centroid=centroid=454Isotigs_contig_193976;seqs=1;;seqs=1;	1	4	4	4	28.1	28.1	28.1	19.68	178	178	2.06e-51	461390000	76898000	0.00019394	0.019394		218	968;2083;3036;3400	True;True;True;True	1047;2216;3333;3334;3725	17071;17072;17073;17074;17075;17076;17077;17078;17079;17080;17081;17082;17083;17084;17085;17086;17087;17088;37114;37115;37116;37117;37118;37119;37120;37121;37122;37123;37124;37125;37126;37127;37128;37129;57172;57173;57174;57175;57176;57177;57178;57179;57180;57181;57182;57183;57184;57185;57186;57187;57188;57189;57190;57191;57192;57193;57194;57195;57196;57197;57198;57199;57200;57201;57202;64649;646…	11429;11430;11431;11432;11433;11434;11435;11436;24230;24231;24232;24233;24234;24235;24236;24237;24238;24239;37539;37540;37541;37542;37543;37544;37545;37546;37547;37548;37549;37550;37551;42249;42250;42251	11430;24231;37539;42249	208;209		125;164
centroid=centroid=454Isotigs_contig_195796;seqs=1;;seqs=1;	centroid=centroid=454Isotigs_contig_195796;seqs=1;;seqs=1;	3	3	3	>centroid=centroid=454Isotigs_contig_195796;seqs=1;;seqs=1;	1	3	3	3	10.8	10.8	10.8	43.371	379	379	1.55e-08	52762000	2777000	7e-06	0.00070037		219	2354;2660;4313	True;True;True	2496;2827;4672	42053;42054;42055;42056;42057;47535;47536;47537;47538;47539;47540;47541;47542;80618;80619	27492;30869;30870;30871;52517	27492;30869;52517	210		235
centroid=centroid=454Isotigs_contig_19597;seqs=1;;seqs=1;	centroid=centroid=454Isotigs_contig_19597;seqs=1;;seqs=1;	11	11	11	>centroid=centroid=454Isotigs_contig_19597;seqs=1;;seqs=1;	1	11	11	11	23.2	23.2	23.2	70.154	626	626	7.09e-89	581930000	16165000	4.08e-05	0.00407687		220	610;1383;1865;2066;2160;2367;2531;2745;2915;3217;4136	True;True;True;True;True;True;True;True;True;True;True	642;1481;1984;2199;2293;2509;2689;2921;3141;3534;4492	10592;24756;24757;24758;24759;24760;24761;24762;24763;33262;33263;33264;33265;33266;33267;36867;36868;36869;36870;36871;36872;36873;38340;38341;38342;38343;38344;38345;42265;42266;42267;42268;42269;42270;42271;42272;42273;42274;42275;42276;44877;44878;44879;44880;44881;44882;44883;44884;44885;44886;49505;49506;49507;49508;49509;49510;49511;49512;49513;49514;49515;49516;49517;49518;49519;49520;495…	7032;16386;16387;16388;16389;16390;21743;21744;21745;24048;24049;24050;24051;25083;27599;27600;27601;27602;27603;27604;29213;29214;29215;29216;29217;29218;29219;32190;32191;32192;32193;32194;32195;32196;32197;34814;39831;39832;39833;39834;39835;50577;50578	7032;16390;21744;24048;25083;27600;29219;32197;34814;39835;50578	211;212		57;526
centroid=centroid=454Isotigs_contig_1960;seqs=1;;seqs=1;	centroid=centroid=454Isotigs_contig_1960;seqs=1;;seqs=1;	1	1	1	>centroid=centroid=454Isotigs_contig_1960;seqs=1;;seqs=1;	1	1	1	1	6.9	6.9	6.9	23.403	202	202	0.00011406	52152000	5215200	1.32e-05	0.00131529		221	1908	TRUE	2027	33808;33809;33810;33811;33812;33813;33814;33815;33816;33817	22099;22100	22099
centroid=centroid=454Isotigs_contig_196388;seqs=1;;seqs=1;	centroid=centroid=454Isotigs_contig_196388;seqs=1;;seqs=1;	1	1	1	>centroid=centroid=454Isotigs_contig_196388;seqs=1;;seqs=1;	1	1	1	1	13.8	13.8	13.8	18.694	189	189	6.85e-86	563690000	563690000	0.00142165	0.142165		222	1370	TRUE	1466	24522;24523;24524;24525;24526;24527;24528;24529;24530;24531;24532;24533;24534;24535;24536;24537;24538;24539;24540;24541;24542;24543;24544;24545;24546;24547;24548;24549;24550;24551;24552;24553;24554;24555;24556;24557;24558;24559	16264;16265;16266;16267;16268;16269;16270;16271;16272;16273;16274;16275;16276;16277;16278;16279;16280;16281;16282;16283;16284;16285;16286;16287;16288;16289;16290	16280	213		62
centroid=centroid=454Isotigs_contig_196754;seqs=1;;seqs=1;	centroid=centroid=454Isotigs_contig_196754;seqs=1;;seqs=1;	3	3	3	>centroid=centroid=454Isotigs_contig_196754;seqs=1;;seqs=1;	1	3	3	3	7	7	7	65.896	588	588	1.24e-23	14640000	488010	1.23e-06	0.000123078		223	495;551;875	True;True;True	523;579;937	9007;9008;9605;9606;9607;15113;15114;15115	5993;5994;6373;6374;9983	5994;6373;9983	214		408
centroid=centroid=454Isotigs_contig_19784;seqs=1;;seqs=1;	centroid=centroid=454Isotigs_contig_19784;seqs=1;;seqs=1;	2	2	2	>centroid=centroid=454Isotigs_contig_19784;seqs=1;;seqs=1;	1	2	2	2	12.8	12.8	12.8	31.345	281	281	4.82e-50	246480000	20540000	5.18e-05	0.00518026		224	3426;3875	True;True	3751;4221	65213;65214;65215;65216;65217;65218;65219;65220;65221;65222;65223;65224;65225;65226;65227;65228;65229;65230;65231;65232;73239;73240;73241;73242;73243;73244;73245;73246;73247;73248;73249	42603;42604;42605;42606;42607;42608;42609;42610;42611;42612;42613;42614;47932;47933;47934;47935;47936;47937;47938;47939;47940	42611;47937
centroid=centroid=454Isotigs_contig_198;seqs=3;;seqs=1;	centroid=centroid=454Isotigs_contig_198;seqs=3;;seqs=1;	4	4	4	>centroid=centroid=454Isotigs_contig_198;seqs=3;;seqs=1;	1	4	4	4	23.6	23.6	23.6	30.754	288	288	2.38e-61	425520000	28368000	7.15e-05	0.00715452		225	669;1821;3949;4169	True;True;True;True	706;1936;4297;4525	11553;11554;11555;32549;32550;32551;32552;74385;74386;74387;74388;74389;74390;74391;74392;74393;74394;74395;74396;74397;78072;78073;78074;78075;78076;78077;78078;78079;78080;78081;78082;78083;78084;78085;78086;78087;78088;78089;78090;78091;78092;78093	7634;7635;21337;21338;48642;48643;48644;48645;48646;48647;48648;48649;48650;50832;50833;50834;50835;50836;50837;50838;50839;50840	7635;21337;48644;50840
centroid=centroid=454Isotigs_contig_1986;seqs=1;;seqs=1;	centroid=centroid=454Isotigs_contig_1986;seqs=1;;seqs=1;	3	3	3	>centroid=centroid=454Isotigs_contig_1986;seqs=1;;seqs=1;	1	3	3	3	12	12	12	29.862	266	266	1.29e-11	135580000	7975100	2.01e-05	0.00201135		226	233;2150;2240	True;True;True	249;2283;2378	4689;4690;38179;38180;38181;38182;38183;38184;38185;38186;38187;38188;38189;38190;38191;38192;38193;38194;39739;39740;39741;39742;39743;39744;39745;39746;39747;39748	3258;25010;25011;25012;25013;25014;25015;25016;25017;25893;25894;25895	3258;25013;25894	215;216		38;229
centroid=centroid=454Isotigs_contig_19980;seqs=1;;seqs=1;	centroid=centroid=454Isotigs_contig_19980;seqs=1;;seqs=1;	10	10	10	>centroid=centroid=454Isotigs_contig_19980;seqs=1;;seqs=1;	1	10	10	10	41.7	41.7	41.7	34.672	319	319	6.4e-189	4869200000	286420000	0.000722362	0.0722362		227	35;238;1052;1783;2274;2385;2406;3068;3827;4081	True;True;True;True;True;True;True;True;True;True	37;257;1134;1898;2413;2527;2548;3378;4172;4434	516;517;518;519;520;521;522;523;524;525;526;527;4939;4940;4941;4942;4943;4944;4945;4946;4947;4948;4949;4950;4951;4952;4953;4954;4955;4956;4957;4958;4959;18608;18609;18610;18611;18612;18613;18614;18615;18616;18617;18618;18619;18620;18621;18622;18623;18624;18625;32007;32008;32009;32010;32011;32012;32013;32014;32015;32016;32017;32018;32019;32020;32021;32022;32023;32024;32025;32026;40335;40336;40337;…	277;278;279;280;281;3436;3437;3438;3439;3440;3441;3442;3443;3444;3445;3446;3447;12343;12344;12345;12346;12347;12348;12349;12350;12351;12352;12353;12354;12355;12356;12357;20962;20963;20964;20965;20966;20967;20968;20969;20970;20971;20972;20973;20974;20975;20976;26393;26394;26395;26396;26397;26398;26399;26400;26401;26402;26403;26404;26405;26406;26407;26408;26409;27832;27833;27967;27968;27969;27970;2…	277;3447;12357;20962;26402;27833;27968;38026;47521;50011	217		125
centroid=centroid=454Isotigs_contig_20097;seqs=1;;seqs=1;	centroid=centroid=454Isotigs_contig_20097;seqs=1;;seqs=1;	4	4	4	>centroid=centroid=454Isotigs_contig_20097;seqs=1;;seqs=1;	1	4	4	4	5.3	5.3	5.3	96.637	844	844	9.06e-15	110770000	2130100	5.37e-06	0.000537219		228	1244;1607;2692;4125	True;True;True;True	1331;1713;2865;4481	22008;22009;22010;22011;22012;22013;22014;22015;22016;22017;28732;28733;28734;28735;48275;48276;48277;77504;77505;77506;77507;77508;77509;77510	14600;14601;14602;18965;31321;31322;50532;50533;50534;50535;50536;50537	14602;18965;31322;50536
centroid=centroid=454Isotigs_contig_201;seqs=1;;seqs=1;	centroid=centroid=454Isotigs_contig_201;seqs=1;;seqs=1;	11	11	11	>centroid=centroid=454Isotigs_contig_201;seqs=1;;seqs=1;	1	11	11	11	43.3	43.3	43.3	35.941	323	323	8.68e-251	61847000000	4757500000	0.0119986	1.19986		229	1406;2361;2587;2588;2602;3069;3114;3316;3347;3528;4277	True;True;True;True;True;True;True;True;True;True;True	1506;2503;2749;2750;2751;2769;3379;3428;3636;3668;3669;3858;4635	25294;25295;42135;42136;42137;42138;42139;42140;42141;42142;42143;42144;42145;42146;42147;42148;42149;42150;42151;42152;45954;45955;45956;45957;45958;45959;45960;45961;45962;45963;45964;45965;45966;45967;45968;45969;45970;45971;45972;45973;45974;45975;45976;45977;45978;45979;45980;45981;45982;45983;45984;45985;45986;45987;45988;45989;45990;45991;45992;45993;45994;45995;45996;45997;45998;45999;460…	16708;27533;27534;27535;27536;27537;27538;27539;27540;27541;29780;29781;29782;29783;29784;29785;29786;29787;29788;29789;29790;29791;29792;29793;29794;29795;29796;29797;29798;29799;29800;29801;29802;29803;29804;29805;29806;29807;29808;29809;29810;29811;29812;29813;29814;29815;29816;29817;29818;29819;29820;29821;29822;29823;29824;29825;29826;29827;29828;29829;29830;30097;30098;30099;30100;30101;301…	16708;27537;29788;29826;30103;38033;38695;41292;41633;44304;52024	218;219;220		63;105;273
centroid=centroid=454Isotigs_contig_20308;seqs=1;;seqs=1;	centroid=centroid=454Isotigs_contig_20308;seqs=1;;seqs=1;	14	14	14	>centroid=centroid=454Isotigs_contig_20308;seqs=1;;seqs=1;	1	14	14	14	34.3	34.3	34.3	64.756	595	595	0	10864000000	452660000	0.00114163	0.114163		230	119;143;546;698;1034;1482;2144;2536;2680;2753;2798;2914;3538;3707	True;True;True;True;True;True;True;True;True;True;True;True;True;True	130;155;574;736;1116;1584;2277;2696;2697;2853;2929;2976;3140;3868;4047	2805;2806;2807;2808;2809;2810;2811;2812;2813;2814;2815;2816;2817;2818;2819;2820;2821;2822;2823;2824;2825;2826;2827;2828;2829;2830;2831;2832;2833;2834;2835;2836;2837;2838;2839;2840;2841;2842;2843;3217;3218;3219;3220;3221;3222;3223;3224;3225;3226;3227;3228;3229;3230;3231;3232;3233;3234;3235;3236;3237;3238;3239;3240;9559;9560;9561;9562;9563;9564;9565;9566;9567;9568;9569;9570;9571;9572;9573;9574;9575…	2083;2084;2085;2086;2087;2088;2089;2090;2091;2092;2093;2094;2095;2096;2097;2098;2099;2100;2101;2102;2103;2104;2105;2106;2107;2108;2109;2110;2111;2112;2113;2114;2115;2116;2308;2309;2310;2311;2312;2313;2314;2315;2316;2317;2318;2319;2320;2321;2322;2323;6346;6347;6348;6349;6350;6351;6352;6353;6354;6355;6356;6357;6358;6359;6360;8093;8094;8095;8096;8097;8098;8099;8100;12120;12121;12122;12123;12124;1212…	2110;2322;6355;8093;12120;17887;24972;29305;31242;32265;33072;34813;44385;46450	221;222		88;162
centroid=centroid=454Isotigs_contig_20352;seqs=1;;seqs=1;	centroid=centroid=454Isotigs_contig_20352;seqs=1;;seqs=1;	4	4	4	>centroid=centroid=454Isotigs_contig_20352;seqs=1;;seqs=1;	1	4	4	4	4.8	4.8	4.8	110.31	962	962	2.39e-39	84678000	2065300	5.21e-06	0.000520876		231	838;874;1568;4137	True;True;True;True	893;936;1674;4493	14494;14495;14496;14497;14498;14499;14500;14501;14502;14503;15108;15109;15110;15111;15112;28181;28182;28183;28184;28185;77648;77649;77650	9563;9564;9565;9566;9567;9568;9569;9980;9981;9982;18651;50579	9568;9980;18651;50579
centroid=centroid=454Isotigs_contig_20360;seqs=1;;seqs=1;	centroid=centroid=454Isotigs_contig_20360;seqs=1;;seqs=1;	8	8	8	>centroid=centroid=454Isotigs_contig_20360;seqs=1;;seqs=1;	1	8	8	8	30.5	30.5	30.5	37.195	341	341	5.81e-110	6870300000	429390000	0.00108294	0.108294		232	584;922;2691;3374;3531;3787;3932;4087	True;True;True;True;True;True;True;True	614;989;2864;3699;3861;4131;4280;4440	10123;10124;10125;10126;10127;10128;10129;10130;10131;10132;10133;10134;10135;10136;10137;10138;10139;10140;10141;10142;10143;10144;10145;10146;10147;10148;10149;10150;10151;10152;10153;10154;10155;10156;15705;15706;15707;15708;15709;15710;15711;15712;15713;15714;15715;15716;15717;15718;15719;15720;15721;15722;15723;15724;15725;15726;15727;15728;15729;15730;15731;15732;15733;15734;15735;15736;157…	6712;6713;6714;6715;6716;6717;6718;6719;6720;6721;6722;6723;6724;6725;6726;6727;6728;6729;6730;6731;10282;10283;10284;10285;10286;10287;10288;10289;10290;10291;10292;10293;10294;10295;10296;10297;10298;10299;10300;10301;10302;10303;10304;10305;31308;31309;31310;31311;31312;31313;31314;31315;31316;31317;31318;31319;31320;41925;41926;41927;41928;41929;44319;44320;44321;44322;44323;44324;44325;44326…	6721;10283;31309;41928;44334;47153;48475;50051	223		306
centroid=centroid=454Isotigs_contig_20638;seqs=1;;seqs=1;	centroid=centroid=454Isotigs_contig_20638;seqs=1;;seqs=1;	14	14	14	>centroid=centroid=454Isotigs_contig_20638;seqs=1;;seqs=1;	1	14	14	14	38.5	38.5	38.5	30.858	270	270	2.56e-128	5085900000	391220000	0.000986671	0.0986671		233	598;744;745;857;858;1542;1753;1806;1874;1875;1913;2010;3085;3183	True;True;True;True;True;True;True;True;True;True;True;True;True;True	629;787;788;916;917;1648;1868;1921;1993;1994;2032;2139;3395;3500	10333;10334;10335;10336;10337;10338;10339;10340;10341;10342;10343;10344;10345;10346;10347;10348;10349;10350;10351;13000;13001;13002;13003;13004;13005;13006;13007;13008;13009;13010;13011;13012;13013;13014;14842;14843;14844;14845;14846;14847;14848;14849;14850;14851;14852;14853;14854;14855;14856;14857;14858;14859;14860;14861;14862;14863;14864;14865;14866;14867;14868;14869;14870;14871;14872;14873;148…	6868;6869;6870;6871;6872;6873;6874;6875;6876;8608;8609;8610;8611;8612;8613;8614;9845;9846;9847;9848;9849;9850;9851;9852;9853;9854;9855;9856;9857;9858;9859;9860;9861;9862;9863;9864;9865;9866;9867;9868;9869;18415;18416;18417;18418;18419;18420;18421;18422;18423;18424;18425;18426;18427;18428;18429;18430;18431;18432;18433;18434;18435;20661;20662;20663;20664;20665;20666;20667;21241;21242;21243;21244;21…	6870;8610;8613;9845;9868;18432;20667;21247;21785;21789;22135;23482;38146;39548	224;225		195;258
centroid=centroid=454Isotigs_contig_2065;seqs=2;;seqs=1;	centroid=centroid=454Isotigs_contig_2065;seqs=2;;seqs=1;	2	2	2	>centroid=centroid=454Isotigs_contig_2065;seqs=2;;seqs=1;	1	2	2	2	25.2	25.2	25.2	13.686	123	123	1.29e-09	212640000	42528000	0.000107257	0.0107257		234	2224;2900	True;True	2361;3118	39544;39545;39546;39547;39548;39549;39550;39551;39552;39553;39554;52973;52974;52975;52976;52977;52978;52979;52980;52981;52982	25772;25773;25774;25775;25776;25777;25778;25779;25780;25781;34583;34584;34585;34586;34587	25778;34585	226		78
centroid=centroid=454Isotigs_contig_207220;seqs=1;;seqs=1;	centroid=centroid=454Isotigs_contig_207220;seqs=1;;seqs=1;	2	2	2	>centroid=centroid=454Isotigs_contig_207220;seqs=1;;seqs=1;	1	2	2	2	5.9	5.9	5.9	40.143	372	372	1.03e-14	175100000	35020000	8.83e-05	0.00883217		235	782;1149	True;True	827;1232	13499;13500;13501;13502;13503;13504;13505;13506;13507;13508;13509;13510;13511;13512;13513;13514;20345;20346;20347;20348;20349;20350;20351;20352;20353;20354;20355	8906;8907;8908;8909;8910;8911;8912;8913;13462;13463	8907;13463
centroid=centroid=454Isotigs_contig_208250;seqs=1;;seqs=1;	centroid=centroid=454Isotigs_contig_208250;seqs=1;;seqs=1;	1	1	1	>centroid=centroid=454Isotigs_contig_208250;seqs=1;;seqs=1;	1	1	1	1	4.8	4.8	4.8	31.679	272	272	7.59e-07	186580000	14352000	3.62e-05	0.00361963		236	1440	TRUE	1541	26040;26041;26042;26043;26044;26045;26046;26047;26048;26049;26050;26051;26052;26053;26054;26055;26056;26057;26058;26059;26060	17250;17251;17252;17253;17254;17255;17256;17257	17255
centroid=centroid=454Isotigs_contig_21046;seqs=1;;seqs=1;	centroid=centroid=454Isotigs_contig_21046;seqs=1;;seqs=1;	7	7	6	>centroid=centroid=454Isotigs_contig_21046;seqs=1;;seqs=1;	1	7	7	6	21.9	21.9	17.6	49.524	442	442	2.73e-66	286330000	12449000	3.14e-05	0.00313968		237	1018;1137;1793;1824;1825;2573;3390	True;True;True;True;True;True;True	1100;1220;1908;1939;1940;2735;3715	18033;18034;18035;18036;18037;18038;18039;18040;18041;18042;18043;18044;18045;18046;20117;20118;20119;20120;20121;20122;20123;20124;20125;20126;20127;20128;32189;32190;32191;32192;32193;32194;32195;32196;32197;32198;32199;32200;32608;32609;32610;32611;32612;32613;32614;32615;32616;45682;45683;45684;45685;45686;45687;64390;64391;64392;64393;64394;64395;64396;64397;64398;64399;64400;64401;64402;644…	11984;11985;11986;11987;11988;11989;11990;13291;13292;13293;13294;13295;21081;21082;21083;21084;21085;21086;21373;21374;21375;21376;21377;29617;29618;29619;29620;42065;42066;42067;42068;42069	11984;13292;21086;21373;21377;29620;42068
centroid=centroid=454Isotigs_contig_21066;seqs=1;;seqs=1;	centroid=centroid=454Isotigs_contig_21066;seqs=1;;seqs=1;	3	3	3	>centroid=centroid=454Isotigs_contig_21066;seqs=1;;seqs=1;	1	3	3	3	17.4	17.4	17.4	21.997	190	190	1.05e-07	43613000	5451600	1.37e-05	0.00137491		238	2906;3532;3697	True;True;True	3126;3862;4035	53125;67467;67468;67469;67470;67471;67472;67473;67474;70228;70229;70230;70231;70232;70233;70234	34704;44339;44340;46177;46178;46179	34704;44340;46177	227;228;229;230		48;58;63;113
centroid=centroid=454Isotigs_contig_2108;seqs=1;;seqs=1;	centroid=centroid=454Isotigs_contig_2108;seqs=1;;seqs=1;	8	8	8	>centroid=centroid=454Isotigs_contig_2108;seqs=1;;seqs=1;	1	8	8	8	75	75	75	13.595	128	128	0	47149000000	5238800000	0.0132125	1.32124		239	320;389;1743;1823;1832;2326;2834;3017	True;True;True;True;True;True;True;True	340;414;1858;1938;1947;1948;2466;3018;3304;3305	6145;6146;6147;6148;6149;6150;6151;6152;6153;6154;6155;6156;6157;6158;6159;6160;6161;6162;6163;6164;6165;6166;6167;6168;6169;6170;6171;6172;6173;6174;6175;7346;7347;7348;7349;7350;7351;7352;7353;7354;7355;7356;7357;7358;7359;7360;7361;7362;7363;7364;7365;7366;7367;7368;7369;7370;7371;7372;7373;7374;7375;7376;7377;7378;7379;7380;7381;7382;7383;7384;7385;7386;7387;7388;7389;7390;7391;7392;7393;7394…	4141;4142;4143;4144;4145;4146;4147;4148;4149;4150;4151;4152;4153;4154;4155;4156;4157;4158;4159;4160;4820;4821;4822;4823;4824;4825;4826;4827;4828;4829;4830;4831;4832;4833;4834;4835;4836;4837;4838;4839;4840;4841;4842;4843;4844;4845;4846;4847;4848;4849;4850;4851;4852;4853;4854;4855;4856;20584;20585;20586;20587;20588;20589;20590;20591;20592;20593;20594;20595;20596;20597;20598;21340;21341;21342;21343;…	4146;4833;20585;21354;21463;27074;33528;36977	231		50
centroid=centroid=454Isotigs_contig_21112;seqs=1;;seqs=1;	centroid=centroid=454Isotigs_contig_21112;seqs=1;;seqs=1;	8	8	8	>centroid=centroid=454Isotigs_contig_21112;seqs=1;;seqs=1;	1	8	8	8	65.5	65.5	65.5	18.544	174	174	0	94633000000	13519000000	0.0340954	3.40954		240	83;231;431;585;1323;2256;2582;3284	True;True;True;True;True;True;True;True	90;247;457;615;616;1414;1415;2395;2744;3603	1902;1903;1904;1905;1906;1907;1908;1909;1910;1911;1912;1913;1914;1915;1916;1917;1918;1919;1920;1921;4653;4654;4655;4656;4657;4658;4659;4660;4661;4662;4663;4664;4665;4666;4667;4668;4669;4670;4671;4672;4673;4674;4675;4676;8005;8006;8007;8008;8009;8010;8011;8012;8013;8014;8015;8016;8017;8018;8019;8020;8021;8022;8023;8024;8025;8026;8027;8028;8029;8030;8031;10157;10158;10159;10160;10161;10162;10163;10…	1274;1275;1276;1277;1278;1279;1280;3245;3246;3247;3248;3249;3250;3251;3252;3253;3254;5258;5259;5260;5261;5262;5263;5264;5265;5266;5267;5268;5269;5270;5271;5272;5273;5274;5275;5276;5277;5278;5279;5280;5281;5282;5283;5284;5285;5286;5287;5288;5289;5290;5291;5292;6732;6733;6734;6735;6736;6737;6738;6739;6740;6741;6742;6743;6744;6745;6746;6747;6748;6749;6750;6751;6752;6753;6754;6755;6756;6757;6758;6759…	1280;3248;5281;6743;15505;26172;29700;40578	232;233		13;159
centroid=centroid=454Isotigs_contig_211811;seqs=1;;seqs=1;	centroid=centroid=454Isotigs_contig_211811;seqs=1;;seqs=1;	1	1	1	>centroid=centroid=454Isotigs_contig_211811;seqs=1;;seqs=1;	1	1	1	1	4.3	4.3	4.3	29.256	256	256	0.00013959	4429500	295300	7.45e-07	7.45e-05		241	2263	TRUE	2402	40169;40170;40171	26239	26239	234		77
centroid=centroid=454Isotigs_contig_211922;seqs=1;;seqs=1;	centroid=centroid=454Isotigs_contig_211922;seqs=1;;seqs=1;	1	1	1	>centroid=centroid=454Isotigs_contig_211922;seqs=1;;seqs=1;	1	1	1	1	11.2	11.2	11.2	16.208	152	152	6.01e-15	229190000	45838000	0.000115605	0.0115605		242	3683	TRUE	4019	69905;69906;69907;69908;69909;69910;69911;69912;69913;69914;69915;69916;69917;69918;69919;69920;69921;69922;69923	45980;45981;45982;45983;45984;45985;45986;45987;45988;45989;45990;45991;45992	45986
centroid=centroid=454Isotigs_contig_2120;seqs=1;;seqs=1;	centroid=centroid=454Isotigs_contig_2120;seqs=1;;seqs=1;	3	3	3	>centroid=centroid=454Isotigs_contig_2120;seqs=1;;seqs=1;	1	3	3	3	10.4	10.4	10.4	23.955	230	230	8.95e-26	575610000	115120000	0.000290337	0.0290337		243	2405;3718;3719	True;True;True	2547;4058;4059	42845;42846;70753;70754;70755;70756;70757;70758;70759;70760;70761;70762;70763;70764;70765;70766;70767;70768;70769;70770;70771;70772;70773;70774;70775;70776;70777;70778;70779;70780;70781;70782;70783;70784;70785;70786;70787;70788;70789;70790;70791	27966;46542;46543;46544;46545;46546;46547;46548;46549;46550;46551;46552;46553;46554;46555;46556;46557;46558;46559;46560;46561	27966;46545;46561
centroid=centroid=454Isotigs_contig_213707;seqs=1;;seqs=1;	centroid=centroid=454Isotigs_contig_213707;seqs=1;;seqs=1;	4	4	4	>centroid=centroid=454Isotigs_contig_213707;seqs=1;;seqs=1;	1	4	4	4	13.3	13.3	13.3	48.815	428	428	1.81e-48	286890000	10626000	2.68e-05	0.00267992		244	1819;3121;3468;4064	True;True;True;True	1934;3435;3794;4417	32537;32538;32539;32540;32541;32542;32543;32544;32545;32546;59214;59215;65904;65905;65906;65907;65908;65909;65910;65911;65912;65913;65914;65915;65916;65917;65918;65919;65920;65921;65922;65923;76333;76334;76335;76336;76337;76338;76339;76340;76341;76342;76343;76344;76345;76346;76347;76348;76349;76350;76351;76352	21334;21335;38755;43041;43042;43043;43044;43045;43046;43047;43048;49823;49824;49825;49826;49827;49828;49829;49830;49831;49832	21334;38755;43046;49831
centroid=centroid=454Isotigs_contig_21551;seqs=1;;seqs=1;	centroid=centroid=454Isotigs_contig_21551;seqs=1;;seqs=1;	6	6	6	>centroid=centroid=454Isotigs_contig_21551;seqs=1;;seqs=1;	1	6	6	6	34.1	34.1	34.1	28.815	261	261	2.66e-77	648270000	81034000	0.000204371	0.0204371		245	793;794;1333;1856;2735;2795	True;True;True;True;True;True	839;840;1425;1973;2911;2973	13756;13757;13758;13759;13760;13761;13762;13763;13764;13765;13766;13767;13768;13769;13770;23731;23732;23733;23734;23735;23736;23737;23738;23739;23740;23741;33083;33084;33085;33086;33087;33088;33089;33090;33091;33092;33093;33094;33095;33096;33097;33098;33099;33100;33101;33102;33103;49410;49411;49412;49413;49414;49415;49416;49417;49418;49419;49420;49421;49422;49423;49424;49425;49426;49427;50552;505…	9133;9134;9135;9136;9137;9138;9139;9140;9141;9142;15730;15731;21652;21653;21654;21655;21656;21657;21658;32149;32150;32151;32152;32153;32154;32155;32156;32157;32158;33059;33060	9133;9137;15730;21658;32156;33060	235;236		239;247
centroid=centroid=454Isotigs_contig_216525;seqs=1;;seqs=1;	centroid=centroid=454Isotigs_contig_216525;seqs=1;;seqs=1;	2	1	1	>centroid=centroid=454Isotigs_contig_216525;seqs=1;;seqs=1;	1	2	1	1	11.9	7.3	7.3	24.228	218	218	1.87e-07	4799800	369220	9.31e-07	9.31e-05		246	1678;3262	True;False	1789;3581	30347;30348;30349;61769;61770;61771	20012;40296;40297;40298	20012;40298
centroid=centroid=454Isotigs_contig_216694;seqs=1;;seqs=1;	centroid=centroid=454Isotigs_contig_216694;seqs=1;;seqs=1;	1	1	1	>centroid=centroid=454Isotigs_contig_216694;seqs=1;;seqs=1;	1	1	1	1	5.4	5.4	5.4	38.856	349	349	1.42e-09	2753100	131100	3.31e-07	3.31e-05		247	3955	TRUE	4303	74488;74489	48709;48710	48710
centroid=centroid=454Isotigs_contig_216988;seqs=1;;seqs=1;	centroid=centroid=454Isotigs_contig_216988;seqs=1;;seqs=1;	14	14	14	>centroid=centroid=454Isotigs_contig_216988;seqs=1;;seqs=1;	1	14	14	14	44.7	44.7	44.7	45.996	418	418	1.2e-111	6407400000	291250000	0.000734543	0.0734543		248	58;73;1006;1160;1313;1567;1808;2227;2363;2628;3479;3713;3924;4324	True;True;True;True;True;True;True;True;True;True;True;True;True;True	65;80;1088;1244;1404;1673;1923;2364;2505;2795;3805;4053;4272;4683	1370;1371;1372;1373;1374;1375;1376;1377;1378;1379;1380;1381;1382;1383;1384;1385;1386;1387;1388;1389;1390;1391;1392;1750;1751;1752;1753;1754;1755;1756;1757;1758;1759;1760;1761;1762;1763;1764;1765;1766;1767;1768;17820;17821;17822;17823;17824;17825;17826;17827;17828;17829;17830;17831;17832;17833;17834;17835;17836;20456;20457;20458;20459;20460;20461;20462;20463;20464;20465;20466;20467;20468;23257;232…	911;912;913;914;915;916;917;918;919;920;921;922;923;924;925;926;927;928;929;930;931;1166;1167;1168;1169;1170;1171;1172;1173;1174;1175;1176;1177;11869;11870;11871;11872;11873;11874;11875;11876;11877;11878;13514;13515;13516;13517;13518;13519;15372;15373;18640;18641;18642;18643;18644;18645;18646;18647;18648;18649;18650;21262;21263;21264;21265;21266;21267;21268;21269;21270;21271;21272;21273;21274;212…	911;1167;11870;13516;15373;18642;21276;25813;27574;30493;43202;46522;48408;52588	237;238;239;240		234;235;268;328
centroid=centroid=454Isotigs_contig_2171;seqs=1;;seqs=1;	centroid=centroid=454Isotigs_contig_2171;seqs=1;;seqs=1;	8	8	8	>centroid=centroid=454Isotigs_contig_2171;seqs=1;;seqs=1;	1	8	8	8	11.3	11.3	11.3	106.29	922	922	6.05e-31	125950000	2623900	6.62e-06	0.000661757		249	458;589;1427;2390;2653;3952;4205;4319	True;True;True;True;True;True;True;True	484;620;1528;2532;2820;4300;4561;4678	8511;10249;10250;25904;25905;25906;25907;25908;25909;25910;25911;25912;25913;25914;25915;42622;47469;47470;47471;47472;47473;47474;47475;74431;74432;74433;78832;78833;78834;80710;80711;80712	5661;6809;17169;17170;17171;17172;17173;17174;17175;17176;17177;27863;30847;30848;48669;51440;51441;52568	5661;6809;17172;27863;30847;48669;51441;52568
centroid=centroid=454Isotigs_contig_21740;seqs=1;;seqs=1;	centroid=centroid=454Isotigs_contig_21740;seqs=1;;seqs=1;	2	2	2	>centroid=centroid=454Isotigs_contig_21740;seqs=1;;seqs=1;	1	2	2	2	13.8	13.8	13.8	24.731	225	225	6.47e-20	16381000	1820100	4.59e-06	0.000459036		250	1520;3910	True;True	1626;4257	27443;27444;73738	18197;48287	18197;48287
centroid=centroid=454Isotigs_contig_21745;seqs=1;;seqs=1;	centroid=centroid=454Isotigs_contig_21745;seqs=1;;seqs=1;	1	1	1	>centroid=centroid=454Isotigs_contig_21745;seqs=1;;seqs=1;	1	1	1	1	2.5	2.5	2.5	58.592	517	517	0.0030555	12031000	429680	1.08e-06	0.000108367		251	2273	TRUE	2412	40334	26392	26392
centroid=centroid=454Isotigs_contig_2177;seqs=1;;seqs=1;	centroid=centroid=454Isotigs_contig_2177;seqs=1;;seqs=1;	8	8	8	>centroid=centroid=454Isotigs_contig_2177;seqs=1;;seqs=1;	1	8	8	8	33.1	33.1	33.1	39.601	369	369	9.11e-77	779660000	38983000	9.83e-05	0.00983166		252	176;236;327;814;1552;2053;2283;3518	True;True;True;True;True;True;True;True	188;252;347;868;1658;2184;2422;3847	3720;3721;3722;3723;3724;4787;6369;6370;6371;6372;6373;6374;6375;6376;6377;6378;6379;6380;6381;14245;14246;14247;27976;27977;27978;27979;27980;27981;27982;27983;27984;27985;27986;27987;27988;27989;36644;36645;36646;36647;36648;36649;36650;36651;36652;36653;36654;40506;40507;40508;40509;40510;40511;67166;67167;67168;67169;67170;67171;67172;67173;67174;67175;67176;67177;67178	2686;2687;2688;3336;4283;4284;4285;4286;4287;4288;4289;4290;4291;9419;9420;18520;18521;18522;18523;18524;18525;18526;18527;18528;23925;23926;23927;23928;26510;44140;44141;44142;44143;44144;44145;44146;44147;44148	2687;3336;4283;9420;18521;23928;26510;44140	241;242		35;135
centroid=centroid=454Isotigs_contig_218363;seqs=1;;seqs=1;	centroid=centroid=454Isotigs_contig_218363;seqs=1;;seqs=1;	1	1	1	>centroid=centroid=454Isotigs_contig_218363;seqs=1;;seqs=1;	1	1	1	1	5.9	5.9	5.9	24.831	221	221	0.002401	0	0	0	0		253	2754	TRUE	2930	49654	32283	32283
centroid=centroid=454Isotigs_contig_2195;seqs=1;;seqs=1;	centroid=centroid=454Isotigs_contig_2195;seqs=1;;seqs=1;	2	2	2	>centroid=centroid=454Isotigs_contig_2195;seqs=1;;seqs=1;	1	2	2	2	5.1	5.1	5.1	48.838	431	431	4.47e-05	4312600	253680	6.4e-07	6.4e-05		255	1041;3973	True;True	1123;4323	18395;74777	12164;48883	12164;48883
centroid=centroid=454Isotigs_contig_21999;seqs=1;;seqs=1;	centroid=centroid=454Isotigs_contig_21999;seqs=1;;seqs=1;	10	10	10	>centroid=centroid=454Isotigs_contig_21999;seqs=1;;seqs=1;	1	10	10	10	45.7	45.7	45.7	33.278	313	313	1.44e-70	1974900000	109710000	0.000276693	0.0276693		256	70;293;326;1078;3319;3704;4017;4031;4073;4076	True;True;True;True;True;True;True;True;True;True	77;313;346;1160;3639;4044;4369;4384;4426;4429	1677;1678;1679;1680;1681;1682;1683;1684;1685;1686;1687;1688;1689;1690;1691;1692;1693;1694;5740;5741;5742;5743;5744;5745;6337;6338;6339;6340;6341;6342;6343;6344;6345;6346;6347;6348;6349;6350;6351;6352;6353;6354;6355;6356;6357;6358;6359;6360;6361;6362;6363;6364;6365;6366;6367;6368;19003;19004;19005;19006;19007;19008;19009;19010;19011;19012;19013;19014;19015;19016;19017;63153;63154;63155;70509;70510…	1141;1142;1143;1144;1145;1146;1147;1148;1149;3920;3921;3922;4267;4268;4269;4270;4271;4272;4273;4274;4275;4276;4277;4278;4279;4280;4281;4282;12560;12561;12562;12563;12564;41352;46376;46377;49329;49330;49331;49439;49440;49441;49442;49443;49444;49445;49446;49924;49925;49926;49927;49928;49929;49930;49931;49932;49940;49941;49942;49943;49944	1141;3920;4269;12561;41352;46376;49329;49442;49929;49940
centroid=centroid=454Isotigs_contig_22033;seqs=1;;seqs=1;	centroid=centroid=454Isotigs_contig_22033;seqs=1;;seqs=1;	19	19	19	>centroid=centroid=454Isotigs_contig_22033;seqs=1;;seqs=1;	1	19	19	19	22.2	22.2	22.2	125.93	1162	1162	8.34e-131	1526400000	32476000	8.19e-05	0.00819057		257	183;342;739;1077;1122;1804;2002;2056;2650;2690;3181;3323;3513;3535;3720;3749;3772;3854;4091	True;True;True;True;True;True;True;True;True;True;True;True;True;True;True;True;True;True;True	195;364;782;1159;1204;1919;2131;2187;2817;2863;3498;3643;3842;3865;4060;4091;4116;4200;4445	3821;3822;3823;6574;6575;6576;6577;6578;6579;6580;6581;6582;6583;6584;6585;6586;6587;6588;6589;6590;6591;12924;12925;12926;12927;12928;12929;12930;12931;12932;12933;12934;12935;12936;18996;18997;18998;18999;19000;19001;19002;19865;19866;19867;19868;19869;19870;19871;19872;19873;19874;19875;19876;19877;19878;19879;19880;19881;19882;19883;19884;19885;19886;19887;19888;19889;19890;19891;19892;19893;…	2735;4402;4403;4404;4405;4406;4407;4408;4409;4410;4411;4412;4413;4414;4415;8569;8570;8571;8572;8573;8574;12557;12558;12559;13150;13151;13152;13153;13154;13155;13156;13157;13158;13159;13160;13161;13162;13163;13164;13165;13166;21235;21236;21237;21238;21239;23283;23284;23285;23286;23287;23288;23289;23290;23291;23292;23293;23939;30836;30837;31302;31303;31304;31305;31306;31307;39543;39544;41397;44119;…	2735;4411;8570;12558;13165;21235;23285;23939;30837;31307;39543;41397;44120;44349;46564;46827;47045;47807;50183	243;244;245;246		166;609;755;861
centroid=centroid=454Isotigs_contig_22041;seqs=1;;seqs=1;	centroid=centroid=454Isotigs_contig_22041;seqs=1;;seqs=1;	1	1	1	>centroid=centroid=454Isotigs_contig_22041;seqs=1;;seqs=1;	1	1	1	1	1.3	1.3	1.3	110.29	976	976	0.0012355	13645000	223690	5.64e-07	5.64e-05		258	1768	TRUE	1883	31786;31787;31788	20821	20821
centroid=centroid=454Isotigs_contig_221;seqs=1;;seqs=1;	centroid=centroid=454Isotigs_contig_221;seqs=1;;seqs=1;	25	24	24	>centroid=centroid=454Isotigs_contig_221;seqs=1;;seqs=1;	1	25	24	24	21.3	20.5	20.5	148.94	1364	1364	2.92e-302	2300400000	35944000	9.07e-05	0.00906521		259	117;249;253;254;625;797;891;1182;1265;1340;1378;1817;1861;3040;3071;3129;3211;3255;3492;3644;3664;3716;4018;4072;4296	True;True;True;True;True;True;True;True;True;True;False;True;True;True;True;True;True;True;True;True;True;True;True;True;True	128;269;273;274;659;843;953;1266;1352;1435;1476;1932;1978;3342;3381;3443;3528;3574;3819;3979;3999;4056;4370;4425;4655	2786;2787;2788;2789;2790;2791;2792;2793;2794;2795;2796;2797;2798;2799;5094;5095;5096;5097;5098;5099;5100;5101;5102;5103;5104;5105;5106;5107;5108;5109;5110;5111;5112;5113;5114;5115;5116;5117;5118;5119;5120;5121;5122;5123;5124;5125;5126;5127;5128;5129;5130;5131;5132;5133;5134;5159;5160;5161;5162;5163;5164;10810;10811;10812;10813;10814;10815;10816;10817;10818;10819;10820;10821;10822;10823;13795;1379…	2076;2077;2078;2079;2080;3530;3531;3532;3533;3534;3535;3536;3537;3538;3539;3540;3541;3542;3543;3544;3545;3546;3547;3548;3549;3550;3551;3558;3559;3560;3561;7159;7160;7161;7162;7163;7164;7165;7166;9156;9157;9158;9159;9160;9161;9162;9163;9164;9165;9166;9167;9168;10073;13660;13661;13662;13663;13664;13665;13666;13667;13668;13669;14693;14694;14695;15875;15876;15877;15878;15879;15880;15881;15882;15883;1…	2078;3546;3558;3561;7165;9167;10073;13660;14695;15880;16350;21311;21690;37697;38037;38864;39787;40245;43380;45357;45705;46530;49332;49923;52414	247;248;249;250		274;327;443;662
centroid=centroid=454Isotigs_contig_22210;seqs=1;;seqs=2;;centroid=centroid=454Isotigs_contig_317403;seqs=1;;seqs=1;	centroid=centroid=454Isotigs_contig_22210;seqs=1;;seqs=2;;centroid=centroid=454Isotigs_contig_317403;seqs=1;;seqs=1;	2;1	2;1	2;1	>centroid=centroid=454Isotigs_contig_22210;seqs=1;;seqs=2;;>centroid=centroid=454Isotigs_contig_317403;seqs=1;;seqs=1;	2	2	2	2	6.4	6.4	6.4	52.735	471	471;292	5.84e-08	46214000	2100600	5.3e-06	0.000529779		260	1292;3245	True;True	1379;3564	22739;22740;22741;22742;22743;22744;61480;61481;61482;61483	15022;15023;15024;15025;15026;40135	15026;40135
centroid=centroid=454Isotigs_contig_222793;seqs=1;;seqs=2;	centroid=centroid=454Isotigs_contig_222793;seqs=1;;seqs=2;	2	1	1	>centroid=centroid=454Isotigs_contig_222793;seqs=1;;seqs=2;	1	2	1	1	7.5	4.3	4.3	39.523	345	345	4.05e-07	85959000	6139900	1.55e-05	0.00154851		261	1766;2213	True;False	1881;2349	31740;31741;31742;31743;31744;31745;39308;39309;39310;39311;39312;39313;39314;39315;39316;39317;39318;39319;39320;39321;39322;39323;39324;39325;39326;39327	20802;20803;20804;20805;20806;25656;25657;25658;25659;25660;25661;25662;25663	20805;25658
centroid=centroid=454Isotigs_contig_22472;seqs=1;;seqs=1;	centroid=centroid=454Isotigs_contig_22472;seqs=1;;seqs=1;	10	10	10	>centroid=centroid=454Isotigs_contig_22472;seqs=1;;seqs=1;	1	10	10	10	22.8	22.8	22.8	66.845	596	596	2.53e-83	1807500000	54771000	0.000138135	0.0138135		262	827;958;1007;1470;1652;1727;2443;2528;3686;3859	True;True;True;True;True;True;True;True;True;True	882;1037;1089;1572;1761;1841;2585;2685;4022;4205	14377;14378;14379;14380;14381;14382;14383;14384;14385;14386;14387;14388;14389;14390;14391;14392;16920;16921;16922;16923;16924;16925;16926;16927;16928;16929;16930;16931;16932;16933;16934;16935;16936;16937;16938;17837;17838;17839;17840;17841;17842;17843;17844;17845;17846;17847;17848;26669;26670;26671;26672;26673;26674;26675;26676;26677;26678;26679;26680;26681;26682;26683;26684;29567;29568;29569;295…	9506;9507;9508;11357;11358;11359;11360;11361;11362;11363;11364;11365;11879;11880;11881;11882;11883;11884;11885;17769;17770;17771;17772;17773;17774;17775;17776;19417;19418;19419;19420;19421;20471;20472;20473;20474;20475;28247;28248;28249;28250;28251;28252;28253;28254;28255;28256;28257;28258;29150;29151;29152;29153;29154;29155;46002;46003;46004;46005;46006;46007;46008;46009;46010;46011;46012;46013;…	9506;11358;11885;17771;19417;20474;28253;29154;46018;47838	251;252;253		159;174;180
centroid=centroid=454Isotigs_contig_22541;seqs=1;;seqs=1;	centroid=centroid=454Isotigs_contig_22541;seqs=1;;seqs=1;	4	4	4	>centroid=centroid=454Isotigs_contig_22541;seqs=1;;seqs=1;	1	4	4	4	20.3	20.3	20.3	34.175	306	306	2.04e-38	173940000	10232000	2.58e-05	0.00258055		263	979;3138;3195;3272	True;True;True;True	1059;3452;3512;3591	17356;17357;59608;59609;59610;59611;59612;59613;59614;59615;59616;59617;59618;60716;60717;60718;60719;60720;60721;60722;61870;61871;61872;61873;61874;61875;61876;61877;61878;61879;61880;61881;61882;61883	11624;38977;38978;38979;38980;38981;38982;38983;38984;39689;39690;39691;39692;40352;40353;40354;40355;40356;40357;40358	11624;38977;39691;40355
centroid=centroid=454Isotigs_contig_226;seqs=1;;seqs=1;	centroid=centroid=454Isotigs_contig_226;seqs=1;;seqs=1;	1	1	1	>centroid=centroid=454Isotigs_contig_226;seqs=1;;seqs=1;	1	1	1	1	42.1	42.1	42.1	6.1037	57	57	2.46e-22	3916500	3916500	9.88e-06	0.000987756		264	1898	TRUE	2017	33691;33692	22035	22035
centroid=centroid=454Isotigs_contig_22679;seqs=1;;seqs=1;	centroid=centroid=454Isotigs_contig_22679;seqs=1;;seqs=1;	3	3	3	>centroid=centroid=454Isotigs_contig_22679;seqs=1;;seqs=1;	1	3	3	3	42.2	42.2	42.2	14.695	135	135	8.2e-21	573550000	63728000	0.000160724	0.0160724		265	966;1844;4116	True;True;True	1045;1961;4471	17055;17056;17057;17058;17059;17060;17061;17062;17063;17064;17065;32891;32892;32893;32894;77341;77342;77343;77344;77345;77346;77347;77348;77349;77350;77351;77352;77353;77354;77355;77356;77357;77358;77359;77360;77361;77362;77363;77364;77365;77366;77367;77368;77369;77370;77371	11425;11426;11427;21553;21554;50449;50450;50451;50452;50453;50454;50455;50456;50457;50458;50459;50460;50461;50462;50463;50464;50465;50466;50467	11427;21554;50467
centroid=centroid=454Isotigs_contig_226862;seqs=1;;seqs=1;	centroid=centroid=454Isotigs_contig_226862;seqs=1;;seqs=1;	5	5	5	>centroid=centroid=454Isotigs_contig_226862;seqs=1;;seqs=1;	1	5	5	5	10.9	10.9	10.9	71.715	635	635	5.06e-33	120000000	3636200	9.17e-06	0.000917063		266	517;574;2076;4007;4260	True;True;True;True;True	545;604;2209;4358;4618	9230;9231;9232;9233;9994;9995;9996;9997;9998;9999;10000;36944;36945;36946;36947;36948;36949;36950;36951;36952;75420;75421;79688;79689;79690;79691;79692;79693;79694;79695;79696	6134;6624;6625;6626;6627;6628;24105;49247;51907;51908	6134;6627;24105;49247;51907	254		306
centroid=centroid=454Isotigs_contig_226954;seqs=1;;seqs=1;	centroid=centroid=454Isotigs_contig_226954;seqs=1;;seqs=1;	1	1	1	>centroid=centroid=454Isotigs_contig_226954;seqs=1;;seqs=1;	1	1	1	1	5.3	5.3	5.3	26.414	245	245	0.0004467	6487200	540600	1.36e-06	0.000136341		267	860	TRUE	919	14906;14907	9872	9872	255		207
centroid=centroid=454Isotigs_contig_227;seqs=1;;seqs=1;	centroid=centroid=454Isotigs_contig_227;seqs=1;;seqs=1;	14	14	14	>centroid=centroid=454Isotigs_contig_227;seqs=1;;seqs=1;	1	14	14	14	40.2	40.2	40.2	42.682	383	383	0	16443000000	783000000	0.00197475	0.197476		268	443;454;569;626;847;1453;1479;1720;1854;1914;2733;2967;3461;3462	True;True;True;True;True;True;True;True;True;True;True;True;True;True	469;480;599;660;904;905;1554;1581;1834;1971;2033;2909;3221;3222;3787;3788	8310;8311;8312;8313;8314;8315;8316;8317;8318;8319;8320;8321;8322;8490;8491;8492;8493;8494;8495;8496;8497;8498;8499;8500;8501;8502;8503;9877;9878;9879;9880;9881;9882;9883;9884;9885;9886;9887;9888;9889;9890;9891;9892;9893;9894;9895;9896;9897;9898;9899;9900;9901;9902;9903;9904;9905;10824;10825;10826;10827;10828;10829;10830;10831;10832;10833;10834;10835;10836;10837;10838;10839;10840;10841;10842;10843…	5510;5511;5512;5513;5514;5515;5516;5517;5518;5519;5643;5644;5645;5646;5647;5648;5649;5650;5651;5652;5653;6538;6539;6540;6541;6542;6543;6544;6545;6546;6547;6548;6549;6550;6551;6552;6553;6554;6555;6556;6557;6558;6559;6560;6561;6562;6563;6564;7167;7168;7169;7170;7171;7172;7173;7174;7175;7176;7177;7178;7179;7180;7181;7182;9651;9652;9653;9654;9655;9656;9657;9658;9659;9660;9661;9662;9663;9664;9665;9666…	5511;5652;6538;7172;9683;17634;17826;20440;21614;22146;32145;35742;42875;42898
centroid=centroid=454Isotigs_contig_2283;seqs=2;;seqs=1;;centroid=centroid=454Isotigs_contig_35267;seqs=1;;seqs=1;	centroid=centroid=454Isotigs_contig_2283;seqs=2;;seqs=1;	10;2	10;2	9;2	>centroid=centroid=454Isotigs_contig_2283;seqs=2;;seqs=1;	2	10	10	9	14	14	12.9	83.599	729	729;309	6.86e-37	623990000	21517000	5.43e-05	0.00542667		269	515;1280;1361;1941;2169;2439;2449;2450;2823;3864	True;True;True;True;True;True;True;True;True;True	543;1367;1457;2063;2302;2581;2591;2592;3006;4210	9202;9203;9204;9205;9206;9207;9208;9209;9210;9211;9212;9213;9214;9215;9216;9217;22481;22482;22483;22484;22485;22486;22487;24432;24433;24434;24435;34417;34418;34419;34420;38429;38430;38431;38432;38433;38434;38435;38436;38437;38438;38439;38440;38441;38442;43343;43344;43456;43457;43458;43459;43460;43461;43462;43463;43464;43465;43466;43467;43468;43469;43470;43471;43472;43473;43474;43475;51226;51227;5…	6122;6123;6124;6125;6126;6127;14866;14867;14868;16226;22429;22430;25115;25116;25117;25118;25119;28239;28325;28326;28327;28328;28329;28330;28331;28332;28333;28334;28335;33468;33469;33470;33471;33472;47872;47873;47874;47875;47876;47877	6123;14867;16226;22430;25116;28239;28328;28335;33472;47872
centroid=centroid=454Isotigs_contig_228379;seqs=1;;seqs=1;	centroid=centroid=454Isotigs_contig_228379;seqs=1;;seqs=1;	4	4	4	>centroid=centroid=454Isotigs_contig_228379;seqs=1;;seqs=1;	1	4	4	4	11.9	11.9	11.9	45.249	405	405	1.02e-61	646900000	30805000	7.77e-05	0.00776914		270	149;931;1723;2662	True;True;True;True	161;1000;1001;1837;2829	3320;3321;3322;3323;3324;3325;3326;3327;3328;3329;3330;3331;3332;3333;15951;15952;15953;15954;15955;15956;15957;15958;15959;15960;15961;15962;15963;15964;15965;15966;15967;15968;15969;31115;31116;47549;47550;47551;47552	2370;2371;2372;2373;2374;2375;2376;2377;10430;10431;10432;10433;10434;10435;10436;10437;10438;10439;10440;20461;30873;30874	2375;10435;20461;30873	256;257;258;259		291;297;298;328
centroid=centroid=454Isotigs_contig_23;seqs=1;;seqs=1;	centroid=centroid=454Isotigs_contig_23;seqs=1;;seqs=1;	12	12	12	>centroid=centroid=454Isotigs_contig_23;seqs=1;;seqs=1;	1	12	12	12	20.2	20.2	20.2	88.473	789	789	4.55e-100	1027200000	25054000	6.32e-05	0.00631871		271	18;124;529;774;1394;1760;2392;3449;3642;3891;4004;4200	True;True;True;True;True;True;True;True;True;True;True;True	19;135;557;819;1492;1875;2534;3774;3977;4237;4355;4556	297;2894;2895;2896;2897;2898;2899;2900;9341;9342;9343;9344;9345;9346;9347;9348;9349;9350;9351;9352;9353;9354;9355;13398;13399;13400;13401;24992;24993;24994;24995;24996;24997;24998;24999;25000;25001;31675;31676;31677;31678;31679;31680;42642;42643;42644;42645;42646;42647;42648;42649;42650;42651;42652;42653;42654;42655;42656;42657;42658;42659;42660;42661;42662;42663;42664;42665;42666;42667;65557;655…	189;2137;2138;2139;6188;6189;6190;6191;6192;6193;6194;6195;6196;6197;6198;8846;8847;8848;16538;16539;16540;16541;16542;16543;16544;20755;20756;27866;27867;27868;27869;27870;27871;27872;27873;27874;27875;27876;42788;45343;45344;45345;45346;45347;45348;45349;45350;48041;48042;48043;48044;48045;48046;48047;48048;48049;48050;48051;49224;49225;49226;49227;49228;49229;51423;51424	189;2139;6195;8848;16544;20755;27874;42788;45348;48047;49228;51423	260;261;262;263		33;106;628;719
centroid=centroid=454Isotigs_contig_23080;seqs=1;;seqs=1;	centroid=centroid=454Isotigs_contig_23080;seqs=1;;seqs=1;	2	2	2	>centroid=centroid=454Isotigs_contig_23080;seqs=1;;seqs=1;	1	2	2	2	6.5	6.5	6.5	44.832	397	397	8.47e-06	62816000	2617300	6.6e-06	0.000660093		272	1616;3822	True;True	1723;4166	28925;28926;28927;28928;72419;72420;72421;72422;72423;72424;72425;72426	19076;19077;47461;47462;47463;47464	19076;47464
centroid=centroid=454Isotigs_contig_2326;seqs=1;;seqs=1;	centroid=centroid=454Isotigs_contig_2326;seqs=1;;seqs=1;	1	1	1	>centroid=centroid=454Isotigs_contig_2326;seqs=1;;seqs=1;	1	1	1	1	4.7	4.7	4.7	22.473	213	213	9.96e-07	23870000	2387000	6.02e-06	0.00060201		273	1049	TRUE	1131	18582;18583;18584	12328;12329	12328
centroid=centroid=454Isotigs_contig_2338;seqs=1;;seqs=1;	centroid=centroid=454Isotigs_contig_2338;seqs=1;;seqs=1;	3	3	3	>centroid=centroid=454Isotigs_contig_2338;seqs=1;;seqs=1;	1	3	3	3	26.4	26.4	26.4	15.862	140	140	6.76e-27	958480000	119810000	0.000302165	0.0302165		274	1555;3155;4231	True;True;True	1661;3470;4588	28010;28011;28012;28013;28014;28015;28016;28017;28018;59774;59775;59776;59777;59778;59779;59780;59781;59782;59783;59784;59785;59786;59787;59788;59789;59790;59791;59792;59793;59794;59795;59796;59797;59798;59799;79180;79181;79182;79183;79184;79185;79186;79187;79188;79189;79190;79191;79192;79193;79194;79195;79196;79197;79198;79199;79200;79201;79202;79203;79204;79205	18538;18539;18540;39084;39085;39086;39087;39088;39089;39090;39091;39092;39093;39094;39095;51612;51613;51614;51615;51616;51617;51618;51619;51620;51621;51622;51623;51624	18538;39093;51614
centroid=centroid=454Isotigs_contig_2339;seqs=1;;seqs=1;	centroid=centroid=454Isotigs_contig_2339;seqs=1;;seqs=1;	6	6	6	>centroid=centroid=454Isotigs_contig_2339;seqs=1;;seqs=1;	1	6	6	6	48.6	48.6	48.6	16.301	142	142	8.58e-112	973100000	121640000	0.000306781	0.0306781		275	580;1724;1800;1801;3980;3981	True;True;True;True;True;True	610;1838;1915;1916;4330;4331	10076;10077;10078;10079;10080;10081;10082;10083;10084;10085;10086;10087;10088;10089;31117;31118;31119;31120;31121;31122;31123;31124;31125;31126;32280;32281;32282;32283;32284;32285;32286;32287;32288;32289;32290;32291;32292;32293;32294;32295;32296;32297;32298;32299;32300;32301;32302;32303;32304;32305;32306;32307;32308;32309;32310;32311;32312;32313;32314;32315;32316;32317;32318;32319;32320;32321;323…	6687;6688;6689;6690;6691;6692;6693;6694;20462;21208;21209;21210;21211;21212;21213;21214;21215;21216;21217;21218;21219;21220;21221;21222;21223;21224;21225;21226;48933;48934;48935;48936;48937;48938;48939;48940;48941;48942;48943;48944;48945;48946;48947;48948;48949;48950;48951;48952;48953;48954	6693;20462;21208;21222;48940;48953
centroid=centroid=454Isotigs_contig_234657;seqs=1;;seqs=1;	centroid=centroid=454Isotigs_contig_234657;seqs=1;;seqs=1;	1	1	1	>centroid=centroid=454Isotigs_contig_234657;seqs=1;;seqs=1;	1	1	1	1	5.8	5.8	5.8	22.148	190	190	0.00045189	2069600	172470	4.35e-07	4.35e-05		276	3563	TRUE	3897	68007	44681	44681
centroid=centroid=454Isotigs_contig_2357;seqs=1;;seqs=1;	centroid=centroid=454Isotigs_contig_2357;seqs=1;;seqs=1;	12	12	12	>centroid=centroid=454Isotigs_contig_2357;seqs=1;;seqs=1;	1	12	12	12	25	25	25	58.119	528	528	1.35e-195	15880000000	756210000	0.00190719	0.190719		277	177;367;384;919;2372;2809;2810;3058;3297;3815;3978;4218	True;True;True;True;True;True;True;True;True;True;True;True	189;391;409;985;2514;2991;2992;3368;3616;4159;4328;4574;4575	3725;3726;3727;3728;3729;3730;3731;3732;3733;3734;7065;7066;7067;7068;7069;7070;7071;7072;7073;7074;7075;7076;7077;7078;7079;7080;7081;7082;7083;7084;7085;7086;7087;7088;7089;7090;7091;7092;7093;7094;7095;7239;7240;7241;7242;7243;7244;7245;7246;7247;7248;7249;7250;7251;7252;7253;7254;7255;7256;7257;7258;7259;7260;15633;15634;15635;15636;15637;15638;15639;15640;15641;15642;15643;15644;15645;15646;…	2689;2690;2691;2692;4660;4661;4662;4663;4664;4665;4666;4667;4668;4669;4670;4671;4672;4673;4674;4675;4676;4677;4678;4679;4680;4681;4682;4683;4764;4765;4766;4767;4768;4769;4770;4771;10247;10248;10249;10250;10251;10252;10253;10254;10255;10256;10257;10258;10259;10260;10261;10262;10263;10264;10265;10266;10267;27621;27622;27623;27624;27625;27626;27627;27628;27629;27630;27631;27632;27633;27634;27635;276…	2690;4666;4765;10250;27626;33282;33320;37952;40885;47376;48915;51531	264		326
centroid=centroid=454Isotigs_contig_23598;seqs=1;;seqs=1;	centroid=centroid=454Isotigs_contig_23598;seqs=1;;seqs=1;	1	1	1	>centroid=centroid=454Isotigs_contig_23598;seqs=1;;seqs=1;	1	1	1	1	2.6	2.6	2.6	52.211	454	454	2.04e-11	101830000	11314000	2.85e-05	0.00285343		278	2978	TRUE	3239	55130;55131;55132;55133;55134;55135;55136;55137;55138;55139;55140;55141;55142;55143;55144;55145;55146;55147;55148;55149;55150;55151;55152;55153;55154;55155;55156	35994;35995;35996;35997;35998;35999;36000;36001;36002;36003	35995
centroid=centroid=454Isotigs_contig_2380;seqs=1;;seqs=2;	centroid=centroid=454Isotigs_contig_2380;seqs=1;;seqs=2;	2	2	2	>centroid=centroid=454Isotigs_contig_2380;seqs=1;;seqs=2;	1	2	2	2	8.3	8.3	8.3	35.754	324	324	1.19e-08	32982000	1735900	4.38e-06	0.0004378		279	577;1747	True;True	607;1862	10012;31420;31421;31422;31423;31424;31425;31426;31427;31428;31429;31430	6639;20607;20608;20609	6639;20608	265;266		191;291
centroid=centroid=454Isotigs_contig_2381;seqs=1;;seqs=1;	centroid=centroid=454Isotigs_contig_2381;seqs=1;;seqs=1;	2	2	2	>centroid=centroid=454Isotigs_contig_2381;seqs=1;;seqs=1;	1	2	2	2	14.1	14.1	14.1	19.687	177	177	3.25e-06	50569000	4214100	1.06e-05	0.00106281		280	489;4320	True;True	517;4679	8934;80713;80714;80715;80716	5948;52569	5948;52569	267		124
centroid=centroid=454Isotigs_contig_2388;seqs=1;;seqs=1;	centroid=centroid=454Isotigs_contig_2388;seqs=1;;seqs=1;	1	1	1	>centroid=centroid=454Isotigs_contig_2388;seqs=1;;seqs=1;	1	1	1	1	8.6	8.6	8.6	22.33	197	197	4.67e-07	2954200	295420	7.45e-07	7.45e-05		281	3629	TRUE	3964	68787	45273	45273
centroid=centroid=454Isotigs_contig_23899;seqs=1;;seqs=1;	centroid=centroid=454Isotigs_contig_23899;seqs=1;;seqs=1;	16	16	16	>centroid=centroid=454Isotigs_contig_23899;seqs=1;;seqs=1;	1	16	16	16	14.6	14.6	14.6	188.44	1655	1655	2.93e-93	357620000	4207300	1.06e-05	0.0010611		282	198;934;1114;1127;1696;1796;2104;2132;2382;2472;2538;2618;3363;3730;4240;4287	True;True;True;True;True;True;True;True;True;True;True;True;True;True;True;True	210;1004;1196;1209;1809;1911;2237;2265;2524;2615;2700;2785;3688;4070;4598;4646	4069;4070;4071;4072;4073;4074;4075;4076;16003;16004;16005;19769;19770;19771;19772;19773;19968;30751;32211;32212;32213;32214;32215;37430;37885;42551;42552;42553;42554;42555;42556;42557;42558;43819;43820;45154;45155;45156;45157;45158;45159;45160;45161;45162;45163;46628;46629;46630;46631;46632;63967;63968;63969;70981;70982;79391;79392;80220;80221;80222;80223	2881;2882;2883;2884;2885;10464;10465;13101;13188;20301;21092;21093;24435;24797;27824;27825;27826;27827;27828;28550;28551;29389;29390;29391;29392;30219;30220;30221;41813;41814;46672;46673;51737;52342	2881;10465;13101;13188;20301;21093;24435;24797;27824;28550;29392;30220;41813;46672;51737;52342	268;269;270;271;272;273;274		1;25;179;535;855;908;1027
centroid=centroid=454Isotigs_contig_23909;seqs=1;;seqs=1;	centroid=centroid=454Isotigs_contig_23909;seqs=1;;seqs=1;	1	1	1	>centroid=centroid=454Isotigs_contig_23909;seqs=1;;seqs=1;	1	1	1	1	2.6	2.6	2.6	51.826	463	463	0.0023376	7756900	352590	8.89e-07	8.89e-05		283	2071	TRUE	2204	36920;36921;36922;36923;36924;36925	24094	24094
centroid=centroid=454Isotigs_contig_2423;seqs=1;;seqs=1;	centroid=centroid=454Isotigs_contig_2423;seqs=1;;seqs=1;	1	1	1	>centroid=centroid=454Isotigs_contig_2423;seqs=1;;seqs=1;	1	1	1	1	5.2	5.2	5.2	25.512	248	248	0.0012759	14852000	928260	2.34e-06	0.000234111		285	3296	TRUE	3615	62525;62526;62527;62528;62529;62530;62531	40874;40875;40876;40877	40876
centroid=centroid=454Isotigs_contig_2429;seqs=1;;seqs=1;	centroid=centroid=454Isotigs_contig_2429;seqs=1;;seqs=1;	2	2	2	>centroid=centroid=454Isotigs_contig_2429;seqs=1;;seqs=1;	1	2	2	2	11.1	11.1	11.1	26.02	225	225	2.1e-08	125300000	11391000	2.87e-05	0.00287285		286	2656;2945	True;True	2823;3189;3190	47503;47504;47505;47506;47507;47508;47509;47510;47511;47512;47513;47514;54187;54188;54189;54190;54191;54192;54193;54194;54195;54196;54197;54198;54199;54200;54201;54202;54203;54204;54205;54206	30855;30856;30857;30858;30859;30860;30861;35374;35375;35376;35377;35378;35379;35380;35381	30856;35374
centroid=centroid=454Isotigs_contig_24305;seqs=1;;seqs=1;	centroid=centroid=454Isotigs_contig_24305;seqs=1;;seqs=1;	1	1	1	>centroid=centroid=454Isotigs_contig_24305;seqs=1;;seqs=1;	1	1	1	1	2.8	2.8	2.8	54.558	500	500	0.0020696	28352000	1181400	2.98e-06	0.000297954		287	1604	TRUE	1710	28714;28715;28716;28717;28718;28719;28720	18956;18957;18958;18959	18957
centroid=centroid=454Isotigs_contig_24452;seqs=1;;seqs=1;	centroid=centroid=454Isotigs_contig_24452;seqs=1;;seqs=1;	4	4	4	>centroid=centroid=454Isotigs_contig_24452;seqs=1;;seqs=1;	1	4	4	4	11.2	11.2	11.2	53.562	463	463	3.34e-39	239360000	8253600	2.08e-05	0.00208159		288	241;697;2005;4256	True;True;True;True	261;735;2134;4614	5001;5002;5003;5004;5005;12177;12178;12179;12180;12181;12182;35802;35803;35804;35805;35806;35807;35808;35809;35810;35811;35812;35813;35814;79641;79642;79643;79644;79645;79646;79647;79648;79649;79650	3475;3476;3477;8089;8090;8091;8092;23328;23329;23330;23331;23332;23333;23334;51880;51881;51882	3476;8089;23334;51880	276		133
centroid=centroid=454Isotigs_contig_24529;seqs=1;;seqs=1;	centroid=centroid=454Isotigs_contig_24529;seqs=1;;seqs=1;	11	11	11	>centroid=centroid=454Isotigs_contig_24529;seqs=1;;seqs=1;	1	11	11	11	17.6	17.6	17.6	101.02	932	932	1.37e-83	1675600000	50775000	0.000128056	0.0128056		289	125;274;300;2553;2867;2989;3173;3324;3744;3807;4025	True;True;True;True;True;True;True;True;True;True;True	136;294;320;2715;3068;3256;3490;3644;4086;4151;4377	2901;2902;2903;2904;2905;2906;2907;2908;2909;2910;2911;2912;2913;2914;2915;2916;2917;2918;2919;2920;2921;2922;2923;2924;5495;5496;5497;5498;5499;5500;5501;5502;5503;5504;5505;5506;5507;5508;5509;5510;5511;5512;5513;5853;5854;5855;5856;5857;5858;5859;5860;5861;5862;5863;5864;45420;45421;45422;45423;45424;45425;45426;45427;45428;45429;45430;45431;45432;45433;45434;45435;45436;45437;45438;52019;5202…	2140;2141;2142;2143;2144;2145;2146;2147;2148;2149;2150;2151;2152;2153;2154;2155;2156;2157;2158;2159;3770;3771;3772;3773;3774;3775;3975;3976;29521;29522;29523;29524;33942;33943;33944;33945;36105;39479;39480;39481;39482;39483;39484;39485;41398;41399;41400;46789;46790;46791;47282;47283;47284;47285;47286;47287;47288;47289;47290;47291;47292;47293;47294;47295;47296;47297;47298;49360;49361;49362	2158;3770;3975;29521;33942;36105;39484;41400;46790;47295;49360	277;278;279;280;281;282;283		435;536;550;557;606;627;634
centroid=centroid=454Isotigs_contig_2456;seqs=1;;seqs=1;	centroid=centroid=454Isotigs_contig_2456;seqs=1;;seqs=1;	3	3	3	>centroid=centroid=454Isotigs_contig_2456;seqs=1;;seqs=1;	1	3	3	3	19.3	19.3	19.3	23.885	207	207	1.43e-16	189760000	23720000	5.98e-05	0.00598227		290	1632;3433;3873	True;True;True	1741;3758;4219	29262;29263;29264;29265;29266;65298;65299;65300;65301;65302;73213;73214;73215;73216;73217;73218;73219;73220;73221;73222;73223;73224;73225;73226;73227	19269;42653;42654;47916;47917;47918;47919;47920	19269;42654;47917
centroid=centroid=454Isotigs_contig_2461;seqs=1;;seqs=1;	centroid=centroid=454Isotigs_contig_2461;seqs=1;;seqs=1;	1	1	1	>centroid=centroid=454Isotigs_contig_2461;seqs=1;;seqs=1;	1	1	1	1	1.6	1.6	1.6	101.22	915	915	1.75e-07	47178000	873670	2.2e-06	0.000220343		291	3911	TRUE	4258	73739;73740;73741	48288;48289	48288
centroid=centroid=454Isotigs_contig_2468;seqs=1;;seqs=1;	centroid=centroid=454Isotigs_contig_2468;seqs=1;;seqs=1;	6	6	6	>centroid=centroid=454Isotigs_contig_2468;seqs=1;;seqs=1;	1	6	6	6	29.8	29.8	29.8	30.683	282	282	2.66e-43	615660000	43976000	0.000110909	0.0110909		292	1576;2395;4024;4158;4159;4244	True;True;True;True;True;True	1682;2537;4376;4514;4515;4602	28276;28277;28278;28279;28280;42715;42716;42717;42718;42719;42720;42721;42722;42723;42724;42725;42726;42727;42728;42729;42730;42731;42732;42733;42734;42735;75623;75624;75625;75626;75627;75628;75629;75630;75631;75632;77920;77921;77922;77923;77924;77925;77926;77927;77928;77929;77930;77931;77932;77933;77934;77935;77936;77937;77938;77939;77940;77941;77942;77943;77944;79432;79433;79434;79435;79436;794…	18693;18694;18695;18696;27899;27900;27901;27902;27903;27904;27905;27906;27907;27908;27909;27910;49356;49357;49358;49359;50748;50749;50750;50751;50752;50753;50754;50755;51764;51765	18693;27899;49356;50748;50753;51765
centroid=centroid=454Isotigs_contig_246989;seqs=1;;seqs=1;	centroid=centroid=454Isotigs_contig_246989;seqs=1;;seqs=1;	3	3	3	>centroid=centroid=454Isotigs_contig_246989;seqs=1;;seqs=1;	1	3	3	3	24.2	24.2	24.2	20.89	190	190	8.85e-29	511880000	56876000	0.000143443	0.0143443		293	1354;2046;3328	True;True;True	1449;2177;3648	24313;24314;24315;24316;24317;24318;24319;24320;24321;24322;24323;24324;24325;24326;24327;24328;24329;24330;24331;24332;36555;36556;36557;36558;36559;36560;36561;36562;36563;36564;36565;36566;36567;36568;36569;36570;36571;36572;36573;36574;36575;36576;63273;63274;63275;63276;63277;63278;63279;63280;63281;63282;63283;63284;63285	16142;16143;16144;16145;23894;23895;23896;23897;23898;41430;41431;41432;41433;41434;41435	16145;23895;41434	284;285		25;168
centroid=centroid=454Isotigs_contig_247174;seqs=1;;seqs=2;	centroid=centroid=454Isotigs_contig_247174;seqs=1;;seqs=2;	4	4	4	>centroid=centroid=454Isotigs_contig_247174;seqs=1;;seqs=2;	1	4	4	4	16.9	16.9	16.9	41.545	355	355	1.52e-17	83164000	4158200	1.05e-05	0.00104871		294	208;1779;2214;4044	True;True;True;True	221;1894;2350;4397	4233;31976;31977;31978;31979;31980;31981;31982;31983;31984;39328;39329;39330;39331;39332;39333;39334;39335;39336;75962;75963;75964;75965;75966;75967;75968	2998;20952;20953;20954;25664;25665;25666;49565;49566;49567;49568;49569	2998;20953;25665;49567	286		88
centroid=centroid=454Isotigs_contig_24778;seqs=1;;seqs=1;	centroid=centroid=454Isotigs_contig_24778;seqs=1;;seqs=1;	1	1	1	>centroid=centroid=454Isotigs_contig_24778;seqs=1;;seqs=1;	1	1	1	1	4.8	4.8	4.8	34.538	314	314	7.23e-06	2203300	157380	3.97e-07	3.97e-05		295	2534	TRUE	2694	45007;45008	29292;29293	29292	287		38
centroid=centroid=454Isotigs_contig_248122;seqs=1;;seqs=1;	centroid=centroid=454Isotigs_contig_248122;seqs=1;;seqs=1;	4	4	4	>centroid=centroid=454Isotigs_contig_248122;seqs=1;;seqs=1;	1	4	4	4	22	22	22	25.223	236	236	4e-45	2613700000	522740000	0.00131837	0.131837		296	2043;3047;3253;3254	True;True;True;True	2173;3352;3353;3572;3573	36509;36510;57489;57490;57491;57492;57493;57494;57495;57496;57497;57498;57499;57500;57501;57502;57503;57504;57505;57506;57507;57508;57509;57510;57511;57512;57513;57514;57515;57516;57517;57518;57519;57520;57521;61596;61597;61598;61599;61600;61601;61602;61603;61604;61605;61606;61607;61608;61609;61610;61611;61612;61613;61614;61615;61616;61617;61618;61619;61620;61621;61622;61623;61624;61625;61626;616…	23876;23877;37745;37746;37747;37748;37749;37750;37751;37752;37753;37754;37755;37756;37757;37758;37759;37760;37761;37762;37763;37764;37765;37766;40195;40196;40197;40198;40199;40200;40201;40202;40203;40204;40205;40206;40207;40208;40209;40210;40211;40212;40213;40214;40215;40216;40217;40218;40219;40220;40221;40222;40223;40224;40225;40226;40227;40228;40229;40230;40231;40232;40233;40234;40235;40236;402…	23877;37747;40209;40224
centroid=centroid=454Isotigs_contig_248450;seqs=2;;seqs=2;	centroid=centroid=454Isotigs_contig_248450;seqs=2;;seqs=2;	1	1	1	>centroid=centroid=454Isotigs_contig_248450;seqs=2;;seqs=2;	1	1	1	1	9.9	9.9	9.9	16.126	141	141	2.13e-24	39280000	6546700	1.65e-05	0.0016511		297	1429	TRUE	1530	25921;25922;25923;25924;25925;25926;25927;25928;25929	17180;17181;17182;17183;17184;17185	17183
centroid=centroid=454Isotigs_contig_24851;seqs=1;;seqs=1;	centroid=centroid=454Isotigs_contig_24851;seqs=1;;seqs=1;	2	2	2	>centroid=centroid=454Isotigs_contig_24851;seqs=1;;seqs=1;	1	2	2	2	12.6	12.6	12.6	30.113	270	270	3.26e-10	29003000	1933500	4.88e-06	0.000487636		298	59;1611	True;True	66;1718	1393;1394;1395;1396;1397;28835;28836;28837;28838	932;933;19028;19029	932;19028	288		186
centroid=centroid=454Isotigs_contig_2503;seqs=1;;seqs=2;	centroid=centroid=454Isotigs_contig_2503;seqs=1;;seqs=2;	1	1	1	>centroid=centroid=454Isotigs_contig_2503;seqs=1;;seqs=2;	1	1	1	1	11.2	11.2	11.2	16.423	160	160	1.99e-08	678330000	226110000	0.000570258	0.0570258		299	3251	TRUE	3570	61551;61552;61553;61554;61555;61556;61557;61558;61559;61560;61561;61562;61563;61564;61565;61566;61567;61568;61569;61570;61571;61572;61573;61574;61575;61576	40170;40171;40172;40173;40174;40175;40176;40177;40178;40179;40180;40181;40182;40183;40184;40185;40186	40183	289;290;291		49;52;58
centroid=centroid=454Isotigs_contig_250568;seqs=1;;seqs=1;	centroid=centroid=454Isotigs_contig_250568;seqs=1;;seqs=1;	6	6	6	>centroid=centroid=454Isotigs_contig_250568;seqs=1;;seqs=1;	1	6	6	6	19.6	19.6	19.6	45.341	404	404	3.66e-25	140640000	7402100	1.87e-05	0.00186684		300	811;1171;1474;3361;4236;4272	True;True;True;True;True;True	865;1255;1576;3686;4594;4630	14216;14217;14218;20653;26721;26722;26723;63946;63947;63948;63949;63950;63951;79319;79320;79321;79322;79323;79324;79325;79326;79327;79848;79849;79850;79851;79852	9403;9404;13614;17798;17799;17800;41808;41809;41810;51693;51694;52011;52012	9404;13614;17799;41808;51694;52012
centroid=centroid=454Isotigs_contig_2521;seqs=1;;seqs=1;	centroid=centroid=454Isotigs_contig_2521;seqs=1;;seqs=1;	6	6	6	>centroid=centroid=454Isotigs_contig_2521;seqs=1;;seqs=1;	1	6	6	6	46.6	46.6	46.6	19.632	178	178	4.72e-195	2782400000	231870000	0.000584785	0.0584785		301	377;1375;2033;2117;2601;3372	True;True;True;True;True;True	401;1472;1473;2163;2250;2768;3697	7187;7188;7189;7190;7191;7192;7193;24646;24647;24648;24649;24650;24651;24652;24653;24654;24655;24656;24657;24658;24659;24660;24661;24662;24663;24664;36410;36411;36412;36413;36414;36415;36416;36417;36418;36419;36420;36421;36422;36423;36424;36425;36426;36427;36428;36429;36430;36431;36432;36433;36434;36435;36436;36437;36438;36439;36440;36441;36442;36443;36444;36445;37612;37613;37614;37615;37616;3761…	4735;4736;4737;4738;4739;16329;16330;16331;16332;16333;16334;16335;16336;16337;16338;16339;16340;16341;16342;23825;23826;23827;23828;23829;23830;23831;23832;23833;23834;23835;23836;23837;23838;23839;23840;23841;23842;23843;23844;23845;23846;23847;23848;23849;24540;24541;24542;24543;24544;24545;24546;24547;24548;24549;24550;24551;24552;30085;30086;30087;30088;30089;30090;30091;30092;30093;30094;30…	4735;16329;23825;24542;30087;41923	292		144
centroid=centroid=454Isotigs_contig_25443;seqs=1;;seqs=1;	centroid=centroid=454Isotigs_contig_25443;seqs=1;;seqs=1;	5	5	5	>centroid=centroid=454Isotigs_contig_25443;seqs=1;;seqs=1;	1	5	5	5	27.6	27.6	27.6	22.892	210	210	1.16e-50	349230000	24945000	6.29e-05	0.00629122		302	282;611;1916;2006;2743	True;True;True;True;True	302;643;2035;2135;2919	5620;5621;5622;5623;5624;5625;10593;10594;10595;10596;10597;10598;33947;35815;35816;35817;35818;35819;35820;35821;35822;35823;35824;49480;49481;49482;49483;49484;49485;49486;49487;49488;49489;49490;49491;49492;49493;49494	3844;3845;3846;3847;3848;7033;7034;7035;7036;22166;23335;23336;23337;32180;32181;32182;32183;32184;32185	3844;7033;22166;23335;32182	293		84
centroid=centroid=454Isotigs_contig_25444;seqs=1;;seqs=1;	centroid=centroid=454Isotigs_contig_25444;seqs=1;;seqs=1;	3	3	3	>centroid=centroid=454Isotigs_contig_25444;seqs=1;;seqs=1;	1	3	3	3	13	13	13	32.28	299	299	7.72e-12	39827000	2489200	6.28e-06	0.000627786		303	1278;3522;3939	True;True;True	1365;3851;4287	22465;22466;22467;22468;22469;22470;22471;22472;22473;22474;67258;67259;67260;67261;67262;67263;74219	14859;14860;14861;14862;14863;44197;44198;44199;48543	14861;44197;48543	294		230
centroid=centroid=454Isotigs_contig_255005;seqs=1;;seqs=1;	centroid=centroid=454Isotigs_contig_255005;seqs=1;;seqs=1;	1	1	1	>centroid=centroid=454Isotigs_contig_255005;seqs=1;;seqs=1;	1	1	1	1	1.8	1.8	1.8	53.857	496	496	0.0025124	12549000	965300	2.43e-06	0.000243452		304	508	TRUE	536	9163;9164;9165	6105	6105
centroid=centroid=454Isotigs_contig_25522;seqs=1;;seqs=1;	centroid=centroid=454Isotigs_contig_25522;seqs=1;;seqs=1;	19	19	19	>centroid=centroid=454Isotigs_contig_25522;seqs=1;;seqs=1;	1	19	19	19	25.8	25.8	25.8	118.26	1083	1083	2.02e-204	4582000000	86452000	0.000218035	0.0218035		305	207;450;586;1559;1812;2028;2050;2633;2728;2730;2841;3203;3368;3483;3606;3755;4085;4226;4318	True;True;True;True;True;True;True;True;True;True;True;True;True;True;True;True;True;True;True	220;476;617;1665;1927;2157;2181;2800;2904;2906;3027;3028;3520;3693;3809;3940;4099;4438;4583;4677	4225;4226;4227;4228;4229;4230;4231;4232;8456;8457;8458;8459;8460;8461;8462;8463;8464;8465;8466;8467;8468;8469;8470;8471;8472;8473;8474;8475;8476;8477;10221;10222;10223;28084;28085;28086;28087;28088;28089;28090;28091;32462;32463;32464;32465;36291;36292;36293;36294;36295;36296;36297;36298;36299;36300;36301;36302;36303;36304;36305;36306;36307;36308;36309;36310;36311;36312;36313;36314;36315;36316;363…	2992;2993;2994;2995;2996;2997;5621;5622;5623;5624;5625;5626;5627;5628;5629;5630;5631;5632;5633;5634;5635;5636;5637;6792;6793;18583;18584;21293;21294;21295;23766;23767;23768;23769;23770;23771;23772;23773;23774;23775;23776;23777;23778;23779;23780;23781;23782;23783;23784;23785;23786;23787;23788;23915;30608;30609;30610;30611;30612;30613;30614;30615;30616;30617;30618;30619;30620;32096;32097;32098;3209…	2992;5626;6793;18583;21293;23773;23915;30620;32101;32114;33573;39763;41892;43225;44855;46927;50028;51598;52564	295;296		818;1038
centroid=centroid=454Isotigs_contig_2556;seqs=1;;seqs=1;	centroid=centroid=454Isotigs_contig_2556;seqs=1;;seqs=1;	1	1	1	>centroid=centroid=454Isotigs_contig_2556;seqs=1;;seqs=1;	1	1	1	1	2.1	2.1	2.1	80.912	712	712	0.0010568	6611400	213270	5.38e-07	5.38e-05		306	2114	TRUE	2247	37590;37591;37592;37593	24531	24531	297		478
centroid=centroid=454Isotigs_contig_256482;seqs=1;;seqs=1;;centroid=centroid=454Isotigs_contig_168698;seqs=1;;seqs=1;	centroid=centroid=454Isotigs_contig_256482;seqs=1;;seqs=1;	4;1	4;1	4;1	>centroid=centroid=454Isotigs_contig_256482;seqs=1;;seqs=1;	2	4	4	4	23.1	23.1	23.1	20.426	186	186;506	1.6e-127	2253600000	281700000	0.000710458	0.0710458		307	866;1196;1197;1694	True;True;True;True	926;1280;1281;1807	14963;14964;14965;14966;14967;14968;14969;14970;14971;14972;20915;20916;20917;20918;20919;20920;20921;20922;20923;20924;20925;20926;20927;20928;20929;20930;20931;20932;20933;20934;20935;20936;20937;20938;20939;20940;20941;20942;20943;20944;20945;20946;20947;20948;20949;20950;20951;20952;20953;20954;20955;20956;20957;20958;20959;20960;20961;30731;30732;30733;30734;30735;30736;30737;30738;30739;307…	9897;9898;9899;9900;9901;13729;13730;13731;13732;13733;13734;13735;13736;13737;13738;13739;13740;13741;13742;13743;13744;13745;13746;13747;13748;13749;13750;13751;13752;13753;13754;13755;13756;13757;13758;13759;13760;13761;13762;13763;13764;20288;20289;20290;20291;20292;20293	9901;13731;13744;20293
centroid=centroid=454Isotigs_contig_25670;seqs=1;;seqs=1;	centroid=centroid=454Isotigs_contig_25670;seqs=1;;seqs=1;	3	3	3	>centroid=centroid=454Isotigs_contig_25670;seqs=1;;seqs=1;	1	3	3	3	12.2	12.2	12.2	33.232	296	296	1.21e-10	2020500000	144320000	0.00036398	0.036398		308	79;1245;3914	True;True;True	86;1332;4261	1862;1863;1864;1865;1866;1867;1868;1869;1870;1871;1872;1873;22018;73752;73753;73754;73755;73756;73757;73758;73759;73760;73761;73762;73763;73764;73765;73766;73767;73768;73769;73770;73771;73772;73773;73774;73775;73776;73777;73778;73779	1254;14603;48293;48294;48295;48296;48297;48298;48299;48300;48301	1254;14603;48297
centroid=centroid=454Isotigs_contig_25750;seqs=1;;seqs=1;	centroid=centroid=454Isotigs_contig_25750;seqs=1;;seqs=1;	29	29	29	>centroid=centroid=454Isotigs_contig_25750;seqs=1;;seqs=1;	1	29	29	29	19.4	19.4	19.4	218.72	2004	2004	1.26e-238	2841100000	44392000	0.000111958	0.0111958		309	170;192;281;283;288;302;396;407;435;641;969;1094;1116;1485;1486;1713;2172;2404;2693;2717;2771;3028;3459;3485;3530;3599;3609;3820;3938	True;True;True;True;True;True;True;True;True;True;True;True;True;True;True;True;True;True;True;True;True;True;True;True;True;True;True;True;True	182;204;301;303;308;322;421;433;461;675;1048;1176;1198;1587;1588;1827;2305;2546;2866;2891;2949;3320;3321;3785;3812;3860;3933;3943;4164;4286	3681;3682;3683;3684;3685;3686;3687;3688;3689;3690;3994;3995;3996;3997;3998;3999;4000;4001;4002;4003;4004;4005;4006;4007;4008;4009;4010;4011;4012;4013;4014;4015;4016;4017;4018;4019;4020;4021;5606;5607;5608;5609;5610;5611;5612;5613;5614;5615;5616;5617;5618;5619;5626;5627;5664;5665;5666;5667;5668;5669;5670;5671;5672;5673;5674;5675;5872;5873;5874;7484;7485;7486;7676;7677;7678;7679;7680;7681;7682;7683…	2664;2665;2666;2667;2668;2669;2670;2845;2846;2847;2848;2849;2850;2851;2852;2853;2854;2855;2856;2857;3836;3837;3838;3839;3840;3841;3842;3843;3849;3850;3872;3873;3874;3875;3981;4905;4906;5049;5050;5051;5052;5053;5054;5055;5056;5057;5313;5314;5315;5316;5317;5318;5319;5320;5321;7488;7489;7490;11437;12781;13104;13105;13106;13107;17891;17892;17893;17894;17895;17896;17897;17898;17899;17900;17901;20403;2…	2669;2854;3839;3850;3873;3981;4905;5049;5314;7490;11437;12781;13104;17892;17901;20411;25135;27964;31331;31867;32817;37133;42869;43295;44318;44829;44893;47443;48540	298;299;300		1011;1359;1637
centroid=centroid=454Isotigs_contig_25804;seqs=2;;seqs=1;	centroid=centroid=454Isotigs_contig_25804;seqs=2;;seqs=1;	2	2	2	>centroid=centroid=454Isotigs_contig_25804;seqs=2;;seqs=1;	1	2	2	2	9.1	9.1	9.1	42.499	383	383	4.28e-13	47047000	2476200	6.25e-06	0.000624507		310	502;612	True;True	530;644	9046;9047;9048;9049;9050;10599;10600;10601;10602;10603;10604;10605	6014;6015;7037;7038	6015;7037
centroid=centroid=454Isotigs_contig_25867;seqs=1;;seqs=1;	centroid=centroid=454Isotigs_contig_25867;seqs=1;;seqs=1;	1	1	1	>centroid=centroid=454Isotigs_contig_25867;seqs=1;;seqs=1;	1	1	1	1	1.7	1.7	1.7	103.37	896	896	8.81e-06	2946200	79627	2.01e-07	2.01e-05		311	817	TRUE	871	14259	9425	9425	301		853
centroid=centroid=454Isotigs_contig_25891;seqs=1;;seqs=1;	centroid=centroid=454Isotigs_contig_25891;seqs=1;;seqs=1;	42	42	42	>centroid=centroid=454Isotigs_contig_25891;seqs=1;;seqs=1;	1	42	42	42	47.5	47.5	47.5	114.67	1028	1028	0	112000000000	2327600000	0.00587029	0.587029		312	17;100;239;579;661;1057;1165;1178;1212;1316;1454;1468;1523;1541;1686;1706;1791;1984;2085;2086;2210;2244;2330;2335;2413;2463;2530;2576;2917;2982;2991;2992;2994;3241;3396;3403;3660;3661;3743;3766;3983;4280	True;True;True;True;True;True;True;True;True;True;True;True;True;True;True;True;True;True;True;True;True;True;True;True;True;True;True;True;True;True;True;True;True;True;True;True;True;True;True;True;True;True	18;109;258;259;609;698;1139;1249;1262;1297;1407;1555;1569;1570;1629;1647;1799;1819;1820;1906;2110;2111;2218;2219;2344;2345;2382;2383;2470;2475;2476;2555;2606;2687;2688;2738;3143;3245;3246;3258;3259;3260;3261;3264;3265;3266;3267;3559;3721;3728;3995;3996;4085;4110;4333;4334;4638;4639	276;277;278;279;280;281;282;283;284;285;286;287;288;289;290;291;292;293;294;295;296;2371;2372;2373;2374;2375;2376;2377;2378;2379;2380;2381;2382;2383;2384;2385;2386;2387;2388;2389;2390;2391;2392;2393;2394;2395;2396;2397;2398;2399;2400;2401;2402;2403;2404;2405;2406;2407;2408;2409;2410;2411;2412;2413;2414;2415;2416;2417;2418;2419;4960;4961;4962;4963;4964;4965;4966;4967;4968;4969;4970;4971;4972;4973;…	167;168;169;170;171;172;173;174;175;176;177;178;179;180;181;182;183;184;185;186;187;188;1695;1696;1697;1698;1699;1700;1701;1702;1703;1704;1705;1706;1707;1708;1709;1710;1711;1712;1713;1714;1715;1716;1717;1718;1719;1720;1721;1722;1723;1724;1725;1726;1727;1728;1729;1730;1731;1732;1733;3448;3449;3450;3451;3452;3453;3454;3455;3456;3457;3458;3459;3460;3461;3462;3463;3464;3465;3466;3467;3468;3469;3470;3…	178;1696;3471;6655;7580;12436;13562;13652;13985;15382;17640;17738;18251;18413;20100;20329;21068;23077;24253;24300;25585;25905;27111;27152;28049;28509;29201;29648;34830;36037;36185;36199;36309;40115;42121;42263;45588;45677;46787;47001;48984;52151	302;303;304;305;306;307;308;309;310;311;312;313;314		1;10;117;158;174;222;414;567;602;662;676;703;732
centroid=centroid=454Isotigs_contig_2598;seqs=2;;seqs=2;	centroid=centroid=454Isotigs_contig_2598;seqs=2;;seqs=2;	3	3	3	>centroid=centroid=454Isotigs_contig_2598;seqs=2;;seqs=2;	1	3	3	3	6.2	6.2	6.2	61.044	529	529	9.84e-12	49235000	1538600	3.88e-06	0.000388041		313	820;2041;4192	True;True;True	874;2171;4548	14265;14266;14267;14268;14269;14270;14271;14272;14273;36500;36501;36502;36503;78480;78481;78482;78483;78484;78485;78486	9430;9431;9432;23872;23873;51124;51125	9431;23872;51124
centroid=centroid=454Isotigs_contig_25994;seqs=1;;seqs=1;	centroid=centroid=454Isotigs_contig_25994;seqs=1;;seqs=1;	2	2	2	>centroid=centroid=454Isotigs_contig_25994;seqs=1;;seqs=1;	1	2	2	2	33.6	33.6	33.6	12.82	119	119	1.26e-16	124570000	41522000	0.00010472	0.010472		314	4129;4160	True;True	4485;4516	77566;77567;77568;77569;77570;77571;77572;77573;77574;77575;77945;77946;77947;77948;77949;77950;77951;77952;77953;77954;77955;77956;77957	50551;50552;50756;50757;50758;50759;50760	50551;50760	315;316		57;78
centroid=centroid=454Isotigs_contig_261700;seqs=1;;seqs=1;	centroid=centroid=454Isotigs_contig_261700;seqs=1;;seqs=1;	2	2	2	>centroid=centroid=454Isotigs_contig_261700;seqs=1;;seqs=1;	1	2	2	2	6.1	6.1	6.1	29.825	277	277	1.24e-18	74416000	4961100	1.25e-05	0.00125121		315	573;1342	True;True	603;1437	9977;9978;9979;9980;9981;9982;9983;9984;9985;9986;9987;9988;9989;9990;9991;9992;9993;24001;24002	6613;6614;6615;6616;6617;6618;6619;6620;6621;6622;6623;15922	6620;15922
centroid=centroid=454Isotigs_contig_26273;seqs=1;;seqs=1;	centroid=centroid=454Isotigs_contig_26273;seqs=1;;seqs=1;	2	2	2	>centroid=centroid=454Isotigs_contig_26273;seqs=1;;seqs=1;	1	2	2	2	7.4	7.4	7.4	37.624	325	325	1.52e-05	19425000	1079100	2.72e-06	0.000272153		316	1906;2606	True;True	2025;2773	33802;33803;46507;46508;46509	22094;30167	22094;30167
centroid=centroid=454Isotigs_contig_263;seqs=1;;seqs=1;	centroid=centroid=454Isotigs_contig_263;seqs=1;;seqs=1;	1	1	1	>centroid=centroid=454Isotigs_contig_263;seqs=1;;seqs=1;	1	1	1	1	7.9	7.9	7.9	9.8069	114	114	6.05e-07	3354400000	838600000	0.00211498	0.211498		317	2715	TRUE	2889	48928;48929;48930;48931;48932;48933;48934;48935;48936;48937;48938;48939;48940;48941;48942;48943;48944;48945;48946;48947;48948;48949;48950;48951;48952;48953;48954;48955;48956;48957;48958;48959;48960;48961;48962;48963;48964;48965;48966;48967;48968;48969;48970;48971;48972;48973;48974	31834;31835;31836;31837;31838;31839;31840;31841;31842;31843;31844;31845;31846;31847;31848;31849;31850;31851;31852;31853;31854;31855;31856;31857;31858;31859;31860;31861;31862;31863;31864;31865	31848
centroid=centroid=454Isotigs_contig_263455;seqs=1;;seqs=1;	centroid=centroid=454Isotigs_contig_263455;seqs=1;;seqs=1;	2	2	2	>centroid=centroid=454Isotigs_contig_263455;seqs=1;;seqs=1;	1	2	2	2	3.3	3.3	3.3	89.68	782	782	7.79e-06	18131000	518020	1.31e-06	0.000130647		318	2101;3581	True;True	2234;3915	37400;68149;68150;68151;68152;68153;68154;68155;68156	24422;44738;44739	24422;44738
centroid=centroid=454Isotigs_contig_2636;seqs=1;;seqs=1;	centroid=centroid=454Isotigs_contig_2636;seqs=1;;seqs=1;	3	3	3	>centroid=centroid=454Isotigs_contig_2636;seqs=1;;seqs=1;	1	3	3	3	9.1	9.1	9.1	43.629	386	386	9.11e-10	66181000	2877400	7.26e-06	0.000725691		319	2254;3808;3887	True;True;True	2393;4152;4233	40008;40009;40010;40011;40012;72165;72166;72167;72168;72169;73393;73394;73395;73396;73397	26140;47299;47300;47301;47302;47303;48030;48031	26140;47299;48031	317		16
centroid=centroid=454Isotigs_contig_26404;seqs=2;;seqs=1;	centroid=centroid=454Isotigs_contig_26404;seqs=2;;seqs=1;	2	2	2	>centroid=centroid=454Isotigs_contig_26404;seqs=2;;seqs=1;	1	2	2	2	1.9	1.9	1.9	145.48	1339	1339	6.84e-14	51920000	1018000	2.57e-06	0.000256743		320	1258;2741	True;True	1345;2917	22158;22159;22160;22161;22162;49471;49472;49473;49474;49475;49476	14664;14665;32177	14665;32177
centroid=centroid=454Isotigs_contig_26435;seqs=1;;seqs=1;	centroid=centroid=454Isotigs_contig_26435;seqs=1;;seqs=1;	4	4	4	>centroid=centroid=454Isotigs_contig_26435;seqs=1;;seqs=1;	1	4	4	4	27.9	27.9	27.9	18.004	172	172	9.55e-22	3608600000	257760000	0.00065008	0.065008		321	262;277;1334;3246	True;True;True;True	282;297;1426;3565	5304;5305;5306;5307;5543;5544;5545;5546;5547;5548;5549;5550;5551;5552;5553;5554;5555;5556;5557;5558;5559;5560;5561;5562;5563;5564;5565;5566;5567;5568;5569;5570;5571;5572;5573;5574;23742;61484;61485;61486;61487;61488;61489;61490;61491;61492;61493;61494;61495;61496;61497;61498;61499;61500;61501;61502;61503;61504;61505;61506;61507;61508;61509	3641;3642;3800;3801;3802;3803;3804;3805;3806;3807;3808;3809;3810;3811;3812;3813;3814;3815;3816;3817;3818;3819;15732;40136;40137;40138;40139;40140;40141;40142;40143;40144	3641;3806;15732;40138
centroid=centroid=454Isotigs_contig_264452;seqs=1;;seqs=1;	centroid=centroid=454Isotigs_contig_264452;seqs=1;;seqs=1;	3	3	3	>centroid=centroid=454Isotigs_contig_264452;seqs=1;;seqs=1;	1	3	3	3	20	20	20	19.715	175	175	1.32e-08	230330000	20939000	5.28e-05	0.00528089		322	1126;2275;3638	True;True;True	1208;2414;3973	19948;19949;19950;19951;19952;19953;19954;19955;19956;19957;19958;19959;19960;19961;19962;19963;19964;19965;19966;19967;40362;40363;68878;68879;68880;68881;68882;68883;68884;68885;68886;68887;68888;68889;68890;68891;68892;68893;68894;68895;68896;68897;68898;68899;68900	13185;13186;13187;26410;45325;45326;45327;45328	13185;26410;45327
centroid=centroid=454Isotigs_contig_26574;seqs=1;;seqs=1;;centroid=centroid=454Isotigs_contig_40341;seqs=1;;seqs=1;	centroid=centroid=454Isotigs_contig_26574;seqs=1;;seqs=1;	14;2	14;2	14;2	>centroid=centroid=454Isotigs_contig_26574;seqs=1;;seqs=1;	2	14	14	14	23	23	23	79.525	690	690;683	2.2e-109	4159700000	129990000	0.00032784	0.032784		323	380;545;861;1140;1185;1369;1672;1725;1726;1767;2401;2830;3577;3928	True;True;True;True;True;True;True;True;True;True;True;True;True;True	404;573;920;1223;1269;1465;1783;1839;1840;1882;2543;3013;3911;4276	7224;7225;7226;7227;7228;7229;7230;9534;9535;9536;9537;9538;9539;9540;9541;9542;9543;9544;9545;9546;9547;9548;9549;9550;9551;9552;9553;9554;9555;9556;9557;9558;14908;14909;14910;14911;14912;14913;14914;14915;14916;14917;14918;14919;14920;14921;14922;14923;14924;14925;20140;20141;20142;20143;20144;20145;20146;20147;20148;20149;20150;20151;20152;20153;20154;20796;20797;20798;20799;20800;20801;20802…	4755;6339;6340;6341;6342;6343;6344;6345;9873;9874;9875;9876;9877;9878;9879;9880;9881;13302;13303;13304;13305;13306;13307;13308;13309;13310;13311;13312;13682;13683;13684;13685;13686;13687;13688;13689;13690;13691;13692;16259;16260;16261;16262;16263;19989;20463;20464;20465;20466;20467;20468;20469;20470;20807;20808;20809;20810;20811;20812;20813;20814;20815;20816;20817;20818;20819;20820;27957;27958;33…	4755;6343;9875;13306;13692;16259;19989;20467;20470;20820;27958;33515;44733;48453	318;319		94;223
centroid=centroid=454Isotigs_contig_26652;seqs=1;;seqs=1;	centroid=centroid=454Isotigs_contig_26652;seqs=1;;seqs=1;	1	1	1	>centroid=centroid=454Isotigs_contig_26652;seqs=1;;seqs=1;	1	1	1	1	2.4	2.4	2.4	56.561	533	533	0.0016418	8347800	298140	7.52e-07	7.52e-05		324	332	TRUE	352	6422;6423;6424;6425;6426;6427	4310;4311	4310
centroid=centroid=454Isotigs_contig_2666;seqs=2;;seqs=1;	centroid=centroid=454Isotigs_contig_2666;seqs=2;;seqs=1;	4	4	4	>centroid=centroid=454Isotigs_contig_2666;seqs=2;;seqs=1;	1	4	4	4	22	22	22	22.466	205	205	2.59e-27	62051000	6894500	1.74e-05	0.00173882		325	127;638;1195;3641	True;True;True;True	138;672;1279;3976	2949;2950;2951;2952;2953;11158;20906;20907;20908;20909;20910;20911;20912;20913;20914;68926;68927	2167;2168;7446;13726;13727;13728;45342	2168;7446;13727;45342
centroid=centroid=454Isotigs_contig_26661;seqs=1;;seqs=1;;centroid=centroid=454Isotigs_contig_461648;seqs=1;;seqs=2;	centroid=centroid=454Isotigs_contig_26661;seqs=1;;seqs=1;	10;1	10;1	10;1	>centroid=centroid=454Isotigs_contig_26661;seqs=1;;seqs=1;	2	10	10	10	31.7	31.7	31.7	41.993	366	366;197	1.96e-92	1541200000	85621000	0.000215939	0.0215939		326	615;616;937;1055;1144;1188;3748;3767;4086;4092	True;True;True;True;True;True;True;True;True;True	647;648;1007;1137;1227;1272;4090;4111;4439;4446	10622;10623;10624;10625;10626;10627;10628;10629;10630;10631;16015;16016;16017;16018;16019;16020;16021;16022;16023;16024;16025;16026;16027;16028;16029;16030;16031;16032;16033;16034;16035;16036;16037;16038;16039;16040;16041;16042;18686;18687;18688;18689;18690;18691;18692;18693;18694;18695;18696;18697;18698;18699;18700;18701;18702;18703;18704;18705;18706;18707;18708;18709;18710;18711;18712;18713;187…	7046;7047;7048;10470;10471;10472;10473;10474;12411;12412;12413;12414;12415;12416;12417;12418;12419;12420;12421;12422;12423;12424;12425;12426;12427;12428;12429;13322;13323;13324;13697;13698;13699;46810;46811;46812;46813;46814;46815;46816;46817;46818;46819;46820;46821;46822;46823;47004;47005;47006;47007;47008;47009;47010;47011;47012;47013;47014;47015;47016;47017;47018;47019;47020;47021;50040;50041;…	7046;7048;10473;12429;13324;13699;46821;47011;50045;50194	320;321		17;185
centroid=centroid=454Isotigs_contig_2668;seqs=1;;seqs=1;	centroid=centroid=454Isotigs_contig_2668;seqs=1;;seqs=1;	13	13	13	>centroid=centroid=454Isotigs_contig_2668;seqs=1;;seqs=1;	1	13	13	13	23.7	23.7	23.7	48.291	469	469	0	169000000000	15354000000	0.0387234	3.87234		327	206;216;1039;1040;1081;1086;1419;1420;2458;2807;2896;3489;3490	True;True;True;True;True;True;True;True;True;True;True;True;True	219;231;232;1121;1122;1163;1168;1520;1521;2601;2987;2988;2989;3111;3112;3816;3817	4165;4166;4167;4168;4169;4170;4171;4172;4173;4174;4175;4176;4177;4178;4179;4180;4181;4182;4183;4184;4185;4186;4187;4188;4189;4190;4191;4192;4193;4194;4195;4196;4197;4198;4199;4200;4201;4202;4203;4204;4205;4206;4207;4208;4209;4210;4211;4212;4213;4214;4215;4216;4217;4218;4219;4220;4221;4222;4223;4224;4435;4436;4437;4438;4439;4440;4441;4442;4443;4444;4445;4446;4447;4448;4449;4450;4451;4452;18342;183…	2937;2938;2939;2940;2941;2942;2943;2944;2945;2946;2947;2948;2949;2950;2951;2952;2953;2954;2955;2956;2957;2958;2959;2960;2961;2962;2963;2964;2965;2966;2967;2968;2969;2970;2971;2972;2973;2974;2975;2976;2977;2978;2979;2980;2981;2982;2983;2984;2985;2986;2987;2988;2989;2990;2991;3125;3126;3127;3128;3129;3130;3131;3132;3133;3134;3135;12156;12157;12158;12159;12160;12161;12162;12163;12573;12574;12575;125…	2985;3126;12157;12162;12579;12631;16936;17033;28484;33245;34454;43325;43327	322;323;324;325;326;327;328;329;330;331		36;314;319;378;385;386;387;390;391;395
centroid=centroid=454Isotigs_contig_2678;seqs=1;;seqs=1;	centroid=centroid=454Isotigs_contig_2678;seqs=1;;seqs=1;	3	3	3	>centroid=centroid=454Isotigs_contig_2678;seqs=1;;seqs=1;	1	3	3	3	33.3	33.3	33.3	13.283	120	120	8.18e-17	296330000	42332000	0.000106763	0.0106763		328	1303;1457;2744	True;True;True	1393;1558;2920	23083;23084;23085;23086;23087;23088;23089;23090;23091;23092;23093;23094;23095;23096;26471;26472;26473;26474;26475;26476;49495;49496;49497;49498;49499;49500;49501;49502;49503;49504	15272;15273;15274;15275;15276;15277;15278;17646;17647;17648;17649;17650;17651;32186;32187;32188;32189	15278;17646;32189	332		113
centroid=centroid=454Isotigs_contig_26802;seqs=1;;seqs=1;	centroid=centroid=454Isotigs_contig_26802;seqs=1;;seqs=1;	1	1	1	>centroid=centroid=454Isotigs_contig_26802;seqs=1;;seqs=1;	1	1	1	1	5.3	5.3	5.3	27.214	246	246	0.0023528	104730000	6982000	1.76e-05	0.00176089		329	142	TRUE	154	3205;3206;3207;3208;3209;3210;3211;3212;3213;3214;3215;3216	2306;2307	2307
centroid=centroid=454Isotigs_contig_269;seqs=1;;seqs=1;	centroid=centroid=454Isotigs_contig_269;seqs=1;;seqs=1;	8	8	8	>centroid=centroid=454Isotigs_contig_269;seqs=1;;seqs=1;	1	8	8	8	39.6	39.6	39.6	28.795	285	285	5.04e-119	10512000000	1752000000	0.00441861	0.441861		330	556;1214;1215;1247;1248;1797;2711;3539	True;True;True;True;True;True;True;True	584;1299;1300;1334;1335;1912;2885;3869	9630;9631;9632;9633;9634;9635;9636;9637;9638;9639;9640;9641;9642;9643;9644;9645;9646;9647;9648;9649;9650;9651;9652;9653;9654;21305;21306;21307;21308;21309;21310;21311;21312;21313;21314;21315;21316;21317;21318;21319;21320;21321;21322;21323;21324;21325;21326;21327;21328;21329;21330;21331;21332;21333;21334;21335;21336;22021;22022;22023;22024;22025;22026;22027;22028;22029;22030;22031;22032;22033;2203…	6389;6390;6391;6392;6393;6394;13992;13993;13994;13995;13996;13997;13998;13999;14000;14001;14002;14003;14004;14005;14605;14606;14607;14608;14609;14610;14611;14612;14613;14614;14615;14616;14617;14618;14619;21094;21095;21096;21097;21098;21099;21100;21101;21102;21103;21104;21105;21106;21107;21108;21109;21110;21111;21112;21113;21114;21115;21116;21117;21118;21119;21120;21121;21122;21123;21124;21125;211…	6389;14001;14005;14606;14618;21099;31762;44394	333;334		177;188
centroid=centroid=454Isotigs_contig_2692;seqs=1;;seqs=1;	centroid=centroid=454Isotigs_contig_2692;seqs=1;;seqs=1;	5	2	2	>centroid=centroid=454Isotigs_contig_2692;seqs=1;;seqs=1;	1	5	2	2	22	10.1	10.1	36.515	337	337	1.63e-18	86940000	4347000	1.1e-05	0.00109633		331	1152;1249;2391;3432;4043	False;True;False;False;True	1235;1336;2533;3757;4396	20378;20379;20380;20381;20382;20383;20384;20385;20386;20387;20388;20389;20390;20391;20392;20393;20394;20395;20396;20397;20398;20399;20400;22046;22047;22048;22049;42623;42624;42625;42626;42627;42628;42629;42630;42631;42632;42633;42634;42635;42636;42637;42638;42639;42640;42641;65296;65297;75954;75955;75956;75957;75958;75959;75960;75961	13470;13471;13472;13473;13474;13475;13476;13477;14620;27864;27865;42652;49560;49561;49562;49563;49564	13475;14620;27864;42652;49563	335		231
centroid=centroid=454Isotigs_contig_27174;seqs=1;;seqs=1;	centroid=centroid=454Isotigs_contig_27174;seqs=1;;seqs=1;	2	2	2	>centroid=centroid=454Isotigs_contig_27174;seqs=1;;seqs=1;	1	2	2	2	11.4	11.4	11.4	20.422	185	185	9.75e-07	110530000	10048000	2.53e-05	0.00253414		332	1285;3883	True;True	1372;4229	22548;22549;22550;22551;22552;22553;22554;22555;22556;22557;73338;73339;73340;73341;73342;73343;73344;73345;73346;73347;73348	14901;14902;14903;14904;47990;47991;47992;47993;47994;47995	14902;47992
centroid=centroid=454Isotigs_contig_272304;seqs=1;;seqs=1;	centroid=centroid=454Isotigs_contig_272304;seqs=1;;seqs=1;	2	2	2	>centroid=centroid=454Isotigs_contig_272304;seqs=1;;seqs=1;	1	2	2	2	5.2	5.2	5.2	50.842	439	439	2.5e-06	55141000	2042300	5.15e-06	0.000515076		333	715;2773	True;True	756;2951	12572;12573;12574;12575;12576;12577;50208;50209;50210;50211;50212;50213	8393;32821	8393;32821
centroid=centroid=454Isotigs_contig_272613;seqs=1;;seqs=1;	centroid=centroid=454Isotigs_contig_272613;seqs=1;;seqs=1;	2	2	2	>centroid=centroid=454Isotigs_contig_272613;seqs=1;;seqs=1;	1	2	2	2	10.5	10.5	10.5	20.619	181	181	4.44e-10	350630000	58438000	0.000147383	0.0147383		334	743;2165	True;True	786;2298	12959;12960;12961;12962;12963;12964;12965;12966;12967;12968;12969;12970;12971;12972;12973;12974;12975;12976;12977;12978;12979;12980;12981;12982;12983;12984;12985;12986;12987;12988;12989;12990;12991;12992;12993;12994;12995;12996;12997;12998;12999;38378	8590;8591;8592;8593;8594;8595;8596;8597;8598;8599;8600;8601;8602;8603;8604;8605;8606;8607;25096	8590;25096
centroid=centroid=454Isotigs_contig_273;seqs=1;;seqs=1;;centroid=centroid=454Isotigs_contig_274;seqs=1;;seqs=1;	centroid=centroid=454Isotigs_contig_273;seqs=1;;seqs=1;	6;1	6;1	6;1	>centroid=centroid=454Isotigs_contig_273;seqs=1;;seqs=1;	2	6	6	6	19.2	19.2	19.2	27.091	276	276;99	1.97e-51	2446300000	188170000	0.000474572	0.0474572		335	261;522;694;2440;3109;4021	True;True;True;True;True;True	281;550;731;732;2582;3422;3423;4373	5299;5300;5301;5302;5303;9245;9246;9247;9248;9249;9250;9251;9252;9253;9254;9255;9256;12144;12145;12146;12147;12148;12149;12150;12151;12152;12153;12154;43345;43346;43347;43348;58974;58975;58976;58977;58978;58979;58980;58981;58982;58983;58984;58985;58986;58987;58988;58989;58990;58991;58992;58993;58994;58995;58996;58997;58998;58999;59000;75590;75591;75592;75593;75594;75595;75596;75597;75598;75599;75…	3637;3638;3639;3640;6140;6141;6142;6143;6144;6145;6146;6147;6148;6149;8070;8071;8072;8073;8074;8075;8076;8077;8078;28240;28241;28242;38607;38608;38609;38610;38611;38612;38613;38614;38615;38616;38617;38618;38619;38620;38621;38622;49337;49338;49339;49340;49341;49342;49343;49344	3639;6140;8070;28242;38621;49341	336;337		70;273
centroid=centroid=454Isotigs_contig_27370;seqs=1;;seqs=1;	centroid=centroid=454Isotigs_contig_27370;seqs=1;;seqs=1;	4	4	4	>centroid=centroid=454Isotigs_contig_27370;seqs=1;;seqs=1;	1	4	4	4	16.7	16.7	16.7	38.757	348	348	8.8e-27	170810000	10048000	2.53e-05	0.00253414		336	284;1717;4023;4321	True;True;True;True	304;1831;4375;4680	5628;5629;5630;31006;31007;31008;31009;31010;31011;31012;31013;75615;75616;75617;75618;75619;75620;75621;75622;80717;80718;80719;80720;80721;80722;80723;80724;80725;80726	3851;20419;49351;49352;49353;49354;49355;52570;52571;52572	3851;20419;49353;52572	338		48
centroid=centroid=454Isotigs_contig_2744;seqs=1;;seqs=1;	centroid=centroid=454Isotigs_contig_2744;seqs=1;;seqs=1;	14	14	14	>centroid=centroid=454Isotigs_contig_2744;seqs=1;;seqs=1;	1	14	14	14	90.4	90.4	90.4	12.874	115	115	0	28700000000	3587500000	0.00904781	0.904781		337	1290;1291;1403;1534;1535;1575;2176;3004;3116;3354;3480;3680;3681;4088	True;True;True;True;True;True;True;True;True;True;True;True;True;True	1377;1378;1501;1502;1503;1640;1641;1681;2310;3283;3284;3430;3679;3806;4016;4017;4441	22577;22578;22579;22580;22581;22582;22583;22584;22585;22586;22587;22588;22589;22590;22591;22592;22593;22594;22595;22596;22597;22598;22599;22600;22601;22602;22603;22604;22605;22606;22607;22608;22609;22610;22611;22612;22613;22614;22615;22616;22617;22618;22619;22620;22621;22622;22623;22624;22625;22626;22627;22628;22629;22630;22631;22632;22633;22634;22635;22636;22637;22638;22639;22640;22641;22642;226…	14912;14913;14914;14915;14916;14917;14918;14919;14920;14921;14922;14923;14924;14925;14926;14927;14928;14929;14930;14931;14932;14933;14934;14935;14936;14937;14938;14939;14940;14941;14942;14943;14944;14945;14946;14947;14948;14949;14950;14951;14952;14953;14954;14955;14956;14957;14958;14959;14960;14961;14962;14963;14964;14965;14966;14967;14968;14969;14970;14971;14972;14973;14974;14975;14976;14977;149…	15019;15021;16633;18347;18356;18692;25146;36565;38701;41739;43204;45950;45974;50082	339;340;341		5;44;52
centroid=centroid=454Isotigs_contig_27483;seqs=1;;seqs=1;	centroid=centroid=454Isotigs_contig_27483;seqs=1;;seqs=1;	1	1	1	>centroid=centroid=454Isotigs_contig_27483;seqs=1;;seqs=1;	1	1	1	1	4.1	4.1	4.1	45.943	412	412	4.7e-22	41966000	2468600	6.23e-06	0.00062259		338	2184	TRUE	2318	38739;38740;38741;38742;38743;38744;38745;38746;38747;38748;38749	25317;25318;25319;25320	25320
centroid=centroid=454Isotigs_contig_27726;seqs=1;;seqs=1;	centroid=centroid=454Isotigs_contig_27726;seqs=1;;seqs=1;	7	5	5	>centroid=centroid=454Isotigs_contig_27726;seqs=1;;seqs=1;	1	7	5	5	31.1	25.2	25.2	32.463	286	286	8.63e-56	384630000	21369000	5.39e-05	0.00538934		339	80;247;621;2000;3356;3618;4269	True;True;False;False;True;True;True	87;267;654;655;2129;3681;3953;4627	1874;1875;1876;1877;5081;5082;10676;10677;10678;10679;10680;10681;10682;10683;10684;10685;10686;10687;10688;10689;10690;10691;10692;10693;10694;10695;10696;10697;10698;10699;10700;10701;10702;10703;10704;10705;10706;10707;10708;10709;10710;10711;10712;10713;10714;10715;10716;10717;10718;10719;10720;10721;10722;10723;10724;10725;10726;10727;10728;10729;10730;10731;10732;10733;10734;10735;35736;638…	1255;3525;7071;7072;7073;7074;7075;7076;7077;7078;7079;7080;7081;7082;7083;7084;7085;7086;7087;7088;7089;7090;7091;7092;7093;7094;7095;7096;7097;7098;7099;7100;7101;7102;7103;7104;7105;7106;7107;7108;7109;7110;7111;7112;7113;7114;7115;23279;41777;41778;41779;41780;41781;41782;41783;41784;41785;41786;45215;45216;45217;45218;45219;45220;51959;51960;51961;51962;51963;51964;51965;51966;51967;51968;51…	1255;3525;7109;23279;41785;45215;51960	206;342		172;261
centroid=centroid=454Isotigs_contig_277362;seqs=1;;seqs=1;	centroid=centroid=454Isotigs_contig_277362;seqs=1;;seqs=1;	2	2	2	>centroid=centroid=454Isotigs_contig_277362;seqs=1;;seqs=1;	1	2	2	2	7.7	7.7	7.7	29.212	260	260	1.68e-07	118130000	7875200	1.99e-05	0.00198615		340	1645;4124	True;True	1754;4480	29408;29409;29410;29411;29412;29413;77492;77493;77494;77495;77496;77497;77498;77499;77500;77501;77502;77503	19328;50525;50526;50527;50528;50529;50530;50531	19328;50528	343		151
centroid=centroid=454Isotigs_contig_2775;seqs=1;;seqs=1;	centroid=centroid=454Isotigs_contig_2775;seqs=1;;seqs=1;	1	1	1	>centroid=centroid=454Isotigs_contig_2775;seqs=1;;seqs=1;	1	1	1	1	1.7	1.7	1.7	59.62	572	572	0.0014068	15283000	764160	1.93e-06	0.000192724		341	2479	TRUE	2623	43926;43927;43928;43929;43930;43931;43932;43933;43934	28609;28610	28610	344;345		1;9
centroid=centroid=454Isotigs_contig_27801;seqs=1;;seqs=1;	centroid=centroid=454Isotigs_contig_27801;seqs=1;;seqs=1;	1	1	1	>centroid=centroid=454Isotigs_contig_27801;seqs=1;;seqs=1;	1	1	1	1	5	5	5	22.773	200	200	0.00039389	91626000	7635500	1.93e-05	0.0019257		342	709	TRUE	750	12509;12510;12511;12512;12513;12514;12515;12516;12517;12518;12519;12520;12521	8356;8357;8358;8359;8360;8361;8362;8363	8359	346		39
centroid=centroid=454Isotigs_contig_27819;seqs=1;;seqs=1;;centroid=centroid=454Isotigs_contig_20535;seqs=1;;seqs=1;	centroid=centroid=454Isotigs_contig_27819;seqs=1;;seqs=1;	4;1	4;1	4;1	>centroid=centroid=454Isotigs_contig_27819;seqs=1;;seqs=1;	2	4	4	4	13.8	13.8	13.8	39.733	355	355;114	1.35e-11	143360000	6516500	1.64e-05	0.00164349		343	534;559;2327;3583	True;True;True;True	562;587;2467;3917	9378;9379;9380;9381;9382;9383;9384;9385;9386;9387;9388;9661;9662;9663;9664;9665;9666;41352;41353;41354;41355;41356;41357;41358;41359;41360;41361;68181;68182;68183	6215;6216;6217;6218;6219;6220;6398;6399;27088;27089;44751	6219;6399;27089;44751
centroid=centroid=454Isotigs_contig_27822;seqs=1;;seqs=1;	centroid=centroid=454Isotigs_contig_27822;seqs=1;;seqs=1;	1	1	1	>centroid=centroid=454Isotigs_contig_27822;seqs=1;;seqs=1;	1	1	1	1	10.1	10.1	10.1	16.71	148	148	1.37e-07	8509300	1063700	2.68e-06	0.000268269		344	301	TRUE	321	5865;5866;5867;5868;5869;5870;5871	3977;3978;3979;3980	3979
centroid=centroid=454Isotigs_contig_27992;seqs=1;;seqs=1;	centroid=centroid=454Isotigs_contig_27992;seqs=1;;seqs=1;	1	1	1	>centroid=centroid=454Isotigs_contig_27992;seqs=1;;seqs=1;	1	1	1	1	12	12	12	14.675	133	133	0.0001764	21059000	2105900	5.31e-06	0.000531116		345	3453	TRUE	3778	65573;65574;65575	42796;42797;42798	42798
centroid=centroid=454Isotigs_contig_2801;seqs=1;;seqs=1;	centroid=centroid=454Isotigs_contig_2801;seqs=1;;seqs=1;	1	1	1	>centroid=centroid=454Isotigs_contig_2801;seqs=1;;seqs=1;	1	1	1	1	2.1	2.1	2.1	76.307	670	670	9.74e-10	29834000	877460	2.21e-06	0.000221299		346	1268	TRUE	1355	22259;22260;22261;22262;22263	14718	14718
centroid=centroid=454Isotigs_contig_2802;seqs=1;;seqs=1;	centroid=centroid=454Isotigs_contig_2802;seqs=1;;seqs=1;	1	1	1	>centroid=centroid=454Isotigs_contig_2802;seqs=1;;seqs=1;	1	1	1	1	2.3	2.3	2.3	57.381	512	512	8.75e-05	67700000	2820800	7.11e-06	0.000711416		347	2559	TRUE	2721	45524;45525;45526;45527;45528;45529;45530;45531;45532;45533;45534	29547;29548;29549;29550;29551;29552	29552
centroid=centroid=454Isotigs_contig_28124;seqs=1;;seqs=1;	centroid=centroid=454Isotigs_contig_28124;seqs=1;;seqs=1;	1	1	1	>centroid=centroid=454Isotigs_contig_28124;seqs=1;;seqs=1;	1	1	1	1	5.2	5.2	5.2	35.108	327	327	3.95e-06	30736000	1707600	4.31e-06	0.000430663		348	3768	TRUE	4112	71621;71622;71623;71624;71625	47022;47023	47023
centroid=centroid=454Isotigs_contig_28132;seqs=1;;seqs=1;	centroid=centroid=454Isotigs_contig_28132;seqs=1;;seqs=1;	1	1	1	>centroid=centroid=454Isotigs_contig_28132;seqs=1;;seqs=1;	1	1	1	1	3.9	3.9	3.9	40.846	388	388	4.6e-14	6131300	278700	7.03e-07	7.03e-05		349	1499	TRUE	1603	27109;27110	18031	18031
centroid=centroid=454Isotigs_contig_281714;seqs=1;;seqs=1;	centroid=centroid=454Isotigs_contig_281714;seqs=1;;seqs=1;	1	1	1	>centroid=centroid=454Isotigs_contig_281714;seqs=1;;seqs=1;	1	1	1	1	3.1	3.1	3.1	44.214	381	381	0.00011618	27468000	1248500	3.15e-06	0.000314876		350	1598	TRUE	1704	28610;28611;28612;28613;28614;28615;28616;28617;28618;28619;28620	18893;18894;18895;18896;18897;18898	18898
centroid=centroid=454Isotigs_contig_2836;seqs=1;;seqs=1;	centroid=centroid=454Isotigs_contig_2836;seqs=1;;seqs=1;	5	5	5	>centroid=centroid=454Isotigs_contig_2836;seqs=1;;seqs=1;	1	5	5	5	21.1	21.1	21.1	30.884	280	280	1.28e-23	246730000	18979000	4.79e-05	0.00478658		351	91;1368;1803;3733;4034	True;True;True;True;True	100;1464;1918;4073;4387	2259;2260;2261;2262;2263;2264;2265;2266;2267;2268;2269;2270;24493;24494;24495;24496;24497;24498;24499;24500;24501;24502;24503;24504;24505;24506;24507;24508;32343;32344;32345;32346;32347;32348;70997;70998;70999;71000;71001;71002;71003;71004;75782;75783;75784;75785;75786;75787;75788;75789;75790;75791;75792;75793;75794;75795	1622;1623;1624;1625;1626;1627;16250;16251;16252;16253;16254;16255;16256;16257;16258;21233;21234;46680;46681;46682;46683;46684;46685;49466;49467;49468;49469	1622;16257;21234;46683;49468
centroid=centroid=454Isotigs_contig_28471;seqs=1;;seqs=1;	centroid=centroid=454Isotigs_contig_28471;seqs=1;;seqs=1;	1	1	1	>centroid=centroid=454Isotigs_contig_28471;seqs=1;;seqs=1;	1	1	1	1	1.9	1.9	1.9	74.559	672	672	0.00043742	41532000	1432100	3.61e-06	0.000361181		352	3684	TRUE	4020	69924;69925;69926;69927;69928;69929;69930;69931;69932	45993;45994;45995;45996	45994
centroid=centroid=454Isotigs_contig_2855;seqs=1;;seqs=1;	centroid=centroid=454Isotigs_contig_2855;seqs=1;;seqs=1;	5	5	5	>centroid=centroid=454Isotigs_contig_2855;seqs=1;;seqs=1;	1	5	5	5	19.6	19.6	19.6	33.366	296	296	1.33e-23	723390000	72339000	0.000182442	0.0182442		353	762;1310;2316;2844;3375	True;True;True;True;True	806;1401;2456;3032;3700	13247;13248;13249;13250;13251;13252;13253;13254;13255;13256;13257;13258;13259;13260;23222;23223;23224;23225;23226;23227;23228;23229;23230;23231;23232;23233;23234;23235;23236;23237;23238;23239;41198;41199;41200;41201;41202;41203;41204;41205;41206;41207;41208;41209;41210;41211;41212;41213;41214;41215;41216;51519;51520;51521;51522;64164;64165;64166;64167;64168;64169;64170	8769;8770;8771;8772;8773;15358;15359;15360;15361;15362;27025;27026;27027;27028;27029;27030;27031;33601;41930	8772;15362;27028;33601;41930	347;348;349		82;87;253
centroid=centroid=454Isotigs_contig_28558;seqs=1;;seqs=1;	centroid=centroid=454Isotigs_contig_28558;seqs=1;;seqs=1;	1	1	1	>centroid=centroid=454Isotigs_contig_28558;seqs=1;;seqs=1;	1	1	1	1	0.8	0.8	0.8	209.11	1856	1856	5.06e-06	1385900	15749	3.97e-08	3.97e-06		354	914	TRUE	979	15594	10217	10217
centroid=centroid=454Isotigs_contig_2858;seqs=1;;seqs=1;	centroid=centroid=454Isotigs_contig_2858;seqs=1;;seqs=1;	11	11	11	>centroid=centroid=454Isotigs_contig_2858;seqs=1;;seqs=1;	1	11	11	11	39.8	39.8	39.8	35.366	314	314	5.3e-89	8903600000	556470000	0.00140344	0.140344		355	493;752;1029;1376;1877;2003;2151;3094;3786;4036;4224	True;True;True;True;True;True;True;True;True;True;True	521;795;1111;1474;1996;2132;2284;3407;4130;4389;4581	8949;8950;8951;8952;8953;8954;8955;8956;8957;8958;8959;8960;8961;8962;8963;8964;8965;8966;8967;8968;8969;8970;8971;8972;8973;8974;8975;8976;8977;8978;8979;8980;8981;8982;8983;13074;13075;13076;13077;13078;13079;13080;13081;13082;13083;13084;13085;13086;13087;13088;13089;13090;13091;13092;13093;13094;13095;13096;13097;13098;13099;13100;13101;13102;13103;13104;13105;13106;13107;13108;13109;13110;13…	5954;5955;5956;5957;5958;5959;5960;5961;5962;5963;5964;5965;5966;5967;5968;5969;5970;5971;5972;5973;5974;5975;5976;8663;8664;8665;8666;8667;8668;8669;8670;8671;8672;8673;8674;8675;8676;8677;8678;8679;8680;8681;8682;8683;8684;8685;12102;12103;12104;12105;12106;12107;16343;16344;16345;21794;23294;23295;23296;23297;23298;23299;23300;23301;23302;23303;23304;23305;23306;23307;23308;23309;23310;23311;2…	5972;8682;12105;16344;21794;23313;25020;38410;47142;49490;51569	350;351		155;198
centroid=centroid=454Isotigs_contig_28685;seqs=1;;seqs=1;	centroid=centroid=454Isotigs_contig_28685;seqs=1;;seqs=1;	3	3	3	>centroid=centroid=454Isotigs_contig_28685;seqs=1;;seqs=1;	1	3	3	3	4.2	4.2	4.2	107.3	955	955	7.98e-14	30050000	682950	1.72e-06	0.000172243		356	1090;2489;3584	True;True;True	1172;2634;3918	19258;19259;19260;19261;19262;44000;44001;44002;44003;44004;44005;44006;44007;68184	12745;12746;12747;28647;28648;28649;28650;44752	12746;28649;44752	352		772
centroid=centroid=454Isotigs_contig_2883;seqs=1;;seqs=1;	centroid=centroid=454Isotigs_contig_2883;seqs=1;;seqs=1;	1	1	1	>centroid=centroid=454Isotigs_contig_2883;seqs=1;;seqs=1;	1	1	1	1	4.5	4.5	4.5	33.443	290	290	0.0016389	37679000	2216400	5.59e-06	0.000558984		357	4131	TRUE	4487	77582;77583;77584;77585;77586;77587;77588	50555;50556;50557	50555
centroid=centroid=454Isotigs_contig_28902;seqs=1;;seqs=3;	centroid=centroid=454Isotigs_contig_28902;seqs=1;;seqs=3;	3	3	3	>centroid=centroid=454Isotigs_contig_28902;seqs=1;;seqs=3;	1	3	3	3	30.9	30.9	30.9	16.865	149	149	9.59e-64	1015500000	112830000	0.000284561	0.0284561		358	54;710;3886	True;True;True	61;751;4232	1275;1276;1277;1278;1279;1280;1281;1282;1283;1284;1285;1286;1287;1288;1289;1290;1291;1292;1293;1294;1295;1296;1297;1298;1299;12522;12523;12524;12525;12526;12527;12528;12529;12530;12531;12532;12533;12534;12535;12536;12537;12538;12539;73391;73392	819;820;821;822;823;824;825;826;827;828;829;830;831;832;833;834;835;836;837;838;839;840;841;842;8364;8365;8366;8367;8368;8369;8370;8371;8372;8373;8374;8375;8376;8377;8378;48029	824;8377;48029
centroid=centroid=454Isotigs_contig_28994;seqs=1;;seqs=1;	centroid=centroid=454Isotigs_contig_28994;seqs=1;;seqs=1;	7	7	7	>centroid=centroid=454Isotigs_contig_28994;seqs=1;;seqs=1;	1	7	7	7	66	66	66	17.396	156	156	7.31e-160	9498400000	949840000	0.00239553	0.239553		359	84;760;783;1878;2893;3027;3474	True;True;True;True;True;True;True	91;803;804;828;1997;3106;3107;3319;3800	1922;1923;1924;1925;1926;1927;1928;1929;1930;1931;1932;1933;1934;1935;1936;1937;1938;1939;1940;1941;1942;1943;1944;1945;1946;1947;1948;1949;1950;1951;1952;1953;1954;1955;1956;1957;1958;1959;1960;13184;13185;13186;13187;13188;13189;13190;13191;13192;13193;13194;13195;13196;13197;13198;13199;13200;13201;13202;13203;13204;13205;13206;13207;13208;13209;13210;13211;13212;13213;13214;13215;13216;13217;…	1281;1282;1283;1284;1285;1286;1287;1288;1289;1290;1291;1292;1293;1294;1295;1296;1297;1298;1299;1300;1301;1302;1303;1304;1305;1306;1307;1308;1309;1310;1311;1312;1313;1314;1315;1316;1317;1318;1319;1320;1321;1322;8715;8716;8717;8718;8719;8720;8721;8722;8723;8724;8725;8726;8727;8728;8729;8730;8731;8732;8733;8734;8735;8736;8737;8738;8739;8740;8741;8742;8743;8744;8745;8746;8747;8748;8749;8750;8751;8752…	1288;8749;8914;21819;34415;37127;43190	353;354;355;356		19;127;138;149
centroid=centroid=454Isotigs_contig_29148;seqs=1;;seqs=1;	centroid=centroid=454Isotigs_contig_29148;seqs=1;;seqs=1;	3	3	3	>centroid=centroid=454Isotigs_contig_29148;seqs=1;;seqs=1;	1	3	3	3	9.7	9.7	9.7	52.37	475	475	4.3e-18	49904000	1996200	5.03e-06	0.000503449		360	764;892;1020	True;True;True	808;954;1102	13270;13271;13272;13273;13274;13275;13276;13277;15307;15308;15309;18056;18057;18058;18059	8777;8778;8779;8780;10074;11994;11995;11996;11997;11998	8778;10074;11998	357		49
centroid=centroid=454Isotigs_contig_291505;seqs=1;;seqs=2;	centroid=centroid=454Isotigs_contig_291505;seqs=1;;seqs=2;	6	6	6	>centroid=centroid=454Isotigs_contig_291505;seqs=1;;seqs=2;	1	6	6	6	18.1	18.1	18.1	58.33	547	547	1.7e-90	1388300000	99167000	0.000250103	0.0250103		361	437;1093;1763;2780;3009;4142	True;True;True;True;True;True	463;1175;1878;2958;3292;3293;4498	8124;8125;8126;19315;19316;19317;19318;19319;19320;19321;19322;19323;19324;19325;19326;19327;19328;19329;19330;19331;19332;31688;31689;31690;31691;31692;31693;31694;31695;31696;31697;31698;31699;31700;31701;31702;31703;31704;31705;31706;31707;31708;31709;31710;31711;50306;50307;50308;50309;50310;50311;50312;50313;50314;50315;50316;50317;50318;50319;50320;50321;56215;56216;56217;56218;56219;56220;…	5352;5353;5354;5355;12772;12773;12774;12775;12776;12777;12778;12779;12780;20759;20760;20761;20762;20763;20764;20765;20766;20767;20768;20769;20770;20771;20772;20773;20774;20775;32909;32910;32911;32912;32913;32914;32915;32916;32917;32918;32919;36770;36771;36772;36773;36774;36775;36776;36777;36778;36779;36780;36781;36782;36783;36784;36785;36786;36787;36788;36789;50601;50602;50603;50604	5353;12774;20764;32915;36779;50601
centroid=centroid=454Isotigs_contig_29171;seqs=1;;seqs=1;	centroid=centroid=454Isotigs_contig_29171;seqs=1;;seqs=1;	9	9	6	>centroid=centroid=454Isotigs_contig_29171;seqs=1;;seqs=1;	1	9	9	6	15.9	15.9	11.3	64.088	577	577	2.03e-62	2449900000	90738000	0.000228845	0.0228845		362	956;2266;2804;3285;3353;3495;3579;3845;4316	True;True;True;True;True;True;True;True;True	1035;2405;2982;3604;3678;3823;3913;4191;4675	16890;16891;16892;16893;16894;16895;16896;16897;16898;16899;16900;16901;16902;16903;16904;16905;16906;16907;16908;16909;16910;16911;16912;16913;16914;40193;40194;40195;40196;40197;40198;40199;40200;40201;40202;40203;40204;40205;40206;40207;40208;40209;40210;40211;40212;40213;40214;40215;40216;40217;50688;50689;50690;50691;50692;50693;50694;50695;50696;50697;50698;50699;50700;50701;62223;62224;622…	11339;11340;11341;11342;11343;11344;11345;11346;11347;11348;11349;11350;11351;11352;26255;26256;26257;26258;26259;26260;26261;26262;26263;26264;26265;26266;26267;26268;26269;26270;26271;26272;26273;26274;33146;33147;40580;41737;41738;43832;43833;43834;44736;47692;47693;47694;52542;52543;52544;52545;52546;52547;52548;52549;52550;52551;52552;52553;52554;52555;52556;52557;52558;52559;52560	11343;26257;33147;40580;41738;43833;44736;47694;52549	358;359;360		116;179;426
centroid=centroid=454Isotigs_contig_29173;seqs=1;;seqs=1;	centroid=centroid=454Isotigs_contig_29173;seqs=1;;seqs=1;	7	5	5	>centroid=centroid=454Isotigs_contig_29173;seqs=1;;seqs=1;	1	7	5	5	34.1	27.7	27.7	24.53	220	220	9.46e-84	1392800000	116070000	0.000292733	0.0292733		363	642;1352;1595;2266;2465;2803;3285	True;True;True;False;True;True;False	676;1447;1701;2405;2608;2981;3604	11228;11229;11230;11231;11232;11233;11234;11235;11236;11237;11238;11239;11240;11241;11242;11243;11244;11245;11246;11247;11248;11249;11250;11251;24287;24288;24289;24290;24291;24292;24293;24294;24295;24296;24297;24298;24299;24300;24301;24302;24303;24304;24305;24306;24307;24308;24309;24310;28570;28571;28572;28573;28574;28575;28576;28577;28578;28579;28580;28581;28582;28583;28584;28585;28586;28587;285…	7491;7492;7493;7494;7495;7496;7497;7498;7499;7500;7501;7502;7503;7504;7505;7506;7507;7508;16129;16130;16131;16132;16133;16134;16135;16136;16137;16138;16139;18884;18885;18886;26255;26256;26257;26258;26259;26260;26261;26262;26263;26264;26265;26266;26267;26268;26269;26270;26271;26272;26273;26274;28519;28520;33145;40580	7504;16130;18885;26257;28520;33145;40580	361;362;363		91;185;190
centroid=centroid=454Isotigs_contig_29289;seqs=1;;seqs=2;	centroid=centroid=454Isotigs_contig_29289;seqs=1;;seqs=2;	1	1	1	>centroid=centroid=454Isotigs_contig_29289;seqs=1;;seqs=2;	1	1	1	1	3.2	3.2	3.2	51.073	442	442	3.02e-15	1727700	69109	1.74e-07	1.74e-05		364	3204	TRUE	3521	60854;60855;60856	39765;39766;39767	39765
centroid=centroid=454Isotigs_contig_29423;seqs=1;;seqs=1;	centroid=centroid=454Isotigs_contig_29423;seqs=1;;seqs=1;	4	4	4	>centroid=centroid=454Isotigs_contig_29423;seqs=1;;seqs=1;	1	4	4	4	3.6	3.6	3.6	157.15	1425	1425	2.87e-12	111420000	1921100	4.85e-06	0.000484509		365	859;935;2068;4213	True;True;True;True	918;1005;2201;4569	14898;14899;14900;14901;14902;14903;14904;14905;16006;16007;16008;16009;16010;16011;16012;16013;36886;36887;36888;78960;78961;78962;78963;78964;78965;78966	9870;9871;10466;10467;10468;24063;51507;51508;51509;51510	9870;10467;24063;51510	364		112
centroid=centroid=454Isotigs_contig_29426;seqs=1;;seqs=1;	centroid=centroid=454Isotigs_contig_29426;seqs=1;;seqs=1;	5	5	5	>centroid=centroid=454Isotigs_contig_29426;seqs=1;;seqs=1;	1	5	5	5	3.2	3.2	3.2	235.76	2129	2129	9.82e-26	157480000	1657700	4.18e-06	0.000418078		366	246;967;1789;2318;3180	True;True;True;True;True	266;1046;1904;2458;3497	5073;5074;5075;5076;5077;5078;5079;5080;17066;17067;17068;17069;17070;32107;32108;32109;32110;32111;32112;32113;32114;32115;32116;32117;32118;32119;32120;32121;32122;32123;41218;41219;41220;60420;60421;60422;60423	3524;11428;21042;21043;21044;21045;21046;21047;21048;21049;27033;39541;39542	3524;11428;21048;27033;39541	365;366		735;1733
centroid=centroid=454Isotigs_contig_29551;seqs=1;;seqs=1;	centroid=centroid=454Isotigs_contig_29551;seqs=1;;seqs=1;	3	3	3	>centroid=centroid=454Isotigs_contig_29551;seqs=1;;seqs=1;	1	3	3	3	21.4	21.4	21.4	15.662	140	140	2.72e-10	149790000	24965000	6.3e-05	0.00629627		367	3404;3711;4248	True;True;True	3729;4051;4606	64693;64694;64695;64696;64697;64698;64699;64700;70686;70687;70688;70689;70690;70691;70692;70693;79478;79479;79480;79481;79482;79483;79484;79485;79486;79487	42271;42272;42273;46514;46515;51773;51774;51775;51776;51777	42271;46515;51776
centroid=centroid=454Isotigs_contig_29558;seqs=1;;seqs=1;	centroid=centroid=454Isotigs_contig_29558;seqs=1;;seqs=1;	3	3	3	>centroid=centroid=454Isotigs_contig_29558;seqs=1;;seqs=1;	1	3	3	3	6.9	6.9	6.9	76.303	679	679	1.11e-17	68924000	2153900	5.43e-06	0.000543222		368	483;1132;1331	True;True;True	511;1214;1423	8739;8740;8741;20017;20018;20019;20020;23690;23691;23692;23693;23694;23695;23696;23697;23698;23699;23700;23701;23702;23703	5799;13210;15709;15710;15711;15712	5799;13210;15711
centroid=centroid=454Isotigs_contig_2957;seqs=1;;seqs=1;	centroid=centroid=454Isotigs_contig_2957;seqs=1;;seqs=1;	3	3	3	>centroid=centroid=454Isotigs_contig_2957;seqs=1;;seqs=1;	1	3	3	3	9.7	9.7	9.7	46.656	404	404	1.81e-12	114670000	5212200	1.31e-05	0.00131454		369	2146;2371;3771	True;True;True	2279;2513;4115	38143;38144;38145;38146;42303;42304;42305;42306;42307;42308;42309;42310;71662;71663;71664;71665;71666;71667;71668;71669;71670;71671;71672;71673;71674;71675;71676	24991;27618;27619;27620;47041;47042;47043;47044	24991;27618;47041	367		360
centroid=centroid=454Isotigs_contig_297;seqs=6;;seqs=1;	centroid=centroid=454Isotigs_contig_297;seqs=6;;seqs=1;	4	3	3	>centroid=centroid=454Isotigs_contig_297;seqs=6;;seqs=1;	1	4	3	3	22.9	18.9	18.9	31.393	280	280	5.27e-44	358950000	32632000	8.23e-05	0.00822991		370	189;2113;2905;3482	True;False;True;True	201;2246;3125;3808	3924;3925;3926;3927;3928;3929;3930;3931;3932;3933;3934;3935;3936;3937;3938;37569;37570;37571;37572;37573;37574;37575;37576;37577;37578;37579;37580;37581;37582;37583;37584;37585;37586;37587;37588;37589;53121;53122;53123;53124;66080;66081;66082;66083;66084;66085;66086;66087;66088;66089;66090;66091;66092;66093;66094;66095;66096;66097;66098;66099;66100	2789;2790;2791;2792;2793;2794;2795;2796;2797;2798;2799;24519;24520;24521;24522;24523;24524;24525;24526;24527;24528;24529;24530;34703;43210;43211;43212;43213;43214;43215;43216;43217;43218;43219;43220;43221;43222	2796;24527;34703;43210
centroid=centroid=454Isotigs_contig_2985;seqs=1;;seqs=1;	centroid=centroid=454Isotigs_contig_2985;seqs=1;;seqs=1;	10	10	7	>centroid=centroid=454Isotigs_contig_2985;seqs=1;;seqs=1;	1	10	10	7	43.3	43.3	31.5	36.229	337	337	2.11e-90	1317000000	65849000	0.000166074	0.0166074		371	1017;1152;1250;2391;3432;3452;4045;4111;4118;4119	True;True;True;True;True;True;True;True;True;True	1099;1235;1337;2533;3757;3777;4398;4466;4474;4475	18022;18023;18024;18025;18026;18027;18028;18029;18030;18031;18032;20378;20379;20380;20381;20382;20383;20384;20385;20386;20387;20388;20389;20390;20391;20392;20393;20394;20395;20396;20397;20398;20399;20400;22050;22051;22052;22053;22054;22055;22056;22057;22058;22059;22060;22061;42623;42624;42625;42626;42627;42628;42629;42630;42631;42632;42633;42634;42635;42636;42637;42638;42639;42640;42641;65296;652…	11980;11981;11982;11983;13470;13471;13472;13473;13474;13475;13476;13477;14621;14622;14623;14624;14625;14626;14627;14628;14629;27864;27865;42652;42791;42792;42793;42794;42795;49570;49571;49572;49573;49574;49575;49576;49577;49578;49579;49580;49581;49582;49583;49584;50382;50383;50384;50385;50386;50502;50503	11981;13475;14624;27864;42652;42793;49583;50384;50502;50503	335;368;369;370		130;175;231;331
centroid=centroid=454Isotigs_contig_3002;seqs=1;;seqs=2;	centroid=centroid=454Isotigs_contig_3002;seqs=1;;seqs=2;	11	11	8	>centroid=centroid=454Isotigs_contig_3002;seqs=1;;seqs=2;	1	11	11	8	41.3	41.3	28.9	38.998	363	363	7.28e-94	3347900000	152180000	0.000383804	0.0383804		373	310;572;726;1295;1675;2615;3520;3591;3747;3992;4104	True;True;True;True;True;True;True;True;True;True;True	330;602;769;1382;1786;2782;3849;3925;4089;4343;4458	5942;5943;5944;5945;5946;5947;5948;5949;5950;5951;5952;5953;5954;5955;5956;5957;5958;5959;5960;5961;5962;9958;9959;9960;9961;9962;9963;9964;9965;9966;9967;9968;9969;9970;9971;9972;9973;9974;9975;9976;12778;12779;12780;12781;12782;12783;12784;12785;12786;12787;12788;12789;12790;12791;12792;12793;12794;12795;12796;12797;12798;12799;22822;22823;22824;22825;22826;22827;22828;22829;22830;22831;22832;2…	4015;4016;4017;4018;4019;4020;4021;4022;4023;4024;4025;4026;4027;4028;4029;6603;6604;6605;6606;6607;6608;6609;6610;6611;6612;8508;8509;8510;8511;8512;8513;8514;8515;8516;15074;15075;15076;15077;15078;15079;15080;15081;15082;15083;15084;15085;15086;15087;15088;15089;15090;19997;19998;19999;20000;20001;20002;20003;20004;20005;20006;20007;30208;30209;44154;44155;44156;44157;44158;44159;44160;44161;4…	4018;6611;8516;15080;19997;30208;44154;44774;46801;49128;50258	371;372;373;374		96;106;190;306
centroid=centroid=454Isotigs_contig_3007;seqs=1;;seqs=1;	centroid=centroid=454Isotigs_contig_3007;seqs=1;;seqs=1;	3	3	3	>centroid=centroid=454Isotigs_contig_3007;seqs=1;;seqs=1;	1	3	3	3	9.2	9.2	9.2	58.785	521	521	2.06e-15	37495000	1442100	3.64e-06	0.000363703		374	88;2096;2799	True;True;True	97;2229;2977	2232;2233;2234;2235;2236;37342;50581;50582;50583	1606;1607;24388;33074	1606;24388;33074
centroid=centroid=454Isotigs_contig_30111;seqs=1;;seqs=1;	centroid=centroid=454Isotigs_contig_30111;seqs=1;;seqs=1;	1	1	1	>centroid=centroid=454Isotigs_contig_30111;seqs=1;;seqs=1;	1	1	1	1	3.1	3.1	3.1	50.663	451	451	0.00071374	24224000	1053200	2.66e-06	0.000265621		375	3162	TRUE	3477	59878;59879;59880;59881;59882;59883;59884;59885;59886;59887;59888	39155;39156;39157	39156
centroid=centroid=454Isotigs_contig_30626;seqs=1;;seqs=1;	centroid=centroid=454Isotigs_contig_30626;seqs=1;;seqs=1;	1	1	1	>centroid=centroid=454Isotigs_contig_30626;seqs=1;;seqs=1;	1	1	1	1	9	9	9	16.145	144	144	0.0012759	16730000	2091200	5.27e-06	0.000527408		376	2580	TRUE	2742	45781;45782;45783;45784;45785;45786	29662;29663	29662
centroid=centroid=454Isotigs_contig_30629;seqs=1;;seqs=1;	centroid=centroid=454Isotigs_contig_30629;seqs=1;;seqs=1;	2	2	2	>centroid=centroid=454Isotigs_contig_30629;seqs=1;;seqs=1;	1	2	2	2	8.5	8.5	8.5	44.423	411	411	6.28e-10	26074000	1241600	3.13e-06	0.000313136		377	1848;4055	True;True	1965;4408	32924;32925;32926;32927;76213;76214;76215;76216;76217;76218	21567;21568;21569;21570;49764	21569;49764
centroid=centroid=454Isotigs_contig_3069;seqs=1;;seqs=1;	centroid=centroid=454Isotigs_contig_3069;seqs=1;;seqs=1;	2	2	2	>centroid=centroid=454Isotigs_contig_3069;seqs=1;;seqs=1;	1	2	2	2	7.6	7.6	7.6	32.942	304	304	6.65e-12	13154000	939580	2.37e-06	0.000236966		378	420;460	True;True	446;486	7864;7865;8514;8515;8516;8517;8518	5166;5663;5664;5665	5166;5663
centroid=centroid=454Isotigs_contig_3077;seqs=1;;seqs=1;	centroid=centroid=454Isotigs_contig_3077;seqs=1;;seqs=1;	7	7	7	>centroid=centroid=454Isotigs_contig_3077;seqs=1;;seqs=1;	1	7	7	7	36.5	36.5	36.5	24.831	219	219	1.4e-82	2824400000	217260000	0.000547938	0.0547938		379	145;242;1867;1945;2575;2880;4037	True;True;True;True;True;True;True	157;262;1986;2067;2737;3086;4390	3267;3268;3269;3270;3271;3272;3273;3274;3275;3276;3277;3278;3279;3280;3281;3282;3283;3284;3285;3286;3287;3288;3289;3290;3291;3292;3293;3294;3295;5006;5007;5008;5009;5010;5011;5012;5013;5014;5015;5016;5017;5018;5019;5020;5021;5022;5023;5024;5025;5026;5027;5028;5029;5030;5031;5032;5033;5034;5035;5036;5037;5038;5039;5040;5041;5042;5043;33274;33275;33276;33277;33278;34492;34493;34494;34495;34496;3449…	2338;2339;2340;2341;2342;2343;2344;2345;2346;2347;2348;2349;2350;2351;2352;2353;2354;2355;2356;2357;2358;2359;2360;3478;3479;3480;3481;3482;3483;3484;3485;3486;3487;3488;3489;3490;3491;3492;3493;3494;3495;3496;3497;3498;3499;3500;3501;3502;3503;21749;21750;22484;22485;22486;22487;22488;22489;22490;22491;22492;29625;29626;29627;29628;29629;29630;34106;34107;34108;34109;34110;34111;34112;49513	2356;3498;21749;22485;29626;34106;49513	375;376;377		157;165;211
centroid=centroid=454Isotigs_contig_30790;seqs=1;;seqs=2;	centroid=centroid=454Isotigs_contig_30790;seqs=1;;seqs=2;	6	6	6	>centroid=centroid=454Isotigs_contig_30790;seqs=1;;seqs=2;	1	6	6	6	5.4	5.4	5.4	191.3	1672	1672	3.99e-35	52953000	575580	1.45e-06	0.000145163		380	93;268;1764;2652;3674;3899	True;True;True;True;True;True	102;288;1879;2819;4010;4245	2276;2277;2278;5352;5353;5354;5355;31712;31713;31714;47467;47468;69766;69767;69768;73525	1630;1631;3664;20776;30846;45879;48098	1631;3664;20776;30846;45879;48098	378;379		95;996
centroid=centroid=454Isotigs_contig_31026;seqs=1;;seqs=1;	centroid=centroid=454Isotigs_contig_31026;seqs=1;;seqs=1;	3	3	3	>centroid=centroid=454Isotigs_contig_31026;seqs=1;;seqs=1;	1	3	3	3	11.5	11.5	11.5	46.23	409	409	7.03e-14	58373000	3243000	8.18e-06	0.000817897		381	1594;1701;3151	True;True;True	1700;1814;3466	28566;28567;28568;28569;30765;30766;30767;59761;59762;59763;59764;59765	18883;20309;20310;39073;39074;39075;39076;39077;39078	18883;20309;39077	380		286
centroid=centroid=454Isotigs_contig_3107;seqs=1;;seqs=1;	centroid=centroid=454Isotigs_contig_3107;seqs=1;;seqs=1;	5	5	5	>centroid=centroid=454Isotigs_contig_3107;seqs=1;;seqs=1;	1	5	5	5	33.2	33.2	33.2	24.365	220	220	5.66e-69	1157100000	128570000	0.000324258	0.0324258		382	172;3178;3202;3995;4079	True;True;True;True;True	184;3495;3519;4346;4432	3696;3697;3698;3699;3700;3701;3702;60389;60390;60391;60392;60393;60394;60395;60396;60397;60398;60399;60400;60401;60402;60403;60404;60405;60406;60407;60822;60823;60824;60825;60826;60827;60828;60829;60830;60831;60832;60833;60834;60835;60836;60837;60838;60839;60840;60841;60842;60843;60844;60845;60846;60847;60848;75262;75263;75264;75265;75266;75267;75268;75269;75270;75271;75272;75273;75274;75275;7527…	2672;2673;2674;39530;39531;39532;39533;39534;39746;39747;39748;39749;39750;39751;39752;39753;39754;39755;39756;39757;39758;39759;39760;39761;39762;49169;49170;49171;49172;49173;49174;49175;49176;49177;49178;49179;49180;49181;49182;49183;49184;49185;49974;49975;49976;49977;49978;49979;49980;49981;49982;49983;49984;49985;49986	2672;39532;39761;49170;49982
centroid=centroid=454Isotigs_contig_31148;seqs=1;;seqs=1;	centroid=centroid=454Isotigs_contig_31148;seqs=1;;seqs=1;	1	1	1	>centroid=centroid=454Isotigs_contig_31148;seqs=1;;seqs=1;	1	1	1	1	3.8	3.8	3.8	32.208	286	286	0.0012964	3429200	214320	5.41e-07	5.41e-05		383	897	TRUE	960	15392;15393	10120	10120
centroid=centroid=454Isotigs_contig_31170;seqs=1;;seqs=1;	centroid=centroid=454Isotigs_contig_31170;seqs=1;;seqs=1;	17	17	17	>centroid=centroid=454Isotigs_contig_31170;seqs=1;;seqs=1;	1	17	17	17	42.5	42.5	42.5	52.396	464	464	3.48e-254	9041900000	452100000	0.00114021	0.114021		384	151;185;474;701;2279;2280;2577;2578;2675;2689;2973;3149;3222;3223;3334;3802;4039	True;True;True;True;True;True;True;True;True;True;True;True;True;True;True;True;True	163;197;501;739;2418;2419;2739;2740;2846;2862;3230;3231;3464;3539;3540;3655;4146;4392	3339;3340;3341;3342;3343;3344;3345;3346;3347;3348;3349;3350;3351;3352;3353;3354;3355;3356;3357;3358;3359;3360;3361;3362;3363;3364;3365;3366;3367;3368;3369;3370;3371;3372;3373;3374;3375;3376;3377;3378;3379;3380;3381;3382;3383;3384;3385;3386;3830;3831;3832;3833;3834;3835;3836;3837;3838;3839;3840;3841;3842;3843;3844;3845;3846;3847;3848;3849;3850;3851;3852;3853;3854;3855;3856;3857;3858;3859;3860;3861…	2379;2380;2381;2382;2383;2384;2385;2386;2387;2388;2389;2390;2391;2392;2393;2394;2395;2396;2397;2398;2399;2400;2401;2402;2403;2404;2405;2406;2407;2739;2740;2741;2742;2743;2744;2745;2746;2747;2748;2749;2750;2751;2752;2753;2754;2755;2756;2757;2758;2759;2760;2761;2762;2763;2764;2765;2766;2767;2768;2769;2770;2771;2772;5762;5763;8117;8118;8119;26492;26493;26494;26495;29649;29650;29651;29652;29653;29654…	2404;2743;5762;8118;26492;26495;29653;29660;31164;31301;35867;39028;39850;39855;41482;47223;49533	381;382;383;384;385		257;332;403;448;457
centroid=centroid=454Isotigs_contig_591;seqs=1;;seqs=1;;centroid=centroid=454Isotigs_contig_31193;seqs=1;;seqs=1;	centroid=centroid=454Isotigs_contig_591;seqs=1;;seqs=1;;centroid=centroid=454Isotigs_contig_31193;seqs=1;;seqs=1;	1;1	1;1	1;1	>centroid=centroid=454Isotigs_contig_591;seqs=1;;seqs=1;;>centroid=centroid=454Isotigs_contig_31193;seqs=1;;seqs=1;	2	1	1	1	6.9	6.9	6.9	15.874	145	145;226	9e-06	1389200	154360	3.89e-07	3.89e-05		385	492	TRUE	520	8948	5953	5953
centroid=centroid=454Isotigs_contig_31301;seqs=1;;seqs=1;	centroid=centroid=454Isotigs_contig_31301;seqs=1;;seqs=1;	7	7	7	>centroid=centroid=454Isotigs_contig_31301;seqs=1;;seqs=1;	1	7	7	7	23	23	23	42.089	378	378	1.66e-76	958400000	68457000	0.000172651	0.0172651		386	222;433;604;2207;2208;3710;3742	True;True;True;True;True;True;True	238;459;635;2341;2342;4050;4084	4523;4524;4525;4526;4527;4528;4529;4530;4531;4532;4533;4534;4535;4536;4537;4538;8038;8039;8040;8041;8042;8043;8044;8045;8046;8047;8048;8049;8050;8051;8052;8053;8054;8055;8056;8057;8058;8059;8060;8061;10443;10444;10445;10446;10447;10448;10449;10450;10451;10452;10453;10454;10455;10456;39171;39172;39173;39174;39175;39176;39177;39178;70664;70665;70666;70667;70668;70669;70670;70671;70672;70673;70674;7…	3172;3173;3174;3175;3176;3177;3178;5294;5295;5296;5297;5298;5299;5300;5301;5302;5303;5304;5305;5306;5307;5308;6929;6930;6931;6932;6933;6934;6935;6936;6937;6938;25571;25572;46494;46495;46496;46497;46498;46499;46500;46501;46502;46503;46504;46505;46506;46507;46508;46509;46510;46511;46512;46513;46777;46778;46779;46780;46781;46782;46783;46784;46785;46786	3174;5298;6936;25571;25572;46498;46782
centroid=centroid=454Isotigs_contig_31433;seqs=1;;seqs=1;	centroid=centroid=454Isotigs_contig_31433;seqs=1;;seqs=1;	4	4	3	>centroid=centroid=454Isotigs_contig_31433;seqs=1;;seqs=1;	1	4	4	3	10.4	10.4	8.6	53.632	479	479	4.48e-25	153180000	5282000	1.33e-05	1.33e-05		387	2428;2610;3621;3811	True;True;True;True	2570;2777;3956;4155	43218;43219;43220;46550;46551;46552;46553;46554;46555;68724;68725;68726;68727;68728;68729;68730;68731;68732;68733;68734;68735;68736;68737;68738;68739;68740;68741;68742;68743;68744;68745;68746;68747;68748;68749;72192;72193;72194;72195	28164;28165;30184;30185;45247;45248;45249;45250;45251;45252;45253;45254;45255;47316;47317	28165;30184;45254;47317	386		89
centroid=centroid=454Isotigs_contig_3158;seqs=1;;seqs=1;	centroid=centroid=454Isotigs_contig_3158;seqs=1;;seqs=1;	1	1	1	>centroid=centroid=454Isotigs_contig_3158;seqs=1;;seqs=1;	1	1	1	1	3.6	3.6	3.6	44.489	393	393	0.00049679	17263000	822040	2.07e-06	0.000207322		388	2315	TRUE	2455	41192;41193;41194;41195;41196;41197	27023;27024	27023
centroid=centroid=454Isotigs_contig_32001;seqs=1;;seqs=1;	centroid=centroid=454Isotigs_contig_32001;seqs=1;;seqs=1;	3	3	3	>centroid=centroid=454Isotigs_contig_32001;seqs=1;;seqs=1;	1	3	3	3	26.7	26.7	26.7	19.149	172	172	2.63e-16	100740000	10074000	2.54e-05	0.0025407		389	191;3263;3516	True;True;True	203;3582;3845	3993;61772;67135;67136;67137;67138;67139;67140;67141;67142;67143;67144;67145;67146;67147;67148	2844;40299;44124;44125;44126;44127;44128;44129;44130;44131;44132	2844;40299;44130
centroid=centroid=454Isotigs_contig_320130;seqs=1;;seqs=1;	centroid=centroid=454Isotigs_contig_320130;seqs=1;;seqs=1;	2	2	2	>centroid=centroid=454Isotigs_contig_320130;seqs=1;;seqs=1;	1	2	2	2	12.6	12.6	12.6	22.974	198	198	1.62e-08	171340000	14278000	3.6e-05	0.00360096		390	1442;2145	True;True	1543;2278	26094;26095;26096;38115;38116;38117;38118;38119;38120;38121;38122;38123;38124;38125;38126;38127;38128;38129;38130;38131;38132;38133;38134;38135;38136;38137;38138;38139;38140;38141;38142	17280;17281;24973;24974;24975;24976;24977;24978;24979;24980;24981;24982;24983;24984;24985;24986;24987;24988;24989;24990	17280;24990
centroid=centroid=454Isotigs_contig_32297;seqs=3;;seqs=1;	centroid=centroid=454Isotigs_contig_32297;seqs=3;;seqs=1;	2	2	2	>centroid=centroid=454Isotigs_contig_32297;seqs=3;;seqs=1;	1	2	2	2	12.2	12.2	12.2	31.82	312	312	1.59e-54	4541900000	908380000	0.00229097	0.229097		391	2817;3111	True;True	3000;3425	51168;51169;51170;51171;51172;51173;51174;51175;51176;51177;51178;51179;51180;51181;51182;51183;51184;51185;51186;51187;51188;51189;51190;51191;51192;51193;51194;51195;59029;59030;59031;59032;59033;59034;59035;59036;59037;59038;59039;59040;59041;59042;59043;59044;59045;59046;59047;59048;59049;59050;59051;59052;59053;59054;59055;59056	33438;33439;33440;33441;33442;33443;33444;33445;33446;33447;33448;33449;33450;33451;33452;33453;38643;38644;38645;38646;38647;38648;38649;38650;38651;38652;38653;38654;38655;38656;38657;38658;38659;38660;38661;38662;38663;38664;38665;38666;38667;38668;38669	33438;38658
centroid=centroid=454Isotigs_contig_3243;seqs=1;;seqs=1;	centroid=centroid=454Isotigs_contig_3243;seqs=1;;seqs=1;	3	3	3	>centroid=centroid=454Isotigs_contig_3243;seqs=1;;seqs=1;	1	3	3	3	15.8	15.8	15.8	30.57	278	278	3.77e-39	582570000	38838000	9.8e-05	0.00979509		392	1103;1480;2738	True;True;True	1185;1582;2914	19586;19587;19588;19589;26814;26815;26816;26817;26818;26819;26820;26821;26822;26823;26824;26825;26826;26827;26828;26829;26830;26831;26832;26833;49434;49435;49436;49437;49438;49439;49440;49441;49442;49443;49444;49445;49446;49447;49448;49449;49450;49451;49452;49453	12992;12993;17860;17861;17862;17863;17864;17865;17866;17867;17868;17869;17870;17871;17872;17873;17874;32162;32163;32164;32165;32166;32167;32168;32169;32170	12993;17860;32170
centroid=centroid=454Isotigs_contig_324404;seqs=1;;seqs=1;	centroid=centroid=454Isotigs_contig_324404;seqs=1;;seqs=1;	2	2	2	>centroid=centroid=454Isotigs_contig_324404;seqs=1;;seqs=1;	1	2	2	2	19	19	19	18.621	174	174	2.74e-37	964990000	137860000	0.000347688	0.0347688		393	2552;3789	True;True	2714;4133	45397;45398;45399;45400;45401;45402;45403;45404;45405;45406;45407;45408;45409;45410;45411;45412;45413;45414;45415;45416;45417;45418;45419;71918;71919;71920;71921;71922;71923;71924;71925;71926;71927;71928;71929;71930;71931;71932;71933;71934;71935	29507;29508;29509;29510;29511;29512;29513;29514;29515;29516;29517;29518;29519;29520;47167;47168;47169;47170;47171;47172;47173;47174;47175;47176;47177;47178;47179;47180	29520;47179
centroid=centroid=454Isotigs_contig_3248;seqs=1;;seqs=1;	centroid=centroid=454Isotigs_contig_3248;seqs=1;;seqs=1;	2	2	2	>centroid=centroid=454Isotigs_contig_3248;seqs=1;;seqs=1;	1	2	2	2	14.6	14.6	14.6	22.675	198	198	6.48e-09	5554400	555440	1.4e-06	0.000140084		394	1287;3141	True;True	1374;3455	22562;22563;22564;59626;59627	14907;38988	14907;38988
centroid=centroid=454Isotigs_contig_325769;seqs=1;;seqs=1;	centroid=centroid=454Isotigs_contig_325769;seqs=1;;seqs=1;	1	1	1	>centroid=centroid=454Isotigs_contig_325769;seqs=1;;seqs=1;	1	1	1	1	5.9	5.9	5.9	31.341	287	287	1.8e-31	16903000	1207400	3.05e-06	0.000304511		395	52	TRUE	59	1250;1251;1252;1253;1254;1255;1256;1257;1258	804;805;806;807;808;809;810	806
centroid=centroid=454Isotigs_contig_32583;seqs=1;;seqs=1;	centroid=centroid=454Isotigs_contig_32583;seqs=1;;seqs=1;	8	8	8	>centroid=centroid=454Isotigs_contig_32583;seqs=1;;seqs=1;	1	8	8	8	21.2	21.2	21.2	58.278	510	510	1.72e-51	1084500000	54225000	0.000136757	0.0136757		396	424;471;1515;2024;2470;2703;2859;3194	True;True;True;True;True;True;True;True	450;497;1620;2153;2613;2877;3056;3511	7921;7922;7923;7924;7925;7926;7927;7928;7929;7930;8629;8630;8631;8632;8633;8634;27313;27314;27315;27316;36168;36169;36170;36171;36172;36173;36174;36175;36176;36177;36178;36179;36180;36181;36182;36183;36184;36185;36186;43794;43795;43796;43797;43798;43799;43800;43801;43802;43803;43804;43805;43806;43807;43808;43809;43810;43811;48687;48688;48689;48690;48691;48692;48693;48694;48695;48696;48697;48698;4…	5208;5209;5210;5211;5724;5725;5726;18129;23670;23671;23672;23673;23674;23675;23676;23677;23678;23679;23680;23681;23682;23683;28533;28534;28535;28536;28537;28538;28539;28540;28541;28542;28543;28544;28545;28546;31617;31618;31619;31620;31621;31622;31623;31624;31625;33901;33902;33903;33904;33905;39679;39680;39681;39682;39683;39684;39685;39686;39687;39688	5208;5726;18129;23678;28546;31618;33901;39684	387;388;389		247;254;271
centroid=centroid=454Isotigs_contig_32596;seqs=1;;seqs=2;	centroid=centroid=454Isotigs_contig_32596;seqs=1;;seqs=2;	2	2	2	>centroid=centroid=454Isotigs_contig_32596;seqs=1;;seqs=2;	1	2	2	2	11.6	11.6	11.6	22.984	207	207	2.59e-06	55471000	5547100	1.4e-05	0.001399		397	2368;4255	True;True	2510;4613	42277;42278;42279;42280;42281;42282;42283;79638;79639;79640	27605;27606;27607;51879	27606;51879	390		179
centroid=centroid=454Isotigs_contig_32713;seqs=1;;seqs=1;	centroid=centroid=454Isotigs_contig_32713;seqs=1;;seqs=1;	4	4	4	>centroid=centroid=454Isotigs_contig_32713;seqs=1;;seqs=1;	1	4	4	4	15.3	15.3	15.3	26.074	229	229	4.44e-24	417140000	32088000	8.09e-05	0.00809271		398	366;568;1815;1816	True;True;True;True	390;598;1930;1931	7048;7049;7050;7051;7052;7053;7054;7055;7056;7057;7058;7059;7060;7061;7062;7063;7064;9856;9857;9858;9859;9860;9861;9862;9863;9864;9865;9866;9867;9868;9869;9870;9871;9872;9873;9874;9875;9876;32472;32473;32474;32475;32476;32477;32478;32479;32480;32481;32482;32483;32484;32485;32486;32487;32488;32489;32490;32491	4652;4653;4654;4655;4656;4657;4658;4659;6531;6532;6533;6534;6535;6536;6537;21299;21300;21301;21302;21303;21304;21305;21306;21307;21308;21309	4658;6537;21299;21308
centroid=centroid=454Isotigs_contig_32845;seqs=1;;seqs=1;	centroid=centroid=454Isotigs_contig_32845;seqs=1;;seqs=1;	8	8	8	>centroid=centroid=454Isotigs_contig_32845;seqs=1;;seqs=1;	1	8	8	8	13.5	13.5	13.5	96.505	874	874	8.25e-59	445120000	12030000	3.03e-05	0.00303401		399	16;2546;2654;2668;2860;3018;3303;3402	True;True;True;True;True;True;True;True	17;2708;2821;2839;3057;3306;3622;3727	250;251;252;253;254;255;256;257;258;259;260;261;262;263;264;265;266;267;268;269;270;271;272;273;274;275;45327;45328;45329;45330;45331;45332;47476;47477;47478;47479;47480;47481;47482;47483;47484;47485;47486;47487;47488;47489;47490;47491;47492;47493;47494;47887;47888;51937;51938;51939;51940;51941;51942;51943;51944;51945;51946;51947;51948;51949;51950;56598;56599;56600;56601;56602;56603;56604;56605;5…	156;157;158;159;160;161;162;163;164;165;166;29470;29471;29472;30849;30850;30851;30852;30853;31101;33906;33907;33908;33909;33910;37047;40914;40915;40916;40917;40918;42253;42254;42255;42256	164;29471;30849;31101;33907;37047;40918;42256	391;392;393;394;395		129;166;192;323;461
centroid=centroid=454Isotigs_contig_32858;seqs=1;;seqs=2;;centroid=centroid=454Isotigs_contig_39278;seqs=1;;seqs=2;	centroid=centroid=454Isotigs_contig_32858;seqs=1;;seqs=2;;centroid=centroid=454Isotigs_contig_39278;seqs=1;;seqs=2;	2;1	2;1	2;1	>centroid=centroid=454Isotigs_contig_32858;seqs=1;;seqs=2;;>centroid=centroid=454Isotigs_contig_39278;seqs=1;;seqs=2;	2	2	2	2	9.5	9.5	9.5	37.373	328	328;333	1.67e-08	62740000	3690600	9.31e-06	0.000930783		400	55;792	True;True	62;838	1300;1301;1302;1303;1304;1305;1306;1307;13750;13751;13752;13753;13754;13755	843;844;845;9129;9130;9131;9132	843;9132
centroid=centroid=454Isotigs_contig_33100;seqs=1;;seqs=1;	centroid=centroid=454Isotigs_contig_33100;seqs=1;;seqs=1;	3	3	3	>centroid=centroid=454Isotigs_contig_33100;seqs=1;;seqs=1;	1	3	3	3	12.8	12.8	12.8	23.703	211	211	2.27e-09	36726000	2825100	7.13e-06	0.000712501		401	382;1118;3695	True;True;True	406;1200;4033	7232;7233;19811;19812;19813;19814;19815;19816;70161;70162;70163;70164;70165	4757;4758;13119;46112	4757;13119;46112	396;397		95;143
centroid=centroid=454Isotigs_contig_332525;seqs=1;;seqs=1;	centroid=centroid=454Isotigs_contig_332525;seqs=1;;seqs=1;	1	1	1	>centroid=centroid=454Isotigs_contig_332525;seqs=1;;seqs=1;	1	1	1	1	3.9	3.9	3.9	31.335	284	284	0.0001494	62195000	4146300	1.05e-05	0.00104571		402	2191	TRUE	2325	38861;38862;38863;38864;38865;38866;38867;38868;38869;38870;38871;38872;38873	25392;25393;25394;25395	25394
centroid=centroid=454Isotigs_contig_33258;seqs=1;;seqs=1;	centroid=centroid=454Isotigs_contig_33258;seqs=1;;seqs=1;	1	1	1	>centroid=centroid=454Isotigs_contig_33258;seqs=1;;seqs=1;	1	1	1	1	3.8	3.8	3.8	40.284	368	368	0.00049679	8195200	431330	1.09e-06	0.000108783		403	909	TRUE	972	15480;15481;15482;15483;15484	10152;10153	10153
centroid=centroid=454Isotigs_contig_33806;seqs=1;;seqs=1;	centroid=centroid=454Isotigs_contig_33806;seqs=1;;seqs=1;	4	4	4	>centroid=centroid=454Isotigs_contig_33806;seqs=1;;seqs=1;	1	4	4	4	13.4	13.4	13.4	55.039	491	491	4.33e-24	112580000	4169600	1.05e-05	0.00105159		404	2;2167;2388;4130	True;True;True;True	2;2300;2530;4486	81;82;83;84;85;86;87;88;89;90;91;92;93;38407;38408;38409;38410;38411;38412;38413;42613;42614;77576;77577;77578;77579;77580;77581	65;66;67;68;69;25104;25105;25106;27859;50553;50554	67;25104;27859;50554	398		331
centroid=centroid=454Isotigs_contig_34033;seqs=1;;seqs=1;	centroid=centroid=454Isotigs_contig_34033;seqs=1;;seqs=1;	1	1	1	>centroid=centroid=454Isotigs_contig_34033;seqs=1;;seqs=1;	1	1	1	1	4.2	4.2	4.2	32.739	289	289	0.002113	9686500	538140	1.36e-06	0.000135721		405	1130	TRUE	1212	19991;19992;19993;19994	13198	13198
centroid=centroid=454Isotigs_contig_34256;seqs=1;;seqs=1;	centroid=centroid=454Isotigs_contig_34256;seqs=1;;seqs=1;	1	1	1	>centroid=centroid=454Isotigs_contig_34256;seqs=1;;seqs=1;	1	1	1	1	1.9	1.9	1.9	86.91	793	793	0.00069762	19200000	564700	1.42e-06	0.000142419		406	1795	TRUE	1910	32206;32207;32208;32209;32210	21090;21091	21090
centroid=centroid=454Isotigs_contig_34386;seqs=1;;seqs=1;	centroid=centroid=454Isotigs_contig_34386;seqs=1;;seqs=1;	16	16	16	>centroid=centroid=454Isotigs_contig_34386;seqs=1;;seqs=1;	1	16	16	16	25.5	25.5	25.5	83.097	732	732	2.9e-131	1206600000	30165000	7.61e-05	0.00760773		407	403;446;943;1202;1384;1662;2135;2202;2557;2874;2954;3010;3048;3199;4123;4208	True;True;True;True;True;True;True;True;True;True;True;True;True;True;True;True	428;472;1014;1287;1482;1773;2268;2336;2719;3078;3200;3294;3354;3355;3516;4479;4564	7544;7545;7546;7547;7548;7549;7550;7551;7552;7553;7554;7555;8351;8352;8353;8354;8355;8356;8357;8358;8359;8360;8361;8362;8363;16130;16131;16132;16133;16134;16135;21042;21043;21044;21045;21046;21047;21048;21049;21050;21051;21052;21053;21054;21055;21056;21057;21058;21059;24764;24765;24766;24767;24768;24769;24770;24771;30073;30074;30075;30076;30077;30078;30079;37902;37903;37904;37905;37906;37907;3790…	4937;4938;5539;5540;5541;5542;5543;5544;5545;5546;5547;5548;10536;10537;13811;13812;13813;13814;13815;13816;13817;13818;13819;16391;16392;16393;19840;19841;24808;24809;24810;24811;24812;24813;24814;24815;24816;24817;24818;24819;24820;25546;25547;29535;29536;29537;29538;29539;29540;29541;29542;34076;34077;35423;35424;35425;36790;36791;37767;37768;37769;37770;37771;37772;37773;39709;39710;39711;505…	4938;5539;10536;13812;16391;19840;24808;25547;29535;34077;35425;36790;37767;39710;50524;51454	399;400;401;402;403		100;168;351;649;723
centroid=centroid=454Isotigs_contig_34455;seqs=1;;seqs=1;	centroid=centroid=454Isotigs_contig_34455;seqs=1;;seqs=1;	5	5	5	>centroid=centroid=454Isotigs_contig_34455;seqs=1;;seqs=1;	1	5	5	5	17.4	17.4	17.4	38.099	340	340	1.53e-33	775250000	48453000	0.0001222	0.01222		408	1700;2569;3184;3252;3423	True;True;True;True;True	1813;2731;3501;3571;3748	30763;30764;45627;45628;45629;45630;45631;45632;60452;60453;60454;60455;60456;60457;60458;60459;60460;60461;60462;60463;60464;60465;60466;60467;60468;60469;60470;60471;61577;61578;61579;61580;61581;61582;61583;61584;61585;61586;61587;61588;61589;61590;61591;61592;61593;61594;61595;65181;65182;65183;65184;65185;65186;65187;65188;65189;65190;65191;65192;65193;65194;65195;65196;65197;65198;65199;652…	20308;29599;29600;39551;39552;39553;39554;39555;39556;39557;39558;39559;39560;39561;39562;40187;40188;40189;40190;40191;40192;40193;40194;42593;42594;42595;42596;42597;42598	20308;29599;39554;40189;42593	404;405		60;71
centroid=centroid=454Isotigs_contig_3453;seqs=1;;seqs=1;	centroid=centroid=454Isotigs_contig_3453;seqs=1;;seqs=1;	2	2	2	>centroid=centroid=454Isotigs_contig_3453;seqs=1;;seqs=1;	1	2	2	2	14.7	14.7	14.7	25.387	217	217	1.68e-06	13632000	801860	2.02e-06	0.000202232		409	883;2217	True;True	945;2353	15226;15227;39363;39364;39365;39366	10039;25685;25686;25687	10039;25686
centroid=centroid=454Isotigs_contig_34569;seqs=1;;seqs=1;	centroid=centroid=454Isotigs_contig_34569;seqs=1;;seqs=1;	6	6	6	>centroid=centroid=454Isotigs_contig_34569;seqs=1;;seqs=1;	1	6	6	6	37.1	37.1	37.1	26.871	237	237	1.28e-81	624510000	56773000	0.000143184	0.0143184		410	89;90;448;1623;2147;3497	True;True;True;True;True;True	98;99;474;1731;2280;3825	2237;2238;2239;2240;2241;2242;2243;2244;2245;2246;2247;2248;2249;2250;2251;2252;2253;2254;2255;2256;2257;2258;8396;8397;8398;8399;29022;29023;29024;29025;29026;29027;29028;29029;29030;29031;29032;29033;29034;29035;29036;29037;38147;38148;38149;38150;38151;38152;38153;38154;38155;38156;38157;38158;66715;66716;66717;66718;66719;66720;66721;66722;66723	1608;1609;1610;1611;1612;1613;1614;1615;1616;1617;1618;1619;1620;1621;5570;5571;5572;5573;19118;19119;19120;19121;19122;19123;19124;19125;24992;24993;24994;24995;24996;24997;24998;24999;25000;43838;43839;43840;43841;43842;43843	1616;1621;5571;19125;25000;43842	406		174
centroid=centroid=454Isotigs_contig_3460;seqs=1;;seqs=1;	centroid=centroid=454Isotigs_contig_3460;seqs=1;;seqs=1;	6	6	5	>centroid=centroid=454Isotigs_contig_3460;seqs=1;;seqs=1;	1	6	6	5	23.1	23.1	19.3	29.966	264	264	6.14e-34	835850000	75986000	0.00019164	0.019164		411	938;1262;1414;1886;3262;3384	True;True;True;True;True;True	1008;1349;1514;2005;3581;3709	16043;16044;16045;16046;16047;16048;16049;16050;16051;16052;22195;22196;22197;22198;22199;22200;22201;22202;22203;22204;22205;22206;22207;22208;22209;22210;22211;22212;25460;25461;25462;25463;25464;25465;25466;25467;25468;25469;25470;25471;25472;25473;25474;25475;25476;33560;33561;33562;33563;33564;33565;33566;33567;61769;61770;61771;64305;64306;64307;64308;64309;64310;64311;64312;64313;64314;643…	10475;10476;10477;10478;10479;10480;10481;10482;10483;10484;10485;14682;14683;14684;14685;14686;14687;14688;14689;14690;16829;16830;16831;16832;16833;16834;16835;16836;21961;21962;21963;21964;40296;40297;40298;42021;42022;42023;42024;42025;42026;42027;42028;42029;42030;42031;42032;42033	10479;14687;16832;21964;40298;42021
centroid=centroid=454Isotigs_contig_34894;seqs=1;;seqs=1;	centroid=centroid=454Isotigs_contig_34894;seqs=1;;seqs=1;	5	5	5	>centroid=centroid=454Isotigs_contig_34894;seqs=1;;seqs=1;	1	5	5	5	5.5	5.5	5.5	145.04	1329	1329	7.98e-28	230770000	4709600	1.19e-05	0.00118778		412	334;1739;2434;3052;3225	True;True;True;True;True	354;1854;2576;3359;3542	6434;31291;31292;31293;31294;31295;31296;31297;31298;31299;31300;31301;31302;31303;43268;43269;43270;43271;43272;43273;43274;43275;57552;57553;57554;57555;57556;57557;57558;61066;61067	4314;20556;20557;20558;28203;28204;37782;39867	4314;20558;28203;37782;39867
centroid=centroid=454Isotigs_contig_34916;seqs=1;;seqs=1;	centroid=centroid=454Isotigs_contig_34916;seqs=1;;seqs=1;	5	5	5	>centroid=centroid=454Isotigs_contig_34916;seqs=1;;seqs=1;	1	5	5	5	41.7	41.7	41.7	17.384	156	156	3.46e-34	316450000	35161000	8.87e-05	0.00886774		413	223;1366;2932;3604;4134	True;True;True;True;True	239;1462;3169;3938;4490	4539;4540;4541;4542;4543;4544;4545;4546;4547;4548;4549;4550;4551;4552;24472;24473;24474;24475;24476;24477;24478;24479;24480;24481;24482;24483;24484;24485;24486;24487;53962;53963;53964;53965;53966;53967;68353;68354;68355;68356;68357;77623;77624;77625;77626;77627;77628;77629;77630;77631;77632;77633	3179;3180;3181;3182;3183;3184;3185;3186;3187;16243;16244;16245;16246;16247;35260;44845;44846;44847;44848;50573;50574	3186;16247;35260;44845;50573
centroid=centroid=454Isotigs_contig_35033;seqs=1;;seqs=1;	centroid=centroid=454Isotigs_contig_35033;seqs=1;;seqs=1;	2	2	2	>centroid=centroid=454Isotigs_contig_35033;seqs=1;;seqs=1;	1	2	2	2	7.5	7.5	7.5	37.395	333	333	2.29e-07	277230000	18482000	4.66e-05	0.00466123		414	1012;1802	True;True	1094;1917	17935;17936;17937;17938;17939;17940;17941;17942;17943;17944;17945;17946;17947;17948;17949;17950;17951;17952;17953;32326;32327;32328;32329;32330;32331;32332;32333;32334;32335;32336;32337;32338;32339;32340;32341;32342	11936;11937;11938;11939;11940;21227;21228;21229;21230;21231;21232	11936;21232
centroid=centroid=454Isotigs_contig_35115;seqs=1;;seqs=1;	centroid=centroid=454Isotigs_contig_35115;seqs=1;;seqs=1;	1	1	1	>centroid=centroid=454Isotigs_contig_35115;seqs=1;;seqs=1;	1	1	1	1	6.8	6.8	6.8	20.768	192	192	0.0018421	82613000	8261300	2.08e-05	0.00208353		415	1656	TRUE	1766	29747;29748;29749;29750;29751;29752;29753;29754;29755;29756;29757;29758;29759;29760	19638;19639;19640;19641	19639
centroid=centroid=454Isotigs_contig_351458;seqs=1;;seqs=1;	centroid=centroid=454Isotigs_contig_351458;seqs=1;;seqs=1;	1	1	1	>centroid=centroid=454Isotigs_contig_351458;seqs=1;;seqs=1;	1	1	1	1	4.1	4.1	4.1	22.174	197	197	0.0030815	213440000	16418000	4.14e-05	0.00414068		416	806	TRUE	859	14130;14131;14132;14133;14134;14135;14136;14137;14138;14139;14140;14141;14142;14143;14144	9363;9364;9365;9366;9367;9368	9363
centroid=centroid=454Isotigs_contig_353;seqs=1;;seqs=1;	centroid=centroid=454Isotigs_contig_353;seqs=1;;seqs=1;	1	1	1	>centroid=centroid=454Isotigs_contig_353;seqs=1;;seqs=1;	1	1	1	1	6.4	6.4	6.4	22.264	203	203	0.00021455	57805000	9634200	2.43e-05	0.00242978		417	1540	TRUE	1646	27747;27748;27749;27750;27751;27752;27753;27754;27755	18380;18381;18382;18383;18384;18385	18383
centroid=centroid=454Isotigs_contig_353551;seqs=1;;seqs=1;	centroid=centroid=454Isotigs_contig_353551;seqs=1;;seqs=1;	2	2	2	>centroid=centroid=454Isotigs_contig_353551;seqs=1;;seqs=1;	1	2	2	2	8.6	8.6	8.6	38.86	350	350	1.9e-12	41266000	2751000	6.94e-06	0.000693812		418	1064;2075	True;True	1146;2208	18826;18827;18828;18829;36936;36937;36938;36939;36940;36941;36942;36943	12486;24099;24100;24101;24102;24103;24104	12486;24101
centroid=centroid=454Isotigs_contig_35849;seqs=1;;seqs=1;	centroid=centroid=454Isotigs_contig_35849;seqs=1;;seqs=1;	5	3	3	>centroid=centroid=454Isotigs_contig_35849;seqs=1;;seqs=1;	1	5	3	3	12.4	8.5	8.5	56.07	493	493	2.22e-22	84570000	4451100	1.12e-05	0.00112258		419	1269;1276;2201;3958;4143	False;False;True;True;True	1356;1363;2335;4306;4499	22264;22265;22266;22267;22268;22269;22270;22271;22272;22430;22431;22432;22433;22434;22435;22436;22437;22438;22439;22440;39107;39108;39109;39110;39111;39112;39113;39114;39115;39116;39117;39118;39119;39120;74515;74516;74517;74518;74519;74520;74521;74522;77712	14719;14720;14721;14722;14723;14724;14725;14726;14727;14728;14729;14844;14845;14846;14847;14848;14849;25540;25541;25542;25543;25544;25545;48721;48722;48723;50605;50606	14729;14847;25544;48721;50605
centroid=centroid=454Isotigs_contig_35852;seqs=1;;seqs=1;	centroid=centroid=454Isotigs_contig_35852;seqs=1;;seqs=1;	14	14	14	>centroid=centroid=454Isotigs_contig_35852;seqs=1;;seqs=1;	1	14	14	14	51.5	51.5	51.5	35.113	328	328	3.02e-272	98284000000	5781400000	0.0145809	1.45809		420	113;220;894;1216;1417;1776;2186;2765;2972;2980;2981;3031;3101;3705	True;True;True;True;True;True;True;True;True;True;True;True;True;True	123;124;236;956;957;1301;1517;1518;1891;2320;2943;3228;3229;3242;3243;3244;3326;3327;3414;4045	2709;2710;2711;2712;2713;2714;2715;2716;2717;2718;2719;2720;2721;2722;2723;2724;2725;2726;2727;2728;2729;2730;2731;2732;2733;2734;2735;2736;2737;2738;2739;2740;2741;2742;2743;2744;2745;2746;2747;2748;2749;2750;2751;2752;2753;2754;2755;2756;2757;2758;4473;4474;4475;4476;4477;4478;4479;4480;4481;4482;4483;4484;4485;4486;4487;4488;4489;4490;4491;4492;4493;4494;4495;4496;4497;4498;4499;4500;4501;4502…	2020;2021;2022;2023;2024;2025;2026;2027;2028;2029;2030;2031;2032;2033;2034;2035;2036;2037;2038;2039;2040;2041;2042;2043;2044;2045;2046;2047;2048;2049;2050;2051;2052;2053;2054;2055;2056;2057;2058;2059;2060;2061;3144;3145;3146;3147;3148;3149;3150;3151;3152;3153;3154;3155;3156;3157;3158;3159;3160;3161;3162;3163;3164;10077;10078;10079;10080;10081;10082;10083;10084;10085;10086;10087;10088;10089;10090;…	2031;3159;10095;14006;16846;20920;25351;32778;35797;36009;36019;37288;38449;46385	407;408;409		73;104;150
centroid=centroid=454Isotigs_contig_359;seqs=1;;seqs=1;	centroid=centroid=454Isotigs_contig_359;seqs=1;;seqs=1;	4	4	4	>centroid=centroid=454Isotigs_contig_359;seqs=1;;seqs=1;	1	4	4	4	44.3	44.3	44.3	13.916	131	131	1.01e-63	1483000000	370740000	0.00093502	0.093502		421	630;695;1158;3793	True;True;True;True	664;733;1242;4137	10916;10917;10918;10919;10920;10921;10922;10923;10924;10925;10926;10927;10928;10929;10930;10931;10932;10933;10934;10935;10936;10937;10938;10939;10940;10941;10942;10943;10944;10945;10946;10947;10948;10949;10950;10951;10952;10953;10954;10955;10956;10957;10958;10959;10960;10961;12155;12156;12157;12158;12159;12160;12161;12162;12163;12164;12165;12166;12167;12168;20440;20441;20442;20443;20444;20445;204…	7248;7249;7250;7251;7252;7253;7254;7255;7256;7257;7258;7259;7260;7261;7262;7263;7264;7265;7266;7267;7268;7269;7270;7271;7272;7273;8079;8080;8081;8082;13501;13502;13503;13504;13505;13506;13507;13508;13509;13510;13511;13512;47188;47189;47190;47191;47192;47193;47194	7272;8081;13510;47194	410		13
centroid=centroid=454Isotigs_contig_35933;seqs=1;;seqs=1;	centroid=centroid=454Isotigs_contig_35933;seqs=1;;seqs=1;	7	7	7	>centroid=centroid=454Isotigs_contig_35933;seqs=1;;seqs=1;	1	7	7	7	49.5	49.5	49.5	20.369	182	182	3.83e-54	947240000	86112000	0.000217178	0.0217178		422	264;1356;1681;2476;3152;3352;3937	True;True;True;True;True;True;True	284;1451;1452;1792;2619;3467;3677;4285	5316;5317;5318;5319;5320;5321;5322;5323;5324;5325;5326;5327;5328;5329;5330;5331;5332;5333;5334;5335;5336;5337;5338;5339;5340;24350;24351;24352;24353;24354;24355;24356;24357;24358;24359;24360;30356;43890;43891;43892;43893;43894;43895;59766;63832;63833;63834;63835;63836;63837;63838;63839;63840;63841;74167;74168;74169;74170;74171;74172;74173;74174;74175;74176;74177;74178;74179;74180;74181;74182;7418…	3646;3647;3648;3649;3650;3651;3652;3653;3654;3655;3656;16161;16162;16163;16164;16165;16166;16167;20015;28586;28587;28588;39079;41730;41731;41732;41733;41734;41735;41736;48524;48525;48526;48527;48528;48529;48530;48531;48532;48533;48534;48535;48536	3656;16163;20015;28587;39079;41732;48535	411;412;413;414;415	1;2;3;4;16;17	56;82;144;146;151	170;171;176;177;178;180
centroid=centroid=454Isotigs_contig_3601;seqs=1;;seqs=1;	centroid=centroid=454Isotigs_contig_3601;seqs=1;;seqs=1;	1	1	1	>centroid=centroid=454Isotigs_contig_3601;seqs=1;;seqs=1;	1	1	1	1	6.5	6.5	6.5	24.697	232	232	0.00045114	8972100	815640	2.06e-06	0.000205707		423	1758	TRUE	1873	31654;31655;31656;31657	20747	20747
centroid=centroid=454Isotigs_contig_360341;seqs=1;;seqs=1;	centroid=centroid=454Isotigs_contig_360341;seqs=1;;seqs=1;	1	1	1	>centroid=centroid=454Isotigs_contig_360341;seqs=1;;seqs=1;	1	1	1	1	8.7	8.7	8.7	20.879	183	183	6.82e-05	51124000	6390500	1.61e-05	0.00161171		424	2216	TRUE	2352	39355;39356;39357;39358;39359;39360;39361;39362	25680;25681;25682;25683;25684	25680	416		98
centroid=centroid=454Isotigs_contig_36266;seqs=1;;seqs=1;	centroid=centroid=454Isotigs_contig_36266;seqs=1;;seqs=1;	1	1	1	>centroid=centroid=454Isotigs_contig_36266;seqs=1;;seqs=1;	1	1	1	1	2.3	2.3	2.3	73.702	640	640	1.38e-05	53432000	1723600	4.35e-06	0.000434698		425	2901	TRUE	3119	52983;52984;52985;52986;52987;52988;52989;52990;52991;52992	34588;34589;34590	34590
centroid=centroid=454Isotigs_contig_3631;seqs=1;;seqs=1;	centroid=centroid=454Isotigs_contig_3631;seqs=1;;seqs=1;	2	2	2	>centroid=centroid=454Isotigs_contig_3631;seqs=1;;seqs=1;	1	2	2	2	26.2	26.2	26.2	11.85	107	107	3.61e-27	1391100000	278220000	0.000701681	0.0701681		426	3256;3953	True;True	3575;4301	61675;61676;61677;61678;61679;61680;61681;61682;61683;61684;61685;61686;61687;61688;61689;61690;61691;61692;61693;61694;61695;61696;61697;61698;61699;61700;61701;61702;74434;74435;74436;74437;74438;74439;74440;74441;74442;74443;74444;74445;74446;74447;74448;74449;74450	40246;40247;40248;40249;40250;40251;40252;40253;40254;40255;40256;40257;40258;40259;40260;40261;40262;40263;40264;40265;40266;40267;48670;48671;48672;48673;48674;48675;48676;48677;48678;48679;48680;48681;48682	40255;48671
centroid=centroid=454Isotigs_contig_363559;seqs=1;;seqs=1;	centroid=centroid=454Isotigs_contig_363559;seqs=1;;seqs=1;	4	4	4	>centroid=centroid=454Isotigs_contig_363559;seqs=1;;seqs=1;	1	4	4	4	18.1	18.1	18.1	28.307	271	271	9.47e-19	118840000	10804000	2.72e-05	0.00272481		427	1464;3019;3566;3592	True;True;True;True	1565;3307;3900;3926	26572;26573;26574;26575;26576;26577;26578;56608;56609;56610;56611;56612;56613;56614;56615;56616;56617;56618;56619;68024;68025;68026;68256;68257;68258;68259;68260;68261;68262;68263;68264;68265;68266	17697;17698;37048;37049;37050;37051;37052;37053;44692;44693;44793;44794;44795;44796	17698;37048;44693;44795
centroid=centroid=454Isotigs_contig_36369;seqs=2;;seqs=1;	centroid=centroid=454Isotigs_contig_36369;seqs=2;;seqs=1;	6	6	6	>centroid=centroid=454Isotigs_contig_36369;seqs=2;;seqs=1;	1	6	6	6	20.8	20.8	20.8	39.509	361	361	1.29e-53	2549400000	127470000	0.000321484	0.0321484		428	399;1777;3394;4046;4132;4314	True;True;True;True;True;True	424;1892;3719;4399;4488;4673	7499;7500;7501;7502;7503;7504;7505;7506;7507;7508;7509;31924;31925;31926;31927;31928;31929;31930;31931;31932;31933;31934;31935;31936;31937;31938;31939;31940;31941;31942;31943;31944;31945;31946;31947;31948;31949;31950;31951;31952;31953;31954;31955;31956;31957;31958;31959;31960;64458;64459;64460;64461;64462;64463;64464;64465;64466;64467;64468;64469;64470;64471;64472;64473;64474;64475;64476;64477;64…	4915;4916;4917;4918;4919;4920;4921;20922;20923;20924;20925;20926;20927;20928;20929;20930;20931;20932;20933;20934;20935;20936;20937;20938;20939;20940;20941;20942;20943;20944;20945;20946;20947;42104;42105;42106;42107;42108;42109;42110;42111;42112;42113;42114;42115;42116;42117;42118;42119;49585;49586;50558;50559;50560;50561;50562;50563;50564;50565;50566;52518;52519;52520;52521;52522;52523;52524;5252…	4921;20931;42105;49585;50560;52519
centroid=centroid=454Isotigs_contig_36446;seqs=1;;seqs=1;	centroid=centroid=454Isotigs_contig_36446;seqs=1;;seqs=1;	14	14	14	>centroid=centroid=454Isotigs_contig_36446;seqs=1;;seqs=1;	1	14	14	14	44.1	44.1	44.1	48.265	417	417	1.15e-97	1915500000	87067000	0.000219586	0.0219586		429	553;578;592;605;1033;1143;1308;1469;1536;2190;2277;2647;2868;3498	True;True;True;True;True;True;True;True;True;True;True;True;True;True	581;608;623;636;1115;1226;1399;1571;1642;2324;2416;2814;3069;3826	9610;9611;9612;9613;9614;9615;9616;9617;9618;9619;9620;9621;9622;10013;10014;10015;10016;10017;10018;10019;10020;10021;10022;10023;10024;10025;10298;10299;10457;10458;10459;10460;10461;10462;10463;10464;18253;18254;20159;20160;20161;20162;20163;20164;23162;23163;23164;23165;23166;23167;23168;23169;23170;23171;23172;23173;23174;23175;23176;26666;26667;26668;27699;27700;27701;27702;27703;27704;2770…	6377;6378;6379;6380;6381;6382;6383;6384;6640;6641;6642;6643;6644;6645;6646;6841;6842;6939;6940;6941;6942;6943;6944;6945;12119;13317;13318;13319;13320;13321;15317;15318;15319;15320;15321;15322;15323;15324;15325;17768;18358;18359;18360;18361;18362;18363;18364;18365;25376;25377;25378;25379;25380;25381;25382;25383;25384;25385;25386;25387;25388;25389;25390;25391;26442;26443;26444;30774;30775;30776;307…	6380;6640;6842;6939;12119;13319;15318;17768;18365;25391;26444;30779;33946;43845	417;418;419;420		41;95;290;302
centroid=centroid=454Isotigs_contig_36714;seqs=2;;seqs=1;	centroid=centroid=454Isotigs_contig_36714;seqs=2;;seqs=1;	2	2	2	>centroid=centroid=454Isotigs_contig_36714;seqs=2;;seqs=1;	1	2	2	2	13.5	13.5	13.5	25.526	223	223	1.37e-28	1187000000	91310000	0.000230287	0.0230287		430	1472;2357	True;True	1574;2499	26697;26698;26699;26700;26701;26702;26703;26704;26705;26706;26707;26708;26709;26710;26711;26712;26713;26714;26715;26716;26717;26718;42069;42070;42071;42072;42073;42074;42075;42076;42077;42078;42079;42080;42081;42082;42083;42084;42085;42086;42087;42088;42089;42090	17784;17785;17786;17787;17788;17789;17790;17791;17792;17793;17794;17795;17796;27502;27503;27504;27505;27506;27507;27508;27509;27510;27511;27512	17788;27509
centroid=centroid=454Isotigs_contig_36841;seqs=1;;seqs=1;	centroid=centroid=454Isotigs_contig_36841;seqs=1;;seqs=1;	1	1	1	>centroid=centroid=454Isotigs_contig_36841;seqs=1;;seqs=1;	1	1	1	1	2.2	2.2	2.2	84.153	770	770	1.12e-25	9562500	273210	6.89e-07	6.89e-05		431	3754	TRUE	4098	71434	46926	46926
centroid=centroid=454Isotigs_contig_36869;seqs=1;;seqs=1;	centroid=centroid=454Isotigs_contig_36869;seqs=1;;seqs=1;	1	1	1	>centroid=centroid=454Isotigs_contig_36869;seqs=1;;seqs=1;	1	1	1	1	6.4	6.4	6.4	19.907	172	172	1.07e-08	40956000	6826000	1.72e-05	0.00172154		432	3387	TRUE	3712	64335;64336;64337;64338;64339;64340;64341;64342;64343;64344;64345;64346	42037;42038;42039;42040;42041	42041
centroid=centroid=454Isotigs_contig_369436;seqs=1;;seqs=1;	centroid=centroid=454Isotigs_contig_369436;seqs=1;;seqs=1;	1	1	1	>centroid=centroid=454Isotigs_contig_369436;seqs=1;;seqs=1;	1	1	1	1	4.5	4.5	4.5	38.442	336	336	0.0010176	2042600000	107510000	0.000271144	0.0271144		433	3685	TRUE	4021	69933;69934;69935;69936;69937;69938;69939;69940;69941;69942;69943;69944;69945;69946;69947;69948;69949	45997;45998;45999;46000;46001	45997
centroid=centroid=454Isotigs_contig_37078;seqs=1;;seqs=1;	centroid=centroid=454Isotigs_contig_37078;seqs=1;;seqs=1;	2	2	2	>centroid=centroid=454Isotigs_contig_37078;seqs=1;;seqs=1;	1	2	2	2	3.8	3.8	3.8	61.115	553	553	2.07e-07	29447000	1280300	3.23e-06	0.000322896		434	480;1554	True;True	508;1660	8722;8723;28002;28003;28004;28005;28006;28007;28008;28009	5792;18536;18537	5792;18536
centroid=centroid=454Isotigs_contig_3720;seqs=1;;seqs=1;	centroid=centroid=454Isotigs_contig_3720;seqs=1;;seqs=1;	1	1	1	>centroid=centroid=454Isotigs_contig_3720;seqs=1;;seqs=1;	1	1	1	1	7	7	7	24.038	215	215	0.0004589	105560000	9596200	2.42e-05	0.0024202		435	1128	TRUE	1210	19969;19970;19971;19972;19973;19974;19975;19976;19977;19978;19979;19980;19981	13189;13190;13191;13192;13193;13194;13195	13193
centroid=centroid=454Isotigs_contig_37240;seqs=1;;seqs=1;	centroid=centroid=454Isotigs_contig_37240;seqs=1;;seqs=1;	2	2	2	>centroid=centroid=454Isotigs_contig_37240;seqs=1;;seqs=1;	1	2	2	2	26.2	26.2	26.2	11.801	107	107	1.14e-09	89623000	12803000	3.23e-05	0.00322896		436	351;2825	True;True	373;3008	6747;6748;6749;6750;6751;6752;6753;6754;6755;6756;6757;6758;6759;51242;51243;51244;51245;51246;51247;51248;51249;51250	4522;4523;4524;33474;33475;33476;33477;33478	4524;33476	421;422		57;78
centroid=centroid=454Isotigs_contig_37423;seqs=1;;seqs=1;	centroid=centroid=454Isotigs_contig_37423;seqs=1;;seqs=1;	1	1	1	>centroid=centroid=454Isotigs_contig_37423;seqs=1;;seqs=1;	1	1	1	1	6.6	6.6	6.6	25.607	229	229	0.00084223	77166000	7015100	1.77e-05	0.00176923		437	2709	TRUE	2883	48819;48820;48821;48822;48823;48824;48825;48826;48827;48828;48829	31754;31755;31756;31757	31757
centroid=centroid=454Isotigs_contig_3748;seqs=1;;seqs=1;;centroid=centroid=454Isotigs_contig_140354;seqs=1;;seqs=1;	centroid=centroid=454Isotigs_contig_3748;seqs=1;;seqs=1;	19;1	19;1	19;1	>centroid=centroid=454Isotigs_contig_3748;seqs=1;;seqs=1;	2	19	19	19	45	45	45	67.025	611	611;63	2.6e-183	1632100000	41848000	0.000105542	0.0105542		438	331;1164;1293;1627;1805;1838;1849;1891;2073;2255;2498;2539;2562;2574;2821;3154;3198;3551;3597	True;True;True;True;True;True;True;True;True;True;True;True;True;True;True;True;True;True;True	351;1248;1380;1735;1920;1954;1966;2010;2206;2394;2645;2701;2724;2736;3004;3469;3515;3884;3931	6402;6403;6404;6405;6406;6407;6408;6409;6410;6411;6412;6413;6414;6415;6416;6417;6418;6419;6420;6421;20495;20496;20497;22745;22746;22747;22748;22749;22750;22751;22752;22753;22754;22755;22756;22757;22758;22759;22760;22761;22762;22763;22764;22765;22766;22767;22768;29054;29055;29056;29057;29058;29059;29060;29061;29062;32367;32368;32369;32370;32371;32838;32839;32840;32841;32842;32843;32844;32845;32846…	4298;4299;4300;4301;4302;4303;4304;4305;4306;4307;4308;4309;13527;15027;15028;15029;15030;15031;15032;15033;15034;15035;15036;15037;19134;19135;19136;19137;21240;21526;21527;21528;21529;21530;21571;21572;21573;21995;21996;21997;24096;26141;26142;26143;28781;28782;29393;29394;29395;29561;29562;29621;29622;29623;29624;33462;33463;33464;33465;33466;39081;39082;39083;39704;39705;39706;39707;39708;445…	4307;13527;15035;19135;21240;21530;21573;21997;24096;26143;28781;29395;29562;29622;33464;39082;39706;44542;44823	423;424;425;426;427;428;429;430;431;432;433;434;435		51;68;82;102;107;183;315;325;394;412;559;567;579
centroid=centroid=454Isotigs_contig_3773;seqs=1;;seqs=1;	centroid=centroid=454Isotigs_contig_3773;seqs=1;;seqs=1;	7	7	7	>centroid=centroid=454Isotigs_contig_3773;seqs=1;;seqs=1;	1	7	7	7	47.3	47.3	47.3	20.174	184	184	1.04e-103	963180000	87562000	0.000220835	0.0220835		439	970;987;988;1243;1395;3002;4233	True;True;True;True;True;True;True	1049;1067;1068;1330;1493;3280;4591	17095;17096;17097;17098;17099;17100;17101;17102;17103;17104;17105;17106;17107;17108;17109;17110;17111;17112;17420;17421;17422;17423;17424;17425;17426;17427;17428;17429;17430;17431;17432;22000;22001;22002;22003;22004;22005;22006;22007;25002;25003;25004;25005;25006;25007;25008;25009;25010;25011;25012;25013;25014;25015;55898;55899;55900;55901;55902;55903;79287;79288;79289;79290;79291;79292;79293;792…	11438;11439;11440;11441;11442;11443;11444;11445;11649;11650;11651;11652;11653;14599;16545;16546;16547;16548;16549;16550;16551;36490;36491;36492;51677;51678;51679;51680;51681;51682;51683;51684;51685;51686;51687;51688;51689	11438;11649;11651;14599;16550;36492;51686
centroid=centroid=454Isotigs_contig_3785;seqs=1;;seqs=1;	centroid=centroid=454Isotigs_contig_3785;seqs=1;;seqs=1;	2	2	2	>centroid=centroid=454Isotigs_contig_3785;seqs=1;;seqs=1;	1	2	2	2	10	10	10	25.804	219	219	6.1e-10	237540000	23754000	5.99e-05	0.00599085		440	2448;3865	True;True	2590;4211	43437;43438;43439;43440;43441;43442;43443;43444;43445;43446;43447;43448;43449;43450;43451;43452;43453;43454;43455;73129;73130;73131;73132;73133;73134;73135;73136;73137;73138;73139;73140;73141;73142;73143;73144;73145;73146;73147;73148;73149;73150;73151;73152;73153	28314;28315;28316;28317;28318;28319;28320;28321;28322;28323;28324;47878;47879;47880;47881;47882;47883;47884;47885;47886;47887;47888	28314;47883
centroid=centroid=454Isotigs_contig_37940;seqs=1;;seqs=1;	centroid=centroid=454Isotigs_contig_37940;seqs=1;;seqs=1;	1	1	1	>centroid=centroid=454Isotigs_contig_37940;seqs=1;;seqs=1;	1	1	1	1	1.9	1.9	1.9	63.978	576	576	2.44e-05	0	0	0	0		441	4083	TRUE	4436	76657	50021	50021
centroid=centroid=454Isotigs_contig_37945;seqs=1;;seqs=1;	centroid=centroid=454Isotigs_contig_37945;seqs=1;;seqs=1;	1	1	1	>centroid=centroid=454Isotigs_contig_37945;seqs=1;;seqs=1;	1	1	1	1	3.2	3.2	3.2	66.497	599	599	1.59e-09	2374700	71959	1.81e-07	1.81e-05		442	1639	TRUE	1748	29346;29347	19303	19303
centroid=centroid=454Isotigs_contig_3799;seqs=1;;seqs=1;	centroid=centroid=454Isotigs_contig_3799;seqs=1;;seqs=1;	5	5	5	>centroid=centroid=454Isotigs_contig_3799;seqs=1;;seqs=1;	1	5	5	5	28	28	28	24.124	225	225	3.9e-28	435260000	39569000	9.98e-05	0.00997945		443	526;1125;1769;4235;4245	True;True;True;True;True	554;1207;1884;4593;4603	9287;9288;9289;9290;9291;9292;9293;9294;9295;9296;9297;9298;9299;9300;9301;9302;9303;9304;9305;9306;19913;19914;19915;19916;19917;19918;19919;19920;19921;19922;19923;19924;19925;19926;19927;19928;19929;19930;19931;19932;19933;19934;19935;19936;19937;19938;19939;19940;19941;19942;19943;19944;19945;19946;19947;31789;31790;31791;31792;31793;31794;31795;31796;31797;31798;31799;31800;31801;31802;31803…	6158;6159;6160;6161;6162;6163;6164;6165;6166;13169;13170;13171;13172;13173;13174;13175;13176;13177;13178;13179;13180;13181;13182;13183;13184;20822;20823;20824;20825;20826;20827;20828;20829;20830;20831;20832;51691;51692;51766	6158;13182;20825;51691;51766	436		81
centroid=centroid=454Isotigs_contig_38262;seqs=1;;seqs=1;	centroid=centroid=454Isotigs_contig_38262;seqs=1;;seqs=1;	1	1	1	>centroid=centroid=454Isotigs_contig_38262;seqs=1;;seqs=1;	1	1	1	1	4.2	4.2	4.2	65.012	590	590	3.31e-12	1955800	72438	1.83e-07	1.83e-05		444	665	TRUE	702	11532	7627	7627
centroid=centroid=454Isotigs_contig_38327;seqs=1;;seqs=1;	centroid=centroid=454Isotigs_contig_38327;seqs=1;;seqs=1;	2	2	2	>centroid=centroid=454Isotigs_contig_38327;seqs=1;;seqs=1;	1	2	2	2	5	5	5	62.235	556	556	1.53e-17	71170000	2737300	6.9e-06	0.000690357		445	1434;3961	True;True	1535;4309	25956;25957;74541;74542;74543;74544;74545;74546	17193;48742;48743;48744;48745;48746	17193;48744
centroid=centroid=454Isotigs_contig_38376;seqs=1;;seqs=1;	centroid=centroid=454Isotigs_contig_38376;seqs=1;;seqs=1;	6	6	6	>centroid=centroid=454Isotigs_contig_38376;seqs=1;;seqs=1;	1	6	6	6	2.8	2.8	2.8	303.2	2764	2764	2.75e-18	69576000	669000	1.69e-06	0.000168724		446	1153;2129;2137;2140;3049;3221	True;True;True;True;True;True	1236;2262;2270;2273;3356;3538	20401;37874;37875;37943;37944;37945;37946;37947;37948;37949;37950;38083;38084;38085;38086;38087;38088;38089;57539;57540;61027;61028;61029;61030;61031	13478;24794;24828;24959;37774;39848;39849	13478;24794;24828;24959;37774;39848
centroid=centroid=454Isotigs_contig_38447;seqs=1;;seqs=1;	centroid=centroid=454Isotigs_contig_38447;seqs=1;;seqs=1;	3	3	3	>centroid=centroid=454Isotigs_contig_38447;seqs=1;;seqs=1;	1	3	3	3	15.2	15.2	15.2	28.153	243	243	6.46e-11	218930000	13683000	3.45e-05	0.0034509		447	263;516;1236	True;True;True	283;544;1323	5308;5309;5310;5311;5312;5313;5314;5315;9218;9219;9220;9221;9222;9223;9224;9225;9226;9227;9228;9229;21941;21942;21943;21944;21945;21946;21947	3643;3644;3645;6128;6129;6130;6131;6132;6133;14566;14567;14568;14569;14570	3644;6129;14570
centroid=centroid=454Isotigs_contig_3849;seqs=1;;seqs=1;	centroid=centroid=454Isotigs_contig_3849;seqs=1;;seqs=1;	6	6	6	>centroid=centroid=454Isotigs_contig_3849;seqs=1;;seqs=1;	1	6	6	6	10.6	10.6	10.6	75.328	670	670	1.67e-20	822590000	31638000	7.98e-05	0.00797922		448	986;1009;1071;1571;2558;2838	True;True;True;True;True;True	1066;1091;1153;1677;2720;3024	17404;17405;17406;17407;17408;17409;17410;17411;17412;17413;17414;17415;17416;17417;17418;17419;17879;17880;17881;17882;17883;17884;17885;17886;17887;17888;17889;17890;17891;17892;17893;17894;17895;17896;17897;18934;18935;18936;18937;18938;18939;18940;28227;28228;28229;28230;28231;28232;28233;28234;28235;28236;28237;28238;28239;28240;28241;28242;28243;45510;45511;45512;45513;45514;45515;45516;455…	11645;11646;11647;11648;11899;11900;11901;11902;11903;11904;11905;11906;11907;11908;11909;11910;12530;18665;18666;18667;18668;18669;18670;18671;18672;29543;29544;29545;29546;33567;33568	11645;11902;12530;18668;29544;33568	437		435
centroid=centroid=454Isotigs_contig_38612;seqs=1;;seqs=1;	centroid=centroid=454Isotigs_contig_38612;seqs=1;;seqs=1;	3	3	3	>centroid=centroid=454Isotigs_contig_38612;seqs=1;;seqs=1;	1	3	3	3	9.9	9.9	9.9	42.533	385	385	3.37e-20	167250000	8802500	2.22e-05	0.00222002		449	1177;2464;2958	True;True;True	1261;2607;3207	20716;20717;20718;20719;20720;20721;20722;20723;20724;20725;20726;43751;43752;43753;43754;43755;43756;43757;43758;43759;43760;43761;43762;54493;54494;54495;54496;54497;54498;54499;54500;54501;54502;54503;54504;54505	13636;13637;13638;13639;28515;28516;28517;28518;35548;35549;35550;35551;35552;35553;35554;35555	13637;28518;35553	438		260
centroid=centroid=454Isotigs_contig_3868;seqs=1;;seqs=1;	centroid=centroid=454Isotigs_contig_3868;seqs=1;;seqs=1;	7	7	7	>centroid=centroid=454Isotigs_contig_3868;seqs=1;;seqs=1;	1	7	7	7	40.1	40.1	40.1	30.419	282	282	6.53e-87	818860000	68238000	0.000172099	0.0172099		450	915;977;2544;2616;3446;3611;3861	True;True;True;True;True;True;True	980;1057;2706;2783;3771;3945;4207	15595;15596;15597;15598;15599;15600;17335;17336;17337;17338;17339;17340;17341;17342;17343;17344;17345;45321;45322;45323;45324;45325;46609;46610;46611;46612;46613;46614;46615;46616;46617;46618;46619;46620;46621;46622;65488;65489;65490;65491;65492;65493;65494;65495;65496;65497;65498;65499;65500;68423;68424;68425;68426;68427;68428;68429;73087;73088;73089;73090;73091;73092;73093;73094;73095;73096;730…	10218;10219;10220;10221;10222;10223;11612;11613;11614;11615;11616;11617;11618;11619;11620;29467;29468;30210;30211;30212;30213;30214;30215;30216;42755;42756;42757;42758;42759;44897;44898;44899;44900;44901;44902;44903;47850;47851;47852;47853;47854;47855;47856;47857;47858;47859;47860;47861;47862;47863;47864	10220;11616;29468;30216;42759;44903;47863	439		77
centroid=centroid=454Isotigs_contig_38710;seqs=1;;seqs=1;	centroid=centroid=454Isotigs_contig_38710;seqs=1;;seqs=1;	3	3	3	>centroid=centroid=454Isotigs_contig_38710;seqs=1;;seqs=1;	1	3	3	3	11	11	11	43.279	392	392	1.69e-11	63333000	4871700	1.23e-05	0.00122866		451	644;2013;4108	True;True;True	678;2142;4463	11257;11258;35984;35985;35986;35987;35988;35989;35990;35991;77214;77215	7510;23499;23500;23501;50376;50377	7510;23500;50376
centroid=centroid=454Isotigs_contig_3883;seqs=1;;seqs=1;	centroid=centroid=454Isotigs_contig_3883;seqs=1;;seqs=1;	27	27	27	>centroid=centroid=454Isotigs_contig_3883;seqs=1;;seqs=1;	1	27	27	27	53	53	53	66.738	602	602	0	22527000000	662550000	0.00167098	0.167098		452	159;160;375;456;476;564;725;798;1097;1252;1307;1349;1504;1989;1999;2067;2157;2607;2627;2768;2790;3045;3118;3523;3906;3917;3965	True;True;True;True;True;True;True;True;True;True;True;True;True;True;True;True;True;True;True;True;True;True;True;True;True;True;True	171;172;399;482;503;504;592;593;768;844;845;1179;1339;1397;1398;1444;1609;2116;2127;2128;2200;2290;2774;2794;2946;2968;3348;3349;3432;3852;3853;4253;4264;4315	3493;3494;3495;3496;3497;3498;3499;3500;3501;3502;3503;3504;3505;3506;3507;3508;3509;3510;3511;3512;3513;3514;7170;7171;7172;7173;7174;7175;7176;7177;7178;8505;8506;8507;8508;8509;8685;8686;8687;8688;8689;8690;8691;8692;8693;8694;8695;8696;8697;8698;8699;8700;8701;8702;8703;8704;8705;8706;8707;8708;8709;9721;9722;9723;9724;9725;9726;9727;9728;9729;9730;9731;9732;9733;9734;9735;9736;9737;9738;9739…	2481;2482;2483;2484;2485;2486;2487;2488;2489;2490;4725;4726;4727;4728;4729;4730;5655;5656;5657;5658;5659;5766;5767;5768;5769;5770;5771;5772;5773;5774;5775;5776;5777;5778;5779;5780;5781;5782;5783;5784;6441;6442;6443;6444;6445;6446;6447;6448;6449;6450;6451;6452;6453;6454;6455;6456;6457;6458;6459;8503;8504;8505;8506;8507;9169;9170;9171;9172;9173;9174;9175;9176;9177;9178;9179;9180;9181;9182;9183;9184…	2482;2489;4730;5659;5779;6446;8506;9189;12809;14631;15291;16034;18074;23176;23266;24059;25063;30169;30489;32802;33008;37721;38707;44234;48198;48335;48800	440;441;442;443;444;445;446;447;448		250;329;341;363;385;391;392;413;595
centroid=centroid=454Isotigs_contig_38980;seqs=2;;seqs=1;	centroid=centroid=454Isotigs_contig_38980;seqs=2;;seqs=1;	5	5	5	>centroid=centroid=454Isotigs_contig_38980;seqs=2;;seqs=1;	1	5	5	5	11	11	11	64.587	564	564	4.9e-16	88750000	2398600	6.05e-06	0.000604936		453	554;1590;2054;2120;2876	True;True;True;True;True	582;1696;2185;2253;3080	9623;9624;9625;9626;28520;28521;28522;28523;28524;36655;36656;36657;36658;37640;37641;37642;37643;37644;37645;37646;37647;37648;52222;52223;52224;52225;52226;52227;52228	6385;6386;6387;18847;18848;18849;23929;24556;24557;34085	6387;18847;23929;24557;34085
centroid=centroid=454Isotigs_contig_39018;seqs=1;;seqs=1;	centroid=centroid=454Isotigs_contig_39018;seqs=1;;seqs=1;	3	3	3	>centroid=centroid=454Isotigs_contig_39018;seqs=1;;seqs=1;	1	3	3	3	15.4	15.4	15.4	25.225	221	221	6.83e-24	617170000	51431000	0.000129711	0.0129711		454	954;2166;4139	True;True;True	1033;2299;4495	16865;16866;16867;16868;16869;16870;16871;16872;16873;16874;16875;16876;16877;16878;16879;16880;16881;16882;16883;16884;38379;38380;38381;38382;38383;38384;38385;38386;38387;38388;38389;38390;38391;38392;38393;38394;38395;38396;38397;38398;38399;38400;38401;38402;38403;38404;38405;38406;77655;77656;77657;77658;77659;77660;77661;77662;77663;77664;77665;77666;77667;77668;77669;77670;77671;77672;776…	11334;11335;11336;11337;25097;25098;25099;25100;25101;25102;25103;50582;50583;50584;50585;50586;50587;50588;50589;50590	11334;25098;50583
centroid=centroid=454Isotigs_contig_39106;seqs=1;;seqs=3;	centroid=centroid=454Isotigs_contig_39106;seqs=1;;seqs=3;	3	3	3	>centroid=centroid=454Isotigs_contig_39106;seqs=1;;seqs=3;	1	3	3	3	10.5	10.5	10.5	45.449	391	391	1.78e-12	18722000	936090	2.36e-06	0.000236085		455	408;2338;3975	True;True;True	434;2479;4325	7695;7696;7697;41561;41562;41563;41564;74803	5058;5059;27200;27201;48904	5059;27200;48904
centroid=centroid=454Isotigs_contig_39201;seqs=1;;seqs=1;	centroid=centroid=454Isotigs_contig_39201;seqs=1;;seqs=1;	1	1	1	>centroid=centroid=454Isotigs_contig_39201;seqs=1;;seqs=1;	1	1	1	1	3.5	3.5	3.5	47.185	425	425	0.00087437	16291000	814560	2.05e-06	0.000205435		456	3006	TRUE	3287	56084;56085;56086;56087;56088;56089	36623	36623
centroid=centroid=454Isotigs_contig_3938;seqs=1;;seqs=1;	centroid=centroid=454Isotigs_contig_3938;seqs=1;;seqs=1;	2	2	2	>centroid=centroid=454Isotigs_contig_3938;seqs=1;;seqs=1;	1	2	2	2	37	37	37	10.503	100	100	1.81e-164	11531000000	2306300000	0.00581658	0.581657		457	158;3310	True;True	170;3629;3630	3441;3442;3443;3444;3445;3446;3447;3448;3449;3450;3451;3452;3453;3454;3455;3456;3457;3458;3459;3460;3461;3462;3463;3464;3465;3466;3467;3468;3469;3470;3471;3472;3473;3474;3475;3476;3477;3478;3479;3480;3481;3482;3483;3484;3485;3486;3487;3488;3489;3490;3491;3492;62750;62751;62752;62753;62754;62755;62756;62757;62758;62759;62760;62761;62762;62763;62764;62765;62766;62767;62768;62769;62770;62771;62772;6…	2430;2431;2432;2433;2434;2435;2436;2437;2438;2439;2440;2441;2442;2443;2444;2445;2446;2447;2448;2449;2450;2451;2452;2453;2454;2455;2456;2457;2458;2459;2460;2461;2462;2463;2464;2465;2466;2467;2468;2469;2470;2471;2472;2473;2474;2475;2476;2477;2478;2479;2480;41017;41018;41019;41020;41021;41022;41023;41024;41025;41026;41027;41028;41029;41030;41031;41032;41033;41034;41035;41036;41037;41038;41039;41040;…	2435;41034	449		41
centroid=centroid=454Isotigs_contig_3955;seqs=1;;seqs=1;	centroid=centroid=454Isotigs_contig_3955;seqs=1;;seqs=1;	1	1	1	>centroid=centroid=454Isotigs_contig_3955;seqs=1;;seqs=1;	1	1	1	1	6	6	6	16.113	166	166	1.09e-07	127700000	15962000	4.03e-05	0.00402568		458	1172	TRUE	1256	20654;20655;20656;20657;20658;20659;20660;20661;20662;20663;20664;20665;20666;20667;20668;20669;20670;20671;20672;20673;20674	13615;13616;13617	13617
centroid=centroid=454Isotigs_contig_3958;seqs=1;;seqs=1;	centroid=centroid=454Isotigs_contig_3958;seqs=1;;seqs=1;	1	1	1	>centroid=centroid=454Isotigs_contig_3958;seqs=1;;seqs=1;	1	1	1	1	11.4	11.4	11.4	15.549	140	140	0.00027509	15860000	1982500	5e-06	0.000499994		459	2608	TRUE	2775	46528;46529;46530;46531;46532	30172	30172
centroid=centroid=454Isotigs_contig_39893;seqs=1;;seqs=1;	centroid=centroid=454Isotigs_contig_39893;seqs=1;;seqs=1;	5	2	2	>centroid=centroid=454Isotigs_contig_39893;seqs=1;;seqs=1;	1	5	2	2	42.3	15.5	15.5	17.754	168	168	4.05e-31	97696000	8881500	2.24e-05	0.00223995		460	1154;1295;1674;2615;3992	True;False;True;False;False	1237;1382;1785;2782;4343	20402;20403;20404;20405;20406;20407;22822;22823;22824;22825;22826;22827;22828;22829;22830;22831;22832;22833;22834;22835;22836;22837;22838;22839;22840;22841;22842;30312;30313;30314;30315;30316;30317;30318;30319;30320;46604;46605;46606;46607;46608;75195;75196;75197;75198;75199;75200;75201;75202;75203;75204;75205;75206;75207;75208;75209;75210;75211;75212;75213	13479;15074;15075;15076;15077;15078;15079;15080;15081;15082;15083;15084;15085;15086;15087;15088;15089;15090;19993;19994;19995;19996;30208;30209;49118;49119;49120;49121;49122;49123;49124;49125;49126;49127;49128;49129;49130;49131;49132;49133	13479;15080;19993;30208;49128	372;373		117;127
centroid=centroid=454Isotigs_contig_401;seqs=1;;seqs=1;	centroid=centroid=454Isotigs_contig_401;seqs=1;;seqs=1;	2	2	2	>centroid=centroid=454Isotigs_contig_401;seqs=1;;seqs=1;	1	2	2	2	8.4	8.4	8.4	31.39	273	273	5.49e-06	110240000	8480300	2.14e-05	0.00213876		461	776;1150	True;True	821;1233	13408;13409;13410;13411;13412;20356;20357;20358;20359;20360;20361;20362;20363;20364;20365;20366;20367;20368;20369;20370;20371;20372;20373;20374	8851;13464;13465;13466;13467;13468	8851;13466
centroid=centroid=454Isotigs_contig_40143;seqs=1;;seqs=1;	centroid=centroid=454Isotigs_contig_40143;seqs=1;;seqs=1;	1	1	1	>centroid=centroid=454Isotigs_contig_40143;seqs=1;;seqs=1;	1	1	1	1	7.4	7.4	7.4	23.808	217	217	0.00029927	20624000	1874900	4.73e-06	0.000472857		462	971	TRUE	1050	17113;17114;17115;17116;17117;17118;17119	11446	11446
centroid=centroid=454Isotigs_contig_4048;seqs=1;;seqs=1;;centroid=centroid=454Isotigs_contig_200119;seqs=1;;seqs=1;	centroid=centroid=454Isotigs_contig_4048;seqs=1;;seqs=1;;centroid=centroid=454Isotigs_contig_200119;seqs=1;;seqs=1;	4;3	4;3	4;3	>centroid=centroid=454Isotigs_contig_4048;seqs=1;;seqs=1;;>centroid=centroid=454Isotigs_contig_200119;seqs=1;;seqs=1;	2	4	4	4	10.1	10.1	10.1	55.057	476	476;383	3.29e-20	123760000	5380800	1.36e-05	0.00135706		463	748;885;1392;2142	True;True;True;True	791;947;1490;2275	13056;13057;13058;13059;13060;13061;13062;15240;15241;15242;15243;15244;15245;15246;15247;15248;24971;24972;24973;24974;24975;24976;38095;38096;38097;38098	8650;8651;8652;8653;10046;10047;10048;10049;10050;10051;10052;16530;16531;16532;24961;24962;24963;24964	8652;10052;16531;24963
centroid=centroid=454Isotigs_contig_40858;seqs=1;;seqs=1;	centroid=centroid=454Isotigs_contig_40858;seqs=1;;seqs=1;	2	2	2	>centroid=centroid=454Isotigs_contig_40858;seqs=1;;seqs=1;	1	2	2	2	12.1	12.1	12.1	19.316	173	173	5.17e-12	1265400000	115030000	0.00029011	0.029011		464	2429;2922	True;True	2571;3152;3153	43221;43222;43223;43224;43225;43226;43227;43228;43229;43230;43231;43232;43233;43234;43235;43236;43237;43238;43239;43240;43241;43242;43243;53625;53626;53627;53628;53629;53630;53631;53632;53633;53634;53635;53636;53637;53638;53639;53640;53641;53642;53643;53644;53645;53646;53647;53648	28166;28167;28168;28169;28170;28171;28172;28173;28174;28175;28176;28177;28178;28179;28180;28181;28182;28183;28184;28185;28186;35059;35060;35061;35062;35063;35064;35065;35066;35067;35068	28186;35063
centroid=centroid=454Isotigs_contig_41096;seqs=1;;seqs=1;	centroid=centroid=454Isotigs_contig_41096;seqs=1;;seqs=1;	1	1	1	>centroid=centroid=454Isotigs_contig_41096;seqs=1;;seqs=1;	1	1	1	1	3.3	3.3	3.3	63.867	571	571	3.76e-14	1755500	65018	1.64e-07	1.64e-05		465	3723	TRUE	4063	70815;70816;70817	46573;46574	46574
centroid=centroid=454Isotigs_contig_41145;seqs=1;;seqs=1;	centroid=centroid=454Isotigs_contig_41145;seqs=1;;seqs=1;	1	1	1	>centroid=centroid=454Isotigs_contig_41145;seqs=1;;seqs=1;	1	1	1	1	7.2	7.2	7.2	23.113	208	208	0.001057	29644000	3293700	8.31e-06	0.000830683		466	184	TRUE	196	3824;3825;3826;3827;3828;3829	2736;2737;2738	2738
centroid=centroid=454Isotigs_contig_41290;seqs=1;;seqs=1;	centroid=centroid=454Isotigs_contig_41290;seqs=1;;seqs=1;	2	2	2	>centroid=centroid=454Isotigs_contig_41290;seqs=1;;seqs=1;	1	2	2	2	11.7	11.7	11.7	25.408	223	223	1.29e-08	63582000	7064700	1.78e-05	0.00178174		467	135;2061	True;True	146;2192	3048;3049;3050;3051;36726;36727;36728;36729;36730;36731;36732;36733;36734	2208;2209;23959;23960;23961;23962	2208;23961
centroid=centroid=454Isotigs_contig_4154;seqs=1;;seqs=1;	centroid=centroid=454Isotigs_contig_4154;seqs=1;;seqs=1;	1	1	1	>centroid=centroid=454Isotigs_contig_4154;seqs=1;;seqs=1;	1	1	1	1	3.2	3.2	3.2	32.738	284	284	0.00037243	57763000	3397800	8.57e-06	0.000856938		468	2225	TRUE	2362	39555;39556;39557;39558;39559;39560;39561;39562;39563;39564;39565	25782;25783;25784;25785;25786	25786
centroid=centroid=454Isotigs_contig_4162;seqs=1;;seqs=1;	centroid=centroid=454Isotigs_contig_4162;seqs=1;;seqs=1;	2	2	2	>centroid=centroid=454Isotigs_contig_4162;seqs=1;;seqs=1;	1	2	2	2	8.6	8.6	8.6	35.569	338	338	1.74e-06	13876000	991160	2.5e-06	0.000249974		469	3209;3220	True;True	3526;3537	60900;60901;60902;60903;60904;61026	39781;39782;39847	39781;39847	450		298
centroid=centroid=454Isotigs_contig_41623;seqs=1;;seqs=1;;centroid=centroid=454Isotigs_contig_59480;seqs=1;;seqs=1;	centroid=centroid=454Isotigs_contig_41623;seqs=1;;seqs=1;	8;1	8;1	8;1	>centroid=centroid=454Isotigs_contig_41623;seqs=1;;seqs=1;	2	8	8	8	17.4	17.4	17.4	63.057	581	581;532	1.07e-55	218270000	7526500	1.9e-05	0.00189821		470	27;343;1311;2358;2646;2720;3706;3732	True;True;True;True;True;True;True;True	29;365;1402;2500;2813;2894;4046;4072	423;424;425;426;427;428;429;430;431;6592;6593;23240;23241;23242;23243;23244;23245;23246;23247;23248;23249;23250;23251;42091;42092;42093;42094;42095;42096;42097;42098;42099;42100;42101;47350;47351;49010;49011;49012;49013;49014;49015;49016;70566;70567;70568;70987;70988;70989;70990;70991;70992;70993;70994;70995;70996	250;251;252;253;4416;15363;15364;15365;15366;15367;15368;27513;27514;27515;30773;31884;31885;31886;31887;31888;46413;46414;46415;46675;46676;46677;46678;46679	253;4416;15365;27514;30773;31887;46413;46678	451		360
centroid=centroid=454Isotigs_contig_4164;seqs=1;;seqs=1;	centroid=centroid=454Isotigs_contig_4164;seqs=1;;seqs=1;	3	3	3	>centroid=centroid=454Isotigs_contig_4164;seqs=1;;seqs=1;	1	3	3	3	46.9	46.9	46.9	15.257	145	145	1.73e-72	16439000000	8219400000	0.0207296	2.07296		471	383;1054;1372	True;True;True	407;408;1136;1468;1469	7234;7235;7236;7237;7238;18644;18645;18646;18647;18648;18649;18650;18651;18652;18653;18654;18655;18656;18657;18658;18659;18660;18661;18662;18663;18664;18665;18666;18667;18668;18669;18670;18671;18672;18673;18674;18675;18676;18677;18678;18679;18680;18681;18682;18683;18684;18685;24566;24567;24568;24569;24570;24571;24572;24573;24574;24575;24576;24577;24578;24579;24580;24581;24582;24583;24584;24585;24…	4759;4760;4761;4762;4763;12370;12371;12372;12373;12374;12375;12376;12377;12378;12379;12380;12381;12382;12383;12384;12385;12386;12387;12388;12389;12390;12391;12392;12393;12394;12395;12396;12397;12398;12399;12400;12401;12402;12403;12404;12405;12406;12407;12408;12409;12410;16292;16293;16294;16295;16296;16297;16298;16299;16300;16301;16302;16303;16304;16305;16306;16307;16308;16309;16310;16311;16312;16…	4759;12395;16314	452;453;454;455		96;127;128;137
centroid=centroid=454Isotigs_contig_41818;seqs=1;;seqs=1;	centroid=centroid=454Isotigs_contig_41818;seqs=1;;seqs=1;	1	1	1	>centroid=centroid=454Isotigs_contig_41818;seqs=1;;seqs=1;	1	1	1	1	12.1	12.1	12.1	12.698	116	116	1.24e-09	152390000	50798000	0.000128114	0.0128114		472	769	TRUE	814	13342;13343;13344;13345;13346;13347;13348;13349;13350;13351;13352;13353;13354	8819;8820;8821;8822;8823;8824;8825;8826	8822
centroid=centroid=454Isotigs_contig_418581;seqs=1;;seqs=1;	centroid=centroid=454Isotigs_contig_418581;seqs=1;;seqs=1;	1	1	1	>centroid=centroid=454Isotigs_contig_418581;seqs=1;;seqs=1;	1	1	1	1	10.5	10.5	10.5	21.713	200	200	1.61e-11	62696000	6966200	1.76e-05	0.0017569		473	1736	TRUE	1851	31264;31265;31266;31267;31268;31269;31270;31271;31272;31273;31274	20541;20542;20543;20544;20545;20546;20547;20548	20541
centroid=centroid=454Isotigs_contig_4189;seqs=1;;seqs=1;	centroid=centroid=454Isotigs_contig_4189;seqs=1;;seqs=1;	1	1	1	>centroid=centroid=454Isotigs_contig_4189;seqs=1;;seqs=1;	1	1	1	1	14.3	14.3	14.3	7.7095	70	70	0.0012421	133770000	33442000	8.43e-05	0.0084342		474	2230	TRUE	2367	39626;39627;39628;39629;39630;39631;39632;39633;39634;39635;39636;39637;39638;39639;39640	25830;25831;25832;25833;25834;25835;25836	25830
centroid=centroid=454Isotigs_contig_41918;seqs=1;;seqs=1;	centroid=centroid=454Isotigs_contig_41918;seqs=1;;seqs=1;	1	1	1	>centroid=centroid=454Isotigs_contig_41918;seqs=1;;seqs=1;	1	1	1	1	4.5	4.5	4.5	29.861	268	268	1.33e-05	137220000	9147800	2.31e-05	0.00230711		475	1599	TRUE	1705	28621;28622;28623;28624;28625;28626;28627;28628;28629;28630;28631;28632;28633;28634;28635;28636;28637;28638;28639;28640;28641;28642	18899;18900;18901;18902;18903;18904;18905;18906	18902
centroid=centroid=454Isotigs_contig_42513;seqs=1;;seqs=1;	centroid=centroid=454Isotigs_contig_42513;seqs=1;;seqs=1;	4	4	4	>centroid=centroid=454Isotigs_contig_42513;seqs=1;;seqs=1;	1	4	4	4	5.7	5.7	5.7	94.835	846	846	1.98e-18	590750000	15966000	4.03e-05	0.00402669		476	2722;3261;3582;3976	True;True;True;True	2896;3580;3916;4326	49026;49027;49028;49029;49030;49031;49032;49033;49034;49035;49036;49037;49038;49039;49040;49041;49042;49043;49044;49045;49046;49047;49048;49049;49050;49051;49052;49053;49054;49055;49056;49057;49058;49059;49060;49061;49062;49063;49064;49065;49066;61759;61760;61761;61762;61763;61764;61765;61766;61767;61768;68157;68158;68159;68160;68161;68162;68163;68164;68165;68166;68167;68168;68169;68170;68171;681…	31896;31897;31898;31899;31900;31901;31902;31903;31904;31905;31906;31907;31908;31909;31910;31911;31912;31913;31914;31915;31916;31917;31918;40295;44740;44741;44742;44743;44744;44745;44746;44747;44748;44749;44750;48905	31905;40295;44743;48905
centroid=centroid=454Isotigs_contig_4265;seqs=1;;seqs=1;	centroid=centroid=454Isotigs_contig_4265;seqs=1;;seqs=1;	2	2	2	>centroid=centroid=454Isotigs_contig_4265;seqs=1;;seqs=1;	1	2	2	2	12.8	12.8	12.8	20.722	187	187	2.74e-07	129480000	14387000	3.63e-05	0.00362846		477	141;3570	True;True	153;3904	3202;3203;3204;68056;68057;68058;68059;68060;68061;68062;68063;68064;68065;68066;68067;68068	2305;44702;44703	2305;44703
centroid=centroid=454Isotigs_contig_426548;seqs=1;;seqs=1;	centroid=centroid=454Isotigs_contig_426548;seqs=1;;seqs=1;	1	1	1	>centroid=centroid=454Isotigs_contig_426548;seqs=1;;seqs=1;	1	1	1	1	4.3	4.3	4.3	27.201	234	234	0.0026694	1337200	89148	2.25e-07	2.25e-05		478	1845	TRUE	1962	32895	21555	21555	456		198
centroid=centroid=454Isotigs_contig_4275;seqs=1;;seqs=1;	centroid=centroid=454Isotigs_contig_4275;seqs=1;;seqs=1;	4	4	4	>centroid=centroid=454Isotigs_contig_4275;seqs=1;;seqs=1;	1	4	4	4	19.2	19.2	19.2	34.853	313	313	1.46e-19	258270000	16142000	4.07e-05	0.00407107		479	2379;3473;4103;4216	True;True;True;True	2521;3799;4457;4572	42518;42519;42520;42521;42522;42523;42524;42525;42526;42527;42528;66019;66020;66021;66022;66023;66024;66025;66026;66027;66028;66029;66030;66031;77026;77027;77028;77029;77030;78971;78972;78973;78974;78975;78976;78977;78978;78979	27800;27801;27802;27803;27804;27805;43182;43183;43184;43185;43186;43187;43188;50257;51515;51516	27803;43182;50257;51515
centroid=centroid=454Isotigs_contig_4277;seqs=1;;seqs=1;	centroid=centroid=454Isotigs_contig_4277;seqs=1;;seqs=1;	1	1	1	>centroid=centroid=454Isotigs_contig_4277;seqs=1;;seqs=1;	1	1	1	1	6.9	6.9	6.9	24.227	218	218	0.001398	11707000	1064300	2.68e-06	0.00026842		480	4082	TRUE	4435	76655;76656	50020	50020
centroid=centroid=454Isotigs_contig_4282;seqs=1;;seqs=1;	centroid=centroid=454Isotigs_contig_4282;seqs=1;;seqs=1;	6	6	6	>centroid=centroid=454Isotigs_contig_4282;seqs=1;;seqs=1;	1	6	6	6	63.1	63.1	63.1	12.022	111	111	1.54e-185	11056000000	2211200000	0.00557673	0.557673		481	790;1004;1005;1317;2453;3176	True;True;True;True;True;True	836;1086;1087;1408;2595;3493	13710;13711;13712;13713;13714;13715;13716;13717;13718;13719;13720;13721;13722;13723;13724;13725;13726;13727;13728;13729;13730;13731;13732;13733;13734;13735;13736;13737;13738;13739;13740;17729;17730;17731;17732;17733;17734;17735;17736;17737;17738;17739;17740;17741;17742;17743;17744;17745;17746;17747;17748;17749;17750;17751;17752;17753;17754;17755;17756;17757;17758;17759;17760;17761;17762;17763;177…	9089;9090;9091;9092;9093;9094;9095;9096;9097;9098;9099;9100;9101;9102;9103;9104;9105;9106;9107;9108;9109;9110;9111;9112;9113;9114;9115;9116;9117;9118;9119;9120;9121;11808;11809;11810;11811;11812;11813;11814;11815;11816;11817;11818;11819;11820;11821;11822;11823;11824;11825;11826;11827;11828;11829;11830;11831;11832;11833;11834;11835;11836;11837;11838;11839;11840;11841;11842;11843;11844;11845;11846;…	9091;11820;11828;15445;28361;39503
centroid=centroid=454Isotigs_contig_42852;seqs=1;;seqs=1;	centroid=centroid=454Isotigs_contig_42852;seqs=1;;seqs=1;	5	5	5	>centroid=centroid=454Isotigs_contig_42852;seqs=1;;seqs=1;	1	5	5	5	8	8	8	96.306	864	864	8.09e-61	116990000	3342600	8.43e-06	0.000843016		482	496;620;1085;2725;3500	True;True;True;True;True	524;653;1167;2899;3828	9009;9010;9011;9012;9013;10668;10669;10670;10671;10672;10673;10674;10675;19098;19099;19100;19101;49109;49110;49111;49112;49113;49114;49115;49116;66751;66752	5995;7068;7069;7070;12594;31947;31948;43865	5995;7069;12594;31947;43865	457;458		627;708
centroid=centroid=454Isotigs_contig_42886;seqs=1;;seqs=1;	centroid=centroid=454Isotigs_contig_42886;seqs=1;;seqs=1;	2	2	2	>centroid=centroid=454Isotigs_contig_42886;seqs=1;;seqs=1;	1	2	2	2	5.6	5.6	5.6	44.783	394	394	2.27e-24	39375000	1789800	4.51e-06	0.000451394		483	1733;3383	True;True	1847;3708	31206;64300;64301;64302;64303;64304	20505;42016;42017;42018;42019;42020	20505;42020
centroid=centroid=454Isotigs_contig_42944;seqs=1;;seqs=1;	centroid=centroid=454Isotigs_contig_42944;seqs=1;;seqs=1;	1	1	1	>centroid=centroid=454Isotigs_contig_42944;seqs=1;;seqs=1;	1	1	1	1	8.5	8.5	8.5	17.401	153	153	2.27e-10	14140000	1571200	3.96e-06	0.000396263		484	3679	TRUE	4015	69814;69815;69816;69817;69818;69819;69820;69821	45908;45909;45910;45911	45910
centroid=centroid=454Isotigs_contig_43333;seqs=1;;seqs=1;	centroid=centroid=454Isotigs_contig_43333;seqs=1;;seqs=1;	8	8	8	>centroid=centroid=454Isotigs_contig_43333;seqs=1;;seqs=1;	1	8	8	8	24.1	24.1	24.1	51.749	461	461	1.22e-106	394780000	15184000	3.83e-05	0.00382946		485	498;758;1574;1669;1735;2116;2635;4305	True;True;True;True;True;True;True;True	526;801;1680;1780;1850;2249;2802;4664	9020;9021;9022;9023;9024;9025;9026;13156;13157;13158;13159;13160;13161;13162;13163;13164;13165;28268;28269;28270;28271;28272;28273;28274;30262;30263;30264;30265;30266;30267;30268;31255;31256;31257;31258;31259;31260;31261;31262;31263;37604;37605;37606;37607;37608;37609;37610;37611;47124;47125;47126;47127;47128;47129;47130;47131;47132;47133;47134;47135;47136;47137;47138;47139;47140;47141;80502;8050…	5997;5998;5999;6000;6001;8708;8709;8710;8711;8712;18685;18686;18687;18688;18689;18690;18691;19973;19974;19975;20539;20540;24538;24539;30623;30624;30625;30626;30627;30628;30629;30630;30631;30632;30633;52463	5998;8711;18690;19973;20539;24539;30631;52463
centroid=centroid=454Isotigs_contig_4367;seqs=1;;seqs=2;	centroid=centroid=454Isotigs_contig_4367;seqs=1;;seqs=2;	3	3	3	>centroid=centroid=454Isotigs_contig_4367;seqs=1;;seqs=2;	1	3	3	3	18	18	18	22.832	205	205	3.13e-08	60663000	4333100	1.09e-05	0.00109282		486	588;718;1084	True;True;True	619;759;1166	10244;10245;10246;10247;10248;12613;12614;12615;12616;19092;19093;19094;19095;19096;19097	6807;6808;8415;8416;12593	6808;8415;12593
centroid=centroid=454Isotigs_contig_4368;seqs=1;;seqs=1;	centroid=centroid=454Isotigs_contig_4368;seqs=1;;seqs=1;	6	6	6	>centroid=centroid=454Isotigs_contig_4368;seqs=1;;seqs=1;	1	6	6	6	18.5	18.5	18.5	42.001	373	373	7.66e-22	185230000	8053400	2.03e-05	0.0020311		487	68;1251;1830;1892;2467;2729	True;True;True;True;True;True	75;1338;1945;2011;2610;2905	1668;1669;1670;1671;1672;1673;1674;22062;22063;22064;22065;22066;22067;22068;22069;22070;22071;22072;32663;32664;32665;32666;32667;32668;32669;33630;43775;43776;43777;49334;49335;49336;49337;49338;49339;49340;49341;49342	1139;14630;21395;21396;21998;28522;32102;32103;32104;32105;32106;32107;32108;32109	1139;14630;21395;21998;28522;32106	459;460		46;332
centroid=centroid=454Isotigs_contig_43829;seqs=1;;seqs=1;	centroid=centroid=454Isotigs_contig_43829;seqs=1;;seqs=1;	2	2	2	>centroid=centroid=454Isotigs_contig_43829;seqs=1;;seqs=1;	1	2	2	2	15.2	15.2	15.2	20.396	184	184	4.36e-29	175600000	15964000	4.03e-05	0.00402618		488	1059;1682	True;True	1141;1793	18777;18778;18779;18780;18781;18782;18783;18784;18785;18786;18787;18788;30357;30358;30359;30360;30361;30362;30363;30364;30365;30366;30367	12457;12458;12459;12460;12461;12462;12463;12464;12465;12466;20016;20017	12465;20016
centroid=centroid=454Isotigs_contig_4386;seqs=1;;seqs=1;	centroid=centroid=454Isotigs_contig_4386;seqs=1;;seqs=1;	2	2	2	>centroid=centroid=454Isotigs_contig_4386;seqs=1;;seqs=1;	1	2	2	2	12.1	12.1	12.1	22.206	206	206	8.87e-06	38027000	3168900	7.99e-06	0.000799208		489	328;667	True;True	348;704	6382;6383;6384;11541;11542;11543;11544;11545;11546;11547;11548;11549	4292;7629;7630;7631;7632	4292;7630
centroid=centroid=454Isotigs_contig_4405;seqs=1;;seqs=1;	centroid=centroid=454Isotigs_contig_4405;seqs=1;;seqs=1;	6	4	4	>centroid=centroid=454Isotigs_contig_4405;seqs=1;;seqs=1;	1	6	4	4	29.2	22.6	22.6	29.634	257	257	2.2e-32	428540000	25208000	6.36e-05	0.00635755		490	130;244;621;2000;3143;4264	True;True;False;False;True;True	141;264;654;655;2129;3457;4622	2964;2965;2966;2967;2968;2969;2970;2971;2972;2973;2974;2975;2976;2977;2978;2979;2980;5065;5066;10676;10677;10678;10679;10680;10681;10682;10683;10684;10685;10686;10687;10688;10689;10690;10691;10692;10693;10694;10695;10696;10697;10698;10699;10700;10701;10702;10703;10704;10705;10706;10707;10708;10709;10710;10711;10712;10713;10714;10715;10716;10717;10718;10719;10720;10721;10722;10723;10724;10725;1072…	2171;2172;2173;2174;2175;2176;2177;2178;3522;7071;7072;7073;7074;7075;7076;7077;7078;7079;7080;7081;7082;7083;7084;7085;7086;7087;7088;7089;7090;7091;7092;7093;7094;7095;7096;7097;7098;7099;7100;7101;7102;7103;7104;7105;7106;7107;7108;7109;7110;7111;7112;7113;7114;7115;23279;38992;38993;51940;51941;51942;51943;51944;51945;51946	2178;3522;7109;23279;38993;51945	206		232
centroid=centroid=454Isotigs_contig_4409;seqs=1;;seqs=1;	centroid=centroid=454Isotigs_contig_4409;seqs=1;;seqs=1;	3	3	3	>centroid=centroid=454Isotigs_contig_4409;seqs=1;;seqs=1;	1	3	3	3	6.5	6.5	6.5	54.936	491	491	1.52e-11	623210000	29677000	7.48e-05	0.00748465		491	211;2751;4190	True;True;True	225;2927;4546	4285;4286;4287;4288;4289;4290;4291;4292;4293;4294;4295;4296;49590;49591;49592;49593;49594;49595;49596;49597;49598;49599;49600;49601;78463;78464;78465;78466;78467;78468;78469;78470;78471;78472;78473;78474;78475;78476;78477;78478	3019;3020;3021;32244;32245;32246;32247;32248;32249;32250;32251;51115;51116;51117;51118;51119;51120;51121;51122	3020;32250;51115	461;462		153;163
centroid=centroid=454Isotigs_contig_4412;seqs=1;;seqs=1;	centroid=centroid=454Isotigs_contig_4412;seqs=1;;seqs=1;	1	1	1	>centroid=centroid=454Isotigs_contig_4412;seqs=1;;seqs=1;	1	1	1	1	13.8	13.8	13.8	10.632	94	94	4.61e-07	70313000	10045000	2.53e-05	0.00253339		492	4057	TRUE	4410	76261;76262;76263;76264;76265;76266;76267;76268;76269	49790;49791	49790
centroid=centroid=454Isotigs_contig_444;seqs=1;;seqs=1;	centroid=centroid=454Isotigs_contig_444;seqs=1;;seqs=1;	1	1	1	>centroid=centroid=454Isotigs_contig_444;seqs=1;;seqs=1;	1	1	1	1	3.1	3.1	3.1	57.647	508	508	0.0035208	9170800	316240	7.98e-07	7.98e-05		493	1156	TRUE	1240	20433	13499	13499
centroid=centroid=454Isotigs_contig_44723;seqs=1;;seqs=1;	centroid=centroid=454Isotigs_contig_44723;seqs=1;;seqs=1;	16	16	16	>centroid=centroid=454Isotigs_contig_44723;seqs=1;;seqs=1;	1	16	16	16	33.8	33.8	33.8	77.639	686	686	3.53e-168	1978400000	61826000	0.000155927	0.0155927		494	512;1170;1305;1503;1572;2339;2502;3133;3243;3454;3562;3627;3763;3814;3943;4323	True;True;True;True;True;True;True;True;True;True;True;True;True;True;True;True	540;1254;1395;1608;1678;2480;2649;3447;3561;3779;3896;3962;4107;4158;4291;4682	9180;9181;9182;9183;9184;9185;9186;9187;9188;20626;20627;20628;20629;20630;20631;20632;20633;20634;20635;20636;20637;20638;20639;20640;20641;20642;20643;20644;20645;20646;20647;20648;20649;20650;20651;20652;23107;23108;23109;23110;23111;23112;23113;23114;23115;23116;23117;23118;23119;23120;23121;23122;23123;23124;23125;23126;27171;27172;27173;27174;27175;27176;27177;27178;27179;27180;27181;27182;…	6114;6115;6116;13599;13600;13601;13602;13603;13604;13605;13606;13607;13608;13609;13610;13611;13612;13613;15280;15281;15282;15283;15284;15285;15286;15287;15288;15289;18062;18063;18064;18065;18066;18067;18068;18069;18070;18673;18674;18675;18676;18677;18678;18679;18680;18681;18682;18683;27202;27203;27204;28804;38900;38901;38902;38903;38904;38905;38906;38907;38908;38909;38910;38911;38912;38913;38914;…	6116;13610;15286;18065;18681;27202;28804;38909;40119;42799;44680;45267;46995;47371;48594;52575	463;464;465;466;467;468;469		66;69;70;128;184;286;504
centroid=centroid=454Isotigs_contig_44780;seqs=1;;seqs=1;	centroid=centroid=454Isotigs_contig_44780;seqs=1;;seqs=1;	2	2	2	>centroid=centroid=454Isotigs_contig_44780;seqs=1;;seqs=1;	1	2	2	2	7.3	7.3	7.3	35.008	300	300	2.49e-07	12667000	745140	1.88e-06	0.000187927		495	455;879	True;True	481;941	8504;15171;15172;15173;15174;15175	5654;10011;10012;10013	5654;10012	470		152
centroid=centroid=454Isotigs_contig_450;seqs=1;;seqs=1;	centroid=centroid=454Isotigs_contig_450;seqs=1;;seqs=1;	5	5	5	>centroid=centroid=454Isotigs_contig_450;seqs=1;;seqs=1;	1	5	5	5	45.5	45.5	45.5	21.127	198	198	8.72e-184	11290000000	1411300000	0.00355935	0.355935		496	340;1229;1309;2585;3158	True;True;True;True;True	361;362;1314;1400;2747;3473	6527;6528;6529;6530;6531;6532;6533;6534;6535;6536;6537;6538;6539;6540;6541;6542;6543;6544;6545;6546;6547;6548;6549;6550;6551;6552;6553;6554;6555;6556;6557;6558;6559;6560;6561;6562;6563;6564;6565;6566;6567;21687;21688;21689;21690;21691;21692;21693;21694;21695;21696;21697;21698;21699;21700;21701;21702;21703;21704;21705;21706;21707;21708;21709;21710;21711;21712;21713;21714;21715;21716;21717;21718;21…	4363;4364;4365;4366;4367;4368;4369;4370;4371;4372;4373;4374;4375;4376;4377;4378;4379;4380;4381;4382;4383;4384;4385;4386;4387;4388;4389;4390;4391;4392;4393;4394;4395;4396;4397;14368;14369;14370;14371;14372;14373;14374;14375;14376;14377;14378;14379;14380;14381;14382;14383;14384;14385;14386;14387;14388;14389;14390;14391;14392;14393;14394;14395;14396;14397;14398;14399;14400;14401;14402;14403;14404;14…	4365;14374;15328;29751;39130	471		102
centroid=centroid=454Isotigs_contig_45203;seqs=1;;seqs=1;	centroid=centroid=454Isotigs_contig_45203;seqs=1;;seqs=1;	4	4	4	>centroid=centroid=454Isotigs_contig_45203;seqs=1;;seqs=1;	1	4	4	4	9.6	9.6	9.6	54.321	489	489	1.51e-30	189410000	8235100	2.08e-05	0.00207692		497	844;1279;1668;4069	True;True;True;True	901;1366;1779;4422	14585;14586;14587;14588;14589;14590;14591;14592;22475;22476;22477;22478;22479;22480;30244;30245;30246;30247;30248;30249;30250;30251;30252;30253;30254;30255;30256;30257;30258;30259;30260;30261;76435;76436;76437;76438;76439	9642;9643;9644;14864;14865;19967;19968;19969;19970;19971;19972;49889	9644;14865;19971;49889	472		74
centroid=centroid=454Isotigs_contig_45530;seqs=1;;seqs=1;;centroid=centroid=454Isotigs_contig_91539;seqs=1;;seqs=1;	centroid=centroid=454Isotigs_contig_45530;seqs=1;;seqs=1;	8;1	8;1	8;1	>centroid=centroid=454Isotigs_contig_45530;seqs=1;;seqs=1;	2	8	8	8	32.6	32.6	32.6	34.052	319	319;471	8.75e-71	340450000	22697000	5.72e-05	0.00572427		498	742;826;1035;1606;1673;2162;3588;3801	True;True;True;True;True;True;True;True	785;881;1117;1712;1784;2295;3922;4145	12952;12953;12954;12955;12956;12957;12958;14369;14370;14371;14372;14373;14374;14375;14376;18276;18277;28728;28729;28730;28731;30307;30308;30309;30310;30311;38356;38357;38358;38359;38360;38361;68206;68207;68208;72033;72034;72035;72036;72037;72038;72039;72040;72041;72042;72043;72044;72045;72046	8585;8586;8587;8588;8589;9501;9502;9503;9504;9505;12131;12132;18964;19990;19991;19992;25087;25088;44761;44762;44763;47217;47218;47219;47220;47221;47222	8588;9504;12131;18964;19990;25087;44763;47222
centroid=centroid=454Isotigs_contig_45664;seqs=1;;seqs=1;	centroid=centroid=454Isotigs_contig_45664;seqs=1;;seqs=1;	2	2	1	>centroid=centroid=454Isotigs_contig_45664;seqs=1;;seqs=1;	1	2	2	1	15.5	15.5	6.5	17.545	155	155	1.17e-05	55453000	7921900	2e-05	0.00199793		499	444;2617	True;True	470;2784	8323;46623;46624;46625;46626;46627	5520;30217;30218	5520;30217
centroid=centroid=454Isotigs_contig_4572;seqs=1;;seqs=1;	centroid=centroid=454Isotigs_contig_4572;seqs=1;;seqs=1;	5	5	5	>centroid=centroid=454Isotigs_contig_4572;seqs=1;;seqs=1;	1	5	5	5	31.9	31.9	31.9	20.315	185	185	8.95e-85	4029400000	366310000	0.000923848	0.0923848		500	812;1173;2090;3442;4030	True;True;True;True;True	866;1257;2223;3767;4383	14219;14220;14221;14222;14223;14224;14225;14226;14227;14228;14229;14230;14231;14232;14233;20675;20676;20677;20678;20679;20680;20681;20682;20683;20684;20685;20686;37265;37266;37267;37268;37269;37270;37271;37272;37273;37274;37275;37276;37277;37278;37279;37280;37281;37282;37283;37284;37285;37286;37287;37288;37289;37290;37291;37292;37293;37294;37295;65458;65459;65460;65461;65462;65463;65464;65465;654…	9405;9406;9407;9408;9409;9410;9411;9412;9413;9414;9415;13618;13619;13620;13621;24358;24359;24360;24361;24362;24363;24364;24365;24366;24367;24368;24369;24370;24371;24372;42734;42735;42736;42737;42738;42739;42740;42741;42742;42743;42744;42745;42746;42747;42748;49424;49425;49426;49427;49428;49429;49430;49431;49432;49433;49434;49435;49436;49437;49438	9415;13620;24359;42735;49426	473		37
centroid=centroid=454Isotigs_contig_45754;seqs=1;;seqs=1;	centroid=centroid=454Isotigs_contig_45754;seqs=1;;seqs=1;	3	2	2	>centroid=centroid=454Isotigs_contig_45754;seqs=1;;seqs=1;	1	3	2	2	9	6.8	6.8	46.279	411	411	1.52e-09	31124000	1296800	3.27e-06	0.000327058		501	761;2610;3764	True;False;True	805;2777;4108	13242;13243;13244;13245;13246;46550;46551;46552;46553;46554;46555;71577;71578;71579;71580;71581;71582;71583	8767;8768;30184;30185;46996;46997;46998	8768;30184;46997
centroid=centroid=454Isotigs_contig_459;seqs=1;;seqs=1;	centroid=centroid=454Isotigs_contig_459;seqs=1;;seqs=1;	8	8	8	>centroid=centroid=454Isotigs_contig_459;seqs=1;;seqs=1;	1	8	8	8	19.1	19.1	19.1	64.852	586	586	4.04e-81	848450000	30302000	7.64e-05	0.00764228		502	920;2012;2019;2261;2462;3991;4052;4239	True;True;True;True;True;True;True;True	986;2141;2148;2400;2605;4342;4405;4597	15658;15659;15660;15661;15662;15663;15664;15665;15666;15667;15668;15669;15670;15671;15672;15673;15674;15675;15676;15677;15678;15679;15680;35974;35975;35976;35977;35978;35979;35980;35981;35982;35983;36114;36115;36116;36117;36118;36119;36120;40134;40135;40136;40137;40138;40139;40140;40141;40142;40143;40144;40145;40146;40147;40148;40149;40150;40151;40152;40153;40154;40155;40156;43711;43712;43713;437…	10268;10269;10270;10271;10272;23495;23496;23497;23498;23651;26216;26217;26218;26219;26220;26221;26222;26223;26224;26225;26226;26227;26228;26229;26230;26231;26232;26233;26234;26235;28499;28500;28501;28502;28503;28504;28505;28506;28507;49116;49117;49723;51726;51727;51728;51729;51730;51731;51732;51733;51734;51735;51736	10269;23498;23651;26235;28506;49116;49723;51734	474;475;476;477;478;479;480;481;482		62;227;229;237;287;289;301;303;304
centroid=centroid=454Isotigs_contig_45900;seqs=1;;seqs=1;	centroid=centroid=454Isotigs_contig_45900;seqs=1;;seqs=1;	7	7	7	>centroid=centroid=454Isotigs_contig_45900;seqs=1;;seqs=1;	1	7	7	7	29.7	29.7	29.7	42.513	380	380	1.02e-46	269440000	13472000	3.4e-05	0.00339769		503	523;1813;1814;2236;3159;3326;3843	True;True;True;True;True;True;True	551;1928;1929;2374;3474;3646;4189	9257;9258;9259;9260;9261;9262;9263;9264;9265;9266;9267;9268;9269;9270;9271;9272;9273;32466;32467;32468;32469;32470;32471;39694;59858;63232;63233;72805;72806;72807;72808;72809;72810;72811;72812;72813;72814;72815;72816;72817;72818	6150;6151;6152;6153;21296;21297;21298;25870;39143;41402;47683;47684	6152;21297;21298;25870;39143;41402;47684
centroid=centroid=454Isotigs_contig_4597;seqs=1;;seqs=1;	centroid=centroid=454Isotigs_contig_4597;seqs=1;;seqs=1;	2	2	2	>centroid=centroid=454Isotigs_contig_4597;seqs=1;;seqs=1;	1	2	2	2	11.2	11.2	11.2	40.994	375	375	2.59e-24	21002000	1105300	2.79e-06	0.000278761		504	196;1996	True;True	208;2124	4055;4056;4057;4058;4059;4060;4061;35637;35638;35639	2877;2878;2879;23208	2879;23208
centroid=centroid=454Isotigs_contig_46005;seqs=1;;seqs=1;	centroid=centroid=454Isotigs_contig_46005;seqs=1;;seqs=1;	2	2	2	>centroid=centroid=454Isotigs_contig_46005;seqs=1;;seqs=1;	1	2	2	2	4.2	4.2	4.2	58.307	524	524	2.17e-08	90544000	5659000	1.43e-05	0.00142722		505	22;533	True;True	24;561	382;383;384;385;386;387;9374;9375;9376;9377	234;235;236;6211;6212;6213;6214	236;6213
centroid=centroid=454Isotigs_contig_46056;seqs=1;;seqs=1;	centroid=centroid=454Isotigs_contig_46056;seqs=1;;seqs=1;	1	1	1	>centroid=centroid=454Isotigs_contig_46056;seqs=1;;seqs=1;	1	1	1	1	22.4	22.4	22.4	10.583	98	98	1.37e-12	101590000	20317000	5.12e-05	0.00512402		506	136	TRUE	147	3052;3053;3054;3055;3056;3057;3058;3059;3060	2210;2211;2212;2213	2210
centroid=centroid=454Isotigs_contig_46072;seqs=1;;seqs=2;	centroid=centroid=454Isotigs_contig_46072;seqs=1;;seqs=2;	3	3	3	>centroid=centroid=454Isotigs_contig_46072;seqs=1;;seqs=2;	1	3	3	3	9.4	9.4	9.4	47.789	416	416	8.8e-10	136590000	7188900	1.81e-05	0.00181307		507	1622;1638;4145	True;True;True	1730;1747;4501	29017;29018;29019;29020;29021;29340;29341;29342;29343;29344;29345;77719;77720;77721;77722;77723	19115;19116;19117;19298;19299;19300;19301;19302;50608;50609;50610;50611	19115;19300;50610	483		70
centroid=centroid=454Isotigs_contig_461;seqs=1;;seqs=1;	centroid=centroid=454Isotigs_contig_461;seqs=1;;seqs=1;	2	2	2	>centroid=centroid=454Isotigs_contig_461;seqs=1;;seqs=1;	1	2	2	2	4.8	4.8	4.8	65.759	583	583	2.79e-06	30716000	1059200	2.67e-06	0.000267134		508	531;1587	True;True	559;1693	9365;9366;9367;9368;9369;9370;9371;28468;28469;28470;28471	6208;6209;18808;18809	6209;18809
centroid=centroid=454Isotigs_contig_46246;seqs=1;;seqs=1;	centroid=centroid=454Isotigs_contig_46246;seqs=1;;seqs=1;	1	1	1	>centroid=centroid=454Isotigs_contig_46246;seqs=1;;seqs=1;	1	1	1	1	2.7	2.7	2.7	64.948	585	585	1.96e-32	78244000	3725900	9.4e-06	0.000939686		509	308	TRUE	328	5916;5917;5918;5919;5920;5921;5922;5923;5924;5925;5926;5927;5928;5929;5930;5931;5932	4007;4008;4009;4010;4011;4012;4013	4013
centroid=centroid=454Isotigs_contig_46337;seqs=1;;seqs=3;	centroid=centroid=454Isotigs_contig_46337;seqs=1;;seqs=3;	5	4	4	>centroid=centroid=454Isotigs_contig_46337;seqs=1;;seqs=3;	1	5	4	4	18.5	15.5	15.5	38.845	362	362	1.9e-23	1270300000	57739000	0.00014562	0.014562		510	421;1649;2702;3760;3868	True;True;True;True;False	447;1758;2876;4104;4214	7866;7867;7868;7869;7870;7871;29472;29473;29474;29475;29476;29477;29478;29479;29480;29481;29482;29483;29484;29485;29486;29487;29488;29489;29490;29491;29492;29493;29494;29495;29496;29497;29498;29499;29500;29501;29502;29503;29504;29505;29506;29507;29508;29509;29510;29511;29512;29513;29514;29515;29516;29517;29518;29519;29520;29521;29522;29523;29524;29525;29526;29527;29528;29529;29530;29531;48681;486…	5167;19359;19360;19361;19362;19363;19364;19365;19366;19367;19368;19369;19370;19371;19372;19373;19374;19375;19376;19377;19378;19379;19380;19381;19382;19383;19384;19385;19386;19387;19388;19389;19390;19391;19392;19393;19394;19395;31616;46972;46973;46974;46975;47892;47893;47894;47895;47896;47897;47898;47899;47900;47901;47902;47903;47904;47905;47906	5167;19361;31616;46974;47906
centroid=centroid=454Isotigs_contig_46374;seqs=1;;seqs=1;	centroid=centroid=454Isotigs_contig_46374;seqs=1;;seqs=1;	2	2	2	>centroid=centroid=454Isotigs_contig_46374;seqs=1;;seqs=1;	1	2	2	2	2.4	2.4	2.4	125.65	1090	1090	2.6e-05	13608000	277720	7e-07	7e-05		511	1483;3218	True;True	1585;3535	26865;60999;61000;61001;61002	17889;39836	17889;39836
centroid=centroid=454Isotigs_contig_46734;seqs=1;;seqs=1;	centroid=centroid=454Isotigs_contig_46734;seqs=1;;seqs=1;	1	1	1	>centroid=centroid=454Isotigs_contig_46734;seqs=1;;seqs=1;	1	1	1	1	24.9	24.9	24.9	16.652	169	169	2.73e-61	8875800	NaN	0	0		512	2509	TRUE	2659	44411	28883	28883	484;485;486;487;488		128;132;133;159;168
centroid=centroid=454Isotigs_contig_470;seqs=1;;seqs=1;	centroid=centroid=454Isotigs_contig_470;seqs=1;;seqs=1;	1	1	1	>centroid=centroid=454Isotigs_contig_470;seqs=1;;seqs=1;	1	1	1	1	5.4	5.4	5.4	25.366	240	240	0.00021455	3287500	193380	4.88e-07	4.88e-05		513	402	TRUE	427	7541;7542;7543	4936	4936
centroid=centroid=454Isotigs_contig_4701;seqs=1;;seqs=1;	centroid=centroid=454Isotigs_contig_4701;seqs=1;;seqs=1;	2	2	2	>centroid=centroid=454Isotigs_contig_4701;seqs=1;;seqs=1;	1	2	2	2	10.1	10.1	10.1	29.344	267	267	3.4e-06	16519000	1651900	4.17e-06	0.000416615		514	215;3736	True;True	230;4076	4432;4433;4434;71021;71022;71023;71024;71025	3123;3124;46689	3124;46689	489		174
centroid=centroid=454Isotigs_contig_4702;seqs=1;;seqs=1;	centroid=centroid=454Isotigs_contig_4702;seqs=1;;seqs=1;	3	3	3	>centroid=centroid=454Isotigs_contig_4702;seqs=1;;seqs=1;	1	3	3	3	14.9	14.9	14.9	35.875	322	322	2.48e-12	41383000	2178100	5.49e-06	0.000549325		515	873;1168;2704	True;True;True	935;1252;2878	15106;15107;20622;20623;20624;48705;48706	9979;13596;13597;31626	9979;13596;31626
centroid=centroid=454Isotigs_contig_47032;seqs=1;;seqs=1;	centroid=centroid=454Isotigs_contig_47032;seqs=1;;seqs=1;	1	1	1	>centroid=centroid=454Isotigs_contig_47032;seqs=1;;seqs=1;	1	1	1	1	5	5	5	37.247	341	341	1.32e-08	18034000	1202300	3.03e-06	0.000303225		516	3855	TRUE	4201	73013;73014;73015;73016;73017	47810;47811;47812	47810
centroid=centroid=454Isotigs_contig_47053;seqs=1;;seqs=1;	centroid=centroid=454Isotigs_contig_47053;seqs=1;;seqs=1;	9	9	9	>centroid=centroid=454Isotigs_contig_47053;seqs=1;;seqs=1;	1	9	9	9	17	17	17	61.803	554	554	3.27e-56	870480000	33480000	8.44e-05	0.00844378		517	736;1872;1930;2057;2188;2352;2364;2416;4094	True;True;True;True;True;True;True;True;True	779;1991;2049;2188;2322;2494;2506;2558;4448	12894;12895;12896;12897;33318;33319;33320;33321;33322;33323;33324;34205;34206;34207;34208;34209;34210;36685;36686;36687;36688;36689;36690;38816;38817;38818;38819;38820;38821;38822;38823;38824;38825;38826;42028;42029;42030;42031;42032;42033;42034;42204;42205;42206;42207;42208;42209;42210;42211;42212;43043;43044;43045;43046;43047;43048;43049;43050;43051;43052;43053;43054;43055;43056;43057;43058;430…	8551;8552;8553;21771;21772;21773;22306;22307;22308;22309;23940;23941;23942;23943;23944;25363;25364;25365;25366;25367;25368;25369;25370;25371;25372;27476;27477;27478;27576;27577;27578;27579;27580;28079;28080;28081;28082;28083;28084;28085;28086;28087;28088;28089;50199;50200;50201	8552;21772;22307;23943;25364;27478;27580;28089;50200
centroid=centroid=454Isotigs_contig_47191;seqs=1;;seqs=1;	centroid=centroid=454Isotigs_contig_47191;seqs=1;;seqs=1;	2	2	2	>centroid=centroid=454Isotigs_contig_47191;seqs=1;;seqs=1;	1	2	2	2	4	4	4	64.634	578	578	9.61e-09	170450000	10653000	2.69e-05	0.00268673		518	1174;2417	True;True	1258;2559	20687;20688;20689;20690;20691;20692;20693;20694;20695;20696;20697;20698;20699;20700;20701;20702;20703;43061;43062;43063;43064;43065;43066	13622;13623;13624;13625;13626;13627;13628;13629;13630;13631;28090;28091	13624;28090
centroid=centroid=454Isotigs_contig_47261;seqs=1;;seqs=1;	centroid=centroid=454Isotigs_contig_47261;seqs=1;;seqs=1;	3	3	3	>centroid=centroid=454Isotigs_contig_47261;seqs=1;;seqs=1;	1	3	3	3	6.1	6.1	6.1	67.676	590	590	4.21e-08	30139000	941840	2.38e-06	0.000237536		519	146;2158;2268	True;True;True	158;2291;2407	3296;3297;3298;3299;3300;3301;3302;38306;38307;38308;38309;38310;38311;40238;40239;40240;40241	2361;2362;25064;25065;26294	2361;25064;26294	490;491		580;584
centroid=centroid=454Isotigs_contig_47483;seqs=1;;seqs=1;	centroid=centroid=454Isotigs_contig_47483;seqs=1;;seqs=1;	8	8	8	>centroid=centroid=454Isotigs_contig_47483;seqs=1;;seqs=1;	1	8	8	8	40.2	40.2	40.2	26.206	229	229	6.83e-49	1048300000	74875000	0.000188838	0.0188838		521	1062;1432;1926;2253;2551;2556;3455;3893	True;True;True;True;True;True;True;True	1144;1533;2045;2392;2713;2718;3780;4239	18809;18810;18811;18812;18813;18814;18815;18816;25948;25949;25950;25951;25952;25953;25954;34097;34098;34099;34100;34101;34102;34103;34104;34105;34106;40004;40005;40006;40007;45384;45385;45386;45387;45388;45389;45390;45391;45392;45393;45394;45395;45396;45473;45474;45475;45476;45477;45478;45479;45480;45481;45482;45483;45484;45485;45486;45487;45488;45489;45490;45491;45492;45493;45494;65596;65597;655…	12476;12477;12478;12479;12480;12481;12482;17191;22248;22249;22250;26136;26137;26138;26139;29497;29498;29499;29500;29501;29502;29503;29504;29505;29506;29531;29532;29533;29534;42809;42810;42811;42812;42813;42814;42815;42816;42817;42818;48053;48054;48055;48056;48057	12481;17191;22250;26139;29499;29534;42814;48053	493;494		78;174
centroid=centroid=454Isotigs_contig_4755;seqs=1;;seqs=1;	centroid=centroid=454Isotigs_contig_4755;seqs=1;;seqs=1;	16	16	16	>centroid=centroid=454Isotigs_contig_4755;seqs=1;;seqs=1;	1	16	16	16	54.2	54.2	54.2	43.808	415	415	1.87e-224	6476700000	308410000	0.000777822	0.0777822		522	362;363;373;385;591;1175;1191;1192;1373;1522;1893;2747;2784;3144;4101;4225	True;True;True;True;True;True;True;True;True;True;True;True;True;True;True;True	386;387;397;410;622;1259;1275;1276;1470;1628;2012;2923;2962;3458;4455;4582	6949;6950;6951;6952;6953;6954;6955;6956;6957;6958;6959;6960;6961;6962;6963;6964;6965;6966;6967;6968;6969;6970;6971;6972;6973;6974;6975;6976;6977;6978;6979;6980;6981;6982;6983;6984;6985;6986;6987;6988;6989;6990;6991;6992;6993;6994;6995;6996;6997;6998;6999;7000;7001;7002;7003;7004;7005;7006;7007;7008;7009;7010;7011;7012;7013;7014;7015;7016;7017;7018;7019;7020;7021;7022;7023;7024;7025;7026;7027;7028…	4627;4628;4629;4630;4631;4632;4633;4634;4635;4636;4637;4638;4639;4640;4641;4642;4643;4644;4645;4646;4710;4711;4712;4713;4714;4715;4716;4717;4718;4719;4720;4721;4722;4772;4773;4774;4775;4776;4777;4778;4779;4780;4781;4782;4783;4784;4785;6811;6812;6813;6814;6815;6816;6817;6818;6819;6820;6821;6822;6823;6824;6825;6826;6827;6828;6829;6830;6831;6832;6833;6834;6835;6836;6837;6838;6839;6840;13632;13633;13…	4633;4635;4712;4778;6811;13633;13704;13705;16319;18246;22006;32212;32935;39011;50243;51588
centroid=centroid=454Isotigs_contig_47828;seqs=1;;seqs=1;	centroid=centroid=454Isotigs_contig_47828;seqs=1;;seqs=1;	4	4	4	>centroid=centroid=454Isotigs_contig_47828;seqs=1;;seqs=1;	1	4	4	4	17.2	17.2	17.2	38.439	348	348	3.95e-38	1436100000	89755000	0.000226365	0.0226365		523	1441;2386;2651;3499	True;True;True;True	1542;2528;2818;3827	26061;26062;26063;26064;26065;26066;26067;26068;26069;26070;26071;26072;26073;26074;26075;26076;26077;26078;26079;26080;26081;26082;26083;26084;26085;26086;26087;26088;26089;26090;26091;26092;26093;42567;42568;42569;42570;42571;42572;42573;42574;42575;42576;42577;42578;42579;42580;42581;42582;42583;42584;42585;42586;42587;42588;42589;42590;42591;42592;42593;42594;42595;47445;47446;47447;47448;474…	17258;17259;17260;17261;17262;17263;17264;17265;17266;17267;17268;17269;17270;17271;17272;17273;17274;17275;17276;17277;17278;17279;27834;27835;27836;27837;27838;27839;27840;27841;27842;27843;27844;27845;27846;27847;27848;27849;30838;30839;30840;30841;30842;30843;30844;30845;43846;43847;43848;43849;43850;43851;43852;43853;43854;43855;43856;43857;43858;43859;43860;43861;43862;43863;43864	17269;27845;30838;43856
centroid=centroid=454Isotigs_contig_47888;seqs=1;;seqs=1;	centroid=centroid=454Isotigs_contig_47888;seqs=1;;seqs=1;	12	12	12	>centroid=centroid=454Isotigs_contig_47888;seqs=1;;seqs=1;	1	12	12	12	36.7	36.7	36.7	44.837	390	390	9.16e-83	1276400000	55498000	0.000139968	0.0139968		524	478;672;1570;1709;1972;3311;3804;3892;3918;4112;4114;4223	True;True;True;True;True;True;True;True;True;True;True;True	506;709;1676;1823;2096;3631;4148;4238;4265;4467;4469;4580	8713;11566;11567;11568;11569;11570;11571;11572;11573;11574;11575;11576;11577;11578;11579;11580;28216;28217;28218;28219;28220;28221;28222;28223;28224;28225;28226;30919;30920;30921;30922;30923;30924;30925;30926;30927;30928;30929;30930;30931;30932;30933;30934;30935;30936;30937;30938;35080;35081;35082;35083;35084;35085;35086;35087;35088;35089;35090;35091;62870;62871;62872;62873;72108;72109;72110;7211…	5786;7642;7643;7644;7645;7646;7647;7648;7649;18658;18659;18660;18661;18662;18663;18664;20385;20386;20387;20388;20389;20390;22832;22833;22834;22835;22836;22837;22838;22839;41107;47270;47271;47272;47273;48052;48343;48344;48345;48346;48347;48348;48349;48350;48351;48352;48353;48354;48355;50387;50388;50389;50390;50391;50392;50393;50431;50432;50433;50434;50435;50436;50437;50438;50439;51567;51568	5786;7643;18660;20390;22839;41107;47270;48052;48354;50389;50438;51567	495;496		325;385
centroid=centroid=454Isotigs_contig_48400;seqs=1;;seqs=1;;centroid=centroid=454Isotigs_contig_128968;seqs=1;;seqs=1;	centroid=centroid=454Isotigs_contig_48400;seqs=1;;seqs=1;	11;2	11;2	11;2	>centroid=centroid=454Isotigs_contig_48400;seqs=1;;seqs=1;	2	11	11	11	16.5	16.5	16.5	94.804	865	865;159	3.36e-68	440790000	9183100	2.32e-05	0.00231601		525	85;712;1121;1157;1179;1829;2080;2433;2928;3894;4016	True;True;True;True;True;True;True;True;True;True;True	92;753;1203;1241;1263;1944;2213;2575;3163;4240;4368	1961;1962;1963;1964;1965;1966;1967;1968;1969;12546;12547;12548;12549;12550;12551;12552;12553;12554;12555;12556;19854;19855;19856;19857;19858;19859;19860;19861;19862;19863;19864;20434;20435;20436;20437;20438;20439;20750;20751;32652;32653;32654;32655;32656;32657;32658;32659;32660;32661;32662;37025;37026;37027;37028;37029;43259;43260;43261;43262;43263;43264;43265;43266;43267;53856;53857;53858;53859;…	1323;1324;1325;1326;1327;8380;8381;8382;8383;8384;8385;13149;13500;13656;21388;21389;21390;21391;21392;21393;21394;24171;28198;28199;28200;28201;28202;35211;35212;35213;35214;48058;48059;48060;48061;49328	1326;8383;13149;13500;13656;21388;24171;28199;35214;48060;49328	497		95
centroid=centroid=454Isotigs_contig_4865;seqs=1;;seqs=1;	centroid=centroid=454Isotigs_contig_4865;seqs=1;;seqs=1;	2	2	2	>centroid=centroid=454Isotigs_contig_4865;seqs=1;;seqs=1;	1	2	2	2	4.9	4.9	4.9	66.899	586	586	1.19e-09	50559000	1743400	4.4e-06	0.000439692		526	2095;3631	True;True	2228;3966	37335;37336;37337;37338;37339;37340;37341;68791;68792;68793	24386;24387;45277;45278	24386;45277
centroid=centroid=454Isotigs_contig_4900;seqs=1;;seqs=1;	centroid=centroid=454Isotigs_contig_4900;seqs=1;;seqs=1;	5	5	5	>centroid=centroid=454Isotigs_contig_4900;seqs=1;;seqs=1;	1	5	5	5	9.5	9.5	9.5	72.841	671	671	4.15e-39	826930000	26675000	6.73e-05	0.00672753		527	75;1096;1259;1660;3569	True;True;True;True;True	82;1178;1346;1771;3903	1770;1771;1772;1773;1774;1775;1776;1777;1778;1779;1780;1781;1782;1783;1784;1785;1786;1787;1788;1789;1790;1791;19350;19351;19352;19353;19354;19355;19356;19357;19358;19359;19360;19361;19362;19363;19364;19365;19366;19367;22163;22164;22165;22166;22167;22168;22169;22170;22171;22172;22173;22174;22175;30020;30021;30022;30023;30024;30025;30026;30027;30028;30029;30030;30031;30032;30033;30034;30035;30036;3…	1179;1180;1181;1182;1183;1184;1185;1186;1187;1188;1189;1190;1191;12787;12788;12789;12790;12791;12792;12793;12794;14666;14667;14668;14669;14670;19820;19821;19822;19823;19824;19825;19826;19827;19828;19829;19830;19831;19832;19833;44698;44699;44700;44701	1190;12791;14666;19828;44701
centroid=centroid=454Isotigs_contig_4963;seqs=1;;seqs=1;	centroid=centroid=454Isotigs_contig_4963;seqs=1;;seqs=1;	14	14	14	>centroid=centroid=454Isotigs_contig_4963;seqs=1;;seqs=1;	1	14	14	14	41.4	41.4	41.4	50.043	444	444	7.3e-69	1402200000	53930000	0.000136013	0.0136013		528	97;1060;1237;1721;2457;2508;2766;2839;2965;3329;3605;3985;4013;4168	True;True;True;True;True;True;True;True;True;True;True;True;True;True	106;1142;1324;1835;2600;2657;2658;2944;3025;3218;3649;3939;4336;4365;4524	2317;2318;2319;2320;2321;2322;2323;2324;2325;2326;2327;2328;2329;2330;2331;2332;2333;18789;18790;18791;18792;18793;18794;18795;18796;18797;18798;18799;18800;18801;18802;18803;21948;21949;21950;21951;21952;21953;21954;21955;21956;21957;31062;31063;31064;31065;31066;31067;31068;31069;31070;31071;31072;31073;31074;31075;31076;31077;31078;43677;43678;43679;43680;44405;44406;44407;44408;44409;44410;50…	1656;1657;1658;1659;1660;1661;1662;12467;12468;12469;12470;12471;12472;12473;12474;14571;14572;20442;20443;20444;20445;20446;20447;20448;28482;28483;28881;28882;32785;33569;35720;41436;41437;41438;41439;41440;41441;41442;41443;41444;41445;41446;41447;41448;41449;44849;44850;49028;49029;49030;49031;49032;49033;49034;49035;49036;49037;49038;49039;49040;49316;49317;50831	1656;12473;14571;20443;28482;28881;32785;33569;35720;41444;44849;49028;49316;50831	498;499;500;501;502;503;504		106;187;197;247;250;418;427
centroid=centroid=454Isotigs_contig_49657;seqs=1;;seqs=1;	centroid=centroid=454Isotigs_contig_49657;seqs=1;;seqs=1;	2	2	2	>centroid=centroid=454Isotigs_contig_49657;seqs=1;;seqs=1;	1	2	2	2	22.1	22.1	22.1	12.963	122	122	8.98e-08	34886000	5814400	1.47e-05	0.00146641		529	1286;3998	True;True	1373;4349	22558;22559;22560;22561;75291;75292	14905;14906;49190;49191	14905;49191
centroid=centroid=454Isotigs_contig_49666;seqs=1;;seqs=1;	centroid=centroid=454Isotigs_contig_49666;seqs=1;;seqs=1;	2	2	2	>centroid=centroid=454Isotigs_contig_49666;seqs=1;;seqs=1;	1	2	2	2	8.3	8.3	8.3	33.4	313	313	8.66e-07	175550000	21943000	5.53e-05	0.00553411		530	31;2038	True;True	33;2168	459;460;461;462;463;464;465;466;467;468;469;470;471;472;473;36467;36468;36469;36470;36471;36472;36473;36474;36475;36476;36477;36478;36479;36480;36481;36482;36483	261;262;263;23861;23862;23863;23864;23865;23866;23867	262;23861
centroid=centroid=454Isotigs_contig_49914;seqs=1;;seqs=1;	centroid=centroid=454Isotigs_contig_49914;seqs=1;;seqs=1;	9	9	9	>centroid=centroid=454Isotigs_contig_49914;seqs=1;;seqs=1;	1	9	9	9	14.5	14.5	14.5	92.797	837	837	7.14e-73	742010000	18098000	4.56e-05	0.00456438		531	550;1181;1301;2686;2756;2968;3185;3724;3726	True;True;True;True;True;True;True;True;True	578;1265;1391;2859;2932;3223;3502;4064;4066	9603;9604;20753;20754;20755;23078;23079;48209;48210;48211;48212;48213;48214;48215;48216;48217;48218;48219;48220;49676;49677;49678;49679;49680;49681;49682;49683;49684;49685;54766;54767;54768;54769;54770;54771;54772;60472;60473;60474;60475;60476;60477;60478;60479;60480;60481;60482;60483;60484;60485;60486;60487;60488;60489;60490;60491;60492;60493;60494;60495;60496;60497;60498;60499;60500;60501;60502…	6371;6372;13658;13659;15268;31293;31294;31295;32295;32296;32297;32298;32299;35755;39563;39564;39565;39566;39567;39568;39569;39570;39571;39572;39573;39574;39575;39576;39577;46575;46576;46577;46578;46579;46580;46581;46598;46599;46600;46601;46602;46603;46604;46605;46606;46607;46608	6371;13659;15268;31295;32297;35755;39568;46577;46603	505;506		275;591
centroid=centroid=454Isotigs_contig_50;seqs=1;;seqs=1;	centroid=centroid=454Isotigs_contig_50;seqs=1;;seqs=1;	6	6	6	>centroid=centroid=454Isotigs_contig_50;seqs=1;;seqs=1;	1	6	6	6	39.3	39.3	39.3	23.564	214	214	1.52e-143	2130900000	213090000	0.000537421	0.0537421		532	1424;2583;2698;2897;3078;3593	True;True;True;True;True;True	1525;2745;2871;3113;3114;3388;3927	25860;25861;25862;25863;25864;25865;25866;25867;25868;25869;25870;25871;25872;25873;25874;25875;25876;25877;25878;25879;25880;25881;25882;25883;25884;45868;45869;45870;45871;45872;45873;45874;45875;45876;45877;45878;45879;45880;48569;48570;48571;48572;48573;48574;48575;48576;48577;48578;48579;48580;48581;48582;48583;48584;48585;48586;48587;48588;48589;48590;48591;48592;48593;48594;48595;48596;485…	17150;17151;17152;17153;17154;17155;17156;17157;17158;17159;29738;29739;29740;29741;31547;31548;31549;31550;31551;31552;31553;31554;31555;31556;31557;31558;31559;31560;31561;31562;31563;31564;31565;31566;31567;31568;31569;34513;34514;34515;34516;34517;34518;34519;34520;34521;34522;34523;34524;34525;34526;34527;34528;34529;34530;34531;34532;34533;34534;34535;34536;34537;34538;34539;34540;34541;345…	17156;29740;31565;34540;38090;44798
centroid=centroid=454Isotigs_contig_50027;seqs=1;;seqs=1;	centroid=centroid=454Isotigs_contig_50027;seqs=1;;seqs=1;	6	6	6	>centroid=centroid=454Isotigs_contig_50027;seqs=1;;seqs=1;	1	6	6	6	48.5	48.5	48.5	19.557	169	169	1.64e-73	541530000	49230000	0.00012416	0.012416		533	765;965;2241;2432;3585;3603	True;True;True;True;True;True	809;1044;2379;2574;3919;3937	13278;13279;13280;13281;13282;13283;13284;13285;13286;17036;17037;17038;17039;17040;17041;17042;17043;17044;17045;17046;17047;17048;17049;17050;17051;17052;17053;17054;39749;43250;43251;43252;43253;43254;43255;43256;43257;43258;68185;68346;68347;68348;68349;68350;68351;68352	8781;8782;8783;8784;11414;11415;11416;11417;11418;11419;11420;11421;11422;11423;11424;25896;28191;28192;28193;28194;28195;28196;28197;44753;44839;44840;44841;44842;44843;44844	8784;11423;25896;28196;44753;44841	507		64
centroid=centroid=454Isotigs_contig_50065;seqs=1;;seqs=1;	centroid=centroid=454Isotigs_contig_50065;seqs=1;;seqs=1;	1	1	1	>centroid=centroid=454Isotigs_contig_50065;seqs=1;;seqs=1;	1	1	1	1	3.7	3.7	3.7	31.117	269	269	1.3e-05	95878000	6848500	1.73e-05	0.00172722		534	3652	TRUE	3987	69166;69167;69168;69169;69170;69171;69172;69173;69174;69175;69176;69177;69178;69179;69180;69181;69182	45479;45480;45481;45482;45483;45484	45483
centroid=centroid=454Isotigs_contig_50725;seqs=1;;seqs=1;	centroid=centroid=454Isotigs_contig_50725;seqs=1;;seqs=1;	1	1	1	>centroid=centroid=454Isotigs_contig_50725;seqs=1;;seqs=1;	1	1	1	1	2.6	2.6	2.6	60.454	536	536	5.48e-06	103100000	4123800	1.04e-05	0.00104004		536	1142	TRUE	1225	20157;20158	13315;13316	13316
centroid=centroid=454Isotigs_contig_5087;seqs=1;;seqs=1;	centroid=centroid=454Isotigs_contig_5087;seqs=1;;seqs=1;	39	39	39	>centroid=centroid=454Isotigs_contig_5087;seqs=1;;seqs=1;	1	39	39	39	76.2	76.2	76.2	40.595	403	403	0	120000000000	6329200000	0.0159625	1.59625		537	102;405;422;423;438;439;440;441;442;484;507;640;663;673;674;675;677;678;679;680;681;682;683;684;685;686;687;688;689;690;691;692;693;706;1133;1134;2493;2974;2975	True;True;True;True;True;True;True;True;True;True;True;True;True;True;True;True;True;True;True;True;True;True;True;True;True;True;True;True;True;True;True;True;True;True;True;True;True;True;True	112;430;448;449;464;465;466;467;468;512;535;674;700;710;711;712;714;715;716;717;718;719;720;721;722;723;724;725;726;727;728;729;730;746;747;1215;1216;2638;2639;3232;3233;3234;3235	2496;2497;2498;2499;2500;2501;2502;2503;2504;2505;2506;2507;2508;2509;2510;2511;2512;2513;2514;2515;2516;2517;2518;2519;2520;2521;2522;2523;2524;2525;2526;2527;2528;2529;2530;2531;2532;2533;2534;2535;2536;2537;2538;2539;2540;2541;2542;2543;2544;2545;2546;2547;2548;2549;2550;2551;2552;2553;2554;2555;2556;2557;2558;2559;2560;2561;2562;2563;7594;7595;7596;7597;7598;7599;7600;7601;7602;7603;7604;7605…	1809;1810;1811;1812;1813;1814;1815;1816;1817;1818;1819;1820;1821;1822;1823;1824;1825;1826;1827;1828;1829;1830;1831;1832;1833;1834;1835;1836;1837;1838;1839;1840;1841;1842;1843;1844;1845;1846;1847;1848;1849;1850;1851;1852;1853;1854;1855;1856;1857;1858;1859;1860;1861;1862;1863;1864;1865;1866;1867;1868;1869;1870;1871;1872;1873;1874;1875;1876;1877;1878;1879;1880;1881;1882;1883;1884;1885;1886;1887;1888…	1830;5001;5187;5206;5357;5399;5417;5448;5509;5816;6094;7474;7595;7659;7738;7744;7756;7777;7788;7814;7828;7835;7864;7879;7895;7931;7941;7991;7994;8000;8024;8035;8067;8333;13242;13252;28725;35922;35950	509;510;511;512;513;514		1;134;325;326;327;328
centroid=centroid=454Isotigs_contig_5102;seqs=1;;seqs=1;	centroid=centroid=454Isotigs_contig_5102;seqs=1;;seqs=1;	5	5	5	>centroid=centroid=454Isotigs_contig_5102;seqs=1;;seqs=1;	1	5	5	5	30.9	30.9	30.9	21.627	191	191	6.1e-36	700880000	87610000	0.000220956	0.0220956		538	700;911;2426;3421;3984	True;True;True;True;True	738;975;2568;3746;4335	12219;12220;12221;12222;12223;12224;12225;12226;12227;12228;12229;12230;12231;12232;12233;12234;12235;12236;12237;12238;15534;15535;15536;15537;15538;15539;15540;15541;15542;15543;15544;15545;15546;15547;15548;43172;43173;43174;43175;43176;43177;43178;43179;43180;43181;43182;43183;43184;43185;43186;43187;43188;43189;43190;43191;43192;43193;43194;43195;65171;65172;65173;65174;65175;65176;75003;750…	8109;8110;8111;8112;8113;8114;8115;8116;10181;10182;10183;10184;10185;10186;10187;10188;10189;10190;28137;28138;28139;28140;28141;28142;28143;28144;28145;28146;42588;42589;49027	8116;10181;28139;42588;49027	515;516		66;83
centroid=centroid=454Isotigs_contig_5153;seqs=1;;seqs=1;	centroid=centroid=454Isotigs_contig_5153;seqs=1;;seqs=1;	2	2	2	>centroid=centroid=454Isotigs_contig_5153;seqs=1;;seqs=1;	1	2	2	2	23.1	23.1	23.1	16.104	147	147	6.88e-65	129410000	14379000	3.63e-05	0.00362644		540	418;3380	True;True	444;3705	7846;7847;7848;7849;7850;7851;7852;64228;64229;64230;64231;64232;64233;64234;64235;64236;64237;64238;64239;64240;64241;64242;64243;64244;64245;64246;64247;64248;64249;64250	5155;5156;5157;5158;41968;41969;41970;41971;41972;41973;41974;41975;41976;41977;41978	5155;41973
centroid=centroid=454Isotigs_contig_51587;seqs=2;;seqs=1;	centroid=centroid=454Isotigs_contig_51587;seqs=2;;seqs=1;	2	2	2	>centroid=centroid=454Isotigs_contig_51587;seqs=2;;seqs=1;	1	2	2	2	7.6	7.6	7.6	41.022	367	367	7.9e-09	9428600	523810	1.32e-06	0.000132107		541	1435;3849	True;True	1536;4195	25958;72930;72931;72932;72933;72934;72935;72936;72937;72938;72939;72940;72941;72942	17194;47767;47768;47769;47770;47771;47772;47773;47774	17194;47774	518		320
centroid=centroid=454Isotigs_contig_51657;seqs=1;;seqs=1;	centroid=centroid=454Isotigs_contig_51657;seqs=1;;seqs=1;	1	1	1	>centroid=centroid=454Isotigs_contig_51657;seqs=1;;seqs=1;	1	1	1	1	10.6	10.6	10.6	11.454	104	104	9.77e-08	120220000	60111000	0.000151602	0.0151602		542	2931	TRUE	3167;3168	53945;53946;53947;53948;53949;53950;53951;53952;53953;53954;53955;53956;53957;53958;53959;53960;53961	35252;35253;35254;35255;35256;35257;35258;35259	35252
centroid=centroid=454Isotigs_contig_5167;seqs=1;;seqs=1;	centroid=centroid=454Isotigs_contig_5167;seqs=1;;seqs=1;	1	1	1	>centroid=centroid=454Isotigs_contig_5167;seqs=1;;seqs=1;	1	1	1	1	7	7	7	24.383	227	227	1.81e-16	64592000	8074000	2.04e-05	0.00203629		543	3318	TRUE	3638	63146;63147;63148;63149;63150;63151;63152	41351	41351
centroid=centroid=454Isotigs_contig_5168;seqs=1;;seqs=2;;centroid=centroid=454Isotigs_contig_39059;seqs=1;;seqs=1;	centroid=centroid=454Isotigs_contig_5168;seqs=1;;seqs=2;	6;1	6;1	6;1	>centroid=centroid=454Isotigs_contig_5168;seqs=1;;seqs=2;	2	6	6	6	17.4	17.4	17.4	49.359	437	437;180	7.54e-27	375270000	15636000	3.94e-05	0.00394346		544	662;1261;1876;1921;2487;3979	True;True;True;True;True;True	699;1348;1995;2040;2631;2632;4329	11475;11476;11477;11478;11479;11480;11481;11482;11483;11484;11485;11486;11487;11488;11489;11490;11491;11492;22190;22191;22192;22193;22194;33347;33348;34022;34023;34024;34025;34026;34027;34028;34029;34030;34031;34032;43988;43989;43990;74857;74858;74859;74860;74861;74862;74863;74864;74865;74866;74867;74868;74869;74870;74871;74872	7581;7582;7583;7584;7585;7586;7587;7588;7589;7590;14681;21792;21793;22209;22210;22211;22212;22213;28644;28645;48928;48929;48930;48931;48932	7585;14681;21792;22210;28644;48931	519;520		209;218
centroid=centroid=454Isotigs_contig_51882;seqs=1;;seqs=1;	centroid=centroid=454Isotigs_contig_51882;seqs=1;;seqs=1;	1	1	1	>centroid=centroid=454Isotigs_contig_51882;seqs=1;;seqs=1;	1	1	1	1	9.5	9.5	9.5	16.288	147	147	1.22e-09	385000000	64167000	0.000161832	0.0161832		545	3738	TRUE	4078	71039;71040;71041;71042;71043;71044;71045;71046;71047;71048;71049;71050;71051;71052;71053;71054	46699;46700;46701;46702;46703;46704;46705;46706;46707;46708;46709;46710;46711	46702
centroid=centroid=454Isotigs_contig_5201;seqs=1;;seqs=1;;centroid=centroid=454Isotigs_contig_5202;seqs=1;;seqs=1;	centroid=centroid=454Isotigs_contig_5201;seqs=1;;seqs=1;;centroid=centroid=454Isotigs_contig_5202;seqs=1;;seqs=1;	1;1	1;1	1;1	>centroid=centroid=454Isotigs_contig_5201;seqs=1;;seqs=1;;>centroid=centroid=454Isotigs_contig_5202;seqs=1;;seqs=1;	2	1	1	1	3.7	3.7	3.7	30.401	267	267;291	4.48e-05	71804000	11967000	3.02e-05	0.00301812		546	3878	TRUE	4224	73302;73303;73304;73305;73306;73307;73308;73309;73310;73311;73312	47974;47975;47976;47977;47978;47979;47980	47975
centroid=centroid=454Isotigs_contig_52099;seqs=1;;seqs=1;	centroid=centroid=454Isotigs_contig_52099;seqs=1;;seqs=1;	7	7	7	>centroid=centroid=454Isotigs_contig_52099;seqs=1;;seqs=1;	1	7	7	7	14.1	14.1	14.1	75.22	652	652	6.46e-54	187070000	6450500	1.63e-05	0.00162684		547	316;823;960;2484;3305;3515;4185	True;True;True;True;True;True;True	336;877;1039;2628;3624;3844;4541	6103;6104;6105;6106;6107;6108;6109;6110;6111;6112;6113;6114;6115;14293;14294;14295;14296;16952;16953;16954;16955;16956;43974;43975;43976;43977;62629;62630;62631;62632;62633;67130;67131;67132;67133;67134;78372;78373;78374	4118;4119;4120;4121;4122;4123;4124;9446;11371;28636;28637;28638;28639;40933;40934;40935;44122;44123;51054;51055	4123;9446;11371;28636;40935;44123;51054	521;522;523		76;133;465
centroid=centroid=454Isotigs_contig_521;seqs=1;;seqs=1;	centroid=centroid=454Isotigs_contig_521;seqs=1;;seqs=1;	1	1	1	>centroid=centroid=454Isotigs_contig_521;seqs=1;;seqs=1;	1	1	1	1	7.2	7.2	7.2	20.626	180	180	0.00047694	45858000	6551100	1.65e-05	0.00165221		548	147	TRUE	159	3303;3304;3305;3306;3307;3308;3309;3310;3311;3312;3313;3314	2363;2364;2365;2366;2367;2368	2364
centroid=centroid=454Isotigs_contig_5270;seqs=1;;seqs=1;	centroid=centroid=454Isotigs_contig_5270;seqs=1;;seqs=1;	6	6	6	>centroid=centroid=454Isotigs_contig_5270;seqs=1;;seqs=1;	1	6	6	6	26.5	26.5	26.5	30.412	272	272	8.53e-55	2896600000	181040000	0.00045659	0.045659		549	540;1319;1935;2586;2899;4265	True;True;True;True;True;True	568;1410;2054;2748;3116;3117;4623	9442;9443;9444;9445;9446;9447;9448;9449;9450;9451;9452;9453;9454;9455;9456;9457;9458;9459;9460;9461;9462;9463;9464;9465;9466;9467;9468;23403;23404;23405;23406;23407;23408;23409;34243;34244;34245;34246;34247;34248;34249;34250;34251;34252;34253;34254;34255;34256;34257;34258;34259;34260;34261;34262;34263;34264;45933;45934;45935;45936;45937;45938;45939;45940;45941;45942;45943;45944;45945;45946;45947;…	6261;6262;6263;6264;6265;6266;6267;6268;6269;6270;6271;6272;6273;6274;6275;6276;6277;6278;6279;6280;6281;6282;6283;6284;6285;6286;6287;6288;6289;6290;6291;6292;6293;15482;15483;15484;15485;22325;22326;22327;22328;22329;22330;22331;22332;22333;22334;22335;22336;22337;22338;29773;29774;29775;29776;29777;29778;29779;34554;34555;34556;34557;34558;34559;34560;34561;34562;34563;34564;34565;34566;34567;…	6283;15482;22332;29778;34561;51948
centroid=centroid=454Isotigs_contig_5306;seqs=1;;seqs=1;	centroid=centroid=454Isotigs_contig_5306;seqs=1;;seqs=1;	1	1	1	>centroid=centroid=454Isotigs_contig_5306;seqs=1;;seqs=1;	1	1	1	1	6.3	6.3	6.3	16.616	143	143	0.00043768	11662000	1943700	4.9e-06	0.000490208		550	1431	TRUE	1532	25942;25943;25944;25945;25946;25947	17188;17189;17190	17189
centroid=centroid=454Isotigs_contig_53464;seqs=1;;seqs=1;	centroid=centroid=454Isotigs_contig_53464;seqs=1;;seqs=1;	1	1	1	>centroid=centroid=454Isotigs_contig_53464;seqs=1;;seqs=1;	1	1	1	1	12.6	12.6	12.6	20.437	175	175	1.04e-06	17309000	2472700	6.24e-06	0.000623624		551	3578	TRUE	3912	68140;68141;68142;68143;68144	44735	44735	524		162
centroid=centroid=454Isotigs_contig_53616;seqs=1;;seqs=1;	centroid=centroid=454Isotigs_contig_53616;seqs=1;;seqs=1;	6	6	6	>centroid=centroid=454Isotigs_contig_53616;seqs=1;;seqs=1;	1	6	6	6	16.3	16.3	16.3	45.684	386	386	1.16e-30	123670000	5889200	1.49e-05	0.00148528		552	1324;2731;3042;3075;3750;3847	True;True;True;True;True;True	1416;2907;3344;3345;3385;4092;4193	23522;23523;23524;23525;23526;23527;23528;23529;23530;23531;23532;23533;23534;23535;23536;23537;23538;23539;23540;23541;49360;49361;49362;49363;49364;49365;57398;57399;57400;57401;57402;57403;57404;57405;57406;57407;57408;57409;57410;58041;71296;71297;71298;72857;72858;72859;72860;72861	15597;15598;15599;15600;15601;15602;15603;15604;15605;15606;15607;15608;32116;32117;37709;37710;37711;38049;46829;47697	15604;32117;37709;38049;46829;47697
centroid=centroid=454Isotigs_contig_5379;seqs=1;;seqs=1;	centroid=centroid=454Isotigs_contig_5379;seqs=1;;seqs=1;	5	5	5	>centroid=centroid=454Isotigs_contig_5379;seqs=1;;seqs=1;	1	5	5	5	22.9	22.9	22.9	30.71	280	280	7.72e-38	514810000	36772000	9.27e-05	0.00927404		553	900;1031;1770;1771;2381	True;True;True;True;True	963;1113;1885;1886;2523	15403;15404;15405;15406;15407;15408;15409;15410;15411;15412;15413;15414;15415;15416;15417;15418;15419;18228;18229;18230;18231;18232;18233;18234;18235;18236;18237;18238;18239;18240;18241;18242;18243;18244;18245;31807;31808;31809;31810;31811;31812;31813;31814;31815;31816;31817;31818;31819;31820;31821;31822;31823;31824;31825;31826;31827;31828;31829;42549;42550	10123;10124;10125;10126;10127;10128;12110;12111;12112;12113;12114;12115;12116;20833;20834;20835;20836;20837;20838;20839;20840;20841;20842;20843;20844;27823	10123;12115;20833;20838;27823
centroid=centroid=454Isotigs_contig_5380;seqs=1;;seqs=1;	centroid=centroid=454Isotigs_contig_5380;seqs=1;;seqs=1;	5	5	5	>centroid=centroid=454Isotigs_contig_5380;seqs=1;;seqs=1;	1	5	5	5	20.5	20.5	20.5	32.169	292	292	7.25e-19	523510000	34901000	8.8e-05	0.00880216		554	901;1032;1794;3304;3689	True;True;True;True;True	964;1114;1909;3623;4025	15420;15421;15422;15423;15424;15425;15426;15427;15428;15429;15430;18246;18247;18248;18249;18250;18251;18252;32201;32202;32203;32204;32205;62613;62614;62615;62616;62617;62618;62619;62620;62621;62622;62623;62624;62625;62626;62627;62628;69980;69981;69982;69983;69984;69985;69986;69987;69988;69989	10129;10130;10131;10132;10133;12117;12118;21087;21088;21089;40919;40920;40921;40922;40923;40924;40925;40926;40927;40928;40929;40930;40931;40932;46025;46026;46027	10132;12117;21087;40925;46026	525		54
centroid=centroid=454Isotigs_contig_5381;seqs=1;;seqs=1;	centroid=centroid=454Isotigs_contig_5381;seqs=1;;seqs=1;	3	3	3	>centroid=centroid=454Isotigs_contig_5381;seqs=1;;seqs=1;	1	3	3	3	18.5	18.5	18.5	38.654	356	356	1.1e-26	306150000	19134000	4.83e-05	0.00482567		555	121;122;126	True;True;True	132;133;137	2865;2866;2867;2868;2869;2870;2871;2872;2873;2874;2875;2876;2877;2878;2879;2880;2881;2882;2883;2884;2885;2925;2926;2927;2928;2929;2930;2931;2932;2933;2934;2935;2936;2937;2938;2939;2940;2941;2942;2943;2944;2945;2946;2947;2948	2124;2125;2126;2127;2128;2129;2130;2131;2132;2133;2160;2161;2162;2163;2164;2165;2166	2124;2129;2163
centroid=centroid=454Isotigs_contig_53924;seqs=1;;seqs=1;	centroid=centroid=454Isotigs_contig_53924;seqs=1;;seqs=1;	2	2	2	>centroid=centroid=454Isotigs_contig_53924;seqs=1;;seqs=1;	1	2	2	2	4.7	4.7	4.7	57.013	514	514	4.69e-07	3524300	176220	4.44e-07	4.44e-05		556	330;2878	True;True	350;3083	6400;6401;52232	4296;4297;34088;34089	4296;34088
centroid=centroid=454Isotigs_contig_54526;seqs=1;;seqs=1;	centroid=centroid=454Isotigs_contig_54526;seqs=1;;seqs=1;	2	1	1	>centroid=centroid=454Isotigs_contig_54526;seqs=1;;seqs=1;	1	2	1	1	21.3	9.9	9.9	15.622	141	141	2.21e-13	80494000	10062000	2.54e-05	0.00253767		557	3287;3527	True;False	3606;3857	62229;62230;62231;62232;62233;62234;62235;62236;62237;62238;62239;62240;62241;67341;67342;67343;67344;67345;67346;67347;67348;67349;67350;67351;67352;67353	40582;40583;40584;40585;44250;44251;44252;44253;44254	40582;44250
centroid=centroid=454Isotigs_contig_5474;seqs=1;;seqs=1;	centroid=centroid=454Isotigs_contig_5474;seqs=1;;seqs=1;	2	2	2	>centroid=centroid=454Isotigs_contig_5474;seqs=1;;seqs=1;	1	2	2	2	11.5	11.5	11.5	28.098	253	253	4.72e-08	105910000	9628400	2.43e-05	0.00242832		558	751;3271	True;True	794;3590	13067;13068;13069;13070;13071;13072;13073;61868;61869	8657;8658;8659;8660;8661;8662;40351	8660;40351	526		90
centroid=centroid=454Isotigs_contig_54938;seqs=1;;seqs=1;	centroid=centroid=454Isotigs_contig_54938;seqs=1;;seqs=1;	6	6	6	>centroid=centroid=454Isotigs_contig_54938;seqs=1;;seqs=1;	1	6	6	6	12	12	12	66.442	594	594	1.52e-28	343560000	14938000	3.77e-05	0.00376742		559	134;245;1714;1715;2049;3302	True;True;True;True;True;True	145;265;1828;1829;2180;3621	3025;3026;3027;3028;3029;3030;3031;3032;3033;3034;3035;3036;3037;3038;3039;3040;3041;3042;3043;3044;3045;3046;3047;5067;5068;5069;5070;5071;5072;30982;30983;30984;30985;30986;30987;30988;30989;30990;30991;30992;30993;30994;36610;36611;36612;36613;36614;36615;36616;36617;36618;36619;36620;62588;62589;62590;62591;62592;62593;62594;62595;62596;62597;62598	2201;2202;2203;2204;2205;2206;2207;3523;20412;20413;20414;23911;23912;23913;23914;40909;40910;40911;40912;40913	2202;3523;20412;20414;23914;40912	527		60
centroid=centroid=454Isotigs_contig_54982;seqs=1;;seqs=1;	centroid=centroid=454Isotigs_contig_54982;seqs=1;;seqs=1;	1	1	1	>centroid=centroid=454Isotigs_contig_54982;seqs=1;;seqs=1;	1	1	1	1	2.5	2.5	2.5	62.121	566	566	0.00031916	5755600	179860	4.54e-07	4.54e-05		560	918	TRUE	984	15632	10246	10246
centroid=centroid=454Isotigs_contig_551;seqs=1;;seqs=1;	centroid=centroid=454Isotigs_contig_551;seqs=1;;seqs=1;	3	3	3	>centroid=centroid=454Isotigs_contig_551;seqs=1;;seqs=1;	1	3	3	3	49.3	49.3	49.3	6.8592	67	67	3.54e-32	6750800000	3375400000	0.00851288	0.851289		561	2529;2805;3378	True;True;True	2686;2983;2984;2985;3703	44793;44794;44795;44796;44797;44798;44799;44800;44801;44802;44803;44804;44805;44806;44807;44808;44809;44810;44811;44812;44813;44814;44815;44816;44817;44818;44819;44820;44821;44822;50702;50703;50704;50705;50706;50707;50708;50709;50710;50711;50712;50713;50714;50715;50716;50717;50718;50719;50720;50721;50722;50723;50724;50725;50726;50727;50728;50729;50730;50731;50732;50733;50734;50735;50736;50737;507…	29156;29157;29158;29159;29160;29161;29162;29163;29164;29165;29166;29167;29168;29169;29170;29171;29172;33148;33149;33150;33151;33152;33153;33154;33155;33156;33157;33158;33159;33160;33161;33162;33163;33164;33165;33166;33167;33168;33169;33170;33171;33172;33173;33174;33175;33176;33177;33178;33179;33180;33181;33182;33183;33184;33185;33186;33187;33188;33189;33190;33191;33192;33193;33194;33195;33196;331…	29156;33216;41960	528;529;530;531;532;533		1;15;19;20;23;24
centroid=centroid=454Isotigs_contig_55282;seqs=1;;seqs=1;	centroid=centroid=454Isotigs_contig_55282;seqs=1;;seqs=1;	3	3	3	>centroid=centroid=454Isotigs_contig_55282;seqs=1;;seqs=1;	1	3	3	3	15.6	15.6	15.6	27.826	244	244	1.13e-21	289170000	22244000	5.61e-05	0.00561002		562	1557;2409;3737	True;True;True	1663;2551;4077	28066;28067;28068;28069;28070;28071;28072;28073;28074;42880;42881;42882;42883;42884;42885;42886;42887;42888;42889;42890;42891;42892;42893;42894;42895;42896;42897;71026;71027;71028;71029;71030;71031;71032;71033;71034;71035;71036;71037;71038	18578;18579;18580;27987;27988;27989;27990;27991;27992;27993;46690;46691;46692;46693;46694;46695;46696;46697;46698	18578;27987;46696
centroid=centroid=454Isotigs_contig_553;seqs=1;;seqs=1;	centroid=centroid=454Isotigs_contig_553;seqs=1;;seqs=1;	3	3	3	>centroid=centroid=454Isotigs_contig_553;seqs=1;;seqs=1;	1	3	3	3	23.5	23.5	23.5	13.667	119	119	9.82e-12	61544000	10257000	2.59e-05	0.00258685		563	780;781;3916	True;True;True	825;826;4263	13487;13488;13489;13490;13491;13492;13493;13494;13495;13496;13497;13498;73810;73811;73812;73813;73814;73815	8902;8903;8904;8905;48326;48327	8903;8904;48326	534		111
centroid=centroid=454Isotigs_contig_55330;seqs=1;;seqs=1;	centroid=centroid=454Isotigs_contig_55330;seqs=1;;seqs=1;	2	2	2	>centroid=centroid=454Isotigs_contig_55330;seqs=1;;seqs=1;	1	2	2	2	18.3	18.3	18.3	19.349	169	169	7.11e-11	328250000	46893000	0.000118266	0.0118266		564	1697;2786	True;True	1810;2964	30752;30753;30754;30755;30756;30757;50377;50378;50379;50380;50381;50382;50383;50384;50385;50386;50387;50388;50389;50390;50391;50392;50393;50394;50395;50396;50397;50398	20302;32948;32949;32950;32951;32952;32953;32954;32955;32956;32957;32958;32959	20302;32949	535;536;537;538		85;116;125;129
centroid=centroid=454Isotigs_contig_555822;seqs=1;;seqs=1;	centroid=centroid=454Isotigs_contig_555822;seqs=1;;seqs=1;	2	1	1	>centroid=centroid=454Isotigs_contig_555822;seqs=1;;seqs=1;	1	2	1	1	4.8	2.3	2.3	52.199	476	476	4.54e-14	114210000	4230100	1.07e-05	0.00106685		565	426;3869	False;True	452;4215	7942;7943;7944;7945;7946;7947;7948;7949;7950;7951;7952;7953;7954;7955;7956;7957;7958;7959;7960;7961;7962;7963;7964;7965;7966;7967;7968;7969;7970;73185;73186;73187;73188;73189;73190;73191;73192;73193	5216;5217;5218;5219;5220;5221;5222;5223;5224;5225;5226;5227;5228;5229;5230;5231;5232;5233;5234;5235;5236;47907;47908;47909	5235;47908
centroid=centroid=454Isotigs_contig_56125;seqs=1;;seqs=1;	centroid=centroid=454Isotigs_contig_56125;seqs=1;;seqs=1;	1	1	1	>centroid=centroid=454Isotigs_contig_56125;seqs=1;;seqs=1;	1	1	1	1	2.8	2.8	2.8	77.293	690	690	1.51e-06	25329000	844320	2.13e-06	0.000212941		566	2106	TRUE	2239	37436;37437;37438;37439;37440;37441	24440;24441	24440
centroid=centroid=454Isotigs_contig_5682;seqs=1;;seqs=1;	centroid=centroid=454Isotigs_contig_5682;seqs=1;;seqs=1;	1	1	1	>centroid=centroid=454Isotigs_contig_5682;seqs=1;;seqs=1;	1	1	1	1	5	5	5	27.161	241	241	0.00014978	153240000	10216000	2.58e-05	0.00257651		567	1080	TRUE	1162	19019;19020;19021;19022;19023;19024;19025;19026;19027;19028;19029;19030;19031;19032;19033;19034;19035	12566;12567;12568;12569;12570;12571;12572	12569
centroid=centroid=454Isotigs_contig_57;seqs=1;;seqs=1;	centroid=centroid=454Isotigs_contig_57;seqs=1;;seqs=1;	2	1	1	>centroid=centroid=454Isotigs_contig_57;seqs=1;;seqs=1;	1	2	1	1	7.4	3.5	3.5	31.97	284	284	1.64e-09	126790000	7043700	1.78e-05	0.00177645		568	1744;1915	True;False	1859;2034	31394;31395;31396;31397;31398;31399;31400;31401;31402;31403;31404;31405;31406;33944;33945;33946	20599;20600;20601;20602;22165	20601;22165
centroid=centroid=454Isotigs_contig_5701;seqs=1;;seqs=1;	centroid=centroid=454Isotigs_contig_5701;seqs=1;;seqs=1;	8	8	8	>centroid=centroid=454Isotigs_contig_5701;seqs=1;;seqs=1;	1	8	8	8	70.1	70.1	70.1	13.866	117	117	4.58e-54	2024900000	253120000	0.000638378	0.0638378		569	155;303;368;824;1008;2203;2609;3654	True;True;True;True;True;True;True;True	167;323;392;878;1090;2337;2776;3989	3431;3432;5875;5876;5877;5878;5879;5880;7096;7097;7098;14297;14298;14299;14300;14301;14302;14303;14304;14305;14306;14307;14308;14309;14310;14311;14312;14313;14314;14315;14316;14317;14318;17849;17850;17851;17852;17853;17854;17855;17856;17857;17858;17859;17860;17861;17862;17863;17864;17865;17866;17867;17868;17869;17870;17871;17872;17873;17874;17875;17876;17877;17878;39126;39127;39128;39129;39130;39…	2425;3982;3983;3984;4684;9447;9448;9449;9450;9451;9452;9453;9454;9455;9456;9457;9458;9459;11886;11887;11888;11889;11890;11891;11892;11893;11894;11895;11896;11897;11898;25548;25549;25550;25551;25552;25553;25554;25555;25556;30173;30174;30175;30176;30177;30178;30179;30180;30181;30182;30183;45486;45487;45488	2425;3983;4684;9458;11886;25556;30183;45486	539		68
centroid=centroid=454Isotigs_contig_57047;seqs=1;;seqs=1;	centroid=centroid=454Isotigs_contig_57047;seqs=1;;seqs=1;	13	13	13	>centroid=centroid=454Isotigs_contig_57047;seqs=1;;seqs=1;	1	13	13	13	49.7	49.7	49.7	37.776	346	346	2.36e-114	1072900000	51091000	0.000128853	0.0128853		570	175;432;1238;2001;2040;2514;2777;3206;3346;3393;3540;3758;3946	True;True;True;True;True;True;True;True;True;True;True;True;True	187;458;1325;2130;2170;2665;2955;3523;3667;3718;3870;4102;4294	3710;3711;3712;3713;3714;3715;3716;3717;3718;3719;8032;8033;8034;8035;8036;8037;21958;35737;35738;35739;35740;36494;36495;36496;36497;36498;36499;44439;44440;44441;44442;44443;44444;44445;44446;44447;44448;44449;44450;44451;50293;50294;50295;50296;50297;50298;50299;50300;50301;50302;50303;60868;60869;60870;60871;60872;63610;63611;63612;63613;63614;63615;63616;63617;63618;63619;63620;63621;63622;6…	2679;2680;2681;2682;2683;2684;2685;5293;14573;23280;23281;23282;23870;23871;28899;28900;28901;28902;28903;28904;28905;28906;32902;32903;32904;32905;32906;39774;39775;41618;41619;41620;41621;41622;41623;41624;41625;41626;42079;42080;42081;42082;42083;42084;42085;42086;42087;42088;42089;42090;42091;42092;42093;42094;42095;42096;42097;42098;42099;42100;42101;42102;42103;44396;46965;48623;48624	2684;5293;14573;23280;23871;28905;32906;39774;41620;42084;44396;46965;48623	540		174
centroid=centroid=454Isotigs_contig_571;seqs=1;;seqs=1;	centroid=centroid=454Isotigs_contig_571;seqs=1;;seqs=1;	5	4	4	>centroid=centroid=454Isotigs_contig_571;seqs=1;;seqs=1;	1	5	4	4	12.6	10.9	10.9	54.918	478	478	1.27e-17	227070000	10813000	2.73e-05	0.00272708		571	116;985;1283;2823;4207	True;True;True;False;True	127;1065;1370;3006;4563	2782;2783;2784;2785;17390;17391;17392;17393;17394;17395;17396;17397;17398;17399;17400;17401;17402;17403;22519;22520;22521;22522;22523;22524;22525;22526;22527;51226;51227;51228;51229;51230;51231;51232;51233;51234;51235;51236;51237;51238;78852;78853;78854;78855;78856	2075;11641;11642;11643;11644;14884;14885;33468;33469;33470;33471;33472;51453	2075;11641;14885;33472;51453	541;542		313;423
[truncated: 202 more rows]
