# Supplementary material for: Characterization of the pigmented shell-forming proteome of the common grove snail Cepaea nemoralis
Source: BMC Genomics. 2014 Mar 31;15:249. doi: 10.1186/1471-2164-15-249 (PMC4023409; doi:10.1186/1471-2164-15-249)
Supplement: Additional file 4 — The peptide data complementing protein data of Additional file2. [file 1471-2164-15-249-S4.xlsx]

## Sheet: Cepaea_minus_H_peptides
Sequence	Amino acid before	First amino acid	Second amino acid	Second last amino acid	Last amino acid	Amino acid after	A Count	R Count	N Count	D Count	C Count	Q Count	E Count	G Count	H Count	I Count	L Count	K Count	M Count	F Count	P Count	S Count	T Count	W Count	Y Count	V Count	U Count	Length	Missed cleavages	Mass	Proteins	Leading razor protein	Unique (Groups)	Unique (Proteins)	Charges	PEP	Score	Intensity	id	Protein group IDs	Mod. peptide IDs	Evidence IDs	MS/MS IDs	Best MS/MS	Oxidation (M) site IDs	Phospho (STY) site IDs
AAAEAELAAQQAR	R	A	A	A	R	A	7	1	0	0	0	2	2	0	0	0	1	0	0	0	0	0	0	0	0	0	0	13	0	1298.66	centroid=centroid=454Isotigs_contig_7807;seqs=1;;seqs=1;	centroid=centroid=454Isotigs_contig_7807;seqs=1;;seqs=1;	yes	yes	2,3	1.1406e-57	193.73	849090000	0	557	0	0;1;2;3;4;5;6;7;8;9;10;11;12;13;14;15;16;17;18;19;20;21;22;23;24;25;26;27;28;29;30;31;32;33;34;35;36;37;38;39;40;41;42;43;44;45;46;47;48;49;50;51;52	0;1;2;3;4;5;6;7;8;9;10;11;12;13;14;15;16;17;18;19;20;21;22;23;24;25;26;27;28;29;30;31;32;33;34;35;36;37;38;39;40	5
AAAEAELMAQQK	R	A	A	Q	K	R	5	0	0	0	0	2	2	0	0	0	1	1	1	0	0	0	0	0	0	0	0	12	0	1259.62	centroid=centroid=454Isotigs_contig_10054;seqs=1;;seqs=1;	centroid=centroid=454Isotigs_contig_10054;seqs=1;;seqs=1;	yes	yes	2	3.1714e-21	127.03	29690000	1	1	1	53;54;55;56;57;58;59;60;61;62;63;64;65;66	41;42;43;44;45;46;47;48;49	43	0
AAAITNAEEAYSK	R	A	A	S	K	A	5	0	1	0	0	0	2	0	0	1	0	1	0	0	0	1	1	0	1	0	0	13	0	1337.65	centroid=centroid=454Isotigs_contig_19017;seqs=1;;seqs=1;	centroid=centroid=454Isotigs_contig_19017;seqs=1;;seqs=1;	yes	yes	2	1.042e-16	130.1	120410000	2	178	2	67;68;69;70;71;72;73;74;75;76;77	50;51;52;53;54;55;56;57;58;59	51
AADAMDMHK	K	A	A	H	K	D	3	0	0	2	0	0	0	0	1	0	0	1	2	0	0	0	0	0	0	0	0	9	0	988.411	centroid=centroid=454Isotigs_contig_1850;seqs=1;;seqs=1;	centroid=centroid=454Isotigs_contig_1850;seqs=1;;seqs=1;	yes	yes	2	0.0035132	79.986	981730	3	172	3	78;79;80;81	60	60	125;126
AADAMDMHKDLATIVK	K	A	A	V	K	D	4	0	0	3	0	0	0	0	1	1	1	2	2	0	0	0	1	0	0	1	0	16	1	1728.85	centroid=centroid=454Isotigs_contig_1850;seqs=1;;seqs=1;	centroid=centroid=454Isotigs_contig_1850;seqs=1;;seqs=1;	yes	yes	2	2.7297e-05	91.616	4881700	4	172	4	82;83	61	61	125;126
AADVEEICAAVK	K	A	A	V	K	K	4	0	0	1	1	0	2	0	0	1	0	1	0	0	0	0	0	0	0	2	0	12	0	1274.62	centroid=centroid=454Isotigs_contig_13504;seqs=1;;seqs=1;	centroid=centroid=454Isotigs_contig_13504;seqs=1;;seqs=1;	yes	yes	2	3.2127e-11	120.57	126210000	5	74	5	84;85;86;87;88;89;90;91;92;93;94;95;96;97;98;99	62;63;64;65;66;67;68;69	62
AAFDDAIAELDTLSEESYK	K	A	A	Y	K	D	4	0	0	3	0	0	3	0	0	1	2	1	0	1	0	2	1	0	1	0	0	19	0	2086.96	centroid=centroid=454Isotigs_contig_8216;seqs=1;;seqs=1;;centroid=centroid=454Isotigs_contig_1768;seqs=1;;seqs=1;	centroid=centroid=454Isotigs_contig_8216;seqs=1;;seqs=1;	no	no	2,3	6.7296e-12	106.57	158230000	6	572;162	6	100;101;102;103;104;105;106;107;108;109;110;111;112;113;114;115;116;117;118;119;120;121;122;123	70;71;72;73;74;75;76;77;78;79;80;81;82;83;84;85;86	81
AALQQSHITHTSTDSSMLR	R	A	A	L	R	S	2	1	0	1	0	2	0	0	2	1	2	0	1	0	0	4	3	0	0	0	0	19	0	2083.01	centroid=centroid=454Isotigs_contig_32845;seqs=1;;seqs=1;	centroid=centroid=454Isotigs_contig_32845;seqs=1;;seqs=1;	yes	yes	3	3.0842e-10	76.176	7538600	10	325	10	138;139;140	92	92	244
AAMTQPDGLAVLGVFFEITEK	K	A	A	E	K	D	3	0	0	1	0	1	2	2	0	1	2	1	1	2	1	0	2	0	0	2	0	21	0	2236.14	centroid=centroid=454Isotigs_contig_25891;seqs=1;;seqs=1;	centroid=centroid=454Isotigs_contig_25891;seqs=1;;seqs=1;	yes	yes	2,3	1.5865e-12	75.224	30074000	11	254	11	141;142;143;144;145;146;147;148;149;150;151	93;94;95;96;97;98;99	93	186
AASDIALTELAPTHPIR	K	A	A	I	R	L	4	1	0	1	0	0	1	0	1	2	2	0	0	0	2	1	2	0	0	0	0	17	0	1774.96	centroid=centroid=454Isotigs_contig_8216;seqs=1;;seqs=1;	centroid=centroid=454Isotigs_contig_8216;seqs=1;;seqs=1;	yes	yes	2,3	1.3158e-07	105.39	127220000	12	572	12	152;153;154;155;156;157;158;159;160;161;162;163;164;165;166;167	100;101;102;103;104;105;106;107;108;109;110;111;112	111
AASDISMTELAPTHPIR	K	A	A	I	R	L	3	1	0	1	0	0	1	0	1	2	1	0	1	0	2	2	2	0	0	0	0	17	0	1808.91	centroid=centroid=454Isotigs_contig_1768;seqs=1;;seqs=1;	centroid=centroid=454Isotigs_contig_1768;seqs=1;;seqs=1;	yes	yes	3	4.9743e-07	81.656	70371000	13	162	13	168;169;170;171;172;173;174;175;176;177	113;114;115;116;117;118	118	119
AASLNSNDVFVIFTK	R	A	A	T	K	N	2	0	2	1	0	0	0	0	0	1	1	1	0	2	0	2	1	0	0	2	0	15	0	1624.85	centroid=centroid=454Isotigs_contig_81408;seqs=1;;seqs=1;	centroid=centroid=454Isotigs_contig_81408;seqs=1;;seqs=1;	yes	yes	2	0.00076227	75.911	12398000	14	569	14	178;179;180;181;182	119;120	120
AAVAEGIVPGGGTALLR	R	A	A	L	R	C	4	1	0	0	0	0	1	4	0	1	2	0	0	0	1	0	1	0	0	2	0	17	0	1550.88	centroid=centroid=454Isotigs_contig_18276;seqs=1;;seqs=1;	centroid=centroid=454Isotigs_contig_18276;seqs=1;;seqs=1;	yes	yes	2	7.0549e-06	70.41	45252000	15	170	15	183;184;185;186;187;188;189;190;191	121;122;123	123
AAVNNFNDLR	R	A	A	L	R	N	2	1	3	1	0	0	0	0	0	0	1	0	0	1	0	0	0	0	0	1	0	10	0	1132.56	centroid=centroid=454Isotigs_contig_130771;seqs=1;;seqs=1;	centroid=centroid=454Isotigs_contig_130771;seqs=1;;seqs=1;	yes	yes	2	2.0723e-06	125.75	65684000	16	67	16	192;193;194;195;196;197;198;199;200;201	124;125;126;127	125
ACSTNYYFPTTPPR	R	A	C	P	R	E	1	1	1	0	1	0	0	0	0	0	0	0	0	1	3	1	3	0	2	0	0	14	0	1673.75	centroid=centroid=454Isotigs_contig_49666;seqs=1;;seqs=1;	centroid=centroid=454Isotigs_contig_49666;seqs=1;;seqs=1;	yes	yes	2	0.0050411	68.972	46137000	17	433	17	202;203;204;205;206;207;208;209	128	128
ACVQGFGTNDAHLIR	K	A	C	I	R	I	2	1	1	1	1	1	0	2	1	1	1	0	0	1	0	0	1	0	0	1	0	15	0	1657.8	centroid=centroid=454Isotigs_contig_13525;seqs=1;;seqs=1;	centroid=centroid=454Isotigs_contig_13525;seqs=1;;seqs=1;	yes	yes	3	0.00035885	83.692	17172000	18	75	18	210;211;212;213;214;215	129	129
ADAPSGQHVCQYTESQYR	R	A	D	Y	R	L	2	1	0	1	1	3	1	1	1	0	0	0	0	0	1	2	1	0	2	1	0	18	0	2095.9	centroid=centroid=454Isotigs_contig_5989;seqs=1;;seqs=1;	centroid=centroid=454Isotigs_contig_5989;seqs=1;;seqs=1;	yes	yes	3	7.7126e-06	69.188	22435000	19	485	19	216;217;218;219;220;221	130;131;132;133	133
ADEELSTMK	R	A	D	M	K	V	1	0	0	1	0	0	2	0	0	0	1	1	1	0	0	1	1	0	0	0	0	9	0	1022.46	centroid=centroid=454Isotigs_contig_19980;seqs=1;;seqs=1;	centroid=centroid=454Isotigs_contig_19980;seqs=1;;seqs=1;	yes	yes	2	0.0046206	76.943	2918500	22	190	22	227;228;229;230;231;232;233	138	138	137
ADFEGASGLNATELSYLTVDR	M	A	D	D	R	T	3	1	1	2	0	0	2	2	0	0	3	0	0	1	0	2	2	0	1	1	0	21	0	2228.06	centroid=centroid=454Isotigs_contig_72045;seqs=1;;seqs=1;	centroid=centroid=454Isotigs_contig_72045;seqs=1;;seqs=1;	yes	yes	2	2.9648e-15	96.848	6301800	23	535	23	234;235;236;237	139;140	140
ADFHTPQGTVQVDTMHDTR	K	A	D	T	R	V	1	1	0	3	0	2	0	1	2	0	0	0	1	1	1	0	4	0	0	2	0	19	0	2154.98	centroid=centroid=454Isotigs_contig_15360;seqs=1;;seqs=1;	centroid=centroid=454Isotigs_contig_15360;seqs=1;;seqs=1;	yes	yes	3	6.5514e-10	73.76	40409000	24	120	24	238;239;240;241;242;243	141;142	142	88
ADGLYGPLIVR	R	A	D	V	R	Q	1	1	0	1	0	0	0	2	0	1	2	0	0	0	1	0	0	0	1	1	0	11	0	1172.66	centroid=centroid=454Isotigs_contig_2977;seqs=1;;seqs=1;	centroid=centroid=454Isotigs_contig_2977;seqs=1;;seqs=1;	yes	yes	2	0.0011046	88.056	44930000	25	301	25	244;245;246;247;248;249;250;251	143;144;145	143
ADIAVLSSHDGEIQGAITGLR	R	A	D	L	R	R	3	1	0	2	0	1	1	3	1	3	2	0	0	0	0	2	1	0	0	1	0	21	0	2122.1	centroid=centroid=454Isotigs_contig_691;seqs=1;;seqs=1;	centroid=centroid=454Isotigs_contig_691;seqs=1;;seqs=1;	yes	yes	2,3,4	1.6574e-97	178.32	3104700000	26	524	26	252;253;254;255;256;257;258;259;260;261;262;263;264;265;266;267;268;269;270;271;272;273;274;275;276;277;278;279;280;281;282;283;284;285;286;287;288;289;290;291;292;293;294;295;296;297;298;299;300;301;302	146;147;148;149;150;151;152;153;154;155;156;157;158;159;160;161;162;163;164;165;166;167;168;169;170;171;172;173;174	146
ADIVTTNLLK	R	A	D	L	K	L	1	0	1	1	0	0	0	0	0	1	2	1	0	0	0	0	2	0	0	1	0	10	0	1086.63	centroid=centroid=454Isotigs_contig_75801;seqs=2;;seqs=1;	centroid=centroid=454Isotigs_contig_75801;seqs=2;;seqs=1;	yes	yes	2	0.0020995	96.113	351370000	27	547	27	303;304;305;306;307;308;309;310;311;312;313;314;315;316;317;318;319;320;321;322;323;324;325;326	175;176;177;178;179;180	178
ADLDTETSAHIEADCLAQTK	R	A	D	T	K	T	4	0	0	3	1	1	2	0	1	1	2	1	0	0	0	1	3	0	0	0	0	20	0	2188	centroid=centroid=454Isotigs_contig_572;seqs=1;;seqs=1;	centroid=centroid=454Isotigs_contig_572;seqs=1;;seqs=1;	yes	yes	3	4.0488e-05	63.225	79632000	28	474	28	327;328;329;330;331;332;333	181;182;183	183
ADLFVGSQATDFGEALTK	K	A	D	T	K	H	3	0	0	2	0	1	1	2	0	0	2	1	0	2	0	1	2	0	0	1	0	18	0	1868.92	centroid=centroid=454Isotigs_contig_74050;seqs=1;;seqs=1;	centroid=centroid=454Isotigs_contig_74050;seqs=1;;seqs=1;	yes	yes	2	1.0834e-06	78.78	11981000	38	541	42	794;795;796;797	547;548	547
ADLVELNHLPVNK	K	A	D	N	K	D	1	0	2	1	0	0	1	0	1	0	3	1	0	0	1	0	0	0	0	2	0	13	0	1460.8	centroid=centroid=454Isotigs_contig_12039;seqs=1;;seqs=1;	centroid=centroid=454Isotigs_contig_12039;seqs=1;;seqs=1;	yes	yes	2	0.00069713	83.204	6368800	39	47	43	798;799;800	549	549
ADLVNNLGTIAK	K	A	D	A	K	S	2	0	2	1	0	0	0	1	0	1	2	1	0	0	0	0	1	0	0	1	0	12	0	1227.68	centroid=centroid=454Isotigs_contig_10182;seqs=1;;seqs=2;;centroid=centroid=454Isotigs_contig_109919;seqs=1;;seqs=1;	centroid=centroid=454Isotigs_contig_10182;seqs=1;;seqs=2;	yes	no	2	3.2099e-11	120.53	95012000	40	4	44	801;802;803;804;805;806;807;808;809;810;811;812;813;814;815	550;551;552;553;554;555;556;557;558;559;560	560
ADQLTEEQIAEFK	M	A	D	F	K	E	2	0	0	1	0	2	3	0	0	1	1	1	0	1	0	0	1	0	0	0	0	13	0	1520.74	centroid=centroid=454Isotigs_contig_28902;seqs=1;;seqs=3;	centroid=centroid=454Isotigs_contig_28902;seqs=1;;seqs=3;	yes	yes	2	3.3904e-17	143.98	557780000	41	290	45	816;817;818;819;820;821;822;823;824;825;826;827;828;829;830;831;832;833;834;835;836;837;838;839;840;841;842;843;844	561;562;563;564;565;566;567;568;569;570;571;572;573;574;575;576;577;578;579;580;581;582;583	577
ADTDKLNIDSIIAR	M	A	D	A	R	L	2	1	1	3	0	0	0	0	0	3	1	1	0	0	0	1	1	0	0	0	0	14	1	1543.82	centroid=centroid=454Isotigs_contig_32858;seqs=1;;seqs=2;	centroid=centroid=454Isotigs_contig_32858;seqs=1;;seqs=2;	yes	yes	2	0.00042681	95.57	25352000	42	326	46	845;846;847;848;849;850;851	584;585	584
ADTLIQEQIDDLSATDNAITGEISGLQSK	R	A	D	S	K	D	3	0	1	4	0	3	2	2	0	4	3	1	0	0	0	3	3	0	0	0	0	29	0	3045.5	centroid=centroid=454Isotigs_contig_132;seqs=1;;seqs=1;	centroid=centroid=454Isotigs_contig_132;seqs=1;;seqs=1;	yes	yes	2,3	7.0131e-46	110.17	171140000	43	69	47	852;853;854;855;856;857;858;859;860;861;862	586;587;588;589;590;591;592;593;594	591
ADTSSDPVLEMR	K	A	D	M	R	V	1	1	0	2	0	0	1	0	0	0	1	0	1	0	1	2	1	0	0	1	0	12	0	1319.6	centroid=centroid=454Isotigs_contig_216988;seqs=1;;seqs=1;	centroid=centroid=454Isotigs_contig_216988;seqs=1;;seqs=1;	yes	yes	2	8.805e-05	84.365	83234000	45	206	49	924;925;926;927;928;929;930;931;932;933;934;935;936;937;938;939;940;941;942;943	649;650;651;652;653;654;655;656;657	649	150
AEDSVGAFEDR	R	A	E	D	R	L	2	1	0	2	0	0	2	1	0	0	0	0	0	1	0	1	0	0	0	1	0	11	0	1194.52	centroid=centroid=454Isotigs_contig_7508;seqs=1;;seqs=1;	centroid=centroid=454Isotigs_contig_7508;seqs=1;;seqs=1;	yes	yes	2,3	5.2952e-43	189.13	32931000000	51	545	55	1047;1048;1049;1050;1051;1052;1053;1054;1055;1056;1057;1058;1059;1060;1061;1062;1063;1064;1065;1066;1067;1068;1069;1070;1071;1072;1073;1074;1075;1076;1077;1078;1079;1080;1081;1082;1083;1084;1085;1086;1087;1088;1089;1090;1091;1092;1093;1094;1095;1096;1097;1098;1099;1100;1101;1102;1103;1104;1105;1106;1107;1108;1109;1110;1111;1112;1113;1114;1115;1116;1117;1118;1119;1120;1121;1122;1123;1124;1125;1126…	746;747;748;749;750;751;752;753;754;755;756;757;758;759;760;761;762;763;764;765;766;767;768;769;770;771;772;773;774;775;776;777;778;779;780;781;782;783;784;785;786;787;788;789;790;791;792;793;794;795;796;797;798;799;800;801;802;803;804	761
AEDSVGAFEDRLLATFK	R	A	E	F	K	Q	3	1	0	2	0	0	2	1	0	0	2	1	0	2	0	1	1	0	0	1	0	17	1	1867.93	centroid=centroid=454Isotigs_contig_7508;seqs=1;;seqs=1;	centroid=centroid=454Isotigs_contig_7508;seqs=1;;seqs=1;	yes	yes	2,3	1.7397e-07	105.28	70039000	52	545	56	1140;1141;1142;1143;1144;1145;1146;1147;1148;1149;1150;1151;1152;1153;1154;1155;1156;1157;1158;1159;1160	805;806;807;808;809;810;811;812;813;814;815;816;817;818	809
AEFQGVSASLSLGK	R	A	E	G	K	S	2	0	0	0	0	1	1	2	0	0	2	1	0	1	0	3	0	0	0	1	0	14	0	1392.72	centroid=centroid=454Isotigs_contig_21999;seqs=1;;seqs=1;	centroid=centroid=454Isotigs_contig_21999;seqs=1;;seqs=1;	yes	yes	2	0.00062177	97.45	132220000	54	211	58	1165;1166;1167;1168;1169;1170;1171;1172;1173;1174;1175;1176;1177;1178	821;822;823;824;825;826;827;828	822
AEKPSFGDTETVNR	R	A	E	N	R	L	1	1	1	1	0	0	2	1	0	0	0	1	0	1	1	1	2	0	0	1	0	14	1	1549.74	centroid=centroid=454Isotigs_contig_124132;seqs=1;;seqs=1;	centroid=centroid=454Isotigs_contig_124132;seqs=1;;seqs=1;	yes	yes	3	4.2197e-07	115.09	87386000	56	55	60	1180;1181;1182;1183;1184;1185;1186;1187;1188;1189;1190;1191;1192;1193;1194;1195;1196;1197;1198;1199;1200	830;831;832	832
AELEAMLIELQILMDAK	R	A	E	A	K	L	3	0	0	1	0	1	3	0	0	2	4	1	2	0	0	0	0	0	0	0	0	17	0	1930.02	centroid=centroid=454Isotigs_contig_140914;seqs=1;;seqs=1;	centroid=centroid=454Isotigs_contig_140914;seqs=1;;seqs=1;	yes	yes	2,3	2.1551e-08	111.22	9548700	57	92	61	1201;1202;1203;1204;1205;1206;1207	833;834;835;836;837	837	72;73
AELQQTPVAEQLSTSQIPQQVSHQGK	R	A	E	G	K	A	2	0	0	0	0	7	2	1	1	1	2	1	0	0	2	3	2	0	0	2	0	26	0	2831.44	centroid=centroid=454Isotigs_contig_216988;seqs=1;;seqs=1;	centroid=centroid=454Isotigs_contig_216988;seqs=1;;seqs=1;	yes	yes	3	2.1733e-14	61.488	18532000	59	206	63	1224;1225	841;842	842
AENHFVLLK	K	A	E	L	K	D	1	0	1	0	0	0	1	0	1	0	2	1	0	1	0	0	0	0	0	1	0	9	0	1069.59	centroid=centroid=454Isotigs_contig_5979;seqs=1;;seqs=1;	centroid=centroid=454Isotigs_contig_5979;seqs=1;;seqs=1;	yes	yes	2	8.3211e-05	116.52	25352000	60	484	64	1226;1227;1228;1229;1230;1231;1232;1233	843;844;845;846;847	846
AEQSIAELSQETGGR	R	A	E	G	R	T	2	1	0	0	0	2	3	2	0	1	1	0	0	0	0	2	1	0	0	0	0	15	0	1574.75	centroid=centroid=454Isotigs_contig_4900;seqs=1;;seqs=1;	centroid=centroid=454Isotigs_contig_4900;seqs=1;;seqs=1;	yes	yes	2	3.5183e-05	109.07	54289000	61	430	65	1234;1235;1236;1237;1238;1239;1240;1241;1242	848;849;850;851;852;853	849
AETKEDCVYQAK	M	A	E	A	K	L	2	0	0	1	1	1	2	0	0	0	0	2	0	0	0	0	1	0	1	1	0	12	1	1440.66	centroid=centroid=454Isotigs_contig_8216;seqs=1;;seqs=1;	centroid=centroid=454Isotigs_contig_8216;seqs=1;;seqs=1;	yes	yes	2	0.00068283	78.324	4755300	63	572	67	1284;1285	896	896
AEVEDSLDTTAVVQELR	R	A	E	L	R	I	2	1	0	2	0	1	3	0	0	0	2	0	0	0	0	1	2	0	0	3	0	17	0	1873.93	centroid=centroid=454Isotigs_contig_7158;seqs=1;;seqs=1;	centroid=centroid=454Isotigs_contig_7158;seqs=1;;seqs=1;	yes	yes	2	3.3151e-06	89.468	10915000	64	533	68	1286;1287;1288;1289	897;898	898
AEVQNLIQNYK	K	A	E	Y	K	R	1	0	2	0	0	2	1	0	0	1	1	1	0	0	0	0	0	0	1	1	0	11	0	1318.69	centroid=centroid=454Isotigs_contig_25670;seqs=1;;seqs=1;	centroid=centroid=454Isotigs_contig_25670;seqs=1;;seqs=1;	yes	yes	2	0.0010314	89.731	384820000	65	249	69	1290;1291;1292;1293;1294;1295;1296;1297;1298	899;900;901	899
AFDNLPEWAK	K	A	F	A	K	K	2	0	1	1	0	0	1	0	0	0	1	1	0	1	1	0	0	1	0	0	0	10	0	1189.58	centroid=centroid=454Isotigs_contig_1365;seqs=1;;seqs=1;	centroid=centroid=454Isotigs_contig_1365;seqs=1;;seqs=1;	yes	yes	2	0.00095025	102.53	60521000	66	77	70	1299;1300;1301;1302;1303;1304;1305;1306;1307;1308;1309;1310;1311;1312;1313;1314;1315;1316;1317	902;903;904	902
AFDVILEEGMFLPDAGGRPDAPK	K	A	F	P	K	I	3	1	0	3	0	0	2	3	0	1	2	1	1	2	3	0	0	0	0	1	0	23	1	2444.2	centroid=centroid=454Isotigs_contig_6677;seqs=2;;seqs=1;	centroid=centroid=454Isotigs_contig_6677;seqs=2;;seqs=1;	yes	yes	3	4.2116e-10	70.452	14665000	67	512	71	1318;1319;1320	905;906	906	370
AFEPPKPAR	K	A	F	A	R	D	2	1	0	0	0	0	1	0	0	0	0	1	0	1	3	0	0	0	0	0	0	9	1	1011.55	centroid=centroid=454Isotigs_contig_21112;seqs=1;;seqs=1;	centroid=centroid=454Isotigs_contig_21112;seqs=1;;seqs=1;	yes	yes	2	0.00069612	138.54	2074600000	68	200	72	1321;1322;1323;1324;1325;1326;1327;1328;1329;1330;1331;1332;1333;1334;1335;1336;1337;1338;1339;1340;1341;1342;1343;1344;1345;1346;1347;1348;1349	907;908;909;910;911;912;913;914	912
AFFENSQSELSYSR	R	A	F	S	R	N	1	1	1	0	0	1	2	0	0	0	1	0	0	2	0	4	0	0	1	0	0	14	0	1663.75	centroid=centroid=454Isotigs_contig_28994;seqs=1;;seqs=1;	centroid=centroid=454Isotigs_contig_28994;seqs=1;;seqs=1;	yes	yes	2	3.6828e-45	174.95	2074500000	69	291	73	1350;1351;1352;1353;1354;1355;1356;1357;1358;1359;1360;1361;1362;1363;1364;1365;1366;1367;1368;1369;1370;1371;1372;1373;1374;1375;1376;1377;1378;1379;1380;1381	915;916;917;918;919;920;921;922;923;924;925;926;927;928;929;930;931;932;933;934;935;936;937;938;939;940;941;942;943;944;945;946;947;948	940
AFGPGLEPTGNQVGAPAR	R	A	F	A	R	F	3	1	1	0	0	1	1	4	0	0	1	0	0	1	3	0	1	0	0	1	0	18	0	1737.88	centroid=centroid=454Isotigs_contig_48400;seqs=1;;seqs=1;	centroid=centroid=454Isotigs_contig_48400;seqs=1;;seqs=1;	yes	yes	2	1.1083e-06	89.311	67153000	70	428	74	1382;1383;1384;1385;1386;1387;1388;1389;1390;1391	949;950;951;952;953;954	950
AFGSTLMSFLPPGFQPPPGR	R	A	F	G	R	E	1	1	0	0	0	1	0	3	0	0	2	0	1	3	5	2	1	0	0	0	0	20	0	2103.06	centroid=centroid=454Isotigs_contig_1265;seqs=2;;seqs=1;	centroid=centroid=454Isotigs_contig_1265;seqs=2;;seqs=1;	yes	yes	2,3,4	1.5238e-120	194.58	23743000000	71	61	75;76	1392;1393;1394;1395;1396;1397;1398;1399;1400;1401;1402;1403;1404;1405;1406;1407;1408;1409;1410;1411;1412;1413;1414;1415;1416;1417;1418;1419;1420;1421;1422;1423;1424;1425;1426;1427;1428;1429;1430;1431;1432;1433;1434;1435;1436;1437;1438;1439;1440;1441;1442;1443;1444;1445;1446;1447;1448;1449;1450;1451;1452;1453;1454;1455;1456;1457;1458;1459;1460;1461;1462;1463;1464;1465;1466;1467;1468;1469;1470;1471…	955;956;957;958;959;960;961;962;963;964;965;966;967;968;969;970;971;972;973;974;975;976;977;978;979;980;981;982;983;984;985;986;987;988;989;990;991;992;993;994;995;996;997;998;999;1000;1001;1002;1003;1004;1005;1006;1007;1008;1009;1010;1011;1012;1013;1014;1015;1016;1017;1018;1019;1020;1021;1022;1023;1024;1025;1026;1027;1028;1029;1030;1031;1032;1033;1034;1035;1036;1037;1038;1039;1040;1041;1042;1043…	958	46
AFGSTLMSFLPPGFQPPPGREPGDFIK	R	A	F	I	K	S	1	1	0	1	0	1	1	4	0	1	2	1	1	4	6	2	1	0	0	0	0	27	1	2889.45	centroid=centroid=454Isotigs_contig_1265;seqs=2;;seqs=1;	centroid=centroid=454Isotigs_contig_1265;seqs=2;;seqs=1;	yes	yes	3,4,5	7.4599e-31	92.886	4252400000	72	61	77;78	1532;1533;1534;1535;1536;1537;1538;1539;1540;1541;1542;1543;1544;1545;1546;1547;1548;1549;1550;1551;1552;1553;1554;1555;1556;1557;1558;1559;1560;1561;1562;1563	1140;1141;1142;1143;1144;1145;1146;1147;1148;1149;1150;1151;1152;1153;1154;1155;1156;1157;1158;1159;1160;1161;1162;1163;1164;1165;1166;1167;1168;1169;1170;1171;1172;1173;1174;1175;1176;1177;1178;1179	1160	46
AFIHPVLDRPNLDVAVK	R	A	F	V	K	A	2	1	1	2	0	0	0	0	1	1	2	1	0	1	2	0	0	0	0	3	0	17	1	1903.07	centroid=centroid=454Isotigs_contig_3007;seqs=1;;seqs=1;	centroid=centroid=454Isotigs_contig_3007;seqs=1;;seqs=1;	yes	yes	4	0.00058794	58.885	6880400	73	305	79	1564;1565;1566;1567;1568	1180	1180
AFIITINSFGTELSK	R	A	F	S	K	E	1	0	1	0	0	0	1	1	0	3	1	1	0	2	0	2	2	0	0	0	0	15	0	1639.88	centroid=centroid=454Isotigs_contig_34569;seqs=1;;seqs=1;	centroid=centroid=454Isotigs_contig_34569;seqs=1;;seqs=1;	yes	yes	2	9.0773e-05	105.14	34922000	74	332	80	1569;1570;1571;1572;1573;1574;1575;1576;1577;1578	1181;1182;1183;1184;1185;1186	1186
AFIVNADNVGSK	K	A	F	S	K	Q	2	0	2	1	0	0	0	1	0	1	0	1	0	1	0	1	0	0	0	2	0	12	0	1233.64	centroid=centroid=454Isotigs_contig_2836;seqs=1;;seqs=1;	centroid=centroid=454Isotigs_contig_2836;seqs=1;;seqs=1;	yes	yes	2	9.5393e-05	89.301	73562000	75	282	81	1579;1580;1581;1582;1583;1584;1585;1586;1587;1588	1187;1188;1189	1188
AFMTADLPNELIELLEK	K	A	F	E	K	I	2	0	1	1	0	0	3	0	0	1	4	1	1	1	1	0	1	0	0	0	0	17	0	1946.01	centroid=centroid=454Isotigs_contig_30790;seqs=1;;seqs=2;	centroid=centroid=454Isotigs_contig_30790;seqs=1;;seqs=2;	yes	yes	2,3	1.9022e-08	107.03	12973000	76	310	82	1589;1590	1190;1191	1190	235
AFSFMESGYQR	K	A	F	Q	R	E	1	1	0	0	0	1	1	1	0	0	0	0	1	2	0	2	0	0	1	0	0	11	0	1321.58	centroid=centroid=454Isotigs_contig_11338;seqs=1;;seqs=1;	centroid=centroid=454Isotigs_contig_11338;seqs=1;;seqs=1;	yes	yes	2	0.00017939	91.701	43391000	77	30	83	1591;1592;1593;1594;1595;1596;1597;1598;1599;1600;1601;1602;1603	1192;1193;1194;1195;1196;1197	1192	26
AFSKNIGVQK	K	A	F	Q	K	I	1	0	1	0	0	1	0	1	0	1	0	2	0	1	0	1	0	0	0	1	0	10	1	1090.61	centroid=centroid=454Isotigs_contig_1647;seqs=1;;seqs=1;	centroid=centroid=454Isotigs_contig_1647;seqs=1;;seqs=1;	yes	yes	2,3	2.512e-06	127.76	8483900	78	142	84	1604;1605;1606;1607	1198;1199;1200	1199
AFYAVQEELK	R	A	F	L	K	H	2	0	0	0	0	1	2	0	0	0	1	1	0	1	0	0	0	0	1	1	0	10	0	1196.61	centroid=centroid=454Isotigs_contig_4963;seqs=1;;seqs=1;	centroid=centroid=454Isotigs_contig_4963;seqs=1;;seqs=1;	yes	yes	2	0.0021532	95.642	36131000	79	431	85	1608;1609;1610;1611;1612;1613;1614;1615;1616;1617;1618;1619	1201	1201
AGAGGLNCNPR	R	A	G	P	R	S	2	1	2	0	1	0	0	3	0	0	1	0	0	0	1	0	0	0	0	0	0	11	0	1085.5	centroid=centroid=454Isotigs_contig_7508;seqs=1;;seqs=1;	centroid=centroid=454Isotigs_contig_7508;seqs=1;;seqs=1;	yes	yes	2	3.9628e-24	174.02	217290000	80	545	86	1620;1621;1622;1623;1624;1625;1626;1627;1628;1629;1630;1631;1632;1633;1634;1635;1636;1637;1638;1639;1640;1641;1642;1643;1644;1645;1646;1647;1648	1202;1203;1204;1205;1206;1207;1208;1209;1210;1211;1212;1213;1214;1215;1216;1217;1218;1219;1220;1221;1222;1223;1224;1225;1226	1209
AGDHATINQLR	K	A	G	L	R	L	2	1	1	1	0	1	0	1	1	1	1	0	0	0	0	0	1	0	0	0	0	11	0	1194.61	centroid=centroid=454Isotigs_contig_25891;seqs=1;;seqs=1;	centroid=centroid=454Isotigs_contig_25891;seqs=1;;seqs=1;	yes	yes	2,3	8.2542e-11	159.83	124490000	82	254	88	1669;1670;1671;1672;1673;1674;1675;1676;1677;1678;1679;1680;1681;1682;1683;1684;1685;1686;1687;1688;1689;1690;1691;1692;1693;1694;1695;1696;1697;1698;1699;1700;1701;1702;1703;1704	1233;1234;1235;1236;1237;1238;1239;1240;1241;1242;1243;1244;1245;1246;1247;1248;1249;1250	1238
AGEAGLNMPPPPTLTDSFIPLPK	R	A	G	P	K	K	2	0	1	1	0	0	1	2	0	1	3	1	1	1	6	1	2	0	0	0	0	23	0	2362.22	centroid=centroid=454Isotigs_contig_1850;seqs=1;;seqs=1;	centroid=centroid=454Isotigs_contig_1850;seqs=1;;seqs=1;	yes	yes	2,3,4	1.2362e-46	133.74	5827100000	83	172	89;90	1705;1706;1707;1708;1709;1710;1711;1712;1713;1714;1715;1716;1717;1718;1719;1720;1721;1722;1723;1724;1725;1726;1727;1728;1729;1730;1731;1732;1733;1734;1735;1736;1737;1738;1739;1740;1741;1742;1743;1744;1745;1746;1747;1748;1749;1750;1751;1752;1753;1754;1755;1756;1757;1758;1759;1760;1761;1762;1763;1764;1765;1766;1767;1768;1769;1770;1771;1772;1773;1774;1775;1776;1777;1778;1779;1780;1781;1782;1783;1784	1251;1252;1253;1254;1255;1256;1257;1258;1259;1260;1261;1262;1263;1264;1265;1266;1267;1268;1269;1270;1271;1272;1273;1274;1275;1276;1277;1278;1279;1280;1281;1282;1283;1284;1285;1286;1287;1288;1289;1290;1291;1292;1293;1294;1295;1296;1297;1298;1299;1300;1301;1302;1303;1304;1305;1306;1307;1308;1309;1310;1311;1312;1313;1314;1315;1316;1317;1318;1319;1320;1321;1322	1300	127
AGEGLGEVSDIIQEIR	K	A	G	I	R	D	1	1	0	1	0	1	3	3	0	3	1	0	0	0	0	1	0	0	0	1	0	16	0	1684.86	centroid=centroid=454Isotigs_contig_5087;seqs=1;;seqs=1;	centroid=centroid=454Isotigs_contig_5087;seqs=1;;seqs=1;	yes	yes	2,3	5.1727e-79	193.47	3781300000	84	438	91	1785;1786;1787;1788;1789;1790;1791;1792;1793;1794;1795;1796;1797;1798;1799;1800;1801;1802;1803;1804;1805;1806;1807;1808;1809;1810;1811;1812;1813;1814;1815;1816;1817;1818;1819;1820;1821;1822;1823;1824;1825;1826;1827;1828;1829;1830;1831;1832;1833;1834;1835;1836;1837;1838;1839;1840	1323;1324;1325;1326;1327;1328;1329;1330;1331;1332;1333;1334;1335;1336;1337;1338;1339;1340;1341;1342;1343;1344;1345;1346;1347;1348;1349;1350;1351;1352;1353;1354;1355;1356;1357;1358;1359;1360;1361;1362;1363;1364;1365;1366;1367;1368;1369;1370;1371;1372;1373;1374;1375;1376;1377;1378;1379;1380;1381;1382;1383;1384;1385;1386;1387;1388;1389;1390;1391;1392	1389
AGELTEEEVER	R	A	G	E	R	I	1	1	0	0	0	0	5	1	0	0	1	0	0	0	0	0	1	0	0	1	0	11	0	1260.58	centroid=centroid=454Isotigs_contig_1696;seqs=1;;seqs=1;	centroid=centroid=454Isotigs_contig_1696;seqs=1;;seqs=1;	yes	yes	2	2.6394e-08	148.28	61240000	85	149	92	1841;1842;1843;1844;1845;1846;1847;1848;1849;1850;1851	1393;1394;1395;1396;1397;1398;1399;1400;1401;1402	1397
AGLASTLSGPGPFTVFGPTNK	K	A	G	N	K	A	2	0	1	0	0	0	0	4	0	0	2	1	0	2	3	2	3	0	0	1	0	21	0	2018.05	centroid=centroid=454Isotigs_contig_1365;seqs=1;;seqs=1;	centroid=centroid=454Isotigs_contig_1365;seqs=1;;seqs=1;	yes	yes	2	2.8164e-15	82.609	17108000	88	77	95	1880;1881;1882;1883;1884;1885	1412;1413	1412
AGLEPSAAANFK	K	A	G	F	K	L	4	0	1	0	0	0	1	1	0	0	1	1	0	1	1	1	0	0	0	0	0	12	0	1174.6	centroid=centroid=454Isotigs_contig_2283;seqs=2;;seqs=1;	centroid=centroid=454Isotigs_contig_2283;seqs=2;;seqs=1;	yes	yes	2	0.0007894	83.182	163870000	90	221	97	1907;1908;1909;1910;1911;1912;1913;1914;1915;1916;1917;1918;1919;1920;1921	1428;1429;1430;1431	1430
AGLFDEVETFR	K	A	G	F	R	G	1	1	0	1	0	0	2	1	0	0	1	0	0	2	0	0	1	0	0	1	0	11	0	1282.62	centroid=centroid=454Isotigs_contig_92424;seqs=1;;seqs=1;	centroid=centroid=454Isotigs_contig_92424;seqs=1;;seqs=1;	yes	yes	2	1.0916e-07	114.86	64773000	91	590	98	1922;1923;1924;1925;1926	1432	1432
AGLFNQIGK	K	A	G	G	K	K	1	0	1	0	0	1	0	2	0	1	1	1	0	1	0	0	0	0	0	0	0	9	0	946.524	centroid=centroid=454Isotigs_contig_29324;seqs=1;;seqs=1;	centroid=centroid=454Isotigs_contig_29324;seqs=1;;seqs=1;	yes	yes	2	0.00070406	127.02	105910000	92	296	99	1927;1928;1929;1930;1931;1932;1933;1934;1935;1936;1937;1938;1939;1940;1941;1942	1433;1434;1435;1436	1433
AGLQFPVGR	R	A	G	G	R	I	1	1	0	0	0	1	0	2	0	0	1	0	0	1	1	0	0	0	0	1	0	9	0	943.524	centroid=centroid=454Isotigs_contig_1869;seqs=1;;seqs=1;;centroid=centroid=454Isotigs_contig_139825;seqs=1;;seqs=1;	centroid=centroid=454Isotigs_contig_1869;seqs=1;;seqs=1;	no	no	2	0.00053551	138.54	1978500000	93	174;86	100	1943;1944;1945;1946;1947;1948;1949;1950;1951;1952;1953;1954;1955;1956;1957;1958;1959;1960;1961;1962;1963;1964;1965;1966;1967;1968;1969	1437;1438;1439;1440;1441;1442;1443;1444;1445;1446;1447;1448;1449;1450;1451;1452;1453;1454;1455;1456;1457;1458;1459	1447
AGMSSLLGK	K	A	G	G	K	L	1	0	0	0	0	0	0	2	0	0	2	1	1	0	0	2	0	0	0	0	0	9	0	862.458	centroid=centroid=454Isotigs_contig_16878;seqs=2;;seqs=1;	centroid=centroid=454Isotigs_contig_16878;seqs=2;;seqs=1;	yes	yes	2	0.0002201	114.89	2079400000	94	148	101	1970;1971;1972;1973;1974;1975;1976;1977;1978;1979;1980;1981;1982;1983;1984;1985;1986;1987;1988;1989;1990;1991;1992;1993;1994;1995;1996;1997;1998;1999	1460;1461;1462;1463;1464;1465;1466;1467;1468;1469;1470;1471;1472;1473;1474;1475;1476;1477;1478;1479;1480;1481;1482;1483;1484;1485;1486;1487;1488	1473	110
AGNNVGIGTSPGMR	K	A	G	M	R	N	1	1	2	0	0	0	0	4	0	1	0	0	1	0	1	1	1	0	0	1	0	14	0	1329.65	centroid=centroid=454Isotigs_contig_35852;seqs=1;;seqs=1;	centroid=centroid=454Isotigs_contig_35852;seqs=1;;seqs=1;	yes	yes	2	0.00011166	98.592	1872900000	95	341	102;103	2000;2001;2002;2003;2004;2005;2006;2007;2008;2009;2010;2011;2012;2013;2014;2015;2016;2017;2018;2019;2020;2021;2022;2023;2024;2025;2026;2027;2028;2029;2030;2031;2032;2033;2034;2035;2036;2037;2038;2039;2040;2041;2042;2043	1489;1490;1491;1492;1493;1494;1495;1496;1497;1498;1499;1500;1501;1502;1503;1504;1505;1506;1507;1508;1509;1510;1511;1512;1513;1514;1515;1516;1517;1518;1519;1520;1521;1522	1508	248
AGQADPQVEIR	R	A	G	I	R	E	2	1	0	1	0	2	1	1	0	1	0	0	0	0	1	0	0	0	0	1	0	11	0	1182.6	centroid=centroid=454Isotigs_contig_4589;seqs=1;;seqs=1;	centroid=centroid=454Isotigs_contig_4589;seqs=1;;seqs=1;	yes	yes	2	0.0001931	102.4	30913000	96	413	104	2044;2045;2046;2047;2048;2049;2050;2051;2052;2053;2054	1523;1524;1525	1523
AGSLAGVDVLR	K	A	G	L	R	I	2	1	0	1	0	0	0	2	0	0	2	0	0	0	0	1	0	0	0	2	0	11	0	1056.59	centroid=centroid=454Isotigs_contig_168604;seqs=1;;seqs=1;	centroid=centroid=454Isotigs_contig_168604;seqs=1;;seqs=1;	yes	yes	2	0.0010923	88.338	10662000	97	147	105	2055;2056	1526	1526
AGTFSVLGGETEMPFEFNR	K	A	G	N	R	L	1	1	1	0	0	0	3	3	0	0	1	0	1	3	1	1	2	0	0	1	0	19	0	2087.96	centroid=centroid=454Isotigs_contig_571;seqs=1;;seqs=1;	centroid=centroid=454Isotigs_contig_571;seqs=1;;seqs=1;	yes	yes	2	1.1172e-10	84.249	42752000	98	472	106	2057;2058;2059;2060;2061;2062;2063;2064	1527;1528;1529;1530	1530	322
AGTPTGNENLQPK	R	A	G	P	K	Q	1	0	2	0	0	1	1	2	0	0	1	1	0	0	2	0	2	0	0	0	0	13	0	1325.66	centroid=centroid=454Isotigs_contig_221;seqs=1;;seqs=1;	centroid=centroid=454Isotigs_contig_221;seqs=1;;seqs=1;	yes	yes	2	0.00013613	74.78	19607000	99	214	107	2065;2066;2067;2068;2069;2070;2071;2072;2073;2074;2075;2076;2077	1531;1532;1533;1534	1532
AGVLAHLEEER	R	A	G	E	R	D	2	1	0	0	0	0	3	1	1	0	2	0	0	0	0	0	0	0	0	1	0	11	0	1222.63	centroid=centroid=454Isotigs_contig_7158;seqs=1;;seqs=1;	centroid=centroid=454Isotigs_contig_7158;seqs=1;;seqs=1;	yes	yes	2	0.00072936	94.363	34612000	100	533	108	2078;2079;2080;2081;2082;2083;2084	1535;1536	1536
AGVSNTDIDQSTR	K	A	G	T	R	L	1	1	1	2	0	1	0	1	0	1	0	0	0	0	0	2	2	0	0	1	0	13	0	1362.64	centroid=centroid=454Isotigs_contig_30520;seqs=1;;seqs=1;	centroid=centroid=454Isotigs_contig_30520;seqs=1;;seqs=1;	yes	yes	2	0.00060109	92.906	8532100	101	306	109	2085;2086;2087;2088;2089;2090	1537;1538;1539;1540;1541	1539
AHENDAYNVGSDLNNILK	R	A	H	L	K	A	2	0	4	2	0	0	1	1	1	1	2	1	0	0	0	1	0	0	1	1	0	18	0	1985.94	centroid=centroid=454Isotigs_contig_20308;seqs=1;;seqs=1;	centroid=centroid=454Isotigs_contig_20308;seqs=1;;seqs=1;	yes	yes	2,3	3.4004e-54	165.17	693350000	102	192	110	2091;2092;2093;2094;2095;2096;2097;2098;2099;2100;2101;2102;2103;2104;2105;2106;2107;2108;2109;2110;2111;2112;2113;2114;2115;2116;2117;2118;2119;2120;2121;2122;2123;2124;2125;2126;2127;2128	1542;1543;1544;1545;1546;1547;1548;1549;1550;1551;1552;1553;1554;1555;1556;1557;1558;1559;1560;1561;1562;1563;1564	1562
AHGGYSVFAGVGER	K	A	H	E	R	T	2	1	0	0	0	0	1	4	1	0	0	0	0	1	0	1	0	0	1	2	0	14	0	1405.67	centroid=centroid=454Isotigs_contig_1089;seqs=1;;seqs=2;	centroid=centroid=454Isotigs_contig_1089;seqs=1;;seqs=2;	yes	yes	2,3	0.00061838	101.2	103810000	103	17	111	2129;2130;2131;2132;2133;2134;2135;2136;2137;2138;2139;2140;2141;2142	1565;1566;1567;1568;1569;1570;1571;1572;1573;1574;1575	1566
AHGQATQGYSSGGNSIALR	R	A	H	L	R	V	3	1	1	0	0	2	0	4	1	1	1	0	0	0	0	3	1	0	1	0	0	19	0	1873.9	centroid=centroid=454Isotigs_contig_5381;seqs=1;;seqs=1;	centroid=centroid=454Isotigs_contig_5381;seqs=1;;seqs=1;	yes	yes	3	1.0973e-05	65.085	6429100	104	456	112	2143;2144;2145	1576;1577	1577
AHGQVTQGFSSGGNSIALR	R	A	H	L	R	V	2	1	1	0	0	2	0	4	1	1	1	0	0	1	0	3	1	0	0	1	0	19	0	1885.94	centroid=centroid=454Isotigs_contig_5381;seqs=1;;seqs=1;	centroid=centroid=454Isotigs_contig_5381;seqs=1;;seqs=1;	yes	yes	3	0.0021197	50.87	10159000	105	456	113	2146;2147;2148;2149;2150;2151	1578	1578
AHGTPEQGYTYGGNSIALR	R	A	H	L	R	V	2	1	1	0	0	1	1	4	1	1	1	0	0	0	1	1	2	0	2	0	0	19	0	1990.95	centroid=centroid=454Isotigs_contig_5381;seqs=1;;seqs=1;	centroid=centroid=454Isotigs_contig_5381;seqs=1;;seqs=1;	yes	yes	3	0.0020985	50.957	19966000	106	456	114	2152;2153;2154;2155;2156	1579	1579
AHMPVNESFGFTADLR	K	A	H	L	R	S	2	1	1	1	0	0	1	1	1	0	1	0	1	2	1	1	1	0	0	1	0	16	0	1790.84	centroid=centroid=454Isotigs_contig_23;seqs=1;;seqs=1;	centroid=centroid=454Isotigs_contig_23;seqs=1;;seqs=1;	yes	yes	3	0.00013918	65.511	1040400	107	223	115	2157	1580	1580	161
AHPLTSNENPALGTVSQAVGVIK	K	A	H	I	K	T	3	0	2	0	0	1	1	2	1	1	2	1	0	0	2	2	2	0	0	3	0	23	0	2302.23	centroid=centroid=454Isotigs_contig_24529;seqs=1;;seqs=1;	centroid=centroid=454Isotigs_contig_24529;seqs=1;;seqs=1;	yes	yes	3	1.0824e-18	107.39	383480000	108	237	116	2158;2159;2160;2161;2162;2163;2164;2165;2166;2167;2168;2169;2170;2171;2172;2173;2174;2175;2176;2177;2178;2179	1581;1582;1583;1584;1585;1586;1587;1588;1589;1590;1591;1592;1593;1594;1595;1596	1593
AHPVPEGLTTESGAFVGNK	K	A	H	N	K	S	2	0	1	0	0	0	2	3	1	0	1	1	0	1	2	1	2	0	0	2	0	19	0	1909.95	centroid=centroid=454Isotigs_contig_29324;seqs=1;;seqs=1;	centroid=centroid=454Isotigs_contig_29324;seqs=1;;seqs=1;	yes	yes	2,3	8.2878e-10	93.768	186980000	109	296	117	2180;2181;2182;2183;2184;2185;2186;2187;2188;2189;2190;2191;2192;2193;2194;2195;2196;2197	1597;1598;1599;1600;1601;1602;1603;1604;1605;1606;1607	1598
AIADTGTSLLAGPSSEIEK	K	A	I	E	K	L	3	0	0	1	0	0	2	2	0	2	2	1	0	0	1	3	2	0	0	0	0	19	0	1858.95	centroid=centroid=454Isotigs_contig_2666;seqs=2;;seqs=1;	centroid=centroid=454Isotigs_contig_2666;seqs=2;;seqs=1;	yes	yes	2	1.1445e-15	113.86	14521000	110	264	118	2198;2199;2200;2201;2202	1608	1608
AICQYANTGTVK	R	A	I	V	K	D	2	0	1	0	1	1	0	1	0	1	0	1	0	0	0	0	2	0	1	1	0	12	0	1324.64	centroid=centroid=454Isotigs_contig_92424;seqs=1;;seqs=1;	centroid=centroid=454Isotigs_contig_92424;seqs=1;;seqs=1;	yes	yes	2	0.00015592	97.779	11859000	111	590	119	2203;2204;2205;2206	1609;1610	1610
AIDAFSSDR	R	A	I	D	R	L	2	1	0	2	0	0	0	0	0	1	0	0	0	1	0	2	0	0	0	0	0	9	0	980.456	centroid=centroid=454Isotigs_contig_154;seqs=1;;seqs=1;	centroid=centroid=454Isotigs_contig_154;seqs=1;;seqs=1;	yes	yes	2	0.0074708	93.649	7409900	112	121	120	2207;2208;2209;2210	1611;1612	1612
AIDGGTPNLIGVTTVLIPINR	R	A	I	N	R	N	1	1	2	1	0	0	0	3	0	4	2	0	0	0	2	0	3	0	0	2	0	21	0	2133.22	centroid=centroid=454Isotigs_contig_1697;seqs=1;;seqs=1;	centroid=centroid=454Isotigs_contig_1697;seqs=1;;seqs=1;	yes	yes	2,3	9.0833e-28	120.4	107470000	113	150	121	2211;2212;2213;2214;2215;2216;2217;2218;2219;2220;2221;2222;2223;2224;2225;2226;2227;2228;2229;2230;2231	1613;1614;1615;1616;1617;1618;1619;1620;1621;1622;1623;1624;1625	1625
AIDRPLQLSVR	R	A	I	V	R	E	1	2	0	1	0	1	0	0	0	1	2	0	0	0	1	1	0	0	0	1	0	11	1	1266.74	centroid=centroid=454Isotigs_contig_54938;seqs=1;;seqs=1;	centroid=centroid=454Isotigs_contig_54938;seqs=1;;seqs=1;	yes	yes	3	0.00027358	94.538	24197000	114	460	122	2232;2233;2234;2235;2236;2237;2238;2239;2240;2241;2242	1626;1627;1628	1628
AIEPGQPCQTLDLSKPTDAVCK	K	A	I	C	K	S	2	0	0	2	2	2	1	1	0	1	2	2	0	0	3	1	2	0	0	1	0	22	1	2427.18	centroid=centroid=454Isotigs_contig_46056;seqs=1;;seqs=1;	centroid=centroid=454Isotigs_contig_46056;seqs=1;;seqs=1;	yes	yes	3	4.7558e-06	60.735	103010000	115	416	123	2243;2244;2245;2246;2247;2248;2249;2250	1629;1630	1630
AIEYTIHNYVLKPNR	R	A	I	N	R	S	1	1	2	0	0	0	1	0	1	2	1	1	0	0	1	0	1	0	2	1	0	15	1	1829.98	centroid=centroid=454Isotigs_contig_17464;seqs=1;;seqs=1;	centroid=centroid=454Isotigs_contig_17464;seqs=1;;seqs=1;	yes	yes	3,4	0.00043799	98.592	185230000	116	157	124	2251;2252;2253;2254;2255;2256;2257;2258;2259;2260;2261;2262;2263;2264;2265;2266;2267;2268;2269;2270;2271;2272	1631;1632;1633;1634;1635;1636;1637;1638;1639;1640;1641;1642;1643;1644	1644
AIIGDNTGFMQFTGNGWVR	K	A	I	V	R	M	1	1	2	1	0	1	0	4	0	2	0	0	1	2	0	0	2	1	0	1	0	19	0	2082.99	centroid=centroid=454Isotigs_contig_821;seqs=1;;seqs=1;	centroid=centroid=454Isotigs_contig_821;seqs=1;;seqs=1;	yes	yes	2,3	1.9141e-29	129.11	604770000	120	571	128	2347;2348;2349;2350;2351;2352;2353;2354;2355;2356;2357;2358;2359;2360;2361;2362;2363;2364;2365;2366;2367;2368;2369;2370;2371;2372;2373;2374;2375;2376;2377;2378;2379;2380;2381;2382;2383;2384;2385;2386;2387;2388;2389;2390;2391	1692;1693;1694;1695;1696;1697;1698;1699;1700;1701;1702;1703;1704;1705;1706;1707;1708;1709;1710;1711;1712;1713;1714;1715;1716	1699	436
AIIVENSTPTQPR	K	A	I	P	R	Y	1	1	1	0	0	1	1	0	0	2	0	0	0	0	2	1	2	0	0	1	0	13	0	1424.76	centroid=centroid=454Isotigs_contig_27977;seqs=1;;seqs=1;	centroid=centroid=454Isotigs_contig_27977;seqs=1;;seqs=1;	yes	yes	2	0.00072118	101.53	62029000	121	280	129	2392;2393;2394;2395;2396;2397;2398;2399;2400;2401;2402;2403;2404	1717;1718;1719;1720;1721;1722	1717
AINQGGLTSVAVR	K	A	I	V	R	G	2	1	1	0	0	1	0	2	0	1	1	0	0	0	0	1	1	0	0	2	0	13	0	1284.71	centroid=centroid=454Isotigs_contig_26802;seqs=1;;seqs=1;	centroid=centroid=454Isotigs_contig_26802;seqs=1;;seqs=1;	yes	yes	2	7.1337e-08	84.365	81553000	122	267	130	2405;2406;2407;2408;2409;2410;2411;2412;2413;2414;2415;2416;2417;2418;2419;2420;2421;2422;2423;2424	1723;1724;1725;1726	1723
AINYLDTILTR	K	A	I	T	R	T	1	1	1	1	0	0	0	0	0	2	2	0	0	0	0	0	2	0	1	0	0	11	0	1291.71	centroid=centroid=454Isotigs_contig_20308;seqs=1;;seqs=1;	centroid=centroid=454Isotigs_contig_20308;seqs=1;;seqs=1;	yes	yes	2	1.8138e-08	149.96	656590000	123	192	131	2425;2426;2427;2428;2429;2430;2431;2432;2433;2434;2435;2436;2437;2438;2439;2440;2441;2442;2443	1727;1728;1729;1730;1731;1732;1733;1734;1735;1736;1737;1738	1731
AIQTLYNEIDVSDDNR	R	A	I	N	R	A	1	1	2	3	0	1	1	0	0	2	1	0	0	0	0	1	1	0	1	1	0	16	0	1864.88	centroid=centroid=454Isotigs_contig_258525;seqs=1;;seqs=1;	centroid=centroid=454Isotigs_contig_258525;seqs=1;;seqs=1;	yes	yes	2	1.8135e-34	149.22	248000000	124	253	132	2444;2445;2446;2447;2448;2449;2450;2451;2452;2453;2454;2455;2456;2457;2458;2459;2460;2461;2462;2463;2464;2465;2466	1739;1740;1741;1742;1743;1744;1745;1746;1747;1748;1749;1750;1751;1752;1753;1754;1755;1756;1757;1758	1756
AISDELDSTFAELAGY	K	A	I	G	Y	-	3	0	0	2	0	0	2	1	0	1	2	0	0	1	0	2	1	0	1	0	0	16	0	1700.78	centroid=centroid=454Isotigs_contig_57;seqs=1;;seqs=1;	centroid=centroid=454Isotigs_contig_57;seqs=1;;seqs=1;	yes	yes	2	0.0030717	53.377	5411100	125	469	133	2467;2468;2469	1759	1759
AISDHFPVEAHIC	R	A	I	I	C	-	2	0	0	1	1	0	1	0	2	2	0	0	0	1	1	1	0	0	0	1	0	13	0	1494.69	centroid=centroid=454Isotigs_contig_64075;seqs=1;;seqs=1;	centroid=centroid=454Isotigs_contig_64075;seqs=1;;seqs=1;	yes	yes	2	5.3303e-05	110.08	17525000	126	501	134	2470;2471;2472;2473;2474;2475;2476	1760;1761	1761
AISDNIVGFR	K	A	I	F	R	A	1	1	1	1	0	0	0	1	0	2	0	0	0	1	0	1	0	0	0	1	0	10	0	1090.58	centroid=centroid=454Isotigs_contig_3077;seqs=1;;seqs=1;	centroid=centroid=454Isotigs_contig_3077;seqs=1;;seqs=1;	yes	yes	2	1.096e-16	172.98	1220000000	127	309	135	2477;2478;2479;2480;2481;2482;2483;2484;2485;2486;2487;2488;2489;2490;2491;2492;2493;2494;2495;2496;2497;2498	1762;1763;1764;1765;1766;1767;1768;1769;1770;1771;1772;1773;1774;1775	1763
AITGATLNDILAK	R	A	I	A	K	R	3	0	1	1	0	0	0	1	0	2	2	1	0	0	0	0	2	0	0	0	0	13	0	1299.74	centroid=centroid=454Isotigs_contig_521;seqs=1;;seqs=1;	centroid=centroid=454Isotigs_contig_521;seqs=1;;seqs=1;	yes	yes	2	0.00079136	94.688	29064000	128	449	136	2499;2500;2501;2502;2503;2504;2505;2506;2507;2508;2509	1776;1777;1778;1779;1780	1776
AITVPELTQQMFDAK	R	A	I	A	K	N	2	0	0	1	0	2	1	0	0	1	1	1	1	1	1	0	2	0	0	1	0	15	0	1690.86	centroid=centroid=454Isotigs_contig_228379;seqs=1;;seqs=1;	centroid=centroid=454Isotigs_contig_228379;seqs=1;;seqs=1;	yes	yes	2	0.00058804	58.723	88409000	129	222	137	2510;2511;2512;2513;2514;2515;2516;2517;2518	1781;1782;1783	1782	159
AIWDAGNEIGSHTIHHR	K	A	I	H	R	L	2	1	1	1	0	0	1	2	3	3	0	0	0	0	0	1	1	1	0	0	0	17	0	1912.93	centroid=centroid=454Isotigs_contig_31170;seqs=1;;seqs=1;	centroid=centroid=454Isotigs_contig_31170;seqs=1;;seqs=1;	yes	yes	3,4,5	4.6143e-32	134.14	451920000	130	313	138	2519;2520;2521;2522;2523;2524;2525;2526;2527;2528;2529;2530;2531;2532;2533;2534;2535;2536;2537;2538;2539;2540;2541;2542;2543;2544;2545;2546;2547;2548;2549;2550;2551;2552;2553;2554;2555;2556;2557	1784;1785;1786;1787;1788;1789;1790;1791;1792;1793;1794;1795;1796;1797;1798;1799;1800;1801;1802;1803;1804;1805;1806;1807;1808;1809;1810	1787
AKFEELNMDLFR	R	A	K	F	R	N	1	1	1	1	0	0	2	0	0	0	2	1	1	2	0	0	0	0	0	0	0	12	1	1511.74	centroid=centroid=454Isotigs_contig_10133;seqs=1;;seqs=1;	centroid=centroid=454Isotigs_contig_10133;seqs=1;;seqs=1;	yes	yes	2,3	0.00063873	78.964	112990000	131	3	139	2558;2559;2560;2561;2562;2563;2564;2565;2566;2567;2568;2569;2570;2571;2572;2573;2574;2575;2576;2577;2578;2579;2580;2581;2582	1811;1812;1813;1814;1815;1816;1817;1818	1816	2
ALAGSNLPGIQTPQVLLNAFK	K	A	L	F	K	M	3	0	2	0	0	2	0	2	0	1	4	1	0	1	2	1	1	0	0	1	0	21	0	2151.21	centroid=centroid=454Isotigs_contig_3938;seqs=1;;seqs=1;	centroid=centroid=454Isotigs_contig_3938;seqs=1;;seqs=1;	yes	yes	2,3	1.484e-22	117.84	4472100000	132	369	140	2583;2584;2585;2586;2587;2588;2589;2590;2591;2592;2593;2594;2595;2596;2597;2598;2599;2600;2601;2602;2603;2604;2605;2606;2607;2608;2609;2610;2611;2612;2613;2614;2615;2616;2617;2618;2619;2620;2621;2622;2623;2624;2625;2626;2627;2628;2629;2630;2631;2632;2633;2634	1819;1820;1821;1822;1823;1824;1825;1826;1827;1828;1829;1830;1831;1832;1833;1834;1835;1836;1837;1838;1839;1840;1841;1842;1843;1844;1845;1846;1847;1848;1849;1850;1851;1852;1853;1854;1855;1856;1857;1858;1859;1860;1861;1862;1863;1864;1865;1866	1821
ALDEFYDR	R	A	L	D	R	N	1	1	0	2	0	0	1	0	0	0	1	0	0	1	0	0	0	0	1	0	0	8	0	1027.46	centroid=centroid=454Isotigs_contig_3883;seqs=1;;seqs=1;	centroid=centroid=454Isotigs_contig_3883;seqs=1;;seqs=1;	yes	yes	2	0.0081427	122.52	168610000	133	366	141	2635;2636;2637;2638;2639;2640;2641;2642;2643;2644;2645	1867;1868	1867
ALEGSGLSFAK	K	A	L	A	K	R	2	0	0	0	0	0	1	2	0	0	2	1	0	1	0	2	0	0	0	0	0	11	0	1078.57	centroid=centroid=454Isotigs_contig_7594;seqs=1;;seqs=1;	centroid=centroid=454Isotigs_contig_7594;seqs=1;;seqs=1;	yes	yes	2	0.00086693	92.611	107670000	139	548	147	2787;2788;2789;2790;2791;2792;2793;2794;2795;2796;2797;2798;2799;2800;2801;2802;2803	2053;2054;2055	2055
ALEYFDIIPTNGK	K	A	L	G	K	I	1	0	1	1	0	0	1	1	0	2	1	1	0	1	1	0	1	0	1	0	0	13	0	1479.76	centroid=centroid=454Isotigs_contig_25750;seqs=1;;seqs=1;	centroid=centroid=454Isotigs_contig_25750;seqs=1;;seqs=1;	yes	yes	2	0.0024565	75.736	43986000	141	250	149	2806;2807;2808;2809;2810;2811;2812;2813;2814;2815;2816	2058;2059;2060;2061;2062	2060
ALFAVTPR	M	A	L	P	R	L	2	1	0	0	0	0	0	0	0	0	1	0	0	1	1	0	1	0	0	1	0	8	0	873.507	centroid=centroid=454Isotigs_contig_6923;seqs=2;;seqs=1;	centroid=centroid=454Isotigs_contig_6923;seqs=2;;seqs=1;	yes	yes	2	0.0066516	122.18	19267000	142	525	150	2817;2818;2819;2820;2821;2822	2063;2064	2064
ALGDGTTVSEEAVVQETGDR	R	A	L	D	R	N	2	1	0	2	0	1	3	3	0	0	1	0	0	0	0	1	3	0	0	3	0	20	0	2032.95	centroid=centroid=454Isotigs_contig_3107;seqs=1;;seqs=1;	centroid=centroid=454Isotigs_contig_3107;seqs=1;;seqs=1;	yes	yes	2	3.0406e-13	111.57	25782000	143	312	151	2823;2824;2825;2826	2065;2066	2066
ALGGYQTLGR	K	A	L	G	R	Y	1	1	0	0	0	1	0	3	0	0	2	0	0	0	0	0	1	0	1	0	0	10	0	1034.55	centroid=centroid=454Isotigs_contig_1031;seqs=3;;seqs=1;	centroid=centroid=454Isotigs_contig_1031;seqs=3;;seqs=1;	yes	yes	2	0.0010696	101.97	30850000	144	7	152	2827;2828;2829;2830;2831;2832;2833;2834;2835	2067;2068;2069	2068
ALHLVIAR	R	A	L	A	R	V	2	1	0	0	0	0	0	0	1	1	2	0	0	0	0	0	0	0	0	1	0	8	0	891.565	centroid=centroid=454Isotigs_contig_2357;seqs=1;;seqs=1;	centroid=centroid=454Isotigs_contig_2357;seqs=1;;seqs=1;	yes	yes	2	0.0078196	124.34	296410000	145	228	153	2836;2837;2838;2839;2840;2841;2842;2843;2844;2845;2846;2847;2848	2070;2071;2072;2073	2070
ALIPHPTHCAR	R	A	L	A	R	Y	2	1	0	0	1	0	0	0	2	1	1	0	0	0	2	0	1	0	0	0	0	11	0	1271.66	centroid=centroid=454Isotigs_contig_101824;seqs=1;;seqs=1;	centroid=centroid=454Isotigs_contig_101824;seqs=1;;seqs=1;	yes	yes	3,4	0.0045838	79.659	13807000	146	5	154	2849;2850;2851;2852;2853;2854;2855;2856;2857;2858	2074;2075;2076;2077	2074
ALLEVVQSGGK	K	A	L	G	K	N	1	0	0	0	0	1	1	2	0	0	2	1	0	0	0	1	0	0	0	2	0	11	0	1099.62	centroid=centroid=454Isotigs_contig_14845;seqs=1;;seqs=1;	centroid=centroid=454Isotigs_contig_14845;seqs=1;;seqs=1;	yes	yes	2	0.0008469	92.866	9161900	147	109	155	2859;2860;2861;2862	2078	2078
ALLNAVGSSGDQAIAK	K	A	L	A	K	A	4	0	1	1	0	1	0	2	0	1	2	1	0	0	0	2	0	0	0	1	0	16	0	1513.81	centroid=centroid=454Isotigs_contig_11338;seqs=1;;seqs=1;	centroid=centroid=454Isotigs_contig_11338;seqs=1;;seqs=1;	yes	yes	2	0.00015527	99.344	98822000	148	30	156	2863;2864;2865;2866;2867;2868;2869;2870;2871;2872;2873	2079;2080;2081;2082;2083;2084;2085;2086;2087	2085
ALLVDLEPTVVDEVR	R	A	L	V	R	L	1	1	0	2	0	0	2	0	0	0	3	0	0	0	1	0	1	0	0	4	0	15	0	1666.91	centroid=centroid=454Isotigs_contig_41145;seqs=1;;seqs=1;	centroid=centroid=454Isotigs_contig_41145;seqs=1;;seqs=1;	yes	yes	2	0.00039156	100.4	27729000	149	379	157	2874;2875;2876;2877;2878;2879;2880;2881;2882;2883	2088;2089;2090;2091;2092;2093	2091
ALLVDNDYLLYNPSGCR	R	A	L	C	R	I	1	1	2	2	1	0	0	1	0	0	4	0	0	0	1	1	0	0	2	1	0	17	0	1981.96	centroid=centroid=454Isotigs_contig_31170;seqs=1;;seqs=1;	centroid=centroid=454Isotigs_contig_31170;seqs=1;;seqs=1;	yes	yes	2,3	2.732e-32	136.34	442970000	150	313	158	2884;2885;2886;2887;2888;2889;2890;2891;2892;2893;2894;2895;2896;2897;2898;2899;2900;2901;2902;2903;2904;2905;2906;2907;2908;2909;2910;2911;2912;2913;2914;2915;2916;2917;2918;2919;2920;2921;2922;2923;2924;2925;2926;2927;2928;2929;2930	2094;2095;2096;2097;2098;2099;2100;2101;2102;2103;2104;2105;2106;2107;2108;2109;2110;2111;2112;2113;2114	2112
ALPPFLTDVSHDNPFSSYEIR	R	A	L	I	R	S	1	1	1	2	0	0	1	0	1	1	2	0	0	2	3	3	1	0	1	1	0	21	0	2404.17	centroid=centroid=454Isotigs_contig_297;seqs=6;;seqs=1;	centroid=centroid=454Isotigs_contig_297;seqs=6;;seqs=1;	yes	yes	3	9.4507e-09	70.452	62383000	152	300	160	2954;2955;2956;2957;2958;2959;2960;2961;2962;2963;2964;2965;2966	2131;2132;2133;2134;2135	2133
ALQCLNTASQFR	K	A	L	F	R	H	2	1	1	0	1	2	0	0	0	0	2	0	0	1	0	1	1	0	0	0	0	12	0	1407.69	centroid=centroid=454Isotigs_contig_10584;seqs=2;;seqs=1;	centroid=centroid=454Isotigs_contig_10584;seqs=2;;seqs=1;	yes	yes	2,3	6.318e-38	181.68	3627900000	153	10	161	2967;2968;2969;2970;2971;2972;2973;2974;2975;2976;2977;2978;2979;2980;2981;2982;2983;2984;2985;2986;2987;2988;2989;2990;2991;2992;2993;2994;2995;2996;2997;2998;2999;3000;3001;3002;3003;3004;3005;3006;3007;3008;3009;3010;3011;3012;3013;3014;3015;3016;3017	2136;2137;2138;2139;2140;2141;2142;2143;2144;2145;2146;2147;2148;2149;2150;2151;2152;2153;2154;2155;2156;2157;2158;2159;2160;2161;2162;2163;2164;2165;2166;2167	2160
ALQEFVLR	K	A	L	L	R	D	1	1	0	0	0	1	1	0	0	0	2	0	0	1	0	0	0	0	0	1	0	8	0	974.555	centroid=centroid=454Isotigs_contig_32001;seqs=1;;seqs=1;	centroid=centroid=454Isotigs_contig_32001;seqs=1;;seqs=1;	yes	yes	2	0.0054479	88.294	0	154	318	162	3018	2168	2168
ALQFYEINPDTAVIR	R	A	L	I	R	L	2	1	1	1	0	1	1	0	0	2	1	0	0	1	1	0	1	0	1	1	0	15	0	1748.91	centroid=centroid=454Isotigs_contig_25750;seqs=1;;seqs=1;	centroid=centroid=454Isotigs_contig_25750;seqs=1;;seqs=1;	yes	yes	2	0.00034344	86.497	129810000	155	250	163	3019;3020;3021;3022;3023;3024;3025;3026;3027;3028;3029;3030;3031;3032;3033	2169;2170;2171;2172;2173;2174;2175;2176;2177;2178;2179	2172
ALQSTNDDQAQSVNQLTSNFETQVNQISK	K	A	L	S	K	L	2	0	4	2	0	6	1	0	0	1	2	1	0	1	0	4	3	0	0	2	0	29	0	3207.53	centroid=centroid=454Isotigs_contig_132;seqs=1;;seqs=1;	centroid=centroid=454Isotigs_contig_132;seqs=1;;seqs=1;	yes	yes	3	3.8125e-29	76.31	15688000	156	69	164	3034;3035;3036	2180;2181;2182;2183	2182
ALSALGETEQEALGK	K	A	L	G	K	R	3	0	0	0	0	1	3	2	0	0	3	1	0	0	0	1	1	0	0	0	0	15	0	1515.78	centroid=centroid=454Isotigs_contig_123124;seqs=1;;seqs=1;	centroid=centroid=454Isotigs_contig_123124;seqs=1;;seqs=1;	yes	yes	2	8.876e-08	114.31	45697000	157	53	165	3037;3038;3039;3040;3041;3042;3043	2184;2185;2186;2187;2188;2189	2187
ALTYEQAVLNLPETK	K	A	L	T	K	V	2	0	1	0	0	1	2	0	0	0	3	1	0	0	1	0	2	0	1	1	0	15	0	1688.9	centroid=centroid=454Isotigs_contig_15065;seqs=1;;seqs=1;	centroid=centroid=454Isotigs_contig_15065;seqs=1;;seqs=1;	yes	yes	2	0.0026622	62.055	30394000	158	115	166	3044;3045;3046;3047;3048;3049;3050;3051	2190;2191	2191
ALVPILGNTVQGK	M	A	L	G	K	Q	1	0	1	0	0	1	0	2	0	1	2	1	0	0	1	0	1	0	0	2	0	13	0	1308.78	centroid=centroid=454Isotigs_contig_13233;seqs=1;;seqs=1;	centroid=centroid=454Isotigs_contig_13233;seqs=1;;seqs=1;	yes	yes	2	0.00086778	81.565	83531000	161	71	169	3097;3098;3099;3100;3101;3102;3103;3104;3105;3106;3107;3108;3109;3110;3111;3112	2219;2220;2221;2222;2223;2224;2225	2222
ALYQCDPGYDGQSK	R	A	L	S	K	F	1	0	0	2	1	2	0	2	0	0	1	1	0	0	1	1	0	0	2	0	0	14	0	1600.68	centroid=centroid=454Isotigs_contig_2668;seqs=1;;seqs=1;	centroid=centroid=454Isotigs_contig_2668;seqs=1;;seqs=1;	yes	yes	2,3	1.0417e-31	164.93	28108000000	163	266	173	3127;3128;3129;3130;3131;3132;3133;3134;3135;3136;3137;3138;3139;3140;3141;3142;3143;3144;3145;3146;3147;3148;3149;3150;3151;3152;3153;3154;3155;3156;3157;3158;3159;3160;3161;3162;3163;3164;3165;3166;3167;3168;3169;3170;3171;3172;3173;3174;3175;3176;3177;3178;3179;3180;3181;3182;3183;3184;3185;3186	2232;2233;2234;2235;2236;2237;2238;2239;2240;2241;2242;2243;2244;2245;2246;2247;2248;2249;2250;2251;2252;2253;2254;2255;2256;2257;2258;2259;2260;2261;2262;2263;2264;2265;2266;2267;2268;2269;2270;2271;2272;2273;2274;2275;2276;2277;2278;2279;2280;2281;2282;2283;2284;2285;2286	2260
AMCLAAVQK	R	A	M	Q	K	S	3	0	0	0	1	1	0	0	0	0	1	1	1	0	0	0	0	0	0	1	0	9	0	990.499	centroid=centroid=454Isotigs_contig_25522;seqs=1;;seqs=1;	centroid=centroid=454Isotigs_contig_25522;seqs=1;;seqs=1;	yes	yes	2	0.00016583	116.73	6355800	164	247	174	3187;3188;3189;3190	2287;2288	2288	182
AMEAAFIR	K	A	M	I	R	L	3	1	0	0	0	0	1	0	0	1	0	0	1	1	0	0	0	0	0	0	0	8	0	907.459	centroid=centroid=454Isotigs_contig_7323;seqs=1;;seqs=1;	centroid=centroid=454Isotigs_contig_7323;seqs=1;;seqs=1;	yes	yes	2	0.0014949	107.9	534110000	165	537	175;176	3191;3192;3193;3194;3195;3196;3197;3198;3199;3200;3201;3202;3203;3204;3205;3206;3207;3208;3209;3210;3211;3212;3213;3214;3215	2289;2290;2291;2292;2293;2294;2295;2296;2297;2298;2299;2300;2301;2302;2303;2304;2305	2298	394
AMEAAFVR	R	A	M	V	R	V	3	1	0	0	0	0	1	0	0	0	0	0	1	1	0	0	0	0	0	1	0	8	0	893.443	centroid=centroid=454Isotigs_contig_150198;seqs=1;;seqs=1;	centroid=centroid=454Isotigs_contig_150198;seqs=1;;seqs=1;	yes	yes	2	0.0031439	110.31	111480000	166	112	177	3216;3217;3218;3219;3220;3221;3222;3223;3224;3225;3226;3227;3228;3229;3230;3231;3232	2306;2307;2308;2309;2310	2306	83
AMEDILSR	R	A	M	S	R	R	1	1	0	1	0	0	1	0	0	1	1	0	1	0	0	1	0	0	0	0	0	8	0	933.459	centroid=centroid=454Isotigs_contig_4409;seqs=1;;seqs=1;	centroid=centroid=454Isotigs_contig_4409;seqs=1;;seqs=1;	yes	yes	2	0.0029001	109.48	747490000	167	402	178	3233;3234;3235;3236;3237;3238;3239;3240;3241;3242;3243;3244;3245;3246;3247;3248;3249;3250;3251	2311;2312;2313;2314;2315	2311	276
AMGTVQDPELIQR	R	A	M	Q	R	V	1	1	0	1	0	2	1	1	0	1	1	0	1	0	1	0	1	0	0	1	0	13	0	1456.73	centroid=centroid=454Isotigs_contig_71616;seqs=1;;seqs=1;	centroid=centroid=454Isotigs_contig_71616;seqs=1;;seqs=1;	yes	yes	2	2.6111e-10	86.772	0	168	534	179	3252	2316	2316	393
AMHYLHHDLNFVR	R	A	M	V	R	S	1	1	1	1	0	0	0	0	3	0	2	0	1	1	0	0	0	0	1	1	0	13	0	1651.8	centroid=centroid=454Isotigs_contig_7809;seqs=2;;seqs=1;	centroid=centroid=454Isotigs_contig_7809;seqs=2;;seqs=1;	yes	yes	2,3,4	5.4012e-20	153.54	2585100000	169	558	180;181	3253;3254;3255;3256;3257;3258;3259;3260;3261;3262;3263;3264;3265;3266;3267;3268;3269;3270;3271;3272;3273;3274;3275;3276;3277;3278;3279;3280;3281;3282;3283;3284;3285;3286;3287;3288;3289;3290;3291;3292;3293;3294;3295;3296;3297;3298;3299;3300;3301;3302;3303;3304;3305;3306;3307;3308;3309;3310;3311;3312;3313;3314;3315;3316;3317;3318;3319	2317;2318;2319;2320;2321;2322;2323;2324;2325;2326;2327;2328;2329;2330;2331;2332;2333;2334;2335;2336;2337;2338;2339;2340;2341;2342;2343;2344;2345;2346;2347;2348;2349;2350;2351;2352;2353;2354;2355;2356;2357;2358;2359;2360;2361;2362;2363;2364;2365;2366;2367;2368;2369;2370;2371;2372;2373;2374;2375	2329	425
AMMASAMK	R	A	M	M	K	S	3	0	0	0	0	0	0	0	0	0	0	1	3	0	0	1	0	0	0	0	0	8	0	839.37	centroid=centroid=454Isotigs_contig_2668;seqs=1;;seqs=1;	centroid=centroid=454Isotigs_contig_2668;seqs=1;;seqs=1;	yes	yes	2	0.00077296	87.696	24671000	170	266	182;183;184	3320;3321;3322;3323;3324;3325;3326;3327;3328;3329;3330;3331;3332;3333	2376;2377;2378;2379;2380;2381;2382;2383;2384;2385;2386;2387	2380	201;202;203
AMNDITAEDLVPEPK	K	A	M	P	K	I	2	0	1	2	0	0	2	0	0	1	1	1	1	0	2	0	1	0	0	1	0	15	0	1641.79	centroid=centroid=454Isotigs_contig_9876;seqs=1;;seqs=1;	centroid=centroid=454Isotigs_contig_9876;seqs=1;;seqs=1;	yes	yes	2	0.00015666	75.445	38036000	171	601	185	3334;3335;3336;3337;3338;3339;3340;3341;3342;3343	2388;2389;2390;2391;2392	2388	473
ANINFLVADGIK	K	A	N	I	K	F	2	0	2	1	0	0	0	1	0	2	1	1	0	1	0	0	0	0	0	1	0	12	0	1273.7	centroid=centroid=454Isotigs_contig_15338;seqs=1;;seqs=1;	centroid=centroid=454Isotigs_contig_15338;seqs=1;;seqs=1;	yes	yes	2	0.0041288	71.806	21452000	172	119	186	3344;3345;3346;3347;3348;3349;3350	2393;2394	2394
ANLEQEVYR	K	A	N	Y	R	L	1	1	1	0	0	1	2	0	0	0	1	0	0	0	0	0	0	0	1	1	0	9	0	1120.55	centroid=centroid=454Isotigs_contig_2598;seqs=2;;seqs=2;	centroid=centroid=454Isotigs_contig_2598;seqs=2;;seqs=2;	yes	yes	2	0.00019279	152.06	131080000	173	255	187	3351;3352;3353;3354;3355;3356;3357;3358;3359;3360;3361;3362;3363;3364;3365	2395;2396;2397;2398;2399	2397
ANLQNPELYPDLVPPTSPHHSSAPTGFGSLR	R	A	N	L	R	Q	2	1	2	1	0	1	1	2	2	0	4	0	0	1	6	4	2	0	1	1	0	31	0	3298.64	centroid=centroid=454Isotigs_contig_4409;seqs=1;;seqs=1;	centroid=centroid=454Isotigs_contig_4409;seqs=1;;seqs=1;	yes	yes	4	2.5934e-13	50.865	4296600	174	402	188	3366	2400	2400
ANLQYAYSTR	R	A	N	T	R	R	2	1	1	0	0	1	0	0	0	0	1	0	0	0	0	1	1	0	2	0	0	10	0	1185.58	centroid=centroid=454Isotigs_contig_35852;seqs=1;;seqs=1;	centroid=centroid=454Isotigs_contig_35852;seqs=1;;seqs=1;	yes	yes	2	4.6163e-31	182.46	1890400000	175	341	189	3367;3368;3369;3370;3371;3372;3373;3374;3375;3376;3377;3378;3379;3380;3381;3382;3383;3384;3385;3386;3387;3388;3389;3390;3391;3392;3393;3394;3395;3396	2401;2402;2403;2404;2405;2406;2407;2408;2409;2410;2411;2412;2413;2414;2415;2416;2417;2418;2419;2420;2421;2422;2423;2424;2425	2410
ANQPSSDSVVQLFADVR	R	A	N	V	R	I	2	1	1	2	0	2	0	0	0	0	1	0	0	1	1	3	0	0	0	3	0	17	0	1831.91	centroid=centroid=454Isotigs_contig_65969;seqs=1;;seqs=1;	centroid=centroid=454Isotigs_contig_65969;seqs=1;;seqs=1;	yes	yes	2,3	2.4115e-06	90.385	145290000	176	507	190	3397;3398;3399;3400;3401;3402;3403;3404;3405;3406;3407;3408;3409;3410;3411;3412;3413;3414;3415;3416;3417	2426;2427;2428;2429;2430;2431;2432;2433;2434;2435;2436;2437;2438;2439	2427
ANVLFTVVTNK	K	A	N	N	K	D	1	0	2	0	0	0	0	0	0	0	1	1	0	1	0	0	2	0	0	3	0	11	0	1204.68	centroid=centroid=454Isotigs_contig_31301;seqs=1;;seqs=1;	centroid=centroid=454Isotigs_contig_31301;seqs=1;;seqs=1;	yes	yes	2	0.00033873	99.752	5792400	177	315	191	3418;3419;3420	2440	2440
APAEVLEDQEFR	R	A	P	F	R	I	2	1	0	1	0	1	3	0	0	0	1	0	0	1	1	0	0	0	0	1	0	12	0	1402.67	centroid=centroid=454Isotigs_contig_34916;seqs=1;;seqs=1;	centroid=centroid=454Isotigs_contig_34916;seqs=1;;seqs=1;	yes	yes	2	5.1005e-05	93.623	27072000	178	334	192	3421;3422;3423;3424;3425;3426;3427;3428	2441;2442;2443	2441
APANSHIEMEYLR	R	A	P	L	R	T	2	1	1	0	0	0	2	0	1	1	1	0	1	0	1	1	0	0	1	0	0	13	0	1529.73	centroid=centroid=454Isotigs_contig_144901;seqs=2;;seqs=1;	centroid=centroid=454Isotigs_contig_144901;seqs=2;;seqs=1;	yes	yes	3	0.0010592	68.044	68473000	179	97	193	3429;3430;3431;3432;3433;3434;3435;3436;3437;3438;3439;3440;3441;3442;3443;3444	2444;2445;2446;2447;2448;2449;2450	2449	81
APAQEIVDEILAAK	K	A	P	A	K	S	4	0	0	1	0	1	2	0	0	2	1	1	0	0	1	0	0	0	0	1	0	14	0	1466.8	centroid=centroid=454Isotigs_contig_141518;seqs=1;;seqs=1;;centroid=centroid=454Isotigs_contig_160386;seqs=1;;seqs=1;	centroid=centroid=454Isotigs_contig_141518;seqs=1;;seqs=1;	yes	no	2	3.0768e-27	156.17	38485000	180	93	194	3445;3446;3447;3448;3449;3450;3451;3452;3453;3454;3455;3456;3457;3458;3459	2451;2452;2453;2454;2455;2456;2457;2458;2459;2460;2461	2458
APASFDGLSLTPIFANQAHSFR	K	A	P	F	R	D	4	1	1	1	0	1	0	1	1	1	2	0	0	3	2	3	1	0	0	0	0	22	0	2346.18	centroid=centroid=454Isotigs_contig_143763;seqs=1;;seqs=1;	centroid=centroid=454Isotigs_contig_143763;seqs=1;;seqs=1;	yes	yes	3	6.4573e-08	65.184	10977000	181	96	195	3460;3461;3462	2462;2463	2463
APDFVFYAPR	K	A	P	P	R	L	2	1	0	1	0	0	0	0	0	0	0	0	0	2	2	0	0	0	1	1	0	10	0	1181.59	centroid=centroid=454Isotigs_contig_873;seqs=1;;seqs=1;;centroid=centroid=454Isotigs_contig_16517;seqs=1;;seqs=1;	centroid=centroid=454Isotigs_contig_873;seqs=1;;seqs=1;	no	no	2	0.0020735	96.342	261870000	182	580;143	196	3463;3464;3465;3466;3467;3468;3469;3470;3471;3472;3473;3474;3475;3476;3477;3478;3479;3480;3481;3482;3483;3484;3485;3486;3487;3488;3489;3490	2464;2465;2466;2467;2468;2469;2470;2471;2472;2473;2474;2475	2465
APPPVPASSLVSDR	K	A	P	D	R	L	2	1	0	1	0	0	0	0	0	0	1	0	0	0	4	3	0	0	0	2	0	14	0	1391.74	centroid=centroid=454Isotigs_contig_21112;seqs=1;;seqs=1;	centroid=centroid=454Isotigs_contig_21112;seqs=1;;seqs=1;	yes	yes	2	1.525e-11	120.87	373310000	183	200	197	3491;3492;3493;3494;3495;3496;3497;3498;3499;3500;3501;3502;3503;3504;3505;3506;3507;3508;3509;3510;3511;3512;3513	2476;2477;2478;2479;2480;2481	2476
APSLRLPSLQK	K	A	P	Q	K	A	1	1	0	0	0	1	0	0	0	0	3	1	0	0	2	2	0	0	0	0	0	11	1	1208.72	centroid=centroid=454Isotigs_contig_1647;seqs=1;;seqs=1;	centroid=centroid=454Isotigs_contig_1647;seqs=1;;seqs=1;	yes	yes	2,3	0.0049063	80.871	72211000	184	142	198	3514;3515;3516;3517;3518;3519;3520;3521;3522;3523;3524;3525;3526;3527;3528;3529	2482;2483;2484	2484
APTMQEAMMMR	K	A	P	M	R	S	2	1	0	0	0	1	1	0	0	0	0	0	4	0	1	0	1	0	0	0	0	11	0	1295.55	centroid=centroid=454Isotigs_contig_6176;seqs=2;;seqs=1;	centroid=centroid=454Isotigs_contig_6176;seqs=2;;seqs=1;	yes	yes	2,3	2.3226e-06	108.35	1521200000	187	491	201;202;203	3631;3632;3633;3634;3635;3636;3637;3638;3639;3640;3641;3642;3643;3644;3645;3646;3647;3648;3649;3650;3651;3652;3653;3654;3655;3656;3657;3658;3659;3660;3661;3662;3663;3664;3665;3666;3667;3668;3669;3670;3671;3672;3673;3674;3675;3676;3677;3678;3679;3680;3681;3682;3683;3684;3685;3686;3687;3688;3689;3690;3691;3692;3693;3694;3695;3696;3697;3698;3699;3700;3701;3702;3703;3704;3705;3706;3707;3708;3709;3710…	2566;2567;2568;2569;2570;2571;2572;2573;2574;2575;2576;2577;2578;2579;2580;2581;2582;2583;2584;2585;2586;2587;2588;2589;2590;2591;2592;2593;2594;2595;2596;2597;2598;2599;2600;2601;2602;2603;2604;2605;2606;2607;2608;2609;2610;2611;2612;2613;2614;2615;2616;2617;2618;2619;2620;2621;2622;2623;2624;2625;2626;2627;2628;2629;2630;2631;2632;2633;2634;2635;2636;2637;2638;2639;2640;2641;2642;2643;2644;2645…	2640	343;344;345;346
APTVTDNYIEVVSK	R	A	P	S	K	G	1	0	1	1	0	0	1	0	0	1	0	1	0	0	1	1	2	0	1	3	0	14	0	1534.79	centroid=centroid=454Isotigs_contig_19980;seqs=1;;seqs=1;	centroid=centroid=454Isotigs_contig_19980;seqs=1;;seqs=1;	yes	yes	2	4.8733e-24	136.81	383600000	188	190	204	3774;3775;3776;3777;3778;3779;3780;3781;3782;3783;3784;3785;3786;3787;3788;3789;3790;3791;3792;3793;3794;3795;3796	2656;2657;2658;2659;2660;2661;2662;2663;2664;2665;2666;2667;2668;2669	2659
APVAAANAMTK	M	A	P	T	K	I	5	0	1	0	0	0	0	0	0	0	0	1	1	0	1	0	1	0	0	1	0	11	0	1043.54	centroid=centroid=454Isotigs_contig_25891;seqs=1;;seqs=1;	centroid=centroid=454Isotigs_contig_25891;seqs=1;;seqs=1;	yes	yes	2	7.4445e-06	105.2	31178000	189	254	205	3797;3798;3799;3800;3801;3802;3803;3804;3805;3806;3807;3808;3809;3810;3811;3812;3813;3814;3815	2670;2671;2672;2673;2674;2675;2676;2677;2678;2679;2680;2681;2682;2683;2684;2685	2673	187
APYLLVAHNVQFDALK	R	A	P	L	K	N	3	0	1	1	0	1	0	0	1	0	3	1	0	1	1	0	0	0	1	2	0	16	0	1797.98	centroid=centroid=454Isotigs_contig_3077;seqs=1;;seqs=1;	centroid=centroid=454Isotigs_contig_3077;seqs=1;;seqs=1;	yes	yes	2,3	8.6848e-14	124.2	325690000	190	309	206	3816;3817;3818;3819;3820;3821;3822;3823;3824;3825;3826;3827;3828;3829;3830;3831;3832;3833;3834;3835;3836;3837;3838;3839;3840;3841	2686;2687;2688;2689;2690;2691;2692;2693;2694;2695;2696;2697;2698;2699;2700;2701;2702	2701
AQAFTQAFNYGFTK	R	A	Q	T	K	V	3	0	1	0	0	2	0	1	0	0	0	1	0	3	0	0	2	0	1	0	0	14	0	1592.76	centroid=centroid=454Isotigs_contig_130771;seqs=1;;seqs=1;	centroid=centroid=454Isotigs_contig_130771;seqs=1;;seqs=1;	yes	yes	2	4.0453e-24	141.34	66109000	191	67	207	3842;3843;3844;3845;3846;3847;3848;3849;3850;3851;3852;3853;3854	2703;2704;2705;2706;2707;2708;2709;2710;2711	2709
AQALIEEAESR	K	A	Q	S	R	A	3	1	0	0	0	1	3	0	0	1	1	0	0	0	0	1	0	0	0	0	0	11	0	1215.61	centroid=centroid=454Isotigs_contig_1757;seqs=1;;seqs=2;	centroid=centroid=454Isotigs_contig_1757;seqs=1;;seqs=2;	yes	yes	2	2.9741e-05	106.67	44191000	192	158	208	3855;3856;3857;3858;3859;3860	2712;2713;2714	2713
AQDRETINKLNQQVSELEGELR	R	A	Q	L	R	M	1	2	2	1	0	3	4	1	0	1	3	1	0	0	0	1	1	0	0	1	0	22	2	2569.31	centroid=centroid=454Isotigs_contig_87417;seqs=1;;seqs=1;	centroid=centroid=454Isotigs_contig_87417;seqs=1;;seqs=1;	yes	yes	4	2.6407e-05	50.873	14444000	193	581	209	3861;3862;3863;3864	2715	2715
AQETLTGDTSGQQQDTYGQKPQETSIGYR	K	A	Q	Y	R	S	1	1	0	2	0	6	2	4	0	1	1	1	0	0	1	2	5	0	2	0	0	29	1	3186.47	centroid=centroid=454Isotigs_contig_8812;seqs=1;;seqs=1;	centroid=centroid=454Isotigs_contig_8812;seqs=1;;seqs=1;	yes	yes	3	2.4101e-45	107.01	58430000	194	582	210	3865;3866;3867;3868;3869;3870;3871;3872	2716;2717;2718	2717
AQEVTPFDPVEAGLSLVQR	K	A	Q	Q	R	T	2	1	0	1	0	2	2	1	0	0	2	0	0	1	2	1	1	0	0	3	0	19	0	2055.06	centroid=centroid=454Isotigs_contig_221;seqs=1;;seqs=1;	centroid=centroid=454Isotigs_contig_221;seqs=1;;seqs=1;	yes	yes	2,3	2.2356e-21	122.49	166710000	195	214	211	3873;3874;3875;3876;3877;3878;3879;3880;3881;3882;3883;3884;3885;3886;3887;3888;3889;3890;3891;3892;3893;3894;3895;3896;3897;3898;3899;3900;3901;3902;3903;3904;3905;3906;3907;3908;3909;3910	2719;2720;2721;2722;2723;2724;2725;2726;2727;2728;2729;2730;2731;2732;2733;2734;2735;2736;2737;2738;2739;2740	2727
AQINEIVLVGGSTR	K	A	Q	T	R	I	1	1	1	0	0	1	1	2	0	2	1	0	0	0	0	1	1	0	0	2	0	14	0	1455.8	centroid=centroid=454Isotigs_contig_695;seqs=1;;seqs=2;	centroid=centroid=454Isotigs_contig_695;seqs=1;;seqs=2;	yes	yes	2	2.558e-07	115.91	38011000	196	526	212	3911;3912;3913;3914;3915;3916	2741;2742;2743;2744	2743
AQLEEAHDTAEALRR	K	A	Q	R	R	E	4	2	0	1	0	1	3	0	1	0	2	0	0	0	0	0	1	0	0	0	0	15	1	1708.85	centroid=centroid=454Isotigs_contig_158;seqs=1;;seqs=1;	centroid=centroid=454Isotigs_contig_158;seqs=1;;seqs=1;	yes	yes	4	0.0013328	58.079	9395900	197	130	213	3917;3918;3919;3920;3921	2745;2746	2745
AQMAMMMQAAQFEQMR	R	A	Q	M	R	R	4	1	0	0	0	4	1	0	0	0	0	0	5	1	0	0	0	0	0	0	0	16	0	1901.81	centroid=centroid=454Isotigs_contig_459;seqs=1;;seqs=1;	centroid=centroid=454Isotigs_contig_459;seqs=1;;seqs=1;	yes	yes	3	0.00014819	58.079	23902000	198	414	214	3922;3923;3924;3925;3926;3927;3928;3929;3930;3931;3932;3933	2747	2747	284;285;286;287;288
ARFEELNADLFR	R	A	R	F	R	F	2	2	1	1	0	0	2	0	0	0	2	0	0	2	0	0	0	0	0	0	0	12	1	1479.75	centroid=centroid=454Isotigs_contig_695;seqs=1;;seqs=2;	centroid=centroid=454Isotigs_contig_695;seqs=1;;seqs=2;	yes	yes	2,3	4.1327e-11	120.03	133690000	204	526	220	4024;4025;4026;4027;4028;4029;4030;4031;4032;4033;4034;4035;4036;4037;4038;4039;4040;4041;4042;4043;4044;4045;4046	2811;2812;2813;2814;2815	2811
ASAVVGQK	K	A	S	Q	K	S	2	0	0	0	0	1	0	1	0	0	0	1	0	0	0	1	0	0	0	2	0	8	0	758.429	centroid=centroid=454Isotigs_contig_26435;seqs=1;;seqs=1;	centroid=centroid=454Isotigs_contig_26435;seqs=1;;seqs=1;	yes	yes	2	0.001096	110.31	0	205	261	221	4047	2816	2816
ASEILIHVYTLDR	M	A	S	D	R	S	1	1	0	1	0	0	1	0	1	2	2	0	0	0	0	1	1	0	1	1	0	13	0	1528.82	centroid=centroid=454Isotigs_contig_38447;seqs=1;;seqs=1;	centroid=centroid=454Isotigs_contig_38447;seqs=1;;seqs=1;	yes	yes	2	0.0011369	79.875	4603600	206	362	222	4048;4049;4050;4051	2817;2818;2819	2818
ASFNHTVHNLFAR	K	A	S	A	R	M	2	1	2	0	0	0	0	0	2	0	1	0	0	2	0	1	1	0	0	1	0	13	0	1512.76	centroid=centroid=454Isotigs_contig_35933;seqs=1;;seqs=1;	centroid=centroid=454Isotigs_contig_35933;seqs=1;;seqs=1;	yes	yes	3,4	3.9944e-07	113.07	54891000	207	343	223	4052;4053;4054;4055;4056;4057;4058;4059;4060;4061;4062;4063;4064	2820;2821;2822;2823;2824	2820
ASHVTTVVR	K	A	S	V	R	T	1	1	0	0	0	0	0	0	1	0	0	0	0	0	0	1	2	0	0	3	0	9	0	968.54	centroid=centroid=454Isotigs_contig_132;seqs=1;;seqs=1;	centroid=centroid=454Isotigs_contig_132;seqs=1;;seqs=1;	yes	yes	3	0.0015835	112.11	4371900	209	69	225	4066;4067;4068	2826;2827;2828	2826
ASITPGTVLILLAGR	R	A	S	G	R	H	2	1	0	0	0	0	0	2	0	2	3	0	0	0	1	1	2	0	0	1	0	15	0	1480.9	centroid=centroid=454Isotigs_contig_191;seqs=1;;seqs=1;	centroid=centroid=454Isotigs_contig_191;seqs=1;;seqs=1;	yes	yes	2	0.00078028	75.764	16045000	210	179	226	4069;4070;4071;4072;4073;4074;4075;4076;4077;4078	2829;2830;2831;2832;2833;2834	2831
ASLSMGNENPPMGK	R	A	S	G	K	A	1	0	2	0	0	0	1	2	0	0	1	1	2	0	2	2	0	0	0	0	0	14	0	1431.65	centroid=centroid=454Isotigs_contig_24529;seqs=1;;seqs=1;	centroid=centroid=454Isotigs_contig_24529;seqs=1;;seqs=1;	yes	yes	2	0.00081136	98.592	35716000	214	237	230	4196;4197;4198;4199;4200;4201;4202;4203;4204;4205;4206;4207;4208;4209;4210;4211;4212;4213;4214;4215;4216;4217;4218;4219;4220;4221;4222;4223;4224	2928;2929;2930;2931;2932;2933;2934;2935	2930	166;167
ASPSISTLQTSIR	R	A	S	I	R	G	1	1	0	0	0	1	0	0	0	2	1	0	0	0	1	4	2	0	0	0	0	13	0	1359.74	centroid=centroid=454Isotigs_contig_7807;seqs=1;;seqs=1;	centroid=centroid=454Isotigs_contig_7807;seqs=1;;seqs=1;	yes	yes	2	0.00049718	97.716	763960000	215	557	231	4225;4226;4227;4228;4229;4230;4231;4232;4233;4234;4235;4236;4237;4238;4239;4240;4241;4242;4243;4244;4245;4246;4247	2936;2937;2938;2939;2940;2941;2942;2943;2944;2945;2946;2947;2948;2949;2950;2951;2952	2943
ASSPAVVNSAVLAK	R	A	S	A	K	T	4	0	1	0	0	0	0	0	0	0	1	1	0	0	1	3	0	0	0	3	0	14	0	1312.74	centroid=centroid=454Isotigs_contig_26435;seqs=1;;seqs=1;	centroid=centroid=454Isotigs_contig_26435;seqs=1;;seqs=1;	yes	yes	2	0.00069201	91.712	1610200000	216	261	232	4248;4249;4250;4251;4252;4253;4254;4255;4256;4257;4258;4259;4260;4261;4262;4263;4264;4265;4266	2953;2954;2955;2956;2957;2958;2959;2960;2961;2962;2963	2956
ASSTSCSPAPSGGSCSTSVR	R	A	S	V	R	Q	2	1	0	0	2	0	0	2	0	0	0	0	0	0	2	8	2	0	0	1	0	20	0	1941.82	centroid=centroid=454Isotigs_contig_15432;seqs=1;;seqs=1;	centroid=centroid=454Isotigs_contig_15432;seqs=1;;seqs=1;	yes	yes	2,3	4.6955e-11	104.38	31573000	217	123	233	4267;4268;4269;4270;4271;4272	2964;2965;2966;2967	2967
ASTEGTINPASGSSSR	K	A	S	S	R	G	2	1	1	0	0	0	1	2	0	1	0	0	0	0	1	5	2	0	0	0	0	16	0	1520.71	centroid=centroid=454Isotigs_contig_6813;seqs=1;;seqs=1;	centroid=centroid=454Isotigs_contig_6813;seqs=1;;seqs=1;	yes	yes	2	1.46e-08	114.63	35956000	218	519	234	4273;4274;4275;4276;4277;4278;4279;4280;4281;4282;4283;4284;4285;4286	2968;2969;2970;2971;2972	2970
ASTNAAEMAANSFKPR	K	A	S	P	R	V	5	1	2	0	0	0	1	0	0	0	0	1	1	1	1	2	1	0	0	0	0	16	1	1664.79	centroid=centroid=454Isotigs_contig_8812;seqs=1;;seqs=1;	centroid=centroid=454Isotigs_contig_8812;seqs=1;;seqs=1;	yes	yes	3	1.6128e-09	117.48	258960000	219	582	235	4287;4288;4289;4290;4291;4292;4293;4294;4295;4296;4297;4298;4299;4300;4301;4302;4303;4304;4305;4306;4307;4308;4309;4310;4311	2973;2974;2975;2976;2977;2978;2979;2980;2981;2982;2983;2984;2985;2986;2987;2988;2989	2977	457
ASVANDDLTTYTLIVR	K	A	S	V	R	A	2	1	1	2	0	0	0	0	0	1	2	0	0	0	0	1	3	0	1	2	0	16	0	1750.91	centroid=centroid=454Isotigs_contig_25750;seqs=1;;seqs=1;	centroid=centroid=454Isotigs_contig_25750;seqs=1;;seqs=1;	yes	yes	2	0.00015621	98.281	43087000	221	250	237	4329;4330;4331;4332;4333;4334;4335;4336;4337	2994;2995;2996;2997;2998;2999;3000	2996
ASVETDTCIR	K	A	S	I	R	E	1	1	0	1	1	0	1	0	0	1	0	0	0	0	0	1	2	0	0	1	0	10	0	1150.53	centroid=centroid=454Isotigs_contig_25443;seqs=1;;seqs=1;	centroid=centroid=454Isotigs_contig_25443;seqs=1;;seqs=1;	yes	yes	2	4.8955e-06	112.13	11822000	222	245	238	4338;4339;4340;4341;4342;4343	3001	3001
ATATVNIIR	R	A	T	I	R	D	2	1	1	0	0	0	0	0	0	2	0	0	0	0	0	0	2	0	0	1	0	9	0	957.561	centroid=centroid=454Isotigs_contig_25750;seqs=1;;seqs=1;	centroid=centroid=454Isotigs_contig_25750;seqs=1;;seqs=1;	yes	yes	2	1.6847e-11	126.24	38967000	226	250	242	4367;4368;4369	3012;3013;3014	3014
ATDPEEGDFGTAGIR	R	A	T	I	R	Y	2	1	0	2	0	0	2	3	0	1	0	0	0	1	1	0	2	0	0	0	0	15	0	1534.69	centroid=centroid=454Isotigs_contig_70072;seqs=1;;seqs=1;	centroid=centroid=454Isotigs_contig_70072;seqs=1;;seqs=1;	yes	yes	2	0.00045592	80.387	70638000	228	528	244	4373;4374;4375;4376;4377;4378;4379;4380;4381;4382;4383;4384;4385	3016;3017;3018;3019;3020	3017
ATLEAENTDLANDLK	K	A	T	L	K	S	3	0	2	2	0	0	2	0	0	0	3	1	0	0	0	0	2	0	0	0	0	15	0	1616.79	centroid=centroid=454Isotigs_contig_7158;seqs=1;;seqs=1;	centroid=centroid=454Isotigs_contig_7158;seqs=1;;seqs=1;	yes	yes	2	7.6202e-28	154.13	70847000	232	533	248	4430;4431;4432;4433;4434;4435;4436;4437;4438	3061;3062;3063;3064;3065	3062
ATLGEADKEYATIIGLVQEVQR	K	A	T	Q	R	L	3	1	0	1	0	2	3	2	0	2	2	1	0	0	0	0	2	0	1	2	0	22	1	2403.26	centroid=centroid=454Isotigs_contig_15424;seqs=1;;seqs=1;	centroid=centroid=454Isotigs_contig_15424;seqs=1;;seqs=1;	yes	yes	3	2.0481e-15	90.464	19168000	235	122	251	4499;4500;4501;4502	3085;3086;3087;3088;3089;3090;3091	3085
ATPLVVLSNR	R	A	T	N	R	N	1	1	1	0	0	0	0	0	0	0	2	0	0	0	1	1	1	0	0	2	0	10	0	1068.63	centroid=centroid=454Isotigs_contig_24529;seqs=1;;seqs=1;	centroid=centroid=454Isotigs_contig_24529;seqs=1;;seqs=1;	yes	yes	2	0.0059413	80.231	100720000	238	237	254	4524;4525;4526;4527;4528;4529;4530;4531;4532;4533;4534;4535;4536;4537;4538;4539;4540;4541;4542;4543	3103;3104;3105	3103
ATTDLEAVVQEITDK	M	A	T	D	K	Y	2	0	0	2	0	1	2	0	0	1	1	1	0	0	0	0	3	0	0	2	0	15	0	1631.83	centroid=centroid=454Isotigs_contig_27822;seqs=1;;seqs=1;	centroid=centroid=454Isotigs_contig_27822;seqs=1;;seqs=1;	yes	yes	2	0.00041578	79.652	855720	239	279	255	4544	3106;3107	3106
AVADYYPQYK	R	A	V	Y	K	E	2	0	0	1	0	1	0	0	0	0	0	1	0	0	1	0	0	0	3	1	0	10	0	1216.58	centroid=centroid=454Isotigs_contig_5701;seqs=1;;seqs=1;	centroid=centroid=454Isotigs_contig_5701;seqs=1;;seqs=1;	yes	yes	2	0.0060624	79.986	39068000	240	470	256	4545;4546;4547;4548;4549;4550	3108;3109	3109
AVASVTSLPFAISSIK	K	A	V	I	K	A	3	0	0	0	0	0	0	0	0	2	1	1	0	1	1	4	1	0	0	2	0	16	0	1589.9	centroid=centroid=454Isotigs_contig_5888;seqs=1;;seqs=1;	centroid=centroid=454Isotigs_contig_5888;seqs=1;;seqs=1;	yes	yes	2	0.00015221	97.904	42610000	241	480	257	4551;4552;4553;4554;4555;4556;4557;4558;4559;4560;4561;4562;4563;4564	3110;3111;3112;3113;3114;3115;3116;3117;3118;3119;3120;3121	3111
AVDDTEDGHNVVGDVK	R	A	V	V	K	L	1	0	1	4	0	0	1	2	1	0	0	1	0	0	0	0	1	0	0	4	0	16	0	1668.76	centroid=centroid=454Isotigs_contig_46246;seqs=1;;seqs=1;	centroid=centroid=454Isotigs_contig_46246;seqs=1;;seqs=1;	yes	yes	2,3	5.6329e-34	145.69	75795000	242	417	258	4565;4566;4567;4568;4569;4570;4571;4572;4573;4574;4575;4576;4577;4578;4579;4580;4581	3122;3123;3124;3125;3126;3127;3128;3129;3130	3129
AVDSLVPIGR	K	A	V	G	R	G	1	1	0	1	0	0	0	1	0	1	1	0	0	0	1	1	0	0	0	2	0	10	0	1025.59	centroid=centroid=454Isotigs_contig_3002;seqs=1;;seqs=2;	centroid=centroid=454Isotigs_contig_3002;seqs=1;;seqs=2;	yes	yes	2	2.0998e-06	125.97	249280000	244	304	260	4583;4584;4585;4586;4587;4588;4589;4590;4591;4592;4593;4594;4595;4596;4597;4598;4599;4600;4601	3132;3133;3134;3135;3136;3137;3138;3139;3140;3141;3142	3138
AVEGSVMTAVTK	R	A	V	T	K	L	2	0	0	0	0	0	1	1	0	0	0	1	1	0	0	1	2	0	0	3	0	12	0	1191.62	centroid=centroid=454Isotigs_contig_22065;seqs=1;;seqs=1;	centroid=centroid=454Isotigs_contig_22065;seqs=1;;seqs=1;	yes	yes	2	0.0050875	53.448	17986000	245	213	261	4602;4603;4604;4605;4606;4607;4608;4609;4610	3143;3144	3143	155
AVEILADITQNPR	K	A	V	P	R	F	2	1	1	1	0	1	1	0	0	2	1	0	0	0	1	0	1	0	0	1	0	13	0	1438.78	centroid=centroid=454Isotigs_contig_15065;seqs=1;;seqs=1;	centroid=centroid=454Isotigs_contig_15065;seqs=1;;seqs=1;	yes	yes	2	0.00044268	88.075	44271000	246	115	262	4611;4612;4613;4614;4615;4616;4617;4618;4619	3145;3146;3147	3146
AVGIFDLLDEESKLPTPK	K	A	V	P	K	Y	1	0	0	2	0	0	2	1	0	1	3	2	0	1	2	1	1	0	0	1	0	18	1	1971.06	centroid=centroid=454Isotigs_contig_52099;seqs=1;;seqs=1;	centroid=centroid=454Isotigs_contig_52099;seqs=1;;seqs=1;	yes	yes	3	1.3756e-11	116.06	1743600	250	448	266	4752;4753	3221;3222	3221
AVILSNNMPGVPTNIR	R	A	V	I	R	R	1	1	3	0	0	0	0	1	0	2	1	0	1	0	2	1	1	0	0	2	0	16	0	1694.91	centroid=centroid=454Isotigs_contig_71;seqs=3;;seqs=1;	centroid=centroid=454Isotigs_contig_71;seqs=3;;seqs=1;	yes	yes	2	1.1062e-20	128.06	317620000	251	532	267;268	4754;4755;4756;4757;4758;4759;4760;4761;4762;4763;4764;4765;4766;4767;4768;4769;4770;4771;4772;4773;4774;4775;4776;4777;4778	3223;3224;3225;3226;3227;3228;3229;3230;3231;3232;3233;3234;3235;3236;3237;3238	3224	388
AVINVLGNHTCEQR	K	A	V	Q	R	L	1	1	2	0	1	1	1	1	1	1	1	0	0	0	0	0	1	0	0	2	0	14	0	1609.8	centroid=centroid=454Isotigs_contig_13525;seqs=1;;seqs=1;	centroid=centroid=454Isotigs_contig_13525;seqs=1;;seqs=1;	yes	yes	3	0.0040179	71.513	15753000	252	75	269	4779;4780;4781	3239	3239
AVLNNYIEK	R	A	V	E	K	Q	1	0	2	0	0	0	1	0	0	1	1	1	0	0	0	0	0	0	1	1	0	9	0	1062.57	centroid=centroid=454Isotigs_contig_2108;seqs=1;;seqs=1;	centroid=centroid=454Isotigs_contig_2108;seqs=1;;seqs=1;	yes	yes	2	0.0031	101.65	4654700000	253	199	270	4782;4783;4784;4785;4786;4787;4788;4789;4790;4791;4792;4793;4794;4795;4796;4797;4798;4799;4800;4801;4802;4803;4804;4805;4806;4807;4808	3240;3241;3242;3243;3244;3245;3246;3247;3248;3249;3250;3251;3252;3253;3254;3255;3256	3254
AVLVDLEPGTMDSVR	R	A	V	V	R	S	1	1	0	2	0	0	1	1	0	0	2	0	1	0	1	1	1	0	0	3	0	15	0	1600.81	centroid=centroid=454Isotigs_contig_1387;seqs=1;;seqs=3;	centroid=centroid=454Isotigs_contig_1387;seqs=1;;seqs=3;	yes	yes	2	6.9696e-05	89.624	444410000	254	84	271	4809;4810;4811;4812;4813;4814;4815;4816;4817;4818;4819;4820;4821;4822;4823;4824;4825;4826;4827;4828;4829;4830;4831;4832;4833;4834	3257;3258;3259;3260;3261;3262;3263;3264;3265;3266;3267;3268;3269;3270;3271	3271	66
AVNNQGNPQPLPVTPGTR	R	A	V	T	R	A	1	1	3	0	0	2	0	2	0	0	1	0	0	0	4	0	2	0	0	2	0	18	0	1858.96	centroid=centroid=454Isotigs_contig_6176;seqs=2;;seqs=1;	centroid=centroid=454Isotigs_contig_6176;seqs=2;;seqs=1;	yes	yes	2,3	2.5596e-79	181.86	8816800000	256	491	274	4891;4892;4893;4894;4895;4896;4897;4898;4899;4900;4901;4902;4903;4904;4905;4906;4907;4908;4909;4910;4911;4912;4913;4914;4915;4916;4917;4918;4919;4920;4921;4922;4923;4924;4925;4926;4927;4928;4929;4930;4931;4932;4933;4934;4935;4936;4937;4938;4939;4940;4941;4942	3302;3303;3304;3305;3306;3307;3308;3309;3310;3311;3312;3313;3314;3315;3316;3317;3318;3319;3320;3321;3322;3323;3324;3325;3326;3327;3328;3329;3330;3331;3332;3333;3334;3335;3336;3337;3338;3339;3340;3341;3342;3343;3344;3345;3346;3347;3348;3349;3350;3351;3352;3353	3307
AVNQLTNDIK	K	A	V	I	K	T	1	0	2	1	0	1	0	0	0	1	1	1	0	0	0	0	1	0	0	1	0	10	0	1114.6	centroid=centroid=454Isotigs_contig_11338;seqs=1;;seqs=1;	centroid=centroid=454Isotigs_contig_11338;seqs=1;;seqs=1;	yes	yes	2	0.00054232	104.43	75885000	257	30	275	4943;4944;4945;4946;4947;4948;4949;4950;4951;4952;4953;4954;4955;4956;4957;4958	3354;3355;3356	3356
AVNSAIISASLGGR	R	A	V	G	R	K	3	1	1	0	0	0	0	2	0	2	1	0	0	0	0	3	0	0	0	1	0	14	0	1314.73	centroid=centroid=454Isotigs_contig_12039;seqs=1;;seqs=1;	centroid=centroid=454Isotigs_contig_12039;seqs=1;;seqs=1;	yes	yes	2	0.00072399	83.633	13391000	258	47	276	4959;4960;4961;4962;4963	3357	3357
AVNTAVDNGQVTGNGR	K	A	V	G	R	R	2	1	3	1	0	1	0	3	0	0	0	0	0	0	0	0	2	0	0	3	0	16	0	1571.77	centroid=centroid=454Isotigs_contig_4386;seqs=1;;seqs=1;	centroid=centroid=454Isotigs_contig_4386;seqs=1;;seqs=1;	yes	yes	2,3	5.2912e-92	196.22	334750000	259	400	277	4964;4965;4966;4967;4968;4969;4970;4971;4972;4973;4974;4975;4976;4977;4978;4979;4980;4981;4982;4983;4984;4985;4986;4987;4988;4989;4990;4991;4992;4993;4994;4995;4996;4997;4998;4999;5000;5001;5002	3358;3359;3360;3361;3362;3363;3364;3365;3366;3367;3368;3369;3370;3371;3372;3373;3374;3375;3376;3377;3378;3379;3380;3381;3382;3383;3384;3385;3386	3379
AVPVSTVQVQVDGEAK	K	A	V	A	K	V	2	0	0	1	0	2	1	1	0	0	0	1	0	0	1	1	1	0	0	5	0	16	0	1625.86	centroid=centroid=454Isotigs_contig_21999;seqs=1;;seqs=1;	centroid=centroid=454Isotigs_contig_21999;seqs=1;;seqs=1;	yes	yes	2	6.2081e-06	110.35	126990000	260	211	278	5003;5004;5005;5006;5007;5008;5009;5010;5011;5012;5013;5014;5015;5016;5017;5018	3387;3388;3389;3390;3391;3392;3393;3394;3395;3396;3397	3396
AVQFGAVLVGTQPK	K	A	V	P	K	T	2	0	0	0	0	2	0	2	0	0	1	1	0	1	1	0	1	0	0	3	0	14	0	1413.8	centroid=centroid=454Isotigs_contig_2177;seqs=1;;seqs=1;	centroid=centroid=454Isotigs_contig_2177;seqs=1;;seqs=1;	yes	yes	2	1.8054e-11	119.96	69780000	261	209	279	5019;5020;5021;5022;5023;5024;5025;5026;5027;5028;5029;5030;5031	3398;3399;3400;3401;3402;3403;3404;3405	3399
AVQYGLALFGNK	R	A	V	N	K	L	2	0	1	0	0	1	0	2	0	0	2	1	0	1	0	0	0	0	1	1	0	12	0	1279.69	centroid=centroid=454Isotigs_contig_4386;seqs=1;;seqs=1;	centroid=centroid=454Isotigs_contig_4386;seqs=1;;seqs=1;	yes	yes	2	3.2249e-11	120.77	295600000	262	400	280	5032;5033;5034;5035;5036;5037;5038;5039;5040;5041;5042;5043;5044;5045;5046;5047;5048;5049;5050;5051;5052;5053;5054;5055	3406;3407;3408;3409;3410;3411;3412;3413;3414;3415;3416;3417;3418;3419;3420;3421	3410
AVSGFSEPRPVAIALDTK	K	A	V	T	K	G	3	1	0	1	0	0	1	1	0	1	1	1	0	1	2	2	1	0	0	2	0	18	1	1857	centroid=centroid=454Isotigs_contig_3748;seqs=1;;seqs=1;	centroid=centroid=454Isotigs_contig_3748;seqs=1;;seqs=1;	yes	yes	3	6.6549e-06	69.979	5824600	263	356	281	5056;5057	3422	3422
AVTLSQIICR	R	A	V	C	R	H	1	1	0	0	1	1	0	0	0	2	1	0	0	0	0	1	1	0	0	1	0	10	0	1159.64	centroid=centroid=454Isotigs_contig_110175;seqs=1;;seqs=1;	centroid=centroid=454Isotigs_contig_110175;seqs=1;;seqs=1;	yes	yes	2	0.0032391	87.806	3952100	264	22	282	5058;5059	3423	3423
AVVPSNVDWTQVLTQR	R	A	V	Q	R	Q	1	1	1	1	0	2	0	0	0	0	1	0	0	0	1	1	2	1	0	4	0	16	0	1811.95	centroid=centroid=454Isotigs_contig_66822;seqs=1;;seqs=1;	centroid=centroid=454Isotigs_contig_66822;seqs=1;;seqs=1;	yes	yes	2,3	0.00016021	81.346	60663000	265	513	283	5060;5061;5062;5063;5064;5065;5066;5067;5068;5069;5070;5071;5072;5073;5074;5075;5076;5077;5078;5079;5080;5081	3424;3425;3426;3427;3428;3429;3430	3430
AVVQVFEGTSGIDAK	K	A	V	A	K	H	2	0	0	1	0	1	1	2	0	1	0	1	0	1	0	1	1	0	0	3	0	15	0	1519.79	centroid=centroid=454Isotigs_contig_1237;seqs=1;;seqs=2;	centroid=centroid=454Isotigs_contig_1237;seqs=1;;seqs=2;	yes	yes	2,3	4.3225e-25	143.93	574000000	266	54	284	5082;5083;5084;5085;5086;5087;5088;5089;5090;5091;5092;5093;5094;5095;5096;5097;5098;5099;5100;5101;5102;5103;5104;5105;5106;5107;5108;5109;5110;5111;5112;5113	3431;3432;3433;3434;3435;3436;3437;3438;3439;3440;3441;3442;3443;3444;3445;3446;3447;3448;3449;3450;3451	3445
AWGIMQCDLANSGLNCK	R	A	W	C	K	A	2	0	2	1	2	1	0	2	0	1	2	1	1	0	0	1	0	1	0	0	0	17	0	1936.86	centroid=centroid=454Isotigs_contig_450;seqs=1;;seqs=1;	centroid=centroid=454Isotigs_contig_450;seqs=1;;seqs=1;	yes	yes	2,3	4.4508e-33	136.81	235260000	267	407	285	5114;5115;5116;5117;5118;5119;5120;5121;5122;5123;5124;5125;5126;5127;5128;5129;5130;5131;5132;5133;5134;5135;5136;5137	3452;3453;3454;3455;3456;3457;3458;3459;3460;3461;3462;3463;3464	3462	282
AYMLNDPSIQAFK	R	A	Y	F	K	T	2	0	1	1	0	1	0	0	0	1	1	1	1	1	1	1	0	0	1	0	0	13	0	1496.73	centroid=centroid=454Isotigs_contig_22033;seqs=1;;seqs=1;	centroid=centroid=454Isotigs_contig_22033;seqs=1;;seqs=1;	yes	yes	2	0.0003038	78.324	80658000	268	212	286	5138;5139;5140;5141;5142;5143;5144;5145;5146;5147;5148;5149;5150	3465;3466;3467;3468;3469;3470;3471;3472	3471	152
AYVCLQENNAVAEVDLVTETVK	K	A	Y	V	K	H	3	0	2	1	1	1	3	0	0	0	2	1	0	0	0	0	2	0	1	5	0	22	0	2464.22	centroid=centroid=454Isotigs_contig_1188;seqs=2;;seqs=1;	centroid=centroid=454Isotigs_contig_1188;seqs=2;;seqs=1;	yes	yes	2,3	1.5756e-15	91.276	45954000	269	41	287	5151;5152;5153;5154;5155;5156;5157;5158;5159;5160;5161;5162;5163	3473;3474;3475;3476;3477	3477
AYYEAHGCVDPTTTLLGGPAR	K	A	Y	A	R	M	3	1	0	1	1	0	1	3	1	0	2	0	0	0	2	0	3	0	2	1	0	21	0	2248.06	centroid=centroid=454Isotigs_contig_6176;seqs=2;;seqs=1;	centroid=centroid=454Isotigs_contig_6176;seqs=2;;seqs=1;	yes	yes	2,3	1.0233e-69	141.31	1973800000	270	491	288	5164;5165;5166;5167;5168;5169;5170;5171;5172;5173;5174;5175;5176;5177;5178;5179;5180;5181;5182;5183;5184;5185;5186;5187;5188;5189;5190;5191;5192;5193;5194;5195;5196;5197;5198;5199;5200	3478;3479;3480;3481;3482;3483;3484;3485;3486;3487;3488;3489;3490;3491;3492;3493;3494;3495;3496;3497;3498;3499;3500;3501;3502;3503;3504;3505;3506;3507;3508	3501
CAHSIFDPDAR	K	C	A	A	R	R	2	1	0	2	1	0	0	0	1	1	0	0	0	1	1	1	0	0	0	0	0	11	0	1287.57	centroid=centroid=454Isotigs_contig_101824;seqs=1;;seqs=1;	centroid=centroid=454Isotigs_contig_101824;seqs=1;;seqs=1;	yes	yes	2,3	5.0796e-08	126.19	198380000	271	5	289	5201;5202;5203;5204;5205;5206;5207;5208;5209;5210;5211;5212;5213;5214;5215;5216;5217;5218;5219;5220;5221;5222	3509;3510;3511;3512;3513;3514;3515;3516;3517;3518;3519;3520;3521	3520
CALEDDGNSGVSR	R	C	A	S	R	V	1	1	1	2	1	0	1	2	0	0	1	0	0	0	0	2	0	0	0	1	0	13	0	1378.58	centroid=centroid=454Isotigs_contig_1594;seqs=1;;seqs=1;;centroid=centroid=454Isotigs_contig_1595;seqs=1;;seqs=1;	centroid=centroid=454Isotigs_contig_1595;seqs=1;;seqs=1;	no	no	2	3.9657e-29	170.66	102330000	272	133;134	290	5223;5224;5225;5226;5227;5228;5229;5230;5231;5232;5233;5234;5235;5236;5237;5238;5239;5240;5241	3522;3523;3524;3525;3526;3527;3528;3529;3530;3531;3532;3533;3534	3529
CCVFDPLLGSGVCQPMLR	K	C	C	L	R	F	0	1	0	1	3	1	0	2	0	0	3	0	1	1	2	1	0	0	0	2	0	18	0	2107.97	centroid=centroid=454Isotigs_contig_37240;seqs=1;;seqs=1;	centroid=centroid=454Isotigs_contig_37240;seqs=1;;seqs=1;	yes	yes	3	2.0357e-07	77.746	19028000	276	354	294	5265;5266;5267;5268;5269;5270;5271;5272	3540;3541	3541	254
CEFTGDILR	K	C	E	L	R	M	0	1	0	1	1	0	1	1	0	1	1	0	0	1	0	0	1	0	0	0	0	9	0	1109.52	centroid=centroid=454Isotigs_contig_1237;seqs=1;;seqs=2;	centroid=centroid=454Isotigs_contig_1237;seqs=1;;seqs=2;	yes	yes	2	0.00061743	122.28	67197000	277	54	295	5273;5274;5275;5276;5277;5278;5279;5280;5281;5282;5283;5284;5285;5286	3542;3543;3544;3545;3546;3547	3547
CEHVSVTCTSPQSSNVNQI	R	C	E	Q	I	-	0	0	2	0	2	2	1	0	1	1	0	0	0	0	1	4	2	0	0	3	0	19	0	2145.94	centroid=centroid=454Isotigs_contig_60916;seqs=1;;seqs=1;	centroid=centroid=454Isotigs_contig_60916;seqs=1;;seqs=1;	yes	yes	2	3.4223e-10	102.08	81449000	278	490	296	5287;5288;5289;5290;5291;5292;5293;5294;5295;5296;5297;5298;5299;5300	3548;3549;3550;3551	3549
CELVMPSCYGK	R	C	E	G	K	T	0	0	0	0	2	0	1	1	0	0	1	1	1	0	1	1	0	0	1	1	0	11	0	1342.57	centroid=centroid=454Isotigs_contig_84589;seqs=1;;seqs=1;;centroid=centroid=454Isotigs_contig_63304;seqs=1;;seqs=1;	centroid=centroid=454Isotigs_contig_84589;seqs=1;;seqs=1;	no	no	2	5.3117e-06	107.03	335020000	279	576;499	297;298	5301;5302;5303;5304;5305;5306;5307;5308;5309;5310;5311;5312;5313;5314;5315;5316;5317;5318;5319;5320;5321;5322;5323;5324;5325;5326;5327;5328;5329;5330;5331	3552;3553;3554;3555;3556;3557;3558;3559;3560;3561;3562;3563;3564;3565;3566	3565	355
CEQFSSTCTPTTPGGQK	R	C	E	Q	K	A	0	0	0	0	2	2	1	2	0	0	0	1	0	1	2	2	4	0	0	0	0	17	0	1884.8	centroid=centroid=454Isotigs_contig_60916;seqs=1;;seqs=1;	centroid=centroid=454Isotigs_contig_60916;seqs=1;;seqs=1;	yes	yes	2	8.4728e-43	142.32	100260000	282	490	302	5379;5380;5381;5382;5383;5384;5385;5386;5387;5388;5389;5390;5391;5392;5393;5394;5395;5396;5397;5398;5399	3586;3587;3588;3589;3590;3591;3592;3593;3594	3593
CEVPSRPGTCPK	R	C	E	P	K	G	0	1	0	0	2	0	1	1	0	0	0	1	0	0	3	1	1	0	0	1	0	12	1	1386.64	centroid=centroid=454Isotigs_contig_4755;seqs=1;;seqs=1;	centroid=centroid=454Isotigs_contig_4755;seqs=1;;seqs=1;	yes	yes	2,3	0.0075667	68.676	35627000	283	425	303	5400;5401;5402;5403;5404;5405;5406;5407;5408;5409;5410;5411;5412;5413;5414;5415;5416	3595;3596	3595
CEVPSTCPVVK	R	C	E	V	K	K	0	0	0	0	2	0	1	0	0	0	0	1	0	0	2	1	1	0	0	3	0	11	0	1274.6	centroid=centroid=454Isotigs_contig_4755;seqs=1;;seqs=1;	centroid=centroid=454Isotigs_contig_4755;seqs=1;;seqs=1;	yes	yes	2	0.00046461	97.734	391320000	284	425	304	5417;5418;5419;5420;5421;5422;5423;5424;5425;5426;5427;5428;5429;5430;5431;5432;5433;5434;5435;5436;5437;5438;5439;5440;5441;5442;5443;5444	3597;3598;3599;3600;3601;3602;3603;3604;3605;3606	3599
CFAETTPDIDR	K	C	F	D	R	C	1	1	0	2	1	0	1	0	0	1	0	0	0	1	1	0	2	0	0	0	0	11	0	1323.58	centroid=centroid=454Isotigs_contig_8897;seqs=1;;seqs=1;	centroid=centroid=454Isotigs_contig_8897;seqs=1;;seqs=1;	yes	yes	2	0.0075893	74.611	45457000000	285	584	305	5445;5446;5447;5448;5449;5450;5451;5452;5453;5454;5455;5456;5457;5458;5459;5460;5461	3607;3608;3609	3608
CGDAFGNALFPLISR	R	C	G	S	R	D	2	1	1	1	1	0	0	2	0	1	2	0	0	2	1	1	0	0	0	0	0	15	0	1636.8	centroid=centroid=454Isotigs_contig_32713;seqs=1;;seqs=1;	centroid=centroid=454Isotigs_contig_32713;seqs=1;;seqs=1;	yes	yes	2	1.8375e-18	126.16	35042000	286	323	306	5462;5463;5464;5465;5466;5467;5468;5469;5470;5471;5472;5473;5474;5475;5476;5477;5478;5479;5480	3610;3611;3612;3613;3614;3615;3616;3617	3613
CGFFQFLKPLIIK	R	C	G	I	K	E	0	0	0	0	1	1	0	1	0	2	2	2	0	3	1	0	0	0	0	0	0	13	1	1609.91	centroid=centroid=454Isotigs_contig_2357;seqs=1;;seqs=1;	centroid=centroid=454Isotigs_contig_2357;seqs=1;;seqs=1;	yes	yes	2,3	9.205e-18	151.79	75799000	287	228	307	5481;5482;5483;5484;5485;5486;5487;5488;5489;5490;5491;5492;5493;5494;5495	3618;3619;3620;3621;3622;3623;3624;3625	3619
CGLHLDIVVTEAQR	R	C	G	Q	R	H	1	1	0	1	1	1	1	1	1	1	2	0	0	0	0	0	1	0	0	2	0	14	0	1609.82	centroid=centroid=454Isotigs_contig_101824;seqs=1;;seqs=1;	centroid=centroid=454Isotigs_contig_101824;seqs=1;;seqs=1;	yes	yes	2,3	0.00020193	106.58	41618000	288	5	308	5496;5497;5498;5499;5500;5501;5502	3626;3627;3628;3629;3630;3631	3627
CIPVDQVYDGIDNQCR	R	C	I	C	R	R	0	1	1	3	2	2	0	1	0	2	0	0	0	0	1	0	0	0	1	2	0	16	0	1950.86	centroid=centroid=454Isotigs_contig_4755;seqs=1;;seqs=1;	centroid=centroid=454Isotigs_contig_4755;seqs=1;;seqs=1;	yes	yes	2,3	0.00015214	101.42	223240000	289	425	309	5503;5504;5505;5506;5507;5508;5509;5510;5511;5512;5513;5514;5515;5516;5517;5518;5519;5520;5521;5522;5523;5524;5525;5526;5527;5528;5529;5530	3632;3633;3634;3635;3636;3637;3638;3639;3640;3641	3636
CITAPANSPVNK	K	C	I	N	K	R	2	0	2	0	1	0	0	0	0	1	0	1	0	0	2	1	1	0	0	1	0	12	0	1270.63	centroid=centroid=454Isotigs_contig_17713;seqs=1;;seqs=1;	centroid=centroid=454Isotigs_contig_17713;seqs=1;;seqs=1;	yes	yes	2	3.0893e-11	134.98	64705000	290	163	310	5531;5532;5533;5534;5535;5536;5537;5538;5539	3642;3643;3644;3645;3646	3643
CKGDNSVGQVFLSSR	R	C	K	S	R	G	0	1	1	1	1	1	0	2	0	0	1	1	0	1	0	3	0	0	0	2	0	15	1	1652.79	centroid=centroid=454Isotigs_contig_4409;seqs=1;;seqs=1;	centroid=centroid=454Isotigs_contig_4409;seqs=1;;seqs=1;	yes	yes	3	4.8434e-05	77.372	30764000	291	402	311	5540;5541;5542;5543;5544;5545	3647;3648;3649;3650	3647
CLNVYDVNDK	K	C	L	D	K	G	0	0	2	2	1	0	0	0	0	0	1	1	0	0	0	0	0	0	1	2	0	10	0	1238.56	centroid=centroid=454Isotigs_contig_2521;seqs=1;;seqs=1;	centroid=centroid=454Isotigs_contig_2521;seqs=1;;seqs=1;	yes	yes	2	1.2175e-06	147.74	217670000	292	244	312	5546;5547;5548;5549;5550;5551;5552	3651;3652;3653	3652
CPETDNVIVPR	K	C	P	P	R	E	0	1	1	1	1	0	1	0	0	1	0	0	0	0	2	0	1	0	0	2	0	11	0	1298.63	centroid=centroid=454Isotigs_contig_92424;seqs=1;;seqs=1;	centroid=centroid=454Isotigs_contig_92424;seqs=1;;seqs=1;	yes	yes	2	6.0883e-08	133.91	52468000	293	590	313	5553;5554;5555;5556;5557;5558;5559;5560;5561;5562	3654;3655;3656;3657;3658;3659;3660	3660
CPFTGNVSIR	K	C	P	I	R	G	0	1	1	0	1	0	0	1	0	1	0	0	0	1	1	1	1	0	0	1	0	10	0	1149.56	centroid=centroid=454Isotigs_contig_1514;seqs=1;;seqs=2;	centroid=centroid=454Isotigs_contig_1514;seqs=1;;seqs=2;	yes	yes	2	0.0019448	97.472	4375400	294	116	314	5563	3661	3661
CPLSDEDKTK	R	C	P	T	K	L	0	0	0	2	1	0	1	0	0	0	1	2	0	0	1	1	1	0	0	0	0	10	1	1191.54	centroid=centroid=454Isotigs_contig_2357;seqs=1;;seqs=1;	centroid=centroid=454Isotigs_contig_2357;seqs=1;;seqs=1;	yes	yes	2,3	0.0021403	99.283	4844900	295	228	315	5564;5565;5566;5567;5568;5569;5570;5571;5572;5573;5574;5575;5576	3662;3663;3664	3663
CPPGLVCVYR	R	C	P	Y	R	T	0	1	0	0	2	0	0	1	0	0	1	0	0	0	2	0	0	0	1	2	0	10	0	1219.58	centroid=centroid=454Isotigs_contig_4755;seqs=1;;seqs=1;	centroid=centroid=454Isotigs_contig_4755;seqs=1;;seqs=1;	yes	yes	2	1.8304e-06	117.89	384540000	296	425	316	5577;5578;5579;5580;5581;5582;5583;5584;5585;5586;5587;5588;5589;5590;5591;5592;5593;5594;5595;5596;5597;5598;5599;5600;5601;5602;5603	3665;3666;3667;3668;3669;3670;3671;3672;3673;3674	3665
CPSGNYWNQDK	R	C	P	D	K	L	0	0	2	1	1	1	0	1	0	0	0	1	0	0	1	1	0	1	1	0	0	11	0	1367.56	centroid=centroid=454Isotigs_contig_821;seqs=1;;seqs=1;	centroid=centroid=454Isotigs_contig_821;seqs=1;;seqs=1;	yes	yes	2	1.6254e-33	186.81	623090000	297	571	317	5604;5605;5606;5607;5608;5609;5610;5611;5612;5613;5614;5615;5616;5617;5618;5619;5620;5621;5622;5623;5624;5625;5626;5627;5628;5629;5630;5631;5632;5633	3675;3676;3677;3678;3679;3680;3681;3682;3683;3684;3685;3686;3687;3688;3689;3690;3691;3692;3693;3694;3695;3696;3697;3698	3694
CQIPEDKLEQAR	R	C	Q	A	R	A	1	1	0	1	1	2	2	0	0	1	1	1	0	0	1	0	0	0	0	0	0	12	1	1485.72	centroid=centroid=454Isotigs_contig_2108;seqs=1;;seqs=1;	centroid=centroid=454Isotigs_contig_2108;seqs=1;;seqs=1;	yes	yes	2,3	0.00015188	100.04	1655600000	298	199	318	5634;5635;5636;5637;5638;5639;5640;5641;5642;5643;5644;5645;5646;5647;5648;5649;5650;5651;5652;5653;5654;5655;5656;5657;5658;5659;5660;5661;5662;5663;5664;5665;5666;5667;5668;5669;5670;5671;5672;5673;5674;5675;5676;5677;5678;5679;5680;5681;5682;5683;5684;5685	3699;3700;3701;3702;3703;3704;3705;3706;3707;3708;3709;3710;3711;3712;3713;3714;3715;3716;3717;3718;3719;3720;3721;3722;3723;3724;3725;3726;3727;3728;3729;3730;3731;3732;3733;3734;3735;3736;3737	3709
CQLTDSQADEIRR	R	C	Q	R	R	Q	1	2	0	2	1	2	1	0	0	1	1	0	0	0	0	1	1	0	0	0	0	13	1	1590.74	centroid=centroid=454Isotigs_contig_16710;seqs=1;;seqs=1;	centroid=centroid=454Isotigs_contig_16710;seqs=1;;seqs=1;	yes	yes	3	0.0001884	89.43	16070000	299	145	319	5686;5687;5688	3738;3739;3740	3739
CSLLYDCSR	R	C	S	S	R	A	0	1	0	1	2	0	0	0	0	0	2	0	0	0	0	2	0	0	1	0	0	9	0	1172.5	centroid=centroid=454Isotigs_contig_63304;seqs=1;;seqs=1;	centroid=centroid=454Isotigs_contig_63304;seqs=1;;seqs=1;	yes	yes	2	0.00054315	134.23	104320000	300	499	320	5689;5690;5691;5692;5693;5694;5695;5696;5697;5698;5699;5700;5701;5702;5703	3741;3742;3743;3744;3745;3746;3747	3743
CTDKLSPDTSISVCPN	R	C	T	P	N	-	0	0	1	2	2	0	0	0	0	1	1	1	0	0	2	3	2	0	0	1	0	16	1	1792.8	centroid=centroid=454Isotigs_contig_821;seqs=1;;seqs=1;	centroid=centroid=454Isotigs_contig_821;seqs=1;;seqs=1;	yes	yes	2	2.6618e-33	141.55	130720000	301	571	321	5704;5705;5706;5707;5708;5709;5710;5711;5712;5713;5714;5715;5716;5717;5718;5719	3748;3749;3750;3751;3752;3753;3754	3753
CVATLGSQTDSR	K	C	V	S	R	S	1	1	0	1	1	1	0	1	0	0	1	0	0	0	0	2	2	0	0	1	0	12	0	1293.6	centroid=centroid=454Isotigs_contig_36369;seqs=2;;seqs=1;	centroid=centroid=454Isotigs_contig_36369;seqs=2;;seqs=1;	yes	yes	2	3.2666e-11	134.49	6154700	303	347	323	5723;5724;5725;5726	3758;3759	3759
DAAAYICPSTPLLR	K	D	A	L	R	F	3	1	0	1	1	0	0	0	0	1	2	0	0	0	2	1	1	0	1	0	0	14	0	1546.78	centroid=centroid=454Isotigs_contig_84589;seqs=1;;seqs=1;	centroid=centroid=454Isotigs_contig_84589;seqs=1;;seqs=1;	yes	yes	2	4.3684e-07	113.76	514220000	304	576	324	5727;5728;5729;5730;5731;5732;5733;5734;5735;5736;5737;5738;5739;5740;5741;5742;5743;5744;5745;5746;5747;5748;5749	3760;3761;3762;3763;3764;3765;3766;3767;3768;3769;3770;3771;3772;3773	3773
DAAGNIGDVVSNVGDAVIGGLGDAVSDVGDGMK	K	D	A	M	K	D	4	0	2	6	0	0	0	8	0	2	1	1	1	0	0	2	0	0	0	6	0	33	0	3043.44	centroid=centroid=454Isotigs_contig_5087;seqs=1;;seqs=1;	centroid=centroid=454Isotigs_contig_5087;seqs=1;;seqs=1;	yes	yes	3,4	9.924e-46	81.28	201100000	305	438	325	5750;5751;5752;5753;5754;5755;5756;5757;5758;5759;5760;5761;5762;5763;5764;5765;5766;5767;5768;5769	3774;3775;3776;3777;3778;3779;3780;3781;3782;3783;3784;3785;3786;3787;3788;3789;3790;3791	3785	299
DAAMNICPALPFLK	K	D	A	L	K	F	3	0	1	1	1	0	0	0	0	1	2	1	1	1	2	0	0	0	0	0	0	14	0	1559.78	centroid=centroid=454Isotigs_contig_63304;seqs=1;;seqs=1;	centroid=centroid=454Isotigs_contig_63304;seqs=1;;seqs=1;	yes	yes	2,3	1.736e-18	127.02	329460000	306	499	326	5770;5771;5772;5773;5774;5775;5776;5777;5778;5779;5780;5781;5782;5783;5784;5785;5786;5787;5788;5789;5790	3792;3793;3794;3795;3796;3797;3798;3799;3800;3801;3802;3803;3804;3805;3806;3807;3808;3809;3810;3811	3811	356
DAATTAYNLR	R	D	A	L	R	L	3	1	1	1	0	0	0	0	0	0	1	0	0	0	0	0	2	0	1	0	0	10	0	1094.54	centroid=centroid=454Isotigs_contig_25750;seqs=1;;seqs=1;	centroid=centroid=454Isotigs_contig_25750;seqs=1;;seqs=1;	yes	yes	2	0.00023512	107.79	46931000	307	250	327	5791;5792;5793;5794;5795;5796;5797;5798	3812;3813;3814;3815;3816;3817	3814
DADTWGAGAEVVTTLINEK	R	D	A	E	K	G	3	0	1	2	0	0	2	2	0	1	1	1	0	0	0	0	3	1	0	2	0	19	0	1988.97	centroid=centroid=454Isotigs_contig_54526;seqs=1;;seqs=1;	centroid=centroid=454Isotigs_contig_54526;seqs=1;;seqs=1;	yes	yes	2,3	1.5195e-21	123.55	33172000	308	458	328	5799;5800;5801;5802;5803;5804;5805;5806;5807;5808	3818;3819;3820;3821;3822;3823;3824	3820
DAFDTTLLFYTPIR	K	D	A	I	R	G	1	1	0	2	0	0	0	0	0	1	2	0	0	2	1	0	3	0	1	0	0	14	0	1671.85	centroid=centroid=454Isotigs_contig_5153;seqs=1;;seqs=1;	centroid=centroid=454Isotigs_contig_5153;seqs=1;;seqs=1;	yes	yes	2	4.7924e-07	113.25	10372000	317	441	337	5960;5961;5962;5963;5964;5965;5966;5967	3921	3921
DAGAIAGLNVLR	K	D	A	L	R	I	3	1	1	1	0	0	0	2	0	1	2	0	0	0	0	0	0	0	0	1	0	12	0	1168.66	centroid=centroid=454Isotigs_contig_46337;seqs=1;;seqs=3;	centroid=centroid=454Isotigs_contig_46337;seqs=1;;seqs=3;	yes	yes	2	0.0032661	74.611	8763100	319	418	339	5974;5975;5976;5977;5978	3927;3928	3927
DAGGAVKDVVDDAGGAVK	K	D	A	V	K	D	4	0	0	4	0	0	0	4	0	0	0	2	0	0	0	0	0	0	0	4	0	18	1	1642.82	centroid=centroid=454Isotigs_contig_5087;seqs=1;;seqs=1;	centroid=centroid=454Isotigs_contig_5087;seqs=1;;seqs=1;	yes	yes	2,3	1.1104e-53	162.42	320610000	320	438	340	5979;5980;5981;5982;5983;5984;5985;5986;5987;5988;5989;5990;5991;5992;5993;5994;5995;5996;5997;5998;5999;6000;6001;6002;6003;6004;6005;6006;6007;6008;6009;6010;6011;6012;6013;6014;6015;6016	3929;3930;3931;3932;3933;3934;3935;3936;3937;3938;3939;3940;3941;3942;3943;3944;3945;3946;3947;3948;3949;3950;3951;3952;3953;3954	3942
DAGHMEDTLILFTADNGIPFPNAK	K	D	A	A	K	T	3	0	2	3	0	0	1	2	1	2	2	1	1	2	2	0	2	0	0	0	0	24	0	2586.24	centroid=centroid=454Isotigs_contig_32583;seqs=1;;seqs=1;	centroid=centroid=454Isotigs_contig_32583;seqs=1;;seqs=1;	yes	yes	3	7.1207e-11	63.606	9322300	321	322	341	6017;6018;6019	3955	3955	242
DAGTHFWHGHSGIQR	R	D	A	Q	R	A	1	1	0	1	0	1	0	3	3	1	0	0	0	1	0	1	1	1	0	0	0	15	0	1704.79	centroid=centroid=454Isotigs_contig_2977;seqs=1;;seqs=1;	centroid=centroid=454Isotigs_contig_2977;seqs=1;;seqs=1;	yes	yes	4	0.0083707	50.305	6935200	322	301	342	6020;6021;6022	3956	3956
DAGTIAGLNVLR	K	D	A	L	R	I	2	1	1	1	0	0	0	2	0	1	2	0	0	0	0	0	1	0	0	1	0	12	0	1198.67	centroid=centroid=454Isotigs_contig_695;seqs=1;;seqs=2;;centroid=centroid=454Isotigs_contig_555822;seqs=1;;seqs=1;	centroid=centroid=454Isotigs_contig_695;seqs=1;;seqs=2;	no	no	2	3.4511e-11	129.82	355100000	323	526;466	343	6023;6024;6025;6026;6027;6028;6029;6030;6031;6032;6033;6034;6035;6036;6037;6038;6039;6040;6041;6042;6043;6044;6045;6046;6047;6048;6049;6050;6051;6052;6053	3957;3958;3959;3960;3961;3962;3963;3964;3965;3966;3967;3968;3969;3970;3971;3972;3973;3974;3975;3976;3977	3960
DAGTIAGLNVMR	K	D	A	M	R	I	2	1	1	1	0	0	0	2	0	1	1	0	1	0	0	0	1	0	0	1	0	12	0	1216.62	centroid=centroid=454Isotigs_contig_10133;seqs=1;;seqs=1;;centroid=centroid=454Isotigs_contig_50495;seqs=1;;seqs=1;	centroid=centroid=454Isotigs_contig_10133;seqs=1;;seqs=1;	yes	no	2	1.4555e-05	102.4	209550000	324	3	344	6054;6055;6056;6057;6058;6059;6060;6061;6062;6063;6064;6065;6066;6067;6068;6069;6070;6071;6072;6073;6074;6075;6076;6077;6078	3978;3979;3980;3981;3982;3983;3984;3985;3986;3987;3988;3989;3990;3991;3992;3993;3994;3995;3996	3991	3
DAILFPSFIHTQK	R	D	A	Q	K	R	1	0	0	1	0	1	0	0	1	2	1	1	0	2	1	1	1	0	0	0	0	13	0	1515.81	centroid=centroid=454Isotigs_contig_29324;seqs=1;;seqs=1;	centroid=centroid=454Isotigs_contig_29324;seqs=1;;seqs=1;	yes	yes	2,3	3.1098e-05	110.92	183320000	325	296	345	6079;6080;6081;6082;6083;6084;6085;6086;6087;6088;6089;6090;6091;6092;6093;6094;6095;6096;6097;6098;6099;6100;6101;6102;6103;6104;6105;6106;6107;6108;6109;6110	3997;3998;3999;4000;4001;4002;4003;4004;4005;4006;4007;4008;4009;4010;4011	4005
DAMLQQEMMR	R	D	A	M	R	Q	1	1	0	1	0	2	1	0	0	0	1	0	3	0	0	0	0	0	0	0	0	10	0	1251.54	centroid=centroid=454Isotigs_contig_15424;seqs=1;;seqs=1;	centroid=centroid=454Isotigs_contig_15424;seqs=1;;seqs=1;	yes	yes	2	0.0014652	74.841	3762500	326	122	346	6111;6112;6113;6114;6115;6116;6117	4012;4013;4014	4013	89;90;91
DANALDVLLGSLLSGTVAAQNSQQASFR	K	D	A	F	R	P	5	1	2	2	0	3	0	2	0	0	5	0	0	1	0	4	1	0	0	2	0	28	0	2845.46	centroid=centroid=454Isotigs_contig_21112;seqs=1;;seqs=1;	centroid=centroid=454Isotigs_contig_21112;seqs=1;;seqs=1;	yes	yes	2,3,4	5.3961e-55	128.89	729770000	327	200	347	6118;6119;6120;6121;6122;6123;6124;6125;6126;6127;6128;6129;6130;6131;6132;6133;6134;6135;6136;6137;6138;6139;6140;6141	4015;4016;4017;4018;4019;4020;4021;4022;4023;4024;4025;4026;4027;4028;4029;4030;4031;4032;4033;4034;4035;4036;4037;4038;4039;4040;4041;4042;4043;4044;4045	4038
DAQSIITEHLNQITEELKK	K	D	A	K	K	L	1	0	1	1	0	2	3	0	1	3	2	2	0	0	0	1	2	0	0	0	0	19	1	2209.16	centroid=centroid=454Isotigs_contig_31301;seqs=1;;seqs=1;	centroid=centroid=454Isotigs_contig_31301;seqs=1;;seqs=1;	yes	yes	3	1.6447e-09	73.138	16213000	328	315	348	6142;6143;6144	4046	4046
DATAQIVILDSSSLR	K	D	A	L	R	R	2	1	0	2	0	1	0	0	0	2	2	0	0	0	0	3	1	0	0	1	0	15	0	1587.85	centroid=centroid=454Isotigs_contig_25750;seqs=1;;seqs=1;	centroid=centroid=454Isotigs_contig_25750;seqs=1;;seqs=1;	yes	yes	2	5.5214e-19	130.72	47000000	329	250	349	6145;6146;6147;6148;6149;6150;6151;6152;6153;6154;6155	4047;4048;4049;4050;4051;4052;4053;4054;4055;4056;4057;4058;4059;4060	4056
DATFISNLVNANGVFR	K	D	A	F	R	G	2	1	3	1	0	0	0	1	0	1	1	0	0	2	0	1	1	0	0	2	0	16	0	1736.88	centroid=centroid=454Isotigs_contig_165344;seqs=1;;seqs=1;	centroid=centroid=454Isotigs_contig_165344;seqs=1;;seqs=1;	yes	yes	2,3	2.0848e-56	175.15	77991000	330	144	350	6156;6157;6158;6159;6160;6161;6162;6163;6164;6165;6166;6167;6168;6169;6170;6171;6172;6173	4061;4062;4063;4064;4065;4066;4067;4068;4069;4070;4071;4072;4073;4074;4075;4076;4077;4078;4079	4073
DAVGGAGDSVKDVVEGVGDVAK	K	D	A	A	K	D	3	0	0	4	0	0	1	5	0	0	0	2	0	0	0	1	0	0	0	6	0	22	1	2043.01	centroid=centroid=454Isotigs_contig_5087;seqs=1;;seqs=1;	centroid=centroid=454Isotigs_contig_5087;seqs=1;;seqs=1;	yes	yes	2,3	2.4534e-151	202.62	1060400000	331	438	351	6174;6175;6176;6177;6178;6179;6180;6181;6182;6183;6184;6185;6186;6187;6188;6189;6190;6191;6192;6193;6194;6195;6196;6197;6198;6199;6200;6201;6202;6203;6204	4080;4081;4082;4083;4084;4085;4086;4087;4088;4089;4090;4091;4092;4093;4094;4095;4096;4097;4098;4099;4100	4100
DAVGGAGDSVKDVVEGVGDVAKDVLK	K	D	A	L	K	D	3	0	0	5	0	0	1	5	0	0	1	3	0	0	0	1	0	0	0	7	0	26	2	2498.29	centroid=centroid=454Isotigs_contig_5087;seqs=1;;seqs=1;	centroid=centroid=454Isotigs_contig_5087;seqs=1;;seqs=1;	yes	yes	3,4	4.3519e-107	159.66	68758000	332	438	352	6205;6206;6207;6208;6209;6210;6211;6212;6213;6214;6215	4101;4102;4103;4104;4105;4106;4107;4108;4109;4110;4111;4112	4106
DAVGNFGDAVSDVASGVK	K	D	A	V	K	D	3	0	1	3	0	0	0	3	0	0	0	1	0	1	0	2	0	0	0	4	0	18	0	1706.81	centroid=centroid=454Isotigs_contig_5087;seqs=1;;seqs=1;	centroid=centroid=454Isotigs_contig_5087;seqs=1;;seqs=1;	yes	yes	2,3	1.1923e-23	127.97	2382200000	333	438	353	6216;6217;6218;6219;6220;6221;6222;6223;6224;6225;6226;6227;6228;6229;6230;6231;6232;6233;6234;6235;6236;6237;6238;6239;6240;6241;6242;6243;6244;6245;6246;6247;6248;6249;6250;6251;6252;6253;6254;6255;6256	4113;4114;4115;4116;4117;4118;4119;4120;4121;4122;4123;4124;4125;4126;4127;4128;4129;4130;4131;4132;4133;4134;4135;4136;4137;4138;4139;4140;4141;4142;4143;4144;4145;4146;4147;4148;4149;4150;4151;4152;4153;4154;4155;4156;4157;4158;4159;4160	4148
DAVIEQDIASLTQHDTETDAAIAALNQK	R	D	A	Q	K	D	6	0	1	4	0	3	2	0	1	3	2	1	0	0	0	1	3	0	0	1	0	28	0	2980.46	centroid=centroid=454Isotigs_contig_227;seqs=1;;seqs=1;	centroid=centroid=454Isotigs_contig_227;seqs=1;;seqs=1;	yes	yes	3,4	6.3636e-32	99.836	456130000	334	220	354	6257;6258;6259;6260;6261;6262;6263;6264	4161;4162;4163;4164;4165;4166;4167	4164
DAVLLVFANK	R	D	A	N	K	Q	2	0	1	1	0	0	0	0	0	0	2	1	0	1	0	0	0	0	0	2	0	10	0	1088.62	centroid=centroid=454Isotigs_contig_45664;seqs=1;;seqs=1;	centroid=centroid=454Isotigs_contig_45664;seqs=1;;seqs=1;	yes	yes	2	0.0018796	98.044	18182000	335	410	355	6265	4168	4168
DAYENELAQAR	R	D	A	A	R	K	3	1	1	1	0	1	2	0	0	0	1	0	0	0	0	0	0	0	1	0	0	11	0	1278.58	centroid=centroid=454Isotigs_contig_572;seqs=1;;seqs=1;	centroid=centroid=454Isotigs_contig_572;seqs=1;;seqs=1;	yes	yes	2	3.8686e-33	185.77	1127300000	336	474	356	6266;6267;6268;6269;6270;6271;6272;6273;6274;6275;6276;6277;6278;6279;6280;6281;6282;6283;6284;6285;6286;6287;6288;6289	4169;4170;4171;4172;4173;4174;4175;4176;4177;4178;4179;4180;4181;4182	4170
DAYTSLVQETNNYFK	R	D	A	F	K	Q	1	0	2	1	0	1	1	0	0	0	1	1	0	1	0	1	2	0	2	1	0	15	0	1791.83	centroid=centroid=454Isotigs_contig_34386;seqs=1;;seqs=1;	centroid=centroid=454Isotigs_contig_34386;seqs=1;;seqs=1;	yes	yes	2	0.00054924	101.3	12293000	337	329	357	6290;6291;6292;6293;6294	4183;4184	4184
DCAEAILEDSVK	R	D	C	V	K	T	2	0	0	2	1	0	2	0	0	1	1	1	0	0	0	1	0	0	0	1	0	12	0	1348.62	centroid=centroid=454Isotigs_contig_63304;seqs=1;;seqs=1;	centroid=centroid=454Isotigs_contig_63304;seqs=1;;seqs=1;	yes	yes	2	0.00013051	94.122	396290000	338	499	358	6295;6296;6297;6298;6299;6300;6301;6302;6303;6304;6305;6306;6307;6308;6309;6310	4185;4186;4187;4188;4189;4190;4191;4192;4193	4191
DCTDAVHDESVHAFCTK	R	D	C	T	K	N	2	0	0	3	2	0	1	0	2	0	0	1	0	1	0	1	2	0	0	2	0	17	0	1990.81	centroid=centroid=454Isotigs_contig_84589;seqs=1;;seqs=1;	centroid=centroid=454Isotigs_contig_84589;seqs=1;;seqs=1;	yes	yes	2,3,4	2.0727e-23	129.05	996980000	339	576	359	6311;6312;6313;6314;6315;6316;6317;6318;6319;6320;6321;6322;6323;6324;6325;6326;6327;6328;6329;6330;6331;6332;6333;6334;6335;6336;6337;6338;6339;6340;6341;6342;6343;6344;6345;6346;6347;6348;6349;6350;6351	4194;4195;4196;4197;4198;4199;4200;4201;4202;4203;4204;4205;4206;4207;4208;4209;4210;4211;4212;4213;4214;4215;4216	4214
DDACKPGLHSELAQPTR	K	D	D	T	R	S	2	1	0	2	1	1	1	1	1	0	2	1	0	0	2	1	1	0	0	0	0	17	1	1893.9	centroid=centroid=454Isotigs_contig_25522;seqs=1;;seqs=1;	centroid=centroid=454Isotigs_contig_25522;seqs=1;;seqs=1;	yes	yes	3	3.6015e-16	120.9	83598000	340	247	360	6352;6353;6354;6355;6356;6357;6358;6359;6360;6361;6362;6363;6364;6365	4217;4218;4219;4220;4221;4222;4223;4224;4225;4226	4218
DDDIQGTVSQLK	K	D	D	L	K	S	0	0	0	3	0	2	0	1	0	1	1	1	0	0	0	1	1	0	0	1	0	12	0	1317.64	centroid=centroid=454Isotigs_contig_227;seqs=1;;seqs=1;	centroid=centroid=454Isotigs_contig_227;seqs=1;;seqs=1;	yes	yes	2	7.9583e-08	114.72	660000000	342	220	362	6371;6372;6373;6374;6375;6376;6377;6378;6379;6380;6381;6382;6383;6384;6385	4231;4232;4233;4234;4235;4236;4237;4238;4239;4240;4241;4242;4243	4242
DDPSINNQQTVNK	R	D	D	N	K	M	0	0	3	2	0	2	0	0	0	1	0	1	0	0	1	1	1	0	0	1	0	13	0	1471.69	centroid=centroid=454Isotigs_contig_3069;seqs=1;;seqs=1;	centroid=centroid=454Isotigs_contig_3069;seqs=1;;seqs=1;	yes	yes	2	0.0011001	98.942	6575300	343	308	363	6386;6387;6388;6389;6390;6391;6392	4244;4245;4246;4247	4247
DDSLENQIDDVGR	K	D	D	G	R	T	0	1	1	4	0	1	1	1	0	1	1	0	0	0	0	1	0	0	0	1	0	13	0	1474.65	centroid=centroid=454Isotigs_contig_132;seqs=1;;seqs=1;	centroid=centroid=454Isotigs_contig_132;seqs=1;;seqs=1;	yes	yes	2	4.2253e-17	142.83	454510000	344	69	364	6393;6394;6395;6396;6397;6398;6399;6400;6401;6402;6403	4248;4249;4250;4251;4252;4253;4254;4255;4256;4257;4258	4249
DDTDVVVFR	R	D	D	F	R	D	0	1	0	3	0	0	0	0	0	0	0	0	0	1	0	0	1	0	0	3	0	9	0	1064.51	centroid=centroid=454Isotigs_contig_124132;seqs=1;;seqs=1;	centroid=centroid=454Isotigs_contig_124132;seqs=1;;seqs=1;	yes	yes	2	0.00074165	126.07	8290800	345	55	365	6404;6405	4259;4260	4260
DDYVTVTQVK	R	D	D	V	K	R	0	0	0	2	0	1	0	0	0	0	0	1	0	0	0	0	2	0	1	3	0	10	0	1166.58	centroid=centroid=454Isotigs_contig_92424;seqs=1;;seqs=1;	centroid=centroid=454Isotigs_contig_92424;seqs=1;;seqs=1;	yes	yes	2	0.0030493	88.948	72192000	346	590	366	6406;6407;6408;6409;6410;6411;6412;6413;6414	4261	4261
DEDSTAAFNTVSFALSGTFK	R	D	E	F	K	D	3	0	1	2	0	0	1	1	0	0	1	1	0	3	0	3	3	0	0	1	0	20	0	2106.97	centroid=centroid=454Isotigs_contig_75801;seqs=2;;seqs=1;	centroid=centroid=454Isotigs_contig_75801;seqs=2;;seqs=1;	yes	yes	2,3	8.6768e-13	110.6	38463000	347	547	367	6415;6416;6417;6418;6419;6420;6421;6422;6423;6424	4262;4263;4264;4265;4266;4267;4268;4269;4270	4267
DEIYDLQQALR	K	D	E	L	R	D	1	1	0	2	0	2	1	0	0	1	2	0	0	0	0	0	0	0	1	0	0	11	0	1362.68	centroid=centroid=454Isotigs_contig_11358;seqs=1;;seqs=1;	centroid=centroid=454Isotigs_contig_11358;seqs=1;;seqs=1;	yes	yes	2	4.6598e-06	111.27	103790000	348	31	368	6425;6426;6427;6428;6429;6430;6431;6432;6433;6434;6435;6436;6437;6438;6439	4271;4272;4273;4274	4273
DEWELFDLENDPQELK	R	D	E	L	K	N	0	0	1	3	0	1	4	0	0	0	3	1	0	1	1	0	0	1	0	0	0	16	0	2018.91	centroid=centroid=454Isotigs_contig_32583;seqs=1;;seqs=1;	centroid=centroid=454Isotigs_contig_32583;seqs=1;;seqs=1;	yes	yes	2	0.0029138	61.265	1470500	349	322	369	6440	4275	4275
DFADTQNAVTYIIQR	K	D	F	Q	R	S	2	1	1	2	0	2	0	0	0	2	0	0	0	1	0	0	2	0	1	1	0	15	0	1753.86	centroid=centroid=454Isotigs_contig_7877;seqs=1;;seqs=1;	centroid=centroid=454Isotigs_contig_7877;seqs=1;;seqs=1;	yes	yes	2	0.00038833	102.65	46841000	350	562	370	6441;6442;6443;6444;6445;6446;6447;6448;6449	4276;4277;4278;4279;4280;4281	4280
DFELTQVMIQNQQR	K	D	F	Q	R	E	0	1	1	1	0	4	1	0	0	1	1	0	1	1	0	0	1	0	0	1	0	14	0	1748.85	centroid=centroid=454Isotigs_contig_873;seqs=1;;seqs=1;	centroid=centroid=454Isotigs_contig_873;seqs=1;;seqs=1;	yes	yes	2	5.6326e-16	110.38	52011000	351	580	371	6450;6451;6452;6453;6454;6455;6456;6457;6458;6459;6460;6461	4282;4283;4284;4285;4286;4287;4288	4288	447
DFFQVNYLGNNR	K	D	F	N	R	A	0	1	3	1	0	1	0	1	0	0	1	0	0	2	0	0	0	0	1	1	0	12	0	1485.7	centroid=centroid=454Isotigs_contig_75801;seqs=2;;seqs=1;	centroid=centroid=454Isotigs_contig_75801;seqs=2;;seqs=1;	yes	yes	2	2.7218e-11	135.99	217720000	352	547	372	6462;6463;6464;6465;6466;6467;6468;6469;6470;6471;6472;6473;6474;6475;6476;6477;6478;6479;6480	4289;4290;4291;4292;4293;4294;4295;4296;4297;4298;4299;4300;4301	4299
DFNPFDLTK	K	D	F	T	K	V	0	0	1	2	0	0	0	0	0	0	1	1	0	2	1	0	1	0	0	0	0	9	0	1095.52	centroid=centroid=454Isotigs_contig_29324;seqs=1;;seqs=1;	centroid=centroid=454Isotigs_contig_29324;seqs=1;;seqs=1;	yes	yes	2	0.0053111	97.277	20905000	353	296	373	6481;6482;6483;6484;6485;6486	4302;4303	4302
DFPELTMDVEGK	R	D	F	G	K	Q	0	0	0	2	0	0	2	1	0	0	1	1	1	1	1	0	1	0	0	1	0	12	0	1379.63	centroid=centroid=454Isotigs_contig_3883;seqs=1;;seqs=1;	centroid=centroid=454Isotigs_contig_3883;seqs=1;;seqs=1;	yes	yes	2	0.00023685	81.565	212450000	354	366	374	6487;6488;6489;6490;6491;6492;6493;6494;6495;6496;6497	4304;4305;4306;4307;4308;4309;4310;4311;4312	4307	259
DFVSIEEDSIR	K	D	F	I	R	V	0	1	0	2	0	0	2	0	0	2	0	0	0	1	0	2	0	0	0	1	0	11	0	1308.62	centroid=centroid=454Isotigs_contig_146226;seqs=1;;seqs=1;	centroid=centroid=454Isotigs_contig_146226;seqs=1;;seqs=1;	yes	yes	2	0.0022299	83.182	13017000	355	102	375	6498;6499;6500;6501;6502;6503	4313;4314	4313
DGHNGLLPPVMSGK	R	D	G	G	K	V	0	0	1	1	0	0	0	3	1	0	2	1	1	0	2	1	0	0	0	1	0	14	0	1420.71	centroid=centroid=454Isotigs_contig_194050;seqs=1;;seqs=1;	centroid=centroid=454Isotigs_contig_194050;seqs=1;;seqs=1;	yes	yes	2	0.0013946	62.813	6658300	356	183	376	6504;6505;6506	4315	4315	133
DGLAEELDGAGDVFESFFDELR	R	D	G	L	R	D	2	1	0	4	0	0	4	3	0	0	3	0	0	3	0	1	0	0	0	1	0	22	0	2430.09	centroid=centroid=454Isotigs_contig_5087;seqs=1;;seqs=1;	centroid=centroid=454Isotigs_contig_5087;seqs=1;;seqs=1;	yes	yes	2,3	4.0568e-18	107.78	34167000	357	438	377	6507;6508;6509;6510;6511;6512;6513	4316;4317;4318;4319;4320;4321;4322;4323	4323
DGLNAYPGR	R	D	G	G	R	V	1	1	1	1	0	0	0	2	0	0	1	0	0	0	1	0	0	0	1	0	0	9	0	961.462	centroid=centroid=454Isotigs_contig_84589;seqs=1;;seqs=1;	centroid=centroid=454Isotigs_contig_84589;seqs=1;;seqs=1;	yes	yes	2	0.00069915	129.42	250000000	358	576	378	6514;6515;6516;6517;6518;6519;6520;6521;6522;6523;6524;6525;6526;6527;6528;6529;6530;6531;6532;6533;6534;6535;6536;6537;6538;6539	4324;4325;4326;4327;4328;4329;4330;4331	4327
DGMQLQHVQEEVK	K	D	G	V	K	K	0	0	0	1	0	3	2	1	1	0	1	1	1	0	0	0	0	0	0	2	0	13	0	1539.74	centroid=centroid=454Isotigs_contig_572;seqs=1;;seqs=1;	centroid=centroid=454Isotigs_contig_572;seqs=1;;seqs=1;	yes	yes	2,3	8.8735e-30	170.11	295140000	359	474	379	6540;6541;6542;6543;6544;6545;6546;6547;6548;6549;6550;6551;6552;6553;6554;6555;6556;6557;6558;6559;6560;6561;6562;6563;6564;6565;6566;6567;6568;6569;6570;6571;6572;6573	4332;4333;4334;4335;4336;4337;4338;4339;4340;4341;4342;4343;4344;4345;4346;4347;4348;4349;4350;4351;4352;4353;4354;4355;4356;4357	4357	324
DGMQLQHVQEEVKK	K	D	G	K	K	L	0	0	0	1	0	3	2	1	1	0	1	2	1	0	0	0	0	0	0	2	0	14	1	1667.83	centroid=centroid=454Isotigs_contig_572;seqs=1;;seqs=1;	centroid=centroid=454Isotigs_contig_572;seqs=1;;seqs=1;	yes	yes	2,3,4	1.2126e-18	126.07	425220000	360	474	380	6574;6575;6576;6577;6578;6579;6580;6581;6582;6583;6584;6585;6586;6587;6588;6589;6590;6591;6592;6593;6594;6595;6596;6597;6598;6599;6600;6601;6602;6603;6604;6605;6606;6607;6608;6609;6610;6611;6612;6613;6614;6615;6616;6617;6618;6619;6620;6621;6622;6623;6624;6625	4358;4359;4360;4361;4362;4363;4364;4365;4366;4367;4368;4369;4370;4371;4372;4373;4374;4375;4376;4377;4378;4379;4380;4381;4382	4382	324
DGNGFISAAELR	K	D	G	L	R	H	2	1	1	1	0	0	1	2	0	1	1	0	0	1	0	1	0	0	0	0	0	12	0	1248.61	centroid=centroid=454Isotigs_contig_28902;seqs=1;;seqs=3;	centroid=centroid=454Isotigs_contig_28902;seqs=1;;seqs=3;	yes	yes	2	1.1846e-05	109.15	2427300	361	290	381	6626;6627	4383	4383
DGPNAYPGQVLTGFYLVCQK	R	D	G	Q	K	Q	1	0	1	1	1	2	0	3	0	0	2	1	0	1	2	0	1	0	2	2	0	20	0	2226.08	centroid=centroid=454Isotigs_contig_63304;seqs=1;;seqs=1;	centroid=centroid=454Isotigs_contig_63304;seqs=1;;seqs=1;	yes	yes	2,3	1.9646e-10	90.718	258860000	362	499	382	6628;6629;6630;6631;6632;6633;6634;6635;6636;6637;6638;6639;6640;6641;6642;6643;6644;6645;6646;6647;6648;6649;6650;6651;6652;6653;6654;6655;6656;6657;6658	4384;4385;4386;4387;4388;4389;4390;4391;4392;4393;4394;4395;4396;4397;4398;4399;4400;4401;4402;4403;4404	4396
DGSFNEFGK	K	D	G	G	K	V	0	0	1	1	0	0	1	2	0	0	0	1	0	2	0	1	0	0	0	0	0	9	0	999.43	centroid=centroid=454Isotigs_contig_6275;seqs=1;;seqs=1;	centroid=centroid=454Isotigs_contig_6275;seqs=1;;seqs=1;	yes	yes	2	0.00054754	143.03	89933000	363	497	383	6659;6660;6661;6662;6663;6664;6665;6666;6667;6668;6669;6670	4405;4406;4407;4408;4409	4406
DGTGVVEFLR	K	D	G	L	R	K	0	1	0	1	0	0	1	2	0	0	1	0	0	1	0	0	1	0	0	2	0	10	0	1091.56	centroid=centroid=454Isotigs_contig_591;seqs=1;;seqs=1;;centroid=centroid=454Isotigs_contig_31193;seqs=1;;seqs=1;	centroid=centroid=454Isotigs_contig_591;seqs=1;;seqs=1;	yes	no	2	0.0026193	91.549	23091000	364	314	384	6671;6672;6673;6674;6675;6676;6677;6678	4410;4411	4411
DGTILFTDSSAK	K	D	G	A	K	W	1	0	0	2	0	0	0	1	0	1	1	1	0	1	0	2	2	0	0	0	0	12	0	1253.61	centroid=centroid=454Isotigs_contig_2858;seqs=1;;seqs=1;	centroid=centroid=454Isotigs_contig_2858;seqs=1;;seqs=1;	yes	yes	2	7.4077e-07	111.94	499740000	365	287	385	6679;6680;6681;6682;6683;6684;6685;6686;6687;6688;6689;6690;6691;6692;6693;6694;6695;6696;6697;6698;6699;6700;6701;6702;6703	4412;4413;4414;4415;4416;4417;4418;4419;4420;4421;4422;4423;4424	4413
DGTVVLSDSSSR	K	D	G	S	R	F	0	1	0	2	0	0	0	1	0	0	1	0	0	0	0	4	1	0	0	2	0	12	0	1221.58	centroid=centroid=454Isotigs_contig_8812;seqs=1;;seqs=1;	centroid=centroid=454Isotigs_contig_8812;seqs=1;;seqs=1;	yes	yes	2	0.0001502	98.105	133920000	366	582	386	6704;6705;6706;6707;6708;6709;6710;6711;6712;6713;6714;6715;6716;6717	4425;4426;4427;4428;4429;4430;4431;4432;4433	4429
DGVLTIEAPLALADANR	R	D	G	N	R	L	4	1	1	2	0	0	1	1	0	1	3	0	0	0	1	0	1	0	0	1	0	17	0	1737.93	centroid=centroid=454Isotigs_contig_327692;seqs=1;;seqs=1;	centroid=centroid=454Isotigs_contig_327692;seqs=1;;seqs=1;	yes	yes	2	2.732e-32	136.34	53245000	367	324	387	6718;6719;6720;6721;6722;6723;6724;6725;6726;6727;6728	4434;4435;4436;4437;4438;4439;4440	4440
DHEHVMEINSLK	K	D	H	L	K	E	0	0	1	1	0	0	2	0	2	1	1	1	1	0	0	1	0	0	0	1	0	12	0	1450.69	centroid=centroid=454Isotigs_contig_140914;seqs=1;;seqs=1;	centroid=centroid=454Isotigs_contig_140914;seqs=1;;seqs=1;	yes	yes	3	6.5413e-12	123.95	73907000	368	92	388	6729;6730;6731;6732;6733;6734;6735;6736;6737;6738;6739;6740	4441;4442;4443;4444;4445;4446;4447;4448;4449	4441	74
DHEHVMEINSLKEEMNK	K	D	H	N	K	L	0	0	2	1	0	0	4	0	2	1	1	2	2	0	0	1	0	0	0	1	0	17	1	2081.95	centroid=centroid=454Isotigs_contig_140914;seqs=1;;seqs=1;	centroid=centroid=454Isotigs_contig_140914;seqs=1;;seqs=1;	yes	yes	3,4	7.7115e-12	113.01	191790000	369	92	389	6741;6742;6743;6744;6745;6746;6747;6748;6749;6750;6751;6752;6753;6754;6755;6756;6757;6758;6759;6760;6761;6762;6763;6764;6765;6766;6767;6768;6769;6770;6771;6772;6773;6774;6775;6776	4450;4451;4452;4453;4454;4455;4456;4457;4458;4459;4460;4461;4462;4463;4464;4465;4466;4467;4468;4469;4470;4471	4466	74;75
DHLFIDVHDAVAVAK	R	D	H	A	K	S	3	0	0	3	0	0	0	0	2	1	1	1	0	1	0	0	0	0	0	3	0	15	0	1648.86	centroid=centroid=454Isotigs_contig_42852;seqs=1;;seqs=1;	centroid=centroid=454Isotigs_contig_42852;seqs=1;;seqs=1;	yes	yes	3	0.00038984	102.64	2946800	370	394	390	6777;6778;6779	4472	4472
DIAPEGQTLAESNK	R	D	I	N	K	N	2	0	1	1	0	1	2	1	0	1	1	1	0	0	1	1	1	0	0	0	0	14	0	1471.72	centroid=centroid=454Isotigs_contig_43333;seqs=1;;seqs=1;	centroid=centroid=454Isotigs_contig_43333;seqs=1;;seqs=1;	yes	yes	2	0.0073877	62.357	16511000	371	395	391	6780;6781;6782;6783;6784	4473	4473
DIDECSDQVGTCSQK	R	D	I	Q	K	C	0	0	0	3	2	2	1	1	0	1	0	1	0	0	0	2	1	0	0	1	0	15	0	1740.69	centroid=centroid=454Isotigs_contig_7335;seqs=1;;seqs=1;	centroid=centroid=454Isotigs_contig_7335;seqs=1;;seqs=1;	yes	yes	2	0.0031561	58.079	5166000	372	538	392	6785;6786	4474	4474
DIDLEGWR	K	D	I	W	R	V	0	1	0	2	0	0	1	1	0	1	1	0	0	0	0	0	0	1	0	0	0	8	0	1002.48	centroid=centroid=454Isotigs_contig_17464;seqs=1;;seqs=1;	centroid=centroid=454Isotigs_contig_17464;seqs=1;;seqs=1;	yes	yes	2	0.0078092	120.46	21608000	373	157	393	6787;6788;6789;6790;6791	4475	4475
DIDYDFDDAR	R	D	I	A	R	T	1	1	0	5	0	0	0	0	0	1	0	0	0	1	0	0	0	0	1	0	0	10	0	1243.5	centroid=centroid=454Isotigs_contig_7809;seqs=2;;seqs=1;	centroid=centroid=454Isotigs_contig_7809;seqs=2;;seqs=1;	yes	yes	2	1.6903e-05	99.568	390320000	374	558	394	6792;6793;6794;6795;6796;6797;6798	4476;4477;4478	4476
DIEIENGLNALLR	K	D	I	L	R	V	1	1	2	1	0	0	2	1	0	2	3	0	0	0	0	0	0	0	0	0	0	13	0	1468.79	centroid=centroid=454Isotigs_contig_691;seqs=1;;seqs=1;	centroid=centroid=454Isotigs_contig_691;seqs=1;;seqs=1;	yes	yes	2,3	1.0044e-56	188.29	807210000	375	524	395	6799;6800;6801;6802;6803;6804;6805;6806;6807;6808;6809;6810;6811;6812;6813;6814;6815;6816;6817;6818;6819;6820;6821;6822;6823	4479;4480;4481;4482;4483;4484;4485;4486;4487;4488;4489;4490;4491;4492;4493;4494;4495;4496;4497;4498;4499;4500;4501;4502;4503;4504;4505;4506;4507	4502
DIFADVNHVSK	K	D	I	S	K	S	1	0	1	2	0	0	0	0	1	1	0	1	0	1	0	1	0	0	0	2	0	11	0	1243.62	centroid=centroid=454Isotigs_contig_6813;seqs=1;;seqs=1;	centroid=centroid=454Isotigs_contig_6813;seqs=1;;seqs=1;	yes	yes	2	4.0396e-08	124.39	352810000	378	519	398	6864;6865;6866;6867;6868;6869;6870;6871;6872;6873;6874;6875;6876;6877;6878;6879;6880;6881;6882;6883;6884;6885;6886;6887;6888	4550;4551;4552;4553;4554;4555;4556;4557	4550
DIGDTGDSDLGMMMMASVLGGNSQPSHQDSVQLDR	R	D	I	D	R	S	1	1	1	6	0	3	0	5	1	1	3	0	4	0	1	5	1	0	0	2	0	35	0	3663.59	centroid=centroid=454Isotigs_contig_5087;seqs=1;;seqs=1;	centroid=centroid=454Isotigs_contig_5087;seqs=1;;seqs=1;	yes	yes	3,4	9.0592e-55	97.387	132060000	379	438	399	6889;6890;6891;6892;6893;6894;6895;6896	4558;4559;4560;4561	4559	300;301;302;303
DINDEILDQNNR	K	D	I	N	R	L	0	1	3	3	0	1	1	0	0	2	1	0	0	0	0	0	0	0	0	0	0	12	0	1457.67	centroid=centroid=454Isotigs_contig_1611;seqs=2;;seqs=1;	centroid=centroid=454Isotigs_contig_1611;seqs=2;;seqs=1;	yes	yes	2	1.2428e-29	179.35	820510000	380	138	400	6897;6898;6899;6900;6901;6902;6903;6904;6905;6906;6907;6908;6909;6910;6911;6912;6913;6914;6915;6916	4562;4563;4564;4565;4566;4567;4568;4569;4570;4571;4572;4573;4574;4575;4576	4562
DIQEPFPSDR	K	D	I	D	R	H	0	1	0	2	0	1	1	0	0	1	0	0	0	1	2	1	0	0	0	0	0	10	0	1202.56	centroid=centroid=454Isotigs_contig_44723;seqs=1;;seqs=1;	centroid=centroid=454Isotigs_contig_44723;seqs=1;;seqs=1;	yes	yes	2	0.0048631	82.417	5893100	381	406	401	6917;6918	4577	4577
DIQQEYDMK	R	D	I	M	K	V	0	0	0	2	0	2	1	0	0	1	0	1	1	0	0	0	0	0	1	0	0	9	0	1168.51	centroid=centroid=454Isotigs_contig_140914;seqs=1;;seqs=1;	centroid=centroid=454Isotigs_contig_140914;seqs=1;;seqs=1;	yes	yes	2	0.00029019	109.66	196990000	382	92	402	6919;6920;6921;6922;6923;6924;6925;6926;6927;6928;6929;6930;6931;6932;6933;6934	4578;4579;4580;4581;4582;4583;4584;4585;4586	4579	76
DIQQEYDNK	R	D	I	N	K	V	0	0	1	2	0	2	1	0	0	1	0	1	0	0	0	0	0	0	1	0	0	9	0	1151.51	centroid=centroid=454Isotigs_contig_87417;seqs=1;;seqs=1;	centroid=centroid=454Isotigs_contig_87417;seqs=1;;seqs=1;	yes	yes	2	0.0017905	104.39	8656900	383	581	403	6935;6936;6937;6938;6939;6940	4587;4588	4587
DIQQEYDNKVDSIR	R	D	I	I	R	G	0	1	1	3	0	2	1	0	0	2	0	1	0	0	0	1	0	0	1	1	0	14	1	1721.82	centroid=centroid=454Isotigs_contig_87417;seqs=1;;seqs=1;	centroid=centroid=454Isotigs_contig_87417;seqs=1;;seqs=1;	yes	yes	2,3	9.5717e-46	179.56	1402400000	384	581	404	6941;6942;6943;6944;6945;6946;6947;6948;6949;6950;6951;6952;6953;6954;6955;6956;6957;6958;6959;6960;6961;6962;6963;6964;6965;6966;6967;6968;6969;6970;6971;6972;6973;6974;6975;6976;6977;6978	4589;4590;4591;4592;4593;4594;4595;4596;4597;4598;4599;4600;4601;4602;4603;4604;4605;4606;4607;4608;4609;4610	4602
DIQSDLLFK	R	D	I	F	K	R	0	0	0	2	0	1	0	0	0	1	2	1	0	1	0	1	0	0	0	0	0	9	0	1077.57	centroid=centroid=454Isotigs_contig_2283;seqs=2;;seqs=1;	centroid=centroid=454Isotigs_contig_2283;seqs=2;;seqs=1;	yes	yes	2	0.0013487	113.62	95092000	385	221	405	6979;6980;6981;6982;6983;6984;6985;6986;6987;6988;6989;6990;6991;6992;6993	4611;4612;4613;4614;4615;4616;4617;4618	4612
DITYFIQQLLR	R	D	I	L	R	E	0	1	0	1	0	2	0	0	0	2	2	0	0	1	0	0	1	0	1	0	0	11	0	1408.77	centroid=centroid=454Isotigs_contig_6695;seqs=1;;seqs=1;	centroid=centroid=454Isotigs_contig_6695;seqs=1;;seqs=1;	yes	yes	2	1.6194e-07	112.13	3616300	386	514	406	6994	4619	4619
DIYYYTYNSLIPVPGIGVAR	R	D	I	A	R	F	1	1	1	1	0	0	0	2	0	3	1	0	0	0	2	1	1	0	4	2	0	20	0	2273.17	centroid=centroid=454Isotigs_contig_1021;seqs=1;;seqs=1;	centroid=centroid=454Isotigs_contig_1021;seqs=1;;seqs=1;	yes	yes	2	3.7304e-10	97.502	6403700	387	6	407	6995;6996	4620;4621	4621
DKLDDVTVLPVFVSR	K	D	K	S	R	E	0	1	0	3	0	0	0	0	0	0	2	1	0	1	1	1	1	0	0	4	0	15	1	1701.93	centroid=centroid=454Isotigs_contig_92424;seqs=1;;seqs=1;	centroid=centroid=454Isotigs_contig_92424;seqs=1;;seqs=1;	yes	yes	2,3	8.9797e-28	154.69	83526000	389	590	409	6998;6999;7000;7001;7002;7003;7004;7005;7006;7007;7008;7009;7010;7011;7012;7013;7014;7015;7016	4623;4624;4625;4626;4627;4628;4629;4630;4631;4632;4633;4634;4635	4623
DKPGQFIGLVDDNSPASTAGLR	R	D	K	L	R	V	2	1	1	3	0	1	0	3	0	1	2	1	0	1	2	2	1	0	0	1	0	22	1	2257.13	centroid=centroid=454Isotigs_contig_45900;seqs=1;;seqs=1;	centroid=centroid=454Isotigs_contig_45900;seqs=1;;seqs=1;	yes	yes	3	4.5262e-08	67.827	28759000	390	415	410	7017;7018;7019;7020;7021	4636	4636
DKPVSAEELATYYTVR	K	D	K	V	R	G	2	1	0	1	0	0	2	0	0	0	1	1	0	0	1	1	2	0	2	2	0	16	1	1840.92	centroid=centroid=454Isotigs_contig_92424;seqs=1;;seqs=1;	centroid=centroid=454Isotigs_contig_92424;seqs=1;;seqs=1;	yes	yes	3	0.0032301	54.768	28323000	391	590	411	7022;7023;7024;7025;7026;7027	4637	4637
DLDAILNVITSAK	R	D	L	A	K	K	2	0	1	2	0	0	0	0	0	2	2	1	0	0	0	1	1	0	0	1	0	13	0	1371.76	centroid=centroid=454Isotigs_contig_149478;seqs=2;;seqs=1;	centroid=centroid=454Isotigs_contig_149478;seqs=2;;seqs=1;	yes	yes	2	0.0016905	77.776	8961400	392	110	412	7028;7029;7030;7031;7032;7033;7034	4638;4639;4640	4639
DLEAELEAENR	R	D	L	N	R	H	2	1	1	1	0	0	4	0	0	0	2	0	0	0	0	0	0	0	0	0	0	11	0	1287.59	centroid=centroid=454Isotigs_contig_1757;seqs=1;;seqs=2;	centroid=centroid=454Isotigs_contig_1757;seqs=1;;seqs=2;	yes	yes	2	2.9741e-05	106.67	24528000	393	158	413	7035;7036;7037;7038	4641	4641
DLEDAVYMGASVR	R	D	L	V	R	L	2	1	0	2	0	0	1	1	0	0	1	0	1	0	0	1	0	0	1	2	0	13	0	1424.66	centroid=centroid=454Isotigs_contig_18268;seqs=1;;seqs=1;	centroid=centroid=454Isotigs_contig_18268;seqs=1;;seqs=1;	yes	yes	2	8.354e-05	89.507	41505000	394	169	414	7039;7040;7041;7042;7043;7044;7045	4642;4643;4644;4645;4646;4647	4647	122
DLEEDHAGIPIK	K	D	L	I	K	V	1	0	0	2	0	0	2	1	1	2	1	1	0	0	1	0	0	0	0	0	0	12	0	1335.67	centroid=centroid=454Isotigs_contig_23;seqs=1;;seqs=1;	centroid=centroid=454Isotigs_contig_23;seqs=1;;seqs=1;	yes	yes	2	3.6364e-11	127.56	34123000	395	223	415	7046;7047;7048;7049;7050;7051	4648;4649;4650;4651	4650
DLEEQLEEEEQTR	K	D	L	T	R	Q	0	1	0	1	0	2	6	0	0	0	2	0	0	0	0	0	1	0	0	0	0	13	0	1646.73	centroid=centroid=454Isotigs_contig_7158;seqs=1;;seqs=1;	centroid=centroid=454Isotigs_contig_7158;seqs=1;;seqs=1;	yes	yes	2	5.9932e-17	137.84	21860000	396	533	416	7052;7053;7054;7055;7056;7057	4652;4653;4654;4655	4653
DLEESALQHEAQISSLR	R	D	L	L	R	K	2	1	0	1	0	2	3	0	1	1	3	0	0	0	0	3	0	0	0	0	0	17	0	1924.95	centroid=centroid=454Isotigs_contig_158;seqs=1;;seqs=1;	centroid=centroid=454Isotigs_contig_158;seqs=1;;seqs=1;	yes	yes	2,3	1.3519e-42	139.88	57792000	397	130	417	7058;7059;7060;7061;7062;7063;7064;7065;7066;7067;7068;7069;7070	4656;4657;4658;4659;4660;4661;4662;4663	4662
DLFGPGVISDLTR	R	D	L	T	R	M	0	1	0	2	0	0	0	2	0	1	2	0	0	1	1	1	1	0	0	1	0	13	0	1388.73	centroid=centroid=454Isotigs_contig_27819;seqs=1;;seqs=1;	centroid=centroid=454Isotigs_contig_27819;seqs=1;;seqs=1;	yes	yes	2	0.0013056	79.875	13112000	400	278	420	7085;7086;7087;7088;7089;7090	4667	4667
DLINNLGNAR	R	D	L	A	R	S	1	1	3	1	0	0	0	1	0	1	2	0	0	0	0	0	0	0	0	0	0	10	0	1098.58	centroid=centroid=454Isotigs_contig_7335;seqs=1;;seqs=1;	centroid=centroid=454Isotigs_contig_7335;seqs=1;;seqs=1;	yes	yes	2	0.00024761	107.55	167090000	401	538	421	7091;7092;7093;7094;7095;7096;7097;7098;7099;7100;7101;7102	4668;4669;4670;4671;4672;4673	4668
DLLDDEDNIIASELDIIVAK	K	D	L	A	K	K	2	0	1	5	0	0	2	0	0	4	3	1	0	0	0	1	0	0	0	1	0	20	0	2213.13	centroid=centroid=454Isotigs_contig_5270;seqs=1;;seqs=1;	centroid=centroid=454Isotigs_contig_5270;seqs=1;;seqs=1;	yes	yes	2,3	7.2018e-29	127.32	513560000	402	450	422	7103;7104;7105;7106;7107;7108;7109;7110;7111;7112;7113;7114;7115;7116;7117;7118;7119;7120;7121;7122;7123;7124;7125;7126;7127;7128;7129;7130;7131;7132;7133;7134	4674;4675;4676;4677;4678;4679;4680;4681;4682;4683;4684;4685;4686;4687;4688;4689;4690;4691;4692;4693;4694;4695;4696;4697;4698;4699;4700;4701;4702;4703;4704;4705;4706;4707	4681
DLLDQLELLKPEPIQIK	K	D	L	I	K	G	0	0	0	2	0	2	2	0	0	2	5	2	0	0	2	0	0	0	0	0	0	17	1	2004.15	centroid=centroid=454Isotigs_contig_572;seqs=1;;seqs=1;	centroid=centroid=454Isotigs_contig_572;seqs=1;;seqs=1;	yes	yes	2,3	5.61e-79	183.31	473470000	403	474	423	7135;7136;7137;7138;7139;7140;7141;7142;7143;7144;7145;7146;7147;7148;7149;7150;7151;7152;7153;7154;7155;7156;7157;7158;7159;7160;7161;7162;7163;7164;7165;7166;7167;7168;7169;7170	4708;4709;4710;4711;4712;4713;4714;4715;4716;4717;4718;4719;4720;4721;4722;4723;4724;4725;4726;4727;4728;4729;4730;4731;4732;4733;4734;4735;4736;4737;4738	4733
DLNENVNAFQR	K	D	L	Q	R	T	1	1	3	1	0	1	1	0	0	0	1	0	0	1	0	0	0	0	0	1	0	11	0	1318.63	centroid=centroid=454Isotigs_contig_26574;seqs=1;;seqs=1;;centroid=centroid=454Isotigs_contig_40341;seqs=1;;seqs=1;	centroid=centroid=454Isotigs_contig_26574;seqs=1;;seqs=1;	yes	no	2	2.2283e-08	141.08	102630000	404	263	424	7171;7172;7173;7174;7175;7176;7177;7178;7179;7180;7181;7182	4739;4740;4741;4742;4743;4744;4745	4741
DLNIIIGQGR	K	D	L	G	R	E	0	1	1	1	0	1	0	2	0	3	1	0	0	0	0	0	0	0	0	0	0	10	0	1097.62	centroid=centroid=454Isotigs_contig_20308;seqs=1;;seqs=1;	centroid=centroid=454Isotigs_contig_20308;seqs=1;;seqs=1;	yes	yes	2	1.8169e-06	123.86	405050000	405	192	425	7183;7184;7185;7186;7187;7188;7189;7190;7191;7192;7193;7194;7195;7196;7197;7198;7199;7200;7201;7202;7203;7204;7205;7206	4746;4747;4748;4749;4750;4751;4752;4753;4754;4755;4756;4757	4756
DLSSLDEYITEVK	R	D	L	V	K	S	0	0	0	2	0	0	2	0	0	1	2	1	0	0	0	2	1	0	1	1	0	13	0	1510.74	centroid=centroid=454Isotigs_contig_36446;seqs=1;;seqs=1;	centroid=centroid=454Isotigs_contig_36446;seqs=1;;seqs=1;	yes	yes	2	9.9307e-05	108.32	27520000	409	348	429	7225;7226;7227;7228;7229;7230;7231	4765;4766;4767;4768;4769	4767
DLTEVDLR	R	D	L	L	R	G	0	1	0	2	0	0	1	0	0	0	2	0	0	0	0	0	1	0	0	1	0	8	0	959.492	centroid=centroid=454Isotigs_contig_269;seqs=1;;seqs=1;	centroid=centroid=454Isotigs_contig_269;seqs=1;;seqs=1;	yes	yes	2	0.0085958	125.31	3722300000	411	268	431	7237;7238;7239;7240;7241;7242;7243;7244;7245;7246;7247;7248;7249;7250;7251;7252;7253	4771;4772	4771
DLVLSEVAHK	R	D	L	H	K	A	1	0	0	1	0	0	1	0	1	0	2	1	0	0	0	1	0	0	0	2	0	10	0	1109.61	centroid=centroid=454Isotigs_contig_27819;seqs=1;;seqs=1;;centroid=centroid=454Isotigs_contig_20535;seqs=1;;seqs=1;	centroid=centroid=454Isotigs_contig_27819;seqs=1;;seqs=1;	yes	no	2	0.0022614	94.692	31448000	412	278	432	7254;7255;7256;7257;7258	4773	4773
DLYANIVLSGGSTMFPGIADR	K	D	L	D	R	M	2	1	1	2	0	0	0	3	0	2	2	0	1	1	1	2	1	0	1	1	0	21	0	2196.09	centroid=centroid=454Isotigs_contig_943;seqs=1;;seqs=1;	centroid=centroid=454Isotigs_contig_943;seqs=1;;seqs=1;	yes	yes	2,3	6.5093e-16	96.848	17606000	413	594	433	7259;7260;7261;7262	4774;4775;4776;4777;4778	4778	471
DMGLNVSMMADSTSR	R	D	M	S	R	W	1	1	1	2	0	0	0	1	0	0	1	0	3	0	0	3	1	0	0	1	0	15	0	1613.68	centroid=centroid=454Isotigs_contig_3883;seqs=1;;seqs=1;	centroid=centroid=454Isotigs_contig_3883;seqs=1;;seqs=1;	yes	yes	2	6.7988e-05	94.454	31824000	415	366	436	7288;7289;7290;7291;7292;7293;7294;7295;7296	4795;4796;4797;4798;4799;4800	4800	260;261;262
DMSAPDLLNDPR	R	D	M	P	R	V	1	1	1	3	0	0	0	0	0	0	2	0	1	0	2	1	0	0	0	0	0	12	0	1342.62	centroid=centroid=454Isotigs_contig_7807;seqs=1;;seqs=1;	centroid=centroid=454Isotigs_contig_7807;seqs=1;;seqs=1;	yes	yes	2	6.2233e-05	88.021	450450000	417	557	438	7343;7344;7345;7346;7347;7348;7349;7350;7351;7352;7353;7354;7355;7356;7357;7358;7359;7360;7361;7362;7363;7364;7365	4841;4842;4843;4844;4845;4846;4847;4848;4849;4850;4851;4852;4853;4854;4855;4856;4857;4858;4859;4860	4841	421
DNDFIITR	R	D	N	T	R	A	0	1	1	2	0	0	0	0	0	2	0	0	0	1	0	0	1	0	0	0	0	8	0	992.493	centroid=centroid=454Isotigs_contig_32713;seqs=1;;seqs=1;	centroid=centroid=454Isotigs_contig_32713;seqs=1;;seqs=1;	yes	yes	2	0.00029833	146.23	182050000	419	323	440	7382;7383;7384;7385;7386;7387;7388;7389;7390;7391;7392;7393;7394;7395;7396;7397;7398;7399;7400;7401	4868;4869;4870;4871;4872;4873;4874	4871
DNDFSQLITGLK	K	D	N	L	K	Y	0	0	1	2	0	1	0	1	0	1	2	1	0	1	0	1	1	0	0	0	0	12	0	1349.68	centroid=centroid=454Isotigs_contig_227;seqs=1;;seqs=1;	centroid=centroid=454Isotigs_contig_227;seqs=1;;seqs=1;	yes	yes	2,3	2.3623e-62	200.93	2743700000	420	220	441	7402;7403;7404;7405;7406;7407;7408;7409;7410;7411;7412;7413;7414;7415;7416;7417;7418;7419;7420;7421;7422;7423;7424;7425;7426;7427;7428;7429;7430;7431;7432;7433	4875;4876;4877;4878;4879;4880;4881;4882;4883;4884;4885;4886;4887;4888;4889;4890;4891;4892;4893;4894;4895;4896;4897;4898;4899	4885
DNDLEAQVENLSK	K	D	N	S	K	E	1	0	2	2	0	1	2	0	0	0	2	1	0	0	0	1	0	0	0	1	0	13	0	1473.69	centroid=centroid=454Isotigs_contig_691;seqs=1;;seqs=1;	centroid=centroid=454Isotigs_contig_691;seqs=1;;seqs=1;	yes	yes	2,3	3.8601e-17	144.09	2588500000	421	524	442	7434;7435;7436;7437;7438;7439;7440;7441;7442;7443;7444;7445;7446;7447;7448;7449;7450;7451;7452;7453;7454;7455;7456	4900;4901;4902;4903;4904;4905;4906;4907;4908;4909;4910;4911;4912;4913;4914;4915;4916;4917;4918;4919;4920;4921;4922;4923;4924	4923
DNEMQTASSIR	R	D	N	I	R	L	1	1	1	1	0	1	1	0	0	1	0	0	1	0	0	2	1	0	0	0	0	11	0	1250.56	centroid=centroid=454Isotigs_contig_112077;seqs=1;;seqs=1;	centroid=centroid=454Isotigs_contig_112077;seqs=1;;seqs=1;	yes	yes	2	2.6916e-08	113.22	16144000	422	28	443	7457;7458;7459;7460;7461;7462;7463;7464;7465;7466;7467;7468;7469;7470;7471;7472	4925;4926;4927;4928;4929;4930;4931;4932;4933;4934;4935;4936;4937;4938	4925	25
DNGMHALIIYDDLSK	R	D	N	S	K	Q	1	0	1	3	0	0	0	1	1	2	2	1	1	0	0	1	0	0	1	0	0	15	0	1703.82	centroid=centroid=454Isotigs_contig_3002;seqs=1;;seqs=2;	centroid=centroid=454Isotigs_contig_3002;seqs=1;;seqs=2;	yes	yes	2,3	0.00044992	64.454	13565000	423	304	444	7473;7474;7475;7476	4939;4940	4940	232
DNHDLLQFFSSLSER	R	D	N	E	R	K	0	1	1	2	0	1	1	0	1	0	3	0	0	2	0	3	0	0	0	0	0	15	0	1806.85	centroid=centroid=454Isotigs_contig_261700;seqs=1;;seqs=1;	centroid=centroid=454Isotigs_contig_261700;seqs=1;;seqs=1;	yes	yes	2,3	4.663e-09	118.08	46181000	424	258	445	7477;7478;7479;7480;7481;7482;7483;7484;7485;7486;7487;7488;7489;7490;7491;7492;7493;7494;7495	4941;4942;4943;4944;4945;4946;4947	4946
DNIVYDDNQPR	K	D	N	P	R	Y	0	1	2	3	0	1	0	0	0	1	0	0	0	0	1	0	0	0	1	1	0	11	0	1347.61	centroid=centroid=454Isotigs_contig_13831;seqs=1;;seqs=1;	centroid=centroid=454Isotigs_contig_13831;seqs=1;;seqs=1;	yes	yes	2	0.00064183	95.477	34142000	425	83	446	7496;7497;7498;7499;7500;7501;7502;7503;7504	4948;4949	4948
DNLIDVSDR	K	D	N	D	R	L	0	1	1	3	0	0	0	0	0	1	1	0	0	0	0	1	0	0	0	1	0	9	0	1045.5	centroid=centroid=454Isotigs_contig_12039;seqs=1;;seqs=1;	centroid=centroid=454Isotigs_contig_12039;seqs=1;;seqs=1;	yes	yes	2	0.0086556	91.658	9479300	426	47	447	7505;7506;7507;7508	4950	4950
DNPSQFAIVFR	K	D	N	F	R	M	1	1	1	1	0	1	0	0	0	1	0	0	0	2	1	1	0	0	0	1	0	11	0	1292.65	centroid=centroid=454Isotigs_contig_36446;seqs=1;;seqs=1;	centroid=centroid=454Isotigs_contig_36446;seqs=1;;seqs=1;	yes	yes	2	4.0287e-08	122.51	10581000	427	348	448	7509;7510;7511	4951;4952	4952
DNPYFAAVDESLR	K	D	N	L	R	H	2	1	1	2	0	0	1	0	0	0	1	0	0	1	1	1	0	0	1	1	0	13	0	1495.69	centroid=centroid=454Isotigs_contig_25891;seqs=1;;seqs=1;	centroid=centroid=454Isotigs_contig_25891;seqs=1;;seqs=1;	yes	yes	2,3	9.1132e-12	122.78	975480000	428	254	449	7512;7513;7514;7515;7516;7517;7518;7519;7520;7521;7522;7523;7524;7525;7526;7527;7528;7529;7530;7531;7532;7533;7534;7535;7536;7537;7538;7539;7540;7541;7542;7543;7544;7545;7546	4953;4954;4955;4956;4957;4958;4959;4960;4961;4962;4963;4964;4965;4966;4967;4968;4969;4970;4971;4972;4973	4966
DNSFLYDSSISNIETYSAR	R	D	N	A	R	N	1	1	2	2	0	0	1	0	0	2	1	0	0	1	0	5	1	0	2	0	0	19	0	2180.99	centroid=centroid=454Isotigs_contig_77827;seqs=1;;seqs=1;	centroid=centroid=454Isotigs_contig_77827;seqs=1;;seqs=1;	yes	yes	2	2.9352e-06	69.361	6385400	429	556	450	7547;7548;7549	4974	4974
DNSGFISAEELQEILTNCGK	K	D	N	G	K	K	1	0	2	1	1	1	3	2	0	2	2	1	0	1	0	2	1	0	0	0	0	20	0	2224.03	centroid=centroid=454Isotigs_contig_2339;seqs=1;;seqs=1;	centroid=centroid=454Isotigs_contig_2339;seqs=1;;seqs=1;	yes	yes	2,3	2.5363e-58	148.38	26166000	430	226	451	7550;7551;7552;7553;7554;7555;7556;7557;7558;7559;7560	4975;4976;4977;4978;4979	4978
DNVPSVEGISVDWIGR	K	D	N	G	R	K	0	1	1	2	0	0	1	2	0	2	0	0	0	0	1	2	0	1	0	3	0	16	0	1741.86	centroid=centroid=454Isotigs_contig_7335;seqs=1;;seqs=1;	centroid=centroid=454Isotigs_contig_7335;seqs=1;;seqs=1;	yes	yes	2	0.00015249	97.129	38929000	431	538	452	7561;7562;7563;7564;7565;7566;7567;7568;7569	4980;4981;4982;4983;4984;4985;4986	4985
DNYNLIQLTIVGR	R	D	N	G	R	N	0	1	2	1	0	1	0	1	0	2	2	0	0	0	0	0	1	0	1	1	0	13	0	1517.82	centroid=centroid=454Isotigs_contig_20360;seqs=1;;seqs=1;	centroid=centroid=454Isotigs_contig_20360;seqs=1;;seqs=1;	yes	yes	2	1.3918e-07	116.9	123800000	432	193	453	7570;7571;7572;7573;7574;7575;7576;7577;7578;7579;7580;7581;7582;7583;7584;7585;7586;7587;7588;7589	4987;4988;4989;4990;4991;4992;4993;4994;4995;4996;4997;4998;4999	4998
DNYQPNIYVYNPMNDAAPPAR	R	D	N	A	R	T	3	1	4	2	0	1	0	0	0	1	0	0	1	0	4	0	0	0	3	1	0	21	0	2422.1	centroid=centroid=454Isotigs_contig_21112;seqs=1;;seqs=1;	centroid=centroid=454Isotigs_contig_21112;seqs=1;;seqs=1;	yes	yes	2,3,4	2.1256e-15	92.932	5621700000	433	200	454;455	7590;7591;7592;7593;7594;7595;7596;7597;7598;7599;7600;7601;7602;7603;7604;7605;7606;7607;7608;7609;7610;7611;7612;7613;7614;7615;7616;7617;7618;7619;7620;7621;7622;7623;7624;7625;7626;7627;7628;7629;7630;7631;7632;7633;7634;7635;7636;7637;7638;7639;7640;7641;7642;7643;7644;7645;7646;7647;7648;7649;7650;7651;7652;7653;7654	5000;5001;5002;5003;5004;5005;5006;5007;5008;5009;5010;5011;5012;5013;5014;5015;5016;5017;5018;5019;5020;5021;5022;5023;5024;5025;5026;5027;5028;5029;5030;5031;5032;5033;5034;5035;5036;5037;5038;5039;5040;5041;5042;5043;5044;5045;5046;5047;5048;5049;5050;5051;5052;5053;5054	5045	147
DPASGSLLALDSYR	R	D	P	Y	R	G	2	1	0	2	0	0	0	1	0	0	3	0	0	0	1	3	0	0	1	0	0	14	0	1463.73	centroid=centroid=454Isotigs_contig_16710;seqs=1;;seqs=1;	centroid=centroid=454Isotigs_contig_16710;seqs=1;;seqs=1;	yes	yes	2	6.3417e-12	123.76	32141000	434	145	456	7655;7656;7657;7658;7659;7660;7661;7662	5055;5056;5057;5058	5057
DPENFPFVVIGNK	R	D	P	N	K	I	0	0	2	1	0	0	1	1	0	1	0	1	0	2	2	0	0	0	0	2	0	13	0	1474.75	centroid=centroid=454Isotigs_contig_4367;seqs=1;;seqs=2;	centroid=centroid=454Isotigs_contig_4367;seqs=1;;seqs=2;	yes	yes	2	0.0067868	65.234	8199600	435	397	457	7663	5059	5059
DPGSTFPYEIDDK	R	D	P	D	K	V	0	0	0	3	0	0	1	1	0	1	0	1	0	1	2	1	1	0	1	0	0	13	0	1482.65	centroid=centroid=454Isotigs_contig_15473;seqs=1;;seqs=1;	centroid=centroid=454Isotigs_contig_15473;seqs=1;;seqs=1;	yes	yes	2	6.7295e-17	136.3	105260000	436	126	458	7664;7665;7666;7667;7668;7669;7670;7671;7672;7673;7674;7675;7676;7677;7678;7679;7680;7681;7682;7683;7684;7685;7686;7687	5060;5061;5062;5063;5064;5065;5066;5067	5067
DPIFVLNQNDCGNTR	R	D	P	T	R	C	0	1	3	2	1	1	0	1	0	1	1	0	0	1	1	0	1	0	0	1	0	15	0	1761.81	centroid=centroid=454Isotigs_contig_4755;seqs=1;;seqs=1;	centroid=centroid=454Isotigs_contig_4755;seqs=1;;seqs=1;	yes	yes	2	6.542e-34	166.9	492590000	437	425	459	7688;7689;7690;7691;7692;7693;7694;7695;7696;7697;7698;7699;7700;7701;7702;7703;7704;7705;7706;7707;7708;7709;7710;7711;7712;7713	5068;5069;5070;5071;5072;5073;5074;5075;5076;5077;5078;5079;5080;5081	5074
DQEDECPYPQLFDINQLK	K	D	Q	L	K	C	0	0	1	3	1	3	2	0	0	1	2	1	0	1	2	0	0	0	1	0	0	18	0	2251.01	centroid=centroid=454Isotigs_contig_10986;seqs=1;;seqs=1;	centroid=centroid=454Isotigs_contig_10986;seqs=1;;seqs=1;	yes	yes	2,3	1.7958e-06	94.203	70897000	438	20	460	7714;7715;7716;7717;7718;7719;7720;7721;7722;7723	5082;5083;5084	5084
DQEFVNTCNSR	R	D	Q	S	R	G	0	1	2	1	1	1	1	0	0	0	0	0	0	1	0	1	1	0	0	1	0	11	0	1368.57	centroid=centroid=454Isotigs_contig_15433;seqs=1;;seqs=1;	centroid=centroid=454Isotigs_contig_15433;seqs=1;;seqs=1;	yes	yes	2	4.6488e-55	196.24	142330000	439	124	461	7724;7725;7726;7727;7728;7729;7730;7731;7732;7733;7734;7735;7736;7737;7738;7739;7740;7741;7742;7743	5085;5086;5087;5088;5089;5090;5091;5092;5093;5094;5095;5096;5097;5098	5086
DQEGQDVLLFIDNIFR	R	D	Q	F	R	F	0	1	1	3	0	2	1	1	0	2	2	0	0	2	0	0	0	0	0	1	0	16	0	1920.96	centroid=centroid=454Isotigs_contig_1089;seqs=1;;seqs=2;	centroid=centroid=454Isotigs_contig_1089;seqs=1;;seqs=2;	yes	yes	2,3	1.6444e-48	171.78	26490000	440	17	462	7744;7745;7746;7747;7748;7749;7750;7751;7752	5099;5100;5101;5102;5103;5104;5105;5106	5104
DQELIQSLVPELMEK	R	D	Q	E	K	Y	0	0	0	1	0	2	3	0	0	1	3	1	1	0	1	1	0	0	0	1	0	15	0	1770.91	centroid=centroid=454Isotigs_contig_20638;seqs=1;;seqs=1;	centroid=centroid=454Isotigs_contig_20638;seqs=1;;seqs=1;	yes	yes	2	3.8978e-06	110.35	16375000	441	194	463	7753;7754;7755;7756	5107;5108	5108	143
DQHVAATPEFR	R	D	Q	F	R	I	2	1	0	1	0	1	1	0	1	0	0	0	0	1	1	0	1	0	0	1	0	11	0	1269.61	centroid=centroid=454Isotigs_contig_130482;seqs=1;;seqs=1;;centroid=centroid=454Isotigs_contig_66615;seqs=1;;seqs=1;	centroid=centroid=454Isotigs_contig_130482;seqs=1;;seqs=1;	yes	no	2	0.00039982	80.318	20276000	442	66	464	7757;7758;7759;7760;7761;7762;7763;7764;7765;7766;7767	5109;5110;5111	5111
DQKLQEALYFPDGTPR	K	D	Q	P	R	Y	1	1	0	2	0	2	1	1	0	0	2	1	0	1	2	0	1	0	1	0	0	16	1	1876.93	centroid=centroid=454Isotigs_contig_123;seqs=1;;seqs=1;	centroid=centroid=454Isotigs_contig_123;seqs=1;;seqs=1;	yes	yes	2,3	1.2657e-25	125.45	880680000	444	52	466	7801;7802;7803;7804;7805;7806;7807;7808;7809;7810;7811;7812;7813;7814;7815;7816;7817;7818;7819;7820;7821;7822;7823;7824;7825;7826;7827;7828;7829;7830;7831;7832;7833;7834;7835;7836;7837;7838;7839;7840;7841;7842;7843;7844;7845;7846;7847;7848	5141;5142;5143;5144;5145;5146;5147;5148;5149;5150;5151;5152;5153;5154;5155;5156;5157;5158;5159;5160;5161;5162;5163;5164;5165;5166;5167;5168;5169;5170;5171;5172;5173	5173
DQTLPVDSVASFPIK	K	D	Q	I	K	W	1	0	0	2	0	1	0	0	0	1	1	1	0	1	2	2	1	0	0	2	0	15	0	1615.85	centroid=centroid=454Isotigs_contig_31301;seqs=1;;seqs=1;	centroid=centroid=454Isotigs_contig_31301;seqs=1;;seqs=1;	yes	yes	2	0.0023367	64.565	12784000	446	315	468	7854;7855;7856;7857	5175	5175
DQVTENQISLLTANDAR	K	D	Q	A	R	F	2	1	2	2	0	2	1	0	0	1	2	0	0	0	0	1	2	0	0	1	0	17	0	1886.93	centroid=centroid=454Isotigs_contig_132;seqs=1;;seqs=1;	centroid=centroid=454Isotigs_contig_132;seqs=1;;seqs=1;	yes	yes	2,3	1.3071e-48	157.11	383600000	447	69	469	7858;7859;7860;7861;7862;7863;7864;7865;7866;7867;7868;7869;7870;7871;7872;7873;7874;7875;7876	5176;5177;5178;5179;5180;5181;5182;5183;5184;5185;5186;5187;5188;5189;5190	5188
DRPGQVIAHPLYCAK	K	D	R	A	K	Y	2	1	0	1	1	1	0	1	1	1	1	1	0	0	2	0	0	0	1	1	0	15	1	1723.88	centroid=centroid=454Isotigs_contig_14003;seqs=1;;seqs=1;	centroid=centroid=454Isotigs_contig_14003;seqs=1;;seqs=1;	yes	yes	2,3,4	8.5795e-05	106.42	974010000	449	88	472	7906;7907;7908;7909;7910;7911;7912;7913;7914;7915;7916;7917;7918;7919;7920;7921;7922;7923;7924;7925;7926;7927;7928;7929;7930;7931;7932;7933;7934;7935;7936;7937	5212;5213;5214;5215;5216;5217;5218;5219;5220;5221;5222;5223;5224;5225;5226;5227;5228;5229;5230;5231;5232;5233	5215
DSGASVIAIGVGQNVDR	K	D	S	D	R	T	2	1	1	2	0	1	0	3	0	2	0	0	0	0	0	2	0	0	0	3	0	17	0	1656.84	centroid=centroid=454Isotigs_contig_25443;seqs=1;;seqs=1;	centroid=centroid=454Isotigs_contig_25443;seqs=1;;seqs=1;	yes	yes	2	3.5717e-16	119.47	88808000	450	245	473	7938;7939;7940;7941;7942;7943;7944;7945;7946;7947;7948;7949	5234;5235;5236;5237;5238;5239;5240;5241;5242;5243;5244;5245;5246	5246
DSGGQLYVGER	K	D	S	E	R	M	0	1	0	1	0	1	1	3	0	0	1	0	0	0	0	1	0	0	1	1	0	11	0	1179.55	centroid=centroid=454Isotigs_contig_65969;seqs=1;;seqs=1;	centroid=centroid=454Isotigs_contig_65969;seqs=1;;seqs=1;	yes	yes	2	2.6285e-08	107.34	37635000	451	507	474	7950;7951;7952;7953;7954;7955;7956	5247;5248;5249;5250;5251	5251
DSGMVVQEISIPSGFTPDLDSLGNIAGLR	R	D	S	L	R	R	1	1	1	3	0	1	1	4	0	3	3	0	1	1	2	4	1	0	0	2	0	29	0	2987.49	centroid=centroid=454Isotigs_contig_660;seqs=1;;seqs=1;	centroid=centroid=454Isotigs_contig_660;seqs=1;;seqs=1;	yes	yes	3	4.6764e-41	89.055	54741000	452	508	475	7957;7958;7959;7960;7961;7962	5252;5253;5254;5255;5256;5257;5258	5253	367
DSGPAIIDEGGTDREDAEIKR	K	D	S	K	R	A	2	2	0	4	0	0	3	3	0	3	0	1	0	0	1	1	1	0	0	0	0	21	2	2243.07	centroid=centroid=454Isotigs_contig_25804;seqs=2;;seqs=1;	centroid=centroid=454Isotigs_contig_25804;seqs=2;;seqs=1;	yes	yes	3	5.0198e-05	50.358	19238000	453	251	476	7963;7964;7965	5259	5259
DSLAAALKDTEDALR	R	D	S	L	R	D	4	1	0	3	0	0	1	0	0	0	3	1	0	0	0	1	1	0	0	0	0	15	1	1587.81	centroid=centroid=454Isotigs_contig_2598;seqs=2;;seqs=2;	centroid=centroid=454Isotigs_contig_2598;seqs=2;;seqs=2;	yes	yes	2,3	3.5922e-25	145.69	82295000	454	255	477	7966;7967;7968;7969;7970;7971;7972;7973;7974;7975;7976;7977;7978;7979;7980;7981;7982;7983;7984;7985	5260;5261;5262;5263;5264;5265;5266;5267;5268;5269;5270;5271;5272;5273;5274	5271
DSSEILLFMQSR	K	D	S	S	R	F	0	1	0	1	0	1	1	0	0	1	2	0	1	1	0	3	0	0	0	0	0	12	0	1424.7	centroid=centroid=454Isotigs_contig_7335;seqs=1;;seqs=1;	centroid=centroid=454Isotigs_contig_7335;seqs=1;;seqs=1;	yes	yes	2	4.7083e-12	136.7	86302000	457	538	480	8012;8013;8014;8015;8016;8017;8018;8019;8020;8021;8022;8023	5284;5285;5286;5287;5288;5289;5290;5291	5289	399
DSSSNLQTNPTAESEK	R	D	S	E	K	S	1	0	2	1	0	1	2	0	0	0	1	1	0	0	1	4	2	0	0	0	0	16	0	1706.76	centroid=centroid=454Isotigs_contig_42852;seqs=1;;seqs=1;	centroid=centroid=454Isotigs_contig_42852;seqs=1;;seqs=1;	yes	yes	2	0.00027516	75.018	1422900	458	394	481	8024	5292	5292
DSTLIMQLLR	K	D	S	L	R	D	0	1	0	1	0	1	0	0	0	1	3	0	1	0	0	1	1	0	0	0	0	10	0	1188.65	centroid=centroid=454Isotigs_contig_8216;seqs=1;;seqs=1;;centroid=centroid=454Isotigs_contig_27726;seqs=1;;seqs=1;;centroid=centroid=454Isotigs_contig_4405;seqs=1;;seqs=1;;centroid=centroid=454Isotigs_contig_19017;seqs=1;;seqs=1;;centroid=centroid=454Isotigs_contig_1768;seqs=1;;seqs=1;;centroid=centroid=454Isotigs_contig_7641;seqs=1;;seqs=1;	centroid=centroid=454Isotigs_contig_8216;seqs=1;;seqs=1;	no	no	2	2.1786e-07	145.72	564490000	459	572;162;275;178;401;552	482;483	8025;8026;8027;8028;8029;8030;8031;8032;8033;8034;8035;8036;8037;8038;8039;8040;8041;8042;8043;8044;8045;8046;8047;8048;8049;8050;8051;8052;8053;8054;8055;8056;8057;8058;8059;8060;8061;8062;8063;8064;8065;8066;8067;8068;8069;8070;8071;8072;8073;8074;8075;8076;8077;8078;8079;8080;8081	5293;5294;5295;5296;5297;5298;5299;5300;5301;5302;5303;5304;5305;5306;5307;5308;5309;5310;5311;5312;5313;5314;5315;5316;5317;5318;5319;5320;5321;5322;5323;5324;5325;5326;5327;5328;5329	5307	120
DTATNDQGFSGTQPSK	K	D	T	S	K	A	1	0	1	2	0	2	0	2	0	0	0	1	0	1	1	2	3	0	0	0	0	16	0	1652.73	centroid=centroid=454Isotigs_contig_221;seqs=1;;seqs=1;	centroid=centroid=454Isotigs_contig_221;seqs=1;;seqs=1;	yes	yes	2	2.2959e-56	174.59	16072000	463	214	487	8132;8133;8134;8135;8136;8137;8138;8139	5359;5360;5361;5362;5363;5364;5365	5362
DTEAELNVLR	K	D	T	L	R	R	1	1	1	1	0	0	2	0	0	0	2	0	0	0	0	0	1	0	0	1	0	10	0	1158.59	centroid=centroid=454Isotigs_contig_227;seqs=1;;seqs=1;	centroid=centroid=454Isotigs_contig_227;seqs=1;;seqs=1;	yes	yes	2	2.8794e-83	211.52	1604700000	464	220	488	8140;8141;8142;8143;8144;8145;8146;8147;8148;8149;8150;8151;8152;8153;8154;8155;8156;8157;8158;8159;8160	5366;5367;5368;5369;5370;5371;5372;5373;5374;5375;5376;5377;5378;5379;5380;5381;5382;5383;5384;5385;5386;5387;5388;5389;5390;5391;5392;5393	5393
DTEAGGFDLGEVLDR	R	D	T	D	R	L	1	1	0	3	0	0	2	3	0	0	2	0	0	1	0	0	1	0	0	1	0	15	0	1592.73	centroid=centroid=454Isotigs_contig_10584;seqs=2;;seqs=1;	centroid=centroid=454Isotigs_contig_10584;seqs=2;;seqs=1;	yes	yes	2,3	2.9149e-25	145.52	5529200000	465	10	489	8161;8162;8163;8164;8165;8166;8167;8168;8169;8170;8171;8172;8173;8174;8175;8176;8177;8178;8179;8180;8181;8182;8183;8184;8185;8186;8187;8188;8189;8190;8191;8192;8193;8194;8195	5394;5395;5396;5397;5398;5399;5400;5401;5402;5403;5404;5405;5406;5407;5408;5409;5410;5411;5412;5413;5414;5415;5416;5417;5418;5419;5420;5421;5422;5423;5424;5425;5426;5427;5428	5425
DTIQQSTASGSMTIQR	K	D	T	Q	R	S	1	1	0	1	0	3	0	1	0	2	0	0	1	0	0	3	3	0	0	0	0	16	0	1722.82	centroid=centroid=454Isotigs_contig_359;seqs=1;;seqs=1;	centroid=centroid=454Isotigs_contig_359;seqs=1;;seqs=1;	yes	yes	2,3	1.6365e-42	162.29	487870000	467	342	491;492	8197;8198;8199;8200;8201;8202;8203;8204;8205;8206;8207;8208;8209;8210;8211;8212;8213;8214;8215;8216;8217;8218;8219;8220;8221;8222;8223;8224;8225;8226;8227;8228;8229;8230;8231;8232;8233;8234;8235;8236;8237;8238;8239;8240;8241;8242;8243;8244;8245;8246;8247;8248;8249;8250	5430;5431;5432;5433;5434;5435;5436;5437;5438;5439;5440;5441;5442;5443;5444;5445;5446;5447;5448;5449;5450;5451;5452;5453;5454;5455;5456;5457	5456	250
DTLITQVSSR	R	D	T	S	R	F	0	1	0	1	0	1	0	0	0	1	1	0	0	0	0	2	2	0	0	1	0	10	0	1118.59	centroid=centroid=454Isotigs_contig_65969;seqs=1;;seqs=1;	centroid=centroid=454Isotigs_contig_65969;seqs=1;;seqs=1;	yes	yes	2	1.3049e-23	158.79	251220000	468	507	493	8251;8252;8253;8254;8255;8256;8257;8258;8259;8260;8261;8262;8263;8264;8265;8266;8267;8268;8269;8270;8271;8272;8273;8274	5458;5459;5460;5461;5462;5463;5464;5465;5466;5467;5468;5469;5470;5471;5472;5473	5464
DTMVEPSSMVSHTFCSGVDNINIR	K	D	T	I	R	G	0	1	2	2	1	0	1	1	1	2	0	0	2	1	1	4	2	0	0	3	0	24	0	2695.2	centroid=centroid=454Isotigs_contig_7323;seqs=1;;seqs=1;	centroid=centroid=454Isotigs_contig_7323;seqs=1;;seqs=1;	yes	yes	3	1.2205e-15	73.672	85852000	469	537	494	8275;8276;8277;8278;8279;8280;8281;8282;8283;8284	5474;5475;5476;5477;5478;5479	5477	395;396
DTQSLIQLDTQAR	K	D	T	A	R	A	1	1	0	2	0	3	0	0	0	1	2	0	0	0	0	1	2	0	0	0	0	13	0	1487.76	centroid=centroid=454Isotigs_contig_8897;seqs=1;;seqs=1;	centroid=centroid=454Isotigs_contig_8897;seqs=1;;seqs=1;	yes	yes	2	8.3047e-46	182.89	804460000	470	584	495	8285;8286;8287;8288;8289;8290;8291;8292;8293;8294;8295;8296;8297;8298;8299;8300;8301;8302;8303;8304;8305;8306;8307;8308;8309;8310;8311;8312;8313;8314	5480;5481;5482;5483;5484;5485;5486;5487;5488;5489;5490;5491;5492;5493;5494;5495;5496;5497;5498;5499;5500;5501;5502;5503	5480
DTSNPSLQLLLSDVHHDIYTGSNK	R	D	T	N	K	E	0	0	2	3	0	1	0	1	2	1	4	1	0	0	1	4	2	0	1	1	0	24	0	2653.3	centroid=centroid=454Isotigs_contig_1850;seqs=1;;seqs=1;	centroid=centroid=454Isotigs_contig_1850;seqs=1;;seqs=1;	yes	yes	2,3,4	4.8343e-152	196.18	25600000000	471	172	496	8315;8316;8317;8318;8319;8320;8321;8322;8323;8324;8325;8326;8327;8328;8329;8330;8331;8332;8333;8334;8335;8336;8337;8338;8339;8340;8341;8342;8343;8344;8345;8346;8347;8348;8349;8350;8351;8352;8353;8354;8355;8356;8357;8358;8359;8360;8361;8362;8363;8364;8365;8366;8367;8368;8369;8370;8371;8372;8373;8374;8375;8376;8377;8378;8379;8380;8381;8382;8383;8384;8385;8386;8387;8388;8389;8390;8391;8392;8393;8394…	5504;5505;5506;5507;5508;5509;5510;5511;5512;5513;5514;5515;5516;5517;5518;5519;5520;5521;5522;5523;5524;5525;5526;5527;5528;5529;5530;5531;5532;5533;5534;5535;5536;5537;5538;5539;5540;5541;5542;5543;5544;5545;5546;5547;5548;5549;5550;5551;5552;5553;5554;5555;5556;5557;5558;5559;5560;5561;5562;5563;5564;5565;5566;5567;5568;5569;5570;5571;5572;5573;5574;5575;5576;5577;5578;5579;5580;5581;5582;5583…	5623
DTSNPSLQLLLSDVHHDIYTGSNKEDGDGNR	R	D	T	N	R	G	0	1	3	5	0	1	1	3	2	1	4	1	0	0	1	4	2	0	1	1	0	31	1	3396.58	centroid=centroid=454Isotigs_contig_1850;seqs=1;;seqs=1;	centroid=centroid=454Isotigs_contig_1850;seqs=1;;seqs=1;	yes	yes	3,4,5	1.2808e-90	145.33	7178500000	472	172	497	8420;8421;8422;8423;8424;8425;8426;8427;8428;8429;8430;8431;8432;8433;8434;8435;8436;8437;8438;8439;8440;8441;8442;8443;8444;8445;8446;8447;8448;8449;8450;8451;8452;8453;8454;8455;8456;8457;8458;8459;8460;8461;8462;8463	5640;5641;5642;5643;5644;5645;5646;5647;5648;5649;5650;5651;5652;5653;5654;5655;5656;5657;5658;5659;5660;5661;5662;5663;5664;5665;5666;5667;5668;5669;5670;5671;5672;5673;5674;5675;5676	5640
DTVSNVVDGVK	K	D	T	V	K	D	0	0	1	2	0	0	0	1	0	0	0	1	0	0	0	1	1	0	0	4	0	11	0	1131.58	centroid=centroid=454Isotigs_contig_5087;seqs=1;;seqs=1;	centroid=centroid=454Isotigs_contig_5087;seqs=1;;seqs=1;	yes	yes	2	4.6741e-09	152.7	919920000	473	438	498	8464;8465;8466;8467;8468;8469;8470;8471;8472;8473;8474;8475;8476;8477;8478;8479;8480;8481;8482;8483;8484;8485;8486;8487;8488;8489;8490;8491;8492;8493;8494;8495;8496;8497;8498;8499;8500;8501;8502;8503;8504;8505;8506;8507;8508;8509;8510;8511;8512	5677;5678;5679;5680;5681;5682;5683;5684;5685;5686;5687;5688;5689;5690;5691;5692;5693;5694;5695;5696;5697;5698;5699;5700;5701;5702;5703;5704	5679
DVAEQIVVPEWFR	R	D	V	F	R	S	1	1	0	1	0	1	2	0	0	1	0	0	0	1	1	0	0	1	0	3	0	13	0	1586.81	centroid=centroid=454Isotigs_contig_29173;seqs=1;;seqs=1;	centroid=centroid=454Isotigs_contig_29173;seqs=1;;seqs=1;	yes	yes	2,3	5.0856e-17	139.86	138990000	474	294	499	8513;8514;8515;8516;8517;8518;8519;8520;8521;8522;8523;8524;8525;8526;8527;8528;8529;8530;8531;8532;8533;8534;8535;8536;8537;8538	5705;5706;5707;5708;5709;5710;5711;5712;5713;5714;5715	5715
DVANPLSLCVDPSK	R	D	V	S	K	G	1	0	1	2	1	0	0	0	0	0	2	1	0	0	2	2	0	0	0	2	0	14	0	1513.74	centroid=centroid=454Isotigs_contig_7335;seqs=1;;seqs=1;	centroid=centroid=454Isotigs_contig_7335;seqs=1;;seqs=1;	yes	yes	2	0.0005944	84.508	42614000	475	538	500	8539;8540;8541;8542	5716;5717;5718;5719	5718
DVDAAFMVGAMPR	K	D	V	P	R	K	3	1	0	2	0	0	0	1	0	0	0	0	2	1	1	0	0	0	0	2	0	13	0	1378.64	centroid=centroid=454Isotigs_contig_6854;seqs=1;;seqs=1;	centroid=centroid=454Isotigs_contig_6854;seqs=1;;seqs=1;	yes	yes	2	0.0058361	70.089	37073000	476	520	501	8543;8544;8545;8546;8547;8548;8549;8550;8551;8552	5720;5721	5721	377;378
DVDHLTAEETLELR	K	D	V	L	R	H	1	1	0	2	0	0	3	0	1	0	3	0	0	0	0	0	2	0	0	1	0	14	0	1639.81	centroid=centroid=454Isotigs_contig_1031;seqs=3;;seqs=1;	centroid=centroid=454Isotigs_contig_1031;seqs=3;;seqs=1;	yes	yes	2,3	0.00095585	98.337	93991000	484	7	511	8633;8634;8635;8636;8637;8638;8639;8640;8641;8642;8643;8644;8645;8646;8647;8648;8649;8650	5743;5744;5745;5746;5747	5743
DVFPITCEDISNLIR	K	D	V	I	R	V	0	1	1	2	1	0	1	0	0	3	1	0	0	1	1	1	1	0	0	1	0	15	0	1790.89	centroid=centroid=454Isotigs_contig_13700;seqs=1;;seqs=1;	centroid=centroid=454Isotigs_contig_13700;seqs=1;;seqs=1;	yes	yes	2	0.0019192	67.326	2911500	487	79	514	8706;8707	5777	5777
DVIAQAQSGTGK	R	D	V	G	K	T	2	0	0	1	0	2	0	2	0	1	0	1	0	0	0	1	1	0	0	1	0	12	0	1173.6	centroid=centroid=454Isotigs_contig_5168;seqs=1;;seqs=2;;centroid=centroid=454Isotigs_contig_39059;seqs=1;;seqs=1;	centroid=centroid=454Isotigs_contig_5168;seqs=1;;seqs=2;	yes	no	2	0.00019735	95.417	32611000	488	444	515	8708;8709;8710;8711;8712;8713;8714;8715;8716;8717;8718;8719;8720;8721;8722;8723	5778;5779;5780;5781;5782;5783;5784	5779
DVLVYPNGLELTADGTAILIAETGR	R	D	V	G	R	A	3	1	1	2	0	0	2	3	0	2	4	0	0	0	1	0	3	0	1	2	0	25	0	2600.37	centroid=centroid=454Isotigs_contig_58150;seqs=1;;seqs=1;	centroid=centroid=454Isotigs_contig_58150;seqs=1;;seqs=1;	yes	yes	2,3	1.8454e-16	76.161	30718000	489	477	516	8724;8725;8726;8727;8728;8729	5785;5786;5787;5788;5789;5790;5791;5792;5793;5794	5792
DVPLIVIINTDGR	K	D	V	G	R	S	0	1	1	2	0	0	0	1	0	3	1	0	0	0	1	0	1	0	0	2	0	13	0	1423.8	centroid=centroid=454Isotigs_contig_4386;seqs=1;;seqs=1;	centroid=centroid=454Isotigs_contig_4386;seqs=1;;seqs=1;	yes	yes	2,3	4.5867e-17	141.58	652270000	491	400	518	8744;8745;8746;8747;8748;8749;8750;8751;8752;8753;8754;8755;8756;8757;8758;8759;8760;8761;8762;8763;8764;8765;8766;8767;8768;8769;8770;8771;8772;8773;8774;8775;8776;8777;8778;8779;8780;8781;8782;8783;8784;8785;8786	5797;5798;5799;5800;5801;5802;5803;5804;5805;5806;5807;5808;5809;5810;5811;5812;5813;5814;5815;5816;5817;5818;5819;5820;5821;5822;5823;5824	5814
DVQPELFETTEDGK	R	D	V	G	K	H	0	0	0	2	0	1	3	1	0	0	1	1	0	1	1	0	2	0	0	1	0	14	0	1606.74	centroid=centroid=454Isotigs_contig_157;seqs=1;;seqs=1;	centroid=centroid=454Isotigs_contig_157;seqs=1;;seqs=1;	yes	yes	2	0.0054191	68.044	94467000	492	128	519	8787;8788;8789;8790;8791;8792;8793;8794;8795;8796	5825;5826;5827;5828	5827
DVSTLSTSEIENIR	K	D	V	I	R	S	0	1	1	1	0	0	2	0	0	2	1	0	0	0	0	3	2	0	0	1	0	14	0	1562.78	centroid=centroid=454Isotigs_contig_154;seqs=1;;seqs=1;	centroid=centroid=454Isotigs_contig_154;seqs=1;;seqs=1;	yes	yes	2	8.2947e-05	109.83	78905000	493	121	520	8797;8798;8799;8800;8801;8802	5829;5830;5831;5832	5829
DVTHIEEELK	K	D	V	L	K	T	0	0	0	1	0	0	3	0	1	1	1	1	0	0	0	0	1	0	0	1	0	10	0	1211.6	centroid=centroid=454Isotigs_contig_47888;seqs=1;;seqs=1;	centroid=centroid=454Isotigs_contig_47888;seqs=1;;seqs=1;	yes	yes	2	0.0040204	82.494	0	495	427	522	8815	5837	5837
DVTNPFYSAHIDDANHDTER	K	D	V	E	R	S	2	1	2	4	0	0	1	0	2	1	0	0	0	1	1	1	2	0	1	1	0	20	0	2316	centroid=centroid=454Isotigs_contig_3460;seqs=1;;seqs=1;	centroid=centroid=454Isotigs_contig_3460;seqs=1;;seqs=1;	yes	yes	3	0.00096137	51.566	10910000	496	333	523	8816;8817;8818	5838;5839	5838
DVVADAGDALK	K	D	V	L	K	D	3	0	0	3	0	0	0	1	0	0	1	1	0	0	0	0	0	0	0	2	0	11	0	1072.54	centroid=centroid=454Isotigs_contig_5087;seqs=1;;seqs=1;	centroid=centroid=454Isotigs_contig_5087;seqs=1;;seqs=1;	yes	yes	1,2	3.5883e-15	117.52	758290000	497	438	524	8819;8820;8821;8822;8823;8824;8825;8826;8827;8828;8829;8830;8831;8832;8833;8834;8835;8836;8837;8838;8839;8840;8841	5840;5841;5842;5843;5844;5845;5846;5847	5846
DVVADAGDALKDVVQNAGDVVK	K	D	V	V	K	D	4	0	1	5	0	1	0	2	0	0	1	2	0	0	0	0	0	0	0	6	0	22	1	2197.12	centroid=centroid=454Isotigs_contig_5087;seqs=1;;seqs=1;	centroid=centroid=454Isotigs_contig_5087;seqs=1;;seqs=1;	yes	yes	2,3,4	1.3118e-169	211.06	1662800000	498	438	525	8842;8843;8844;8845;8846;8847;8848;8849;8850;8851;8852;8853;8854;8855;8856;8857;8858;8859;8860;8861;8862;8863;8864;8865;8866;8867;8868;8869;8870;8871;8872;8873;8874;8875;8876;8877;8878;8879;8880;8881;8882;8883;8884	5848;5849;5850;5851;5852;5853;5854;5855;5856;5857;5858;5859;5860;5861;5862;5863;5864;5865;5866;5867;5868;5869;5870;5871;5872;5873;5874;5875;5876;5877;5878;5879;5880;5881;5882;5883;5884;5885;5886;5887;5888;5889	5878
DVVDDAGDAVK	K	D	V	V	K	D	2	0	0	4	0	0	0	1	0	0	0	1	0	0	0	0	0	0	0	3	0	11	0	1102.51	centroid=centroid=454Isotigs_contig_5087;seqs=1;;seqs=1;	centroid=centroid=454Isotigs_contig_5087;seqs=1;;seqs=1;	yes	yes	2	0.0012027	85.813	3787500000	499	438	526	8885;8886;8887;8888;8889;8890;8891;8892;8893;8894;8895;8896;8897;8898;8899;8900;8901;8902;8903;8904;8905;8906;8907;8908;8909;8910;8911;8912;8913	5890;5891;5892;5893;5894;5895;5896;5897;5898;5899;5900;5901;5902;5903;5904;5905;5906;5907	5893
DVVDDAGDAVKDVVGDSGDALK	K	D	V	L	K	D	3	0	0	7	0	0	0	3	0	0	1	2	0	0	0	1	0	0	0	5	0	22	1	2159.02	centroid=centroid=454Isotigs_contig_5087;seqs=1;;seqs=1;	centroid=centroid=454Isotigs_contig_5087;seqs=1;;seqs=1;	yes	yes	2,3	3.2791e-28	123.12	171340000	500	438	527	8914;8915;8916;8917;8918;8919;8920;8921;8922;8923;8924;8925;8926;8927;8928;8929	5908;5909;5910;5911;5912;5913;5914	5912
DVVDDAGDAVKDVVGDSGDALKDVVGDVGDAVK	K	D	V	V	K	D	4	0	0	10	0	0	0	5	0	0	1	3	0	0	0	1	0	0	0	9	0	33	2	3213.55	centroid=centroid=454Isotigs_contig_5087;seqs=1;;seqs=1;	centroid=centroid=454Isotigs_contig_5087;seqs=1;;seqs=1;	yes	yes	3,4	1.1399e-38	76.97	34579000	501	438	528	8930;8931;8932;8933;8934;8935;8936	5915;5916;5917;5918;5919	5918
DVVDDAGDVVK	K	D	V	V	K	E	1	0	0	4	0	0	0	1	0	0	0	1	0	0	0	0	0	0	0	4	0	11	0	1130.55	centroid=centroid=454Isotigs_contig_5087;seqs=1;;seqs=1;	centroid=centroid=454Isotigs_contig_5087;seqs=1;;seqs=1;	yes	yes	2	0.00011011	103.91	2417100000	502	438	529	8937;8938;8939;8940;8941;8942;8943;8944;8945;8946;8947;8948;8949;8950;8951;8952;8953;8954;8955;8956;8957;8958;8959;8960;8961;8962;8963;8964;8965;8966;8967	5920;5921;5922;5923;5924;5925;5926;5927;5928;5929;5930;5931;5932;5933;5934;5935;5936;5937;5938;5939;5940;5941;5942	5937
DVVDDAGDVVKEAAEGIAELGEK	K	D	V	E	K	A	4	0	0	4	0	0	4	3	0	1	1	2	0	0	0	0	0	0	0	4	0	23	1	2328.13	centroid=centroid=454Isotigs_contig_5087;seqs=1;;seqs=1;	centroid=centroid=454Isotigs_contig_5087;seqs=1;;seqs=1;	yes	yes	3	2.2121e-16	101.41	21382000	503	438	530	8968;8969;8970;8971;8972;8973;8974;8975;8976;8977	5943;5944;5945;5946;5947;5948;5949	5947
DVVDDAGGAVK	K	D	V	V	K	D	2	0	0	3	0	0	0	2	0	0	0	1	0	0	0	0	0	0	0	3	0	11	0	1044.51	centroid=centroid=454Isotigs_contig_5087;seqs=1;;seqs=1;	centroid=centroid=454Isotigs_contig_5087;seqs=1;;seqs=1;	yes	yes	2	0.0010174	90.05	1899500000	504	438	531	8978;8979;8980;8981;8982;8983;8984;8985;8986;8987;8988;8989;8990;8991;8992;8993;8994;8995;8996	5950;5951;5952;5953;5954;5955	5953
DVVDDAGGAVKDVVADAGDALK	K	D	V	L	K	D	5	0	0	6	0	0	0	3	0	0	1	2	0	0	0	0	0	0	0	5	0	22	1	2099.04	centroid=centroid=454Isotigs_contig_5087;seqs=1;;seqs=1;	centroid=centroid=454Isotigs_contig_5087;seqs=1;;seqs=1;	yes	yes	2,3	1.9516e-15	97.5	52552000	505	438	532	8997;8998;8999;9000;9001;9002;9003;9004;9005;9006;9007;9008;9009	5956;5957;5958;5959;5960;5961;5962;5963	5963
DVVEGVGDVAK	K	D	V	A	K	D	1	0	0	2	0	0	1	2	0	0	0	1	0	0	0	0	0	0	0	4	0	11	0	1086.56	centroid=centroid=454Isotigs_contig_5087;seqs=1;;seqs=1;	centroid=centroid=454Isotigs_contig_5087;seqs=1;;seqs=1;	yes	yes	2	0.00055331	96.604	3536900000	506	438	533	9010;9011;9012;9013;9014;9015;9016;9017;9018;9019;9020;9021;9022;9023;9024;9025;9026;9027;9028;9029;9030;9031;9032;9033;9034;9035;9036;9037	5964;5965;5966;5967;5968;5969;5970;5971;5972;5973;5974;5975;5976;5977;5978;5979;5980;5981;5982;5983;5984;5985;5986;5987;5988	5985
DVVEGVGDVAKDVLK	K	D	V	L	K	D	1	0	0	3	0	0	1	2	0	0	1	2	0	0	0	0	0	0	0	5	0	15	1	1541.83	centroid=centroid=454Isotigs_contig_5087;seqs=1;;seqs=1;	centroid=centroid=454Isotigs_contig_5087;seqs=1;;seqs=1;	yes	yes	2,3	0.00043906	88.427	71598000	507	438	534	9038;9039;9040;9041;9042;9043;9044;9045;9046;9047;9048;9049;9050;9051;9052;9053;9054;9055;9056;9057	5989;5990;5991;5992;5993;5994;5995;5996	5995
DVVGDSGDALK	K	D	V	L	K	D	1	0	0	3	0	0	0	2	0	0	1	1	0	0	0	1	0	0	0	2	0	11	0	1074.52	centroid=centroid=454Isotigs_contig_5087;seqs=1;;seqs=1;	centroid=centroid=454Isotigs_contig_5087;seqs=1;;seqs=1;	yes	yes	2	0.00058275	96.229	752350000	508	438	535	9058;9059;9060;9061;9062;9063;9064;9065;9066;9067;9068;9069;9070;9071;9072;9073;9074;9075;9076;9077;9078;9079;9080;9081;9082;9083;9084;9085	5997;5998;5999;6000;6001;6002;6003;6004;6005;6006;6007	6006
DVVGDSGDALKDVVGDVGDAVK	K	D	V	V	K	D	2	0	0	6	0	0	0	4	0	0	1	2	0	0	0	1	0	0	0	6	0	22	1	2129.05	centroid=centroid=454Isotigs_contig_5087;seqs=1;;seqs=1;	centroid=centroid=454Isotigs_contig_5087;seqs=1;;seqs=1;	yes	yes	2,3	1.7778e-88	169.9	2454200000	509	438	536	9086;9087;9088;9089;9090;9091;9092;9093;9094;9095;9096;9097;9098;9099;9100;9101;9102;9103;9104;9105;9106;9107;9108;9109;9110;9111;9112;9113;9114;9115;9116;9117	6008;6009;6010;6011;6012;6013;6014;6015;6016;6017;6018;6019;6020;6021;6022;6023;6024;6025;6026;6027;6028;6029;6030;6031;6032;6033;6034	6019
DVVGDSGDALKDVVGDVGDAVKDVVDDAGDVVK	K	D	V	V	K	E	3	0	0	10	0	0	0	5	0	0	1	3	0	0	0	1	0	0	0	10	0	33	2	3241.58	centroid=centroid=454Isotigs_contig_5087;seqs=1;;seqs=1;	centroid=centroid=454Isotigs_contig_5087;seqs=1;;seqs=1;	yes	yes	4	1.4008e-23	60.762	2765100	510	438	537	9118	6035	6035
DVVGDVGDAVK	K	D	V	V	K	D	1	0	0	3	0	0	0	2	0	0	0	1	0	0	0	0	0	0	0	4	0	11	0	1072.54	centroid=centroid=454Isotigs_contig_5087;seqs=1;;seqs=1;	centroid=centroid=454Isotigs_contig_5087;seqs=1;;seqs=1;	yes	yes	1,2	0.00074658	91.313	958420000	511	438	538	9119;9120;9121;9122;9123;9124;9125;9126;9127;9128;9129;9130;9131;9132;9133;9134;9135;9136;9137;9138;9139;9140;9141	6036;6037;6038;6039;6040;6041;6042;6043;6044;6045;6046	6038
DVVGDVGDAVKDVVDDAGDVVK	K	D	V	V	K	E	2	0	0	7	0	0	0	3	0	0	0	2	0	0	0	0	0	0	0	8	0	22	1	2185.07	centroid=centroid=454Isotigs_contig_5087;seqs=1;;seqs=1;	centroid=centroid=454Isotigs_contig_5087;seqs=1;;seqs=1;	yes	yes	2,3	3.669e-70	151.42	69202000	512	438	539	9142;9143;9144;9145;9146;9147;9148;9149;9150;9151;9152;9153;9154;9155;9156;9157;9158;9159	6047;6048;6049;6050;6051;6052;6053;6054;6055;6056;6057	6053
DVVQNAGDVVK	K	D	V	V	K	D	1	0	1	2	0	1	0	1	0	0	0	1	0	0	0	0	0	0	0	4	0	11	0	1142.59	centroid=centroid=454Isotigs_contig_5087;seqs=1;;seqs=1;	centroid=centroid=454Isotigs_contig_5087;seqs=1;;seqs=1;	yes	yes	2	6.7816e-10	157.68	1137600000	513	438	540	9160;9161;9162;9163;9164;9165;9166;9167;9168;9169;9170;9171;9172;9173;9174;9175;9176;9177;9178;9179;9180;9181;9182;9183;9184;9185	6058;6059;6060;6061;6062;6063;6064;6065;6066;6067;6068;6069;6070;6071;6072;6073;6074;6075;6076	6067
DVVQNAGDVVKDVVDDAGDAVK	K	D	V	V	K	D	3	0	1	6	0	1	0	2	0	0	0	2	0	0	0	0	0	0	0	7	0	22	1	2227.1	centroid=centroid=454Isotigs_contig_5087;seqs=1;;seqs=1;	centroid=centroid=454Isotigs_contig_5087;seqs=1;;seqs=1;	yes	yes	3	6.6874e-28	120.32	101580000	514	438	541	9186;9187;9188;9189;9190;9191;9192;9193;9194;9195	6077;6078;6079;6080;6081;6082	6081
DYELAPNTK	K	D	Y	T	K	Y	1	0	1	1	0	0	1	0	0	0	1	1	0	0	1	0	1	0	1	0	0	9	0	1049.5	centroid=centroid=454Isotigs_contig_359;seqs=1;;seqs=1;	centroid=centroid=454Isotigs_contig_359;seqs=1;;seqs=1;	yes	yes	2	0.0093331	90.15	65117000	515	342	542	9196;9197;9198;9199;9200;9201;9202;9203	6083	6083
DYFFELGGYDPGLK	K	D	Y	L	K	I	0	0	0	2	0	0	1	3	0	0	2	1	0	2	1	0	0	0	2	0	0	14	0	1619.75	centroid=centroid=454Isotigs_contig_69084;seqs=1;;seqs=1;	centroid=centroid=454Isotigs_contig_69084;seqs=1;;seqs=1;	yes	yes	2	0.0061516	66.246	1994900	516	523	543	9204	6084	6084
DYNGADVGELAFNGGR	R	D	Y	G	R	F	2	1	2	2	0	0	1	4	0	0	1	0	0	1	0	0	0	0	1	1	0	16	0	1653.74	centroid=centroid=454Isotigs_contig_15360;seqs=1;;seqs=1;	centroid=centroid=454Isotigs_contig_15360;seqs=1;;seqs=1;	yes	yes	2	2.986e-20	130.29	139060000	517	120	544	9205;9206;9207;9208;9209;9210;9211;9212;9213;9214;9215;9216;9217;9218;9219	6085;6086;6087;6088;6089;6090;6091;6092;6093;6094;6095;6096;6097;6098	6095
DYNQEITEYPVK	K	D	Y	V	K	L	0	0	1	1	0	1	2	0	0	1	0	1	0	0	1	0	1	0	2	1	0	12	0	1497.7	centroid=centroid=454Isotigs_contig_5102;seqs=1;;seqs=1;	centroid=centroid=454Isotigs_contig_5102;seqs=1;;seqs=1;	yes	yes	2	1.0743e-07	113.24	221930000	518	439	545	9220;9221;9222;9223;9224;9225;9226;9227;9228;9229;9230;9231;9232;9233;9234;9235;9236	6099;6100;6101;6102;6103;6104;6105	6099
DYPDMVAEIQGLKDEVLK	R	D	Y	L	K	A	1	0	0	3	0	1	2	1	0	1	2	2	1	0	1	0	0	0	1	2	0	18	1	2062.03	centroid=centroid=454Isotigs_contig_31170;seqs=1;;seqs=1;	centroid=centroid=454Isotigs_contig_31170;seqs=1;;seqs=1;	yes	yes	3	0.00013946	59.372	12893000	519	313	546	9237;9238;9239;9240;9241	6106	6106	237
DYTTEITSGVR	K	D	Y	V	R	S	0	1	0	1	0	0	1	1	0	1	0	0	0	0	0	1	3	0	1	1	0	11	0	1240.59	centroid=centroid=454Isotigs_contig_7335;seqs=1;;seqs=1;	centroid=centroid=454Isotigs_contig_7335;seqs=1;;seqs=1;	yes	yes	2	0.0013445	84.507	24036000	524	538	553	9412;9413;9414;9415;9416;9417	6236;6237	6237
EAAEGIAELGEK	K	E	A	E	K	A	3	0	0	0	0	0	4	2	0	1	1	1	0	0	0	0	0	0	0	0	0	12	0	1215.6	centroid=centroid=454Isotigs_contig_5087;seqs=1;;seqs=1;	centroid=centroid=454Isotigs_contig_5087;seqs=1;;seqs=1;	yes	yes	2	1.5087e-11	147.33	4462200000	525	438	554;555	9418;9419;9420;9421;9422;9423;9424;9425;9426;9427;9428;9429;9430;9431;9432;9433;9434;9435;9436;9437;9438;9439;9440;9441;9442;9443;9444;9445;9446;9447;9448;9449;9450	6238;6239;6240;6241;6242;6243;6244;6245;6246;6247;6248;6249;6250;6251;6252;6253;6254;6255;6256;6257;6258;6259;6260;6261;6262;6263;6264;6265;6266;6267;6268;6269;6270;6271;6272;6273;6274;6275;6276;6277;6278;6279;6280;6281;6282;6283;6284;6285	6238
EAAENSLVAYK	K	E	A	Y	K	A	3	0	1	0	0	0	2	0	0	0	1	1	0	0	0	1	0	0	1	1	0	11	0	1193.59	centroid=centroid=454Isotigs_contig_8216;seqs=1;;seqs=1;	centroid=centroid=454Isotigs_contig_8216;seqs=1;;seqs=1;	yes	yes	2	3.8558e-08	121.9	325140000	526	572	556	9451;9452;9453;9454;9455;9456;9457;9458;9459;9460;9461;9462;9463;9464;9465;9466;9467;9468;9469;9470;9471;9472;9473;9474;9475;9476	6286;6287;6288;6289;6290;6291;6292;6293;6294;6295;6296;6297;6298;6299;6300	6296
EAFNMIDQNR	K	E	A	N	R	D	1	1	2	1	0	1	1	0	0	1	0	0	1	1	0	0	0	0	0	0	0	10	0	1236.56	centroid=centroid=454Isotigs_contig_27801;seqs=1;;seqs=1;	centroid=centroid=454Isotigs_contig_27801;seqs=1;;seqs=1;	yes	yes	2	0.00011297	92.239	71174000	528	277	558	9482;9483;9484;9485;9486;9487;9488;9489;9490;9491;9492;9493;9494;9495;9496;9497;9498;9499;9500;9501;9502;9503;9504;9505;9506;9507;9508;9509	6303;6304;6305;6306;6307;6308;6309;6310	6304	218
EAFSLFDKDGDGTITTK	K	E	A	T	K	E	1	0	0	3	0	0	1	2	0	1	1	2	0	2	0	1	3	0	0	0	0	17	1	1843.88	centroid=centroid=454Isotigs_contig_28902;seqs=1;;seqs=3;	centroid=centroid=454Isotigs_contig_28902;seqs=1;;seqs=3;	yes	yes	2,3	1.0834e-42	142.39	395090000	529	290	559	9510;9511;9512;9513;9514;9515;9516;9517;9518;9519;9520;9521;9522;9523;9524;9525;9526;9527;9528;9529;9530;9531;9532;9533;9534;9535;9536;9537;9538;9539;9540;9541	6311;6312;6313;6314;6315;6316;6317;6318;6319;6320;6321;6322;6323;6324;6325;6326;6327	6326
EAGAGGLSIAVEGPSK	R	E	A	S	K	A	3	0	0	0	0	0	2	4	0	1	1	1	0	0	1	2	0	0	0	1	0	16	0	1441.74	centroid=centroid=454Isotigs_contig_1628;seqs=1;;seqs=2;	centroid=centroid=454Isotigs_contig_1628;seqs=1;;seqs=2;	no	no	2	0.00037198	72.433	39772000	530	141	560	9542;9543;9544;9545;9546;9547;9548;9549;9550	6328	6328
EAIKDDNYLNNEFIK	R	E	A	I	K	A	1	0	3	2	0	0	2	0	0	2	1	2	0	1	0	0	0	0	1	0	0	15	1	1824.89	centroid=centroid=454Isotigs_contig_6854;seqs=1;;seqs=1;	centroid=centroid=454Isotigs_contig_6854;seqs=1;;seqs=1;	yes	yes	3	0.002532	67.136	21551000	531	520	561	9551;9552;9553;9554;9555	6329	6329
EALLGGVLIGNVIDEK	K	E	A	E	K	N	1	0	1	1	0	0	2	3	0	2	3	1	0	0	0	0	0	0	0	2	0	16	0	1638.92	centroid=centroid=454Isotigs_contig_80985;seqs=1;;seqs=1;	centroid=centroid=454Isotigs_contig_80985;seqs=1;;seqs=1;	yes	yes	2	0.00020766	76.82	9349700	532	568	562	9556;9557;9558;9559;9560	6330;6331	6330
EALMYPEIK	K	E	A	I	K	F	1	0	0	0	0	0	2	0	0	1	1	1	1	0	1	0	0	0	1	0	0	9	0	1092.55	centroid=centroid=454Isotigs_contig_7508;seqs=1;;seqs=1;	centroid=centroid=454Isotigs_contig_7508;seqs=1;;seqs=1;	yes	yes	2	0.00010697	137.05	6365800000	533	545	563;564	9561;9562;9563;9564;9565;9566;9567;9568;9569;9570;9571;9572;9573;9574;9575;9576;9577;9578;9579;9580;9581;9582;9583;9584;9585;9586;9587;9588;9589;9590;9591;9592;9593;9594;9595;9596;9597;9598;9599;9600;9601;9602;9603;9604;9605;9606;9607;9608;9609;9610;9611;9612;9613;9614;9615;9616;9617;9618;9619;9620;9621;9622;9623;9624;9625;9626;9627	6332;6333;6334;6335;6336;6337;6338;6339;6340;6341;6342;6343;6344;6345;6346;6347;6348;6349;6350;6351;6352;6353;6354;6355;6356;6357;6358;6359;6360;6361;6362;6363;6364;6365;6366;6367;6368;6369;6370;6371;6372;6373;6374;6375;6376;6377;6378;6379;6380;6381;6382;6383;6384;6385;6386;6387;6388	6363	411
EALYRFGTK	K	E	A	T	K	A	1	1	0	0	0	0	1	1	0	0	1	1	0	1	0	0	1	0	1	0	0	9	1	1083.57	centroid=centroid=454Isotigs_contig_299991;seqs=1;;seqs=1;	centroid=centroid=454Isotigs_contig_299991;seqs=1;;seqs=1;	yes	yes	2	0.0070553	87.476	565650000	534	303	565	9628;9629;9630;9631;9632;9633;9634;9635;9636;9637;9638	6389	6389		30;34
EAQDLQPAEIDQK	K	E	A	Q	K	A	2	0	0	2	0	3	2	0	0	1	1	1	0	0	1	0	0	0	0	0	0	13	0	1483.72	centroid=centroid=454Isotigs_contig_74191;seqs=1;;seqs=1;	centroid=centroid=454Isotigs_contig_74191;seqs=1;;seqs=1;	yes	yes	2	0.0011074	80.96	15553000	535	543	566	9639;9640;9641;9642;9643	6390	6390
EASDLGVVAPGLK	R	E	A	L	K	A	2	0	0	1	0	0	1	2	0	0	2	1	0	0	1	1	0	0	0	2	0	13	0	1254.68	centroid=centroid=454Isotigs_contig_158;seqs=1;;seqs=1;	centroid=centroid=454Isotigs_contig_158;seqs=1;;seqs=1;	yes	yes	2	0.0078438	62.088	7359000	536	130	567	9644;9645;9646;9647;9648	6391;6392	6392
EASIYTGITLSEYFR	R	E	A	F	R	D	1	1	0	0	0	0	2	1	0	2	1	0	0	1	0	2	2	0	2	0	0	15	0	1748.86	centroid=centroid=454Isotigs_contig_3883;seqs=1;;seqs=1;	centroid=centroid=454Isotigs_contig_3883;seqs=1;;seqs=1;	yes	yes	2	0.00086349	98.676	8917800	537	366	568	9649;9650;9651	6393;6394	6393
EAYPGDVFYLHSR	R	E	A	S	R	L	1	1	0	1	0	0	1	1	1	0	1	0	0	1	1	1	0	0	2	1	0	13	0	1552.73	centroid=centroid=454Isotigs_contig_3002;seqs=1;;seqs=2;	centroid=centroid=454Isotigs_contig_3002;seqs=1;;seqs=2;	yes	yes	2,3	0.00099379	99.669	382750000	538	304	569	9652;9653;9654;9655;9656;9657;9658;9659;9660;9661;9662;9663;9664;9665;9666;9667;9668;9669;9670;9671;9672;9673;9674;9675;9676;9677;9678;9679;9680;9681;9682;9683;9684;9685;9686;9687;9688;9689	6395;6396;6397;6398;6399;6400;6401;6402;6403;6404;6405;6406;6407;6408;6409;6410	6409
ECSVNICPDGK	K	E	C	G	K	R	0	0	1	1	2	0	1	1	0	1	0	1	0	0	1	1	0	0	0	1	0	11	0	1277.54	centroid=centroid=454Isotigs_contig_34537;seqs=1;;seqs=1;	centroid=centroid=454Isotigs_contig_34537;seqs=1;;seqs=1;	yes	yes	2	0.00035046	99.539	86221000	541	331	572	9695;9696;9697;9698;9699;9700;9701;9702;9703;9704;9705;9706;9707;9708;9709;9710;9711;9712;9713;9714;9715;9716;9717;9718;9719;9720	6414;6415;6416;6417;6418	6415
EDFFMYNR	R	E	D	N	R	G	0	1	1	1	0	0	1	0	0	0	0	0	1	2	0	0	0	0	1	0	0	8	0	1120.46	centroid=centroid=454Isotigs_contig_111860;seqs=1;;seqs=1;	centroid=centroid=454Isotigs_contig_111860;seqs=1;;seqs=1;	yes	yes	2	0.0027635	109.01	13155000	542	27	573	9721;9722;9723;9724;9725;9726	6419	6419	24
EDGDGNRGNQIDK	K	E	D	D	K	F	0	1	2	3	0	1	1	3	0	1	0	1	0	0	0	0	0	0	0	0	0	13	1	1416.62	centroid=centroid=454Isotigs_contig_1850;seqs=1;;seqs=1;	centroid=centroid=454Isotigs_contig_1850;seqs=1;;seqs=1;	yes	yes	2,3	1.2597e-16	131.06	19405000	543	172	574	9727;9728;9729;9730	6420;6421;6422	6421
EDLIGFAMK	R	E	D	M	K	V	1	0	0	1	0	0	1	1	0	1	1	1	1	1	0	0	0	0	0	0	0	9	0	1022.51	centroid=centroid=454Isotigs_contig_1587;seqs=1;;seqs=1;	centroid=centroid=454Isotigs_contig_1587;seqs=1;;seqs=1;	yes	yes	2	0.0023285	80.438	73915000	544	131	575	9731;9732;9733;9734;9735;9736;9737	6423	6423	96
EDQSILCTGESGAGK	R	E	D	G	K	T	1	0	0	1	1	1	2	3	0	1	1	1	0	0	0	2	1	0	0	0	0	15	0	1550.69	centroid=centroid=454Isotigs_contig_72045;seqs=1;;seqs=1;	centroid=centroid=454Isotigs_contig_72045;seqs=1;;seqs=1;	yes	yes	2	0.0010307	73.726	10862000	545	535	576	9738;9739;9740	6424	6424
EDVSLNVPILR	R	E	D	L	R	L	0	1	1	1	0	0	1	0	0	1	2	0	0	0	1	1	0	0	0	2	0	11	0	1253.7	centroid=centroid=454Isotigs_contig_94717;seqs=1;;seqs=1;	centroid=centroid=454Isotigs_contig_94717;seqs=1;;seqs=1;	yes	yes	2	1.0655e-12	161.67	102020000	546	595	577	9741;9742;9743;9744;9745;9746;9747;9748;9749;9750;9751;9752;9753;9754;9755;9756;9757	6425;6426;6427;6428;6429;6430;6431;6432;6433;6434;6435	6425
EDYGTPNVLER	R	E	D	E	R	A	0	1	1	1	0	0	2	1	0	0	1	0	0	0	1	0	1	0	1	1	0	11	0	1291.6	centroid=centroid=454Isotigs_contig_22033;seqs=1;;seqs=1;	centroid=centroid=454Isotigs_contig_22033;seqs=1;;seqs=1;	yes	yes	2	6.3894e-08	130.56	86075000	547	212	578	9758;9759;9760;9761;9762;9763;9764;9765;9766;9767;9768;9769	6436;6437;6438;6439;6440	6439
EEGTTSIPEHSSLPAWWNVR	R	E	E	V	R	A	1	1	1	0	0	0	3	1	1	1	1	0	0	0	2	3	2	2	0	1	0	20	0	2295.09	centroid=centroid=454Isotigs_contig_169764;seqs=1;;seqs=1;	centroid=centroid=454Isotigs_contig_169764;seqs=1;;seqs=1;	yes	yes	3	6.4828e-10	76.526	88978000	548	151	579	9770;9771;9772;9773;9774;9775;9776;9777;9778;9779;9780	6441;6442;6443;6444	6441
EEIFGPVQQILK	R	E	E	L	K	F	0	0	0	0	0	2	2	1	0	2	1	1	0	1	1	0	0	0	0	1	0	12	0	1399.77	centroid=centroid=454Isotigs_contig_45530;seqs=1;;seqs=1;;centroid=centroid=454Isotigs_contig_91539;seqs=1;;seqs=1;	centroid=centroid=454Isotigs_contig_45530;seqs=1;;seqs=1;	yes	no	2	0.00033983	87.184	14111000	549	409	580	9781;9782;9783;9784;9785;9786;9787;9788;9789	6445;6446;6447	6447
EEIQKGEDYIR	R	E	E	I	R	E	0	1	0	1	0	1	3	1	0	2	0	1	0	0	0	0	0	0	1	0	0	11	1	1378.67	centroid=centroid=454Isotigs_contig_272613;seqs=1;;seqs=1;	centroid=centroid=454Isotigs_contig_272613;seqs=1;;seqs=1;	yes	yes	2,3	5.6618e-13	164.81	646880000	550	271	581;582	9790;9791;9792;9793;9794;9795;9796;9797;9798;9799;9800;9801;9802;9803;9804;9805;9806;9807;9808;9809;9810;9811;9812;9813;9814;9815;9816;9817;9818;9819;9820;9821;9822;9823;9824;9825;9826;9827;9828;9829;9830;9831;9832;9833;9834;9835;9836;9837;9838;9839;9840;9841;9842;9843;9844;9845;9846	6448;6449;6450;6451;6452;6453;6454;6455;6456;6457;6458;6459;6460;6461;6462;6463;6464;6465;6466;6467;6468;6469;6470;6471;6472	6453
EEVENSPFVER	R	E	E	E	R	L	0	1	1	0	0	0	4	0	0	0	0	0	0	1	1	1	0	0	0	2	0	11	0	1333.62	centroid=centroid=454Isotigs_contig_4048;seqs=1;;seqs=1;;centroid=centroid=454Isotigs_contig_200119;seqs=1;;seqs=1;	centroid=centroid=454Isotigs_contig_4048;seqs=1;;seqs=1;	yes	no	2	0.00080927	93.345	49882000	554	375	586	9899;9900;9901;9902;9903	6509;6510;6511	6510
EFETAPVVAAGITGLSGYTFNTR	R	E	F	T	R	V	3	1	1	0	0	0	2	3	0	1	1	0	0	2	1	1	4	0	1	2	0	23	0	2400.2	centroid=centroid=454Isotigs_contig_17713;seqs=1;;seqs=1;	centroid=centroid=454Isotigs_contig_17713;seqs=1;;seqs=1;	yes	yes	3	3.4946e-16	81.144	12211000	555	163	587	9904;9905;9906;9907;9908	6512;6513;6514;6515;6516	6513
EFHLNDTGDPSSQSTPIK	K	E	F	I	K	W	0	0	1	2	0	1	1	1	1	1	1	1	0	1	2	3	2	0	0	0	0	18	0	1971.92	centroid=centroid=454Isotigs_contig_5201;seqs=1;;seqs=1;;centroid=centroid=454Isotigs_contig_5202;seqs=1;;seqs=1;	centroid=centroid=454Isotigs_contig_5201;seqs=1;;seqs=1;	yes	no	3	8.0628e-06	69.081	29369000	556	447	588	9909;9910;9911;9912;9913;9914;9915	6517;6518	6517
EFITTMLYPTYSK	K	E	F	S	K	L	0	0	0	0	0	0	1	0	0	1	1	1	1	1	1	1	3	0	2	0	0	13	0	1592.78	centroid=centroid=454Isotigs_contig_5474;seqs=1;;seqs=1;	centroid=centroid=454Isotigs_contig_5474;seqs=1;;seqs=1;	yes	yes	2	8.519e-05	89.231	79110000	557	459	589	9916;9917;9918;9919;9920;9921;9922;9923;9924;9925;9926;9927;9928;9929	6519;6520;6521	6519	311
EFLFQSGDLWEGR	K	E	F	G	R	K	0	1	0	1	0	1	2	2	0	0	2	0	0	2	0	1	0	1	0	0	0	13	0	1582.74	centroid=centroid=454Isotigs_contig_416;seqs=1;;seqs=1;;centroid=centroid=454Isotigs_contig_4111;seqs=1;;seqs=1;	centroid=centroid=454Isotigs_contig_416;seqs=1;;seqs=1;	no	no	2	6.9212e-08	117.93	40423000	558	382;378	590	9930;9931;9932;9933;9934;9935;9936;9937;9938	6522;6523;6524;6525;6526;6527;6528	6522
EFLYVVLEGESTGR	K	E	F	G	R	L	0	1	0	0	0	0	3	2	0	0	2	0	0	1	0	1	1	0	1	2	0	14	0	1597.8	centroid=centroid=454Isotigs_contig_2858;seqs=1;;seqs=1;	centroid=centroid=454Isotigs_contig_2858;seqs=1;;seqs=1;	yes	yes	2,3	1.4703e-07	117.2	81754000	559	287	591	9939;9940;9941;9942;9943;9944;9945;9946;9947;9948;9949;9950;9951;9952;9953;9954	6529;6530;6531;6532;6533;6534;6535;6536	6529
EFTPPVQAAYQK	K	E	F	Q	K	V	2	0	0	0	0	2	1	0	0	0	0	1	0	1	2	0	1	0	1	1	0	12	0	1377.69	centroid=centroid=454Isotigs_contig_116171;seqs=1;;seqs=1;	centroid=centroid=454Isotigs_contig_116171;seqs=1;;seqs=1;	yes	yes	2	0.003818	72.817	142970000	561	35	593	9958;9959;9960	6542;6543	6543
EFVVFVPEGWK	R	E	F	W	K	S	0	0	0	0	0	0	2	1	0	0	0	1	0	2	1	0	0	1	0	3	0	11	0	1335.69	centroid=centroid=454Isotigs_contig_15995;seqs=1;;seqs=1;	centroid=centroid=454Isotigs_contig_15995;seqs=1;;seqs=1;	yes	yes	2	0.00011011	103.91	17860000	562	136	594	9961;9962;9963;9964;9965;9966;9967;9968;9969;9970;9971;9972	6544;6545;6546;6547	6547
EGCNSVIVALEGEAFFDDAGK	R	E	G	G	K	F	3	0	1	2	1	0	3	3	0	1	1	1	0	2	0	1	0	0	0	2	0	21	0	2227.01	centroid=centroid=454Isotigs_contig_1188;seqs=2;;seqs=1;	centroid=centroid=454Isotigs_contig_1188;seqs=2;;seqs=1;	yes	yes	2	7.9196e-18	107.39	10246000	563	41	595	9973;9974;9975	6548;6549	6548
EGFQYLADALGLTGEQR	K	E	G	Q	R	A	2	1	0	1	0	2	2	3	0	0	3	0	0	1	0	0	1	0	1	0	0	17	0	1866.91	centroid=centroid=454Isotigs_contig_28994;seqs=1;;seqs=1;	centroid=centroid=454Isotigs_contig_28994;seqs=1;;seqs=1;	yes	yes	2,3	1.541e-53	163.34	528840000	564	291	596	9976;9977;9978;9979;9980;9981;9982;9983;9984;9985;9986;9987;9988;9989;9990;9991;9992;9993;9994;9995;9996;9997;9998;9999;10000;10001;10002;10003;10004;10005;10006;10007;10008;10009;10010;10011;10012;10013;10014;10015;10016;10017;10018;10019;10020;10021;10022;10023;10024	6550;6551;6552;6553;6554;6555;6556;6557;6558;6559;6560;6561;6562;6563;6564;6565;6566;6567;6568;6569;6570;6571;6572;6573;6574;6575;6576;6577;6578;6579;6580;6581;6582;6583;6584;6585;6586;6587;6588;6589;6590;6591;6592;6593;6594	6582
EGNDLYHEMITTK	R	E	G	T	K	V	0	0	1	1	0	0	2	1	1	1	1	1	1	0	0	0	2	0	1	0	0	13	0	1549.71	centroid=centroid=454Isotigs_contig_1089;seqs=1;;seqs=2;	centroid=centroid=454Isotigs_contig_1089;seqs=1;;seqs=2;	yes	yes	2,3	0.0016447	59.294	34901000	565	17	597	10025;10026;10027;10028;10029;10030;10031;10032;10033;10034;10035;10036;10037	6595;6596	6596	15
EGNVELQLLK	K	E	G	L	K	S	0	0	1	0	0	1	2	1	0	0	3	1	0	0	0	0	0	0	0	1	0	10	0	1141.63	centroid=centroid=454Isotigs_contig_1188;seqs=2;;seqs=1;	centroid=centroid=454Isotigs_contig_1188;seqs=2;;seqs=1;	yes	yes	2	1.5428e-06	123.51	1992800000	566	41	598	10038;10039;10040;10041;10042;10043;10044;10045;10046;10047;10048;10049;10050;10051;10052;10053;10054;10055;10056;10057;10058;10059;10060;10061;10062;10063	6597;6598;6599;6600;6601;6602;6603;6604;6605;6606;6607;6608;6609;6610;6611;6612;6613;6614;6615;6616;6617;6618;6619;6620	6620
EGSYDDWDNLQDYK	K	E	G	Y	K	S	0	0	1	4	0	1	1	1	0	0	1	1	0	0	0	1	0	1	2	0	0	14	0	1746.7	centroid=centroid=454Isotigs_contig_41818;seqs=1;;seqs=1;	centroid=centroid=454Isotigs_contig_41818;seqs=1;;seqs=1;	yes	yes	2	5.0361e-18	129.54	132090000	567	384	599	10064;10065;10066;10067;10068;10069;10070;10071;10072;10073;10074;10075;10076;10077;10078;10079	6621;6622;6623;6624;6625;6626;6627;6628;6629	6626
EGTIQGTLISQR	R	E	G	Q	R	V	0	1	0	0	0	2	1	2	0	2	1	0	0	0	0	1	2	0	0	0	0	12	0	1301.69	centroid=centroid=454Isotigs_contig_1703;seqs=1;;seqs=1;	centroid=centroid=454Isotigs_contig_1703;seqs=1;;seqs=1;	yes	yes	2	5.1058e-08	116.24	46195000	568	152	600	10080;10081;10082;10083;10084;10085;10086;10087;10088;10089;10090	6630;6631;6632	6632
EGVVAAQILNEVSR	K	E	G	S	R	V	2	1	1	0	0	1	2	1	0	1	1	0	0	0	0	1	0	0	0	3	0	14	0	1483.8	centroid=centroid=454Isotigs_contig_78579;seqs=1;;seqs=1;	centroid=centroid=454Isotigs_contig_78579;seqs=1;;seqs=1;	yes	yes	2	1.8639e-11	119.77	98813000	569	561	601	10091;10092;10093;10094;10095;10096;10097;10098;10099;10100;10101;10102;10103;10104;10105;10106	6633;6634;6635;6636;6637;6638;6639;6640;6641;6642	6642
EHALLAYTLGVK	R	E	H	V	K	Q	2	0	0	0	0	0	1	1	1	0	3	1	0	0	0	0	1	0	1	1	0	12	0	1313.73	centroid=centroid=454Isotigs_contig_671;seqs=1;;seqs=1;	centroid=centroid=454Isotigs_contig_671;seqs=1;;seqs=1;	yes	yes	2,3	1.5336e-30	180.24	823120000	570	517	602;603	10107;10108;10109;10110;10111;10112;10113;10114;10115;10116;10117;10118;10119;10120;10121;10122;10123;10124;10125;10126;10127;10128;10129;10130;10131;10132;10133;10134;10135;10136;10137;10138;10139;10140;10141;10142;10143;10144;10145;10146;10147	6643;6644;6645;6646;6647;6648;6649;6650;6651;6652;6653;6654;6655;6656;6657;6658;6659;6660;6661;6662;6663;6664;6665;6666;6667;6668;6669;6670;6671;6672;6673;6674;6675;6676;6677	6644
EHDHDIEINSLK	K	E	H	L	K	E	0	0	1	2	0	0	2	0	2	2	1	1	0	0	0	1	0	0	0	0	0	12	0	1448.69	centroid=centroid=454Isotigs_contig_87417;seqs=1;;seqs=1;	centroid=centroid=454Isotigs_contig_87417;seqs=1;;seqs=1;	yes	yes	2,3	6.8384e-175	240.59	345830000	571	581	604	10148;10149;10150;10151;10152;10153;10154;10155;10156;10157;10158;10159;10160;10161;10162;10163;10164;10165;10166;10167;10168;10169;10170;10171;10172	6678;6679;6680;6681;6682;6683;6684;6685;6686;6687;6688;6689;6690;6691;6692	6683
EHDHDIEINSLKEEMNK	K	E	H	N	K	L	0	0	2	2	0	0	4	0	2	2	1	2	1	0	0	1	0	0	0	0	0	17	1	2079.95	centroid=centroid=454Isotigs_contig_87417;seqs=1;;seqs=1;	centroid=centroid=454Isotigs_contig_87417;seqs=1;;seqs=1;	yes	yes	3,4	1.3723e-60	168.05	1013200000	572	581	605;606	10173;10174;10175;10176;10177;10178;10179;10180;10181;10182;10183;10184;10185;10186;10187;10188;10189;10190;10191;10192;10193;10194;10195;10196;10197;10198;10199;10200;10201;10202;10203;10204;10205;10206;10207;10208;10209;10210;10211;10212;10213;10214;10215;10216;10217;10218;10219;10220;10221;10222;10223;10224;10225;10226;10227;10228;10229;10230;10231;10232;10233;10234;10235;10236;10237;10238;102…	6693;6694;6695;6696;6697;6698;6699;6700;6701;6702;6703;6704;6705;6706;6707;6708;6709;6710;6711;6712;6713;6714;6715;6716;6717;6718;6719;6720	6711	452
EHSLPFQVFDYK	R	E	H	Y	K	T	0	0	0	1	0	1	1	0	1	0	1	1	0	2	1	1	0	0	1	1	0	12	0	1508.73	centroid=centroid=454Isotigs_contig_1031;seqs=3;;seqs=1;	centroid=centroid=454Isotigs_contig_1031;seqs=3;;seqs=1;	yes	yes	2,3	0.0036277	73.435	36818000	573	7	607	10241;10242;10243;10244;10245	6721;6722;6723	6722
EIADHITNLK	K	E	I	L	K	R	1	0	1	1	0	0	1	0	1	2	1	1	0	0	0	0	1	0	0	0	0	10	0	1152.61	centroid=centroid=454Isotigs_contig_553;seqs=1;;seqs=1;	centroid=centroid=454Isotigs_contig_553;seqs=1;;seqs=1;	yes	yes	2	0.0045852	73.499	4284600	574	463	608	10246	6724	6724
EIAECFDSTAPR	R	E	I	P	R	F	2	1	0	1	1	0	2	0	0	1	0	0	0	1	1	1	1	0	0	0	0	12	0	1394.61	centroid=centroid=454Isotigs_contig_207220;seqs=1;;seqs=1;	centroid=centroid=454Isotigs_contig_207220;seqs=1;;seqs=1;	yes	yes	2	0.00014491	98.407	251920000	575	196	609	10247;10248;10249;10250;10251;10252;10253;10254;10255;10256;10257;10258;10259;10260;10261;10262;10263;10264;10265;10266;10267;10268;10269	6725;6726;6727;6728;6729;6730;6731;6732;6733;6734;6735;6736	6725
EIAVSAEQMR	K	E	I	M	R	A	2	1	0	0	0	1	2	0	0	1	0	0	1	0	0	1	0	0	0	1	0	10	0	1132.55	centroid=centroid=454Isotigs_contig_6654;seqs=1;;seqs=1;	centroid=centroid=454Isotigs_contig_6654;seqs=1;;seqs=1;	yes	yes	2	0.0084447	65.278	25369000	576	511	610	10270;10271;10272;10273;10274;10275;10276;10277;10278;10279;10280;10281;10282;10283;10284;10285;10286;10287;10288;10289	6737;6738	6738	369
EIDSQMNELR	R	E	I	L	R	H	0	1	1	1	0	1	2	0	0	1	1	0	1	0	0	1	0	0	0	0	0	10	0	1233.57	centroid=centroid=454Isotigs_contig_691;seqs=1;;seqs=1;	centroid=centroid=454Isotigs_contig_691;seqs=1;;seqs=1;	yes	yes	2	1.5991e-07	140.16	751280000	577	524	611;612	10290;10291;10292;10293;10294;10295;10296;10297;10298;10299;10300;10301;10302;10303;10304;10305;10306;10307;10308;10309;10310;10311;10312	6739;6740;6741;6742;6743;6744;6745;6746;6747;6748;6749;6750;6751;6752;6753;6754;6755	6750	382
EIEAVCNPIISK	K	E	I	S	K	L	1	0	1	0	1	0	2	0	0	3	0	1	0	0	1	1	0	0	0	1	0	12	0	1371.71	centroid=centroid=454Isotigs_contig_695;seqs=1;;seqs=2;	centroid=centroid=454Isotigs_contig_695;seqs=1;;seqs=2;	yes	yes	2	0.0062503	67.997	28302000	578	526	613	10313;10314;10315;10316;10317;10318;10319	6756;6757	6757
EIFALDPEDIK	K	E	I	I	K	F	1	0	0	2	0	0	2	0	0	2	1	1	0	1	1	0	0	0	0	0	0	11	0	1288.66	centroid=centroid=454Isotigs_contig_4282;seqs=1;;seqs=1;	centroid=centroid=454Isotigs_contig_4282;seqs=1;;seqs=1;	yes	yes	2	1.1144e-05	110.08	1851500000	580	393	616;617	10434;10435;10436;10437;10438;10439;10440;10441;10442;10443;10444;10445;10446;10447;10448;10449;10450;10451;10452;10453;10454;10455;10456;10457;10458;10459;10460;10461;10462;10463;10464;10465;10466;10467;10468;10469	6878;6879;6880;6881;6882;6883;6884;6885;6886;6887;6888;6889;6890;6891;6892;6893;6894;6895;6896;6897;6898;6899;6900;6901;6902;6903;6904;6905;6906;6907;6908;6909;6910;6911;6912;6913	6880
EIFLSQPILLELEAPLK	R	E	I	L	K	I	1	0	0	0	0	1	3	0	0	2	5	1	0	1	2	1	0	0	0	0	0	17	0	1952.12	centroid=centroid=454Isotigs_contig_39278;seqs=1;;seqs=2;;centroid=centroid=454Isotigs_contig_32858;seqs=1;;seqs=2;	centroid=centroid=454Isotigs_contig_32858;seqs=1;;seqs=2;	no	no	2	1.3158e-07	105.39	5353300	581	368;326	618	10470	6914	6914
EILAGISYPTGVELTDDGR	K	E	I	G	R	T	1	1	0	2	0	0	2	3	0	2	2	0	0	0	1	1	2	0	1	1	0	19	0	2005	centroid=centroid=454Isotigs_contig_221;seqs=1;;seqs=1;	centroid=centroid=454Isotigs_contig_221;seqs=1;;seqs=1;	yes	yes	2	5.95e-29	130.56	56165000	584	214	621	10507;10508;10509;10510;10511;10512;10513;10514;10515	6927;6928;6929;6930;6931;6932;6933	6931
EILQEEEDLSEIVQLVGK	K	E	I	G	K	G	0	0	0	1	0	2	5	1	0	2	3	1	0	0	0	1	0	0	0	2	0	18	0	2070.07	centroid=centroid=454Isotigs_contig_3883;seqs=1;;seqs=1;	centroid=centroid=454Isotigs_contig_3883;seqs=1;;seqs=1;	yes	yes	2,3	8.3169e-49	155.79	110150000	585	366	622	10516;10517;10518;10519;10520;10521;10522;10523;10524;10525;10526;10527;10528;10529;10530;10531;10532;10533;10534	6934;6935;6936;6937;6938;6939;6940;6941;6942;6943;6944;6945;6946;6947;6948;6949;6950;6951;6952	6950
EINELSQTYSDIEAEISGLK	R	E	I	L	K	Q	1	0	1	1	0	1	4	1	0	3	2	1	0	0	0	3	1	0	1	0	0	20	0	2238.09	centroid=centroid=454Isotigs_contig_691;seqs=1;;seqs=1;	centroid=centroid=454Isotigs_contig_691;seqs=1;;seqs=1;	yes	yes	2,3	4.8523e-67	160.27	1024900000	586	524	623;624	10535;10536;10537;10538;10539;10540;10541;10542;10543;10544;10545;10546;10547;10548;10549;10550;10551;10552;10553;10554;10555;10556;10557;10558;10559;10560;10561;10562;10563;10564;10565;10566	6953;6954;6955;6956;6957;6958;6959;6960;6961;6962;6963;6964;6965;6966;6967;6968;6969;6970;6971;6972;6973;6974;6975;6976;6977;6978;6979;6980;6981;6982;6983;6984	6977
EIQHDLYNTR	K	E	I	T	R	P	0	1	1	1	0	1	1	0	1	1	1	0	0	0	0	0	1	0	1	0	0	10	0	1287.62	centroid=centroid=454Isotigs_contig_7323;seqs=1;;seqs=1;	centroid=centroid=454Isotigs_contig_7323;seqs=1;;seqs=1;	yes	yes	2,3	1.1356e-06	143	230980000	587	537	625	10567;10568;10569;10570;10571;10572;10573;10574;10575;10576;10577;10578;10579;10580;10581;10582;10583;10584;10585;10586;10587;10588;10589;10590;10591;10592;10593;10594;10595;10596;10597;10598;10599;10600;10601;10602;10603;10604;10605;10606;10607;10608;10609;10610;10611	6985;6986;6987;6988;6989;6990;6991;6992;6993;6994;6995;6996;6997;6998;6999;7000;7001;7002;7003;7004;7005	6999
EIQHDLYNTRPLFAHFLDGGSTVGK	K	E	I	G	K	K	1	1	1	2	0	1	1	3	2	1	3	1	0	2	1	1	2	0	1	1	0	25	1	2814.41	centroid=centroid=454Isotigs_contig_7323;seqs=1;;seqs=1;	centroid=centroid=454Isotigs_contig_7323;seqs=1;;seqs=1;	yes	yes	3,4,5	2.3988e-16	76.161	241430000	588	537	626	10612;10613;10614;10615;10616;10617;10618;10619;10620;10621;10622;10623;10624	7006;7007;7008;7009;7010;7011;7012	7012
EISALAPATMK	K	E	I	M	K	I	3	0	0	0	0	0	1	0	0	1	1	1	1	0	1	1	1	0	0	0	0	11	0	1130.6	centroid=centroid=454Isotigs_contig_943;seqs=1;;seqs=1;	centroid=centroid=454Isotigs_contig_943;seqs=1;;seqs=1;	yes	yes	2	1.9303e-08	115.29	1012400000	589	594	627;628	10625;10626;10627;10628;10629;10630;10631;10632;10633;10634;10635;10636;10637;10638;10639;10640;10641;10642;10643;10644;10645;10646;10647;10648;10649;10650;10651;10652;10653;10654;10655;10656;10657	7013;7014;7015;7016;7017;7018;7019;7020;7021;7022;7023;7024;7025;7026;7027;7028;7029;7030;7031	7023	472
EISCFDVEAK	R	E	I	A	K	L	1	0	0	1	1	0	2	0	0	1	0	1	0	1	0	1	0	0	0	1	0	10	0	1196.54	centroid=centroid=454Isotigs_contig_8282;seqs=1;;seqs=1;	centroid=centroid=454Isotigs_contig_8282;seqs=1;;seqs=1;	yes	yes	2	0.0028661	90.05	123220000	590	573	629	10658;10659;10660;10661;10662;10663;10664;10665	7032;7033;7034	7032
EISESAQMMSNLLMLTK	R	E	I	T	K	L	1	0	1	0	0	1	2	0	0	1	3	1	3	0	0	3	1	0	0	0	0	17	0	1924.93	centroid=centroid=454Isotigs_contig_784;seqs=2;;seqs=1;	centroid=centroid=454Isotigs_contig_784;seqs=2;;seqs=1;	yes	yes	2,3	2.7749e-07	97.502	2004300000	591	559	630;631;632;633	10666;10667;10668;10669;10670;10671;10672;10673;10674;10675;10676;10677;10678;10679;10680;10681;10682;10683;10684;10685;10686;10687;10688;10689;10690;10691;10692;10693;10694;10695;10696;10697;10698;10699;10700;10701;10702;10703;10704;10705;10706;10707;10708;10709;10710;10711;10712;10713;10714;10715;10716;10717;10718;10719;10720;10721;10722;10723;10724;10725;10726;10727;10728;10729;10730;10731;107…	7035;7036;7037;7038;7039;7040;7041;7042;7043;7044;7045;7046;7047;7048;7049;7050;7051;7052;7053;7054;7055;7056;7057;7058;7059;7060;7061;7062;7063;7064;7065;7066;7067;7068;7069;7070;7071;7072;7073;7074;7075;7076;7077;7078	7063	428;429;430
EISEVDIR	K	E	I	I	R	N	0	1	0	1	0	0	2	0	0	2	0	0	0	0	0	1	0	0	0	1	0	8	0	959.492	centroid=centroid=454Isotigs_contig_351458;seqs=1;;seqs=1;	centroid=centroid=454Isotigs_contig_351458;seqs=1;;seqs=1;	yes	yes	2	0.0019782	117.4	476120000	592	337	634	10752;10753;10754;10755;10756;10757;10758;10759;10760;10761;10762;10763;10764;10765;10766;10767;10768;10769;10770;10771;10772;10773;10774	7079;7080;7081;7082;7083;7084;7085;7086;7087;7088;7089;7090;7091;7092;7093;7094;7095	7089
EIVDLVLDR	K	E	I	D	R	I	0	1	0	2	0	0	1	0	0	1	2	0	0	0	0	0	0	0	0	2	0	9	0	1070.6	centroid=centroid=454Isotigs_contig_1259;seqs=1;;seqs=5;	centroid=centroid=454Isotigs_contig_1259;seqs=1;;seqs=5;	yes	yes	2	0.0011399	114.97	38148000	594	59	638	10809;10810;10811;10812;10813;10814;10815;10816;10817	7123;7124;7125;7126	7123
EIVHLQAGQCGNQIGAK	R	E	I	A	K	F	2	0	1	0	1	3	1	3	1	2	1	1	0	0	0	0	0	0	0	1	0	17	0	1821.92	centroid=centroid=454Isotigs_contig_1387;seqs=1;;seqs=3;	centroid=centroid=454Isotigs_contig_1387;seqs=1;;seqs=3;	yes	yes	3	2.974e-06	86.497	39568000	595	84	639	10818;10819;10820;10821;10822;10823;10824;10825;10826	7127	7127
EIYQYNGSNSSPMER	R	E	I	E	R	S	0	1	2	0	0	1	2	1	0	1	0	0	1	0	1	3	0	0	2	0	0	15	0	1773.76	centroid=centroid=454Isotigs_contig_4572;seqs=1;;seqs=1;	centroid=centroid=454Isotigs_contig_4572;seqs=1;;seqs=1;	yes	yes	2	2.478e-08	112.17	54213000	596	411	640	10827;10828;10829;10830;10831;10832;10833;10834;10835;10836;10837	7128;7129;7130;7131;7132;7133	7131	283
EKDEELENIR	R	E	K	I	R	R	0	1	1	1	0	0	4	0	0	1	1	1	0	0	0	0	0	0	0	0	0	10	1	1273.62	centroid=centroid=454Isotigs_contig_2598;seqs=2;;seqs=2;	centroid=centroid=454Isotigs_contig_2598;seqs=2;;seqs=2;	yes	yes	2	0.00035862	107.03	11880000	597	255	641	10838;10839;10840;10841;10842;10843	7134;7135	7134
EKEMSELHSELEIAK	R	E	K	A	K	K	1	0	0	0	0	0	5	0	1	1	2	2	1	0	0	2	0	0	0	0	0	15	1	1771.87	centroid=centroid=454Isotigs_contig_873;seqs=1;;seqs=1;	centroid=centroid=454Isotigs_contig_873;seqs=1;;seqs=1;	yes	yes	3	0.0001664	78.505	33834000	598	580	642	10844;10845;10846;10847	7136;7137	7136	448
EKSENVEGVVEIPSNDAK	K	E	K	A	K	K	1	0	2	1	0	0	4	1	0	1	0	2	0	0	1	2	0	0	0	3	0	18	1	1942.95	centroid=centroid=454Isotigs_contig_22541;seqs=1;;seqs=1;	centroid=centroid=454Isotigs_contig_22541;seqs=1;;seqs=1;	yes	yes	3	0.00023664	62.231	46449000	599	217	643	10848;10849;10850;10851;10852;10853;10854;10855;10856;10857	7138;7139	7139
ELDDAIDSVISQGLYTSAK	R	E	L	A	K	G	2	0	0	3	0	1	1	1	0	2	2	1	0	0	0	3	1	0	1	1	0	19	0	2023.99	centroid=centroid=454Isotigs_contig_2177;seqs=1;;seqs=1;	centroid=centroid=454Isotigs_contig_2177;seqs=1;;seqs=1;	yes	yes	2,3	0.0003874	59.585	21857000	600	209	644	10858;10859;10860;10861;10862;10863	7140;7141	7141
ELEDALDSER	R	E	L	E	R	D	1	1	0	2	0	0	3	0	0	0	2	0	0	0	0	1	0	0	0	0	0	10	0	1175.53	centroid=centroid=454Isotigs_contig_2598;seqs=2;;seqs=2;	centroid=centroid=454Isotigs_contig_2598;seqs=2;;seqs=2;	yes	yes	2	0.0024978	74.841	1554200	601	255	645	10864	7142	7142
ELEDLQAMIQER	K	E	L	E	R	D	1	1	0	1	0	2	3	0	0	1	2	0	1	0	0	0	0	0	0	0	0	12	0	1473.71	centroid=centroid=454Isotigs_contig_873;seqs=1;;seqs=1;	centroid=centroid=454Isotigs_contig_873;seqs=1;;seqs=1;	yes	yes	2	0.0099885	50.286	1809200	602	580	646	10865	7143	7143	449
ELEEQNVGLLQAK	K	E	L	A	K	N	1	0	1	0	0	2	3	1	0	0	3	1	0	0	0	0	0	0	0	1	0	13	0	1469.77	centroid=centroid=454Isotigs_contig_1617;seqs=1;;seqs=2;	centroid=centroid=454Isotigs_contig_1617;seqs=1;;seqs=2;	yes	yes	2	5.8401e-09	118.87	45509000	603	139	647	10866;10867;10868;10869;10870;10871;10872;10873	7144;7145	7144
ELEEVGIEDR	R	E	L	D	R	S	0	1	0	1	0	0	4	1	0	1	1	0	0	0	0	0	0	0	0	1	0	10	0	1187.57	centroid=centroid=454Isotigs_contig_7386;seqs=1;;seqs=1;	centroid=centroid=454Isotigs_contig_7386;seqs=1;;seqs=1;	yes	yes	2	0.0088429	76.927	55106000	604	540	648	10874;10875;10876;10877;10878;10879;10880;10881	7146	7146
ELEGALDNANR	R	E	L	N	R	A	2	1	2	1	0	0	2	1	0	0	2	0	0	0	0	0	0	0	0	0	0	11	0	1200.57	centroid=centroid=454Isotigs_contig_2598;seqs=2;;seqs=2;	centroid=centroid=454Isotigs_contig_2598;seqs=2;;seqs=2;	yes	yes	2	2.8814e-10	159.09	249900000	605	255	649	10882;10883;10884;10885;10886;10887;10888;10889;10890;10891;10892;10893;10894;10895;10896;10897;10898;10899;10900	7147;7148;7149;7150;7151;7152;7153;7154;7155;7156;7157;7158;7159;7160	7157
ELEGIPLILDLTR	R	E	L	T	R	I	0	1	0	1	0	0	2	1	0	2	4	0	0	0	1	0	1	0	0	0	0	13	0	1480.85	centroid=centroid=454Isotigs_contig_150378;seqs=1;;seqs=1;	centroid=centroid=454Isotigs_contig_150378;seqs=1;;seqs=1;	yes	yes	2	0.00050844	92.039	5433000	606	113	650	10901;10902;10903;10904;10905;10906	7161;7162;7163	7161
ELETELDNEQR	R	E	L	Q	R	R	0	1	1	1	0	1	4	0	0	0	2	0	0	0	0	0	1	0	0	0	0	11	0	1374.63	centroid=centroid=454Isotigs_contig_158;seqs=1;;seqs=1;;centroid=centroid=454Isotigs_contig_1617;seqs=1;;seqs=2;	centroid=centroid=454Isotigs_contig_158;seqs=1;;seqs=1;	no	no	2	6.1664e-08	129.82	19671000	607	130;139	651	10907;10908;10909;10910;10911;10912	7164	7164
ELFDNSGSNPGEK	K	E	L	E	K	T	0	0	2	1	0	0	2	2	0	0	1	1	0	1	1	2	0	0	0	0	0	13	0	1392.62	centroid=centroid=454Isotigs_contig_5701;seqs=1;;seqs=1;	centroid=centroid=454Isotigs_contig_5701;seqs=1;;seqs=1;	yes	yes	2	5.0954e-12	124.12	163060000	608	470	652	10913;10914;10915;10916;10917;10918;10919;10920;10921;10922;10923;10924;10925;10926;10927;10928;10929;10930	7165;7166;7167;7168;7169;7170;7171;7172;7173;7174	7174
ELGEEYLDDLSDSR	K	E	L	S	R	E	0	1	0	3	0	0	3	1	0	0	3	0	0	0	0	2	0	0	1	0	0	14	0	1639.72	centroid=centroid=454Isotigs_contig_10584;seqs=2;;seqs=1;	centroid=centroid=454Isotigs_contig_10584;seqs=2;;seqs=1;	yes	yes	2,3	1.2489e-27	158.52	2041000000	609	10	653;654	10931;10932;10933;10934;10935;10936;10937;10938;10939;10940;10941;10942;10943;10944;10945;10946;10947;10948;10949;10950;10951;10952;10953;10954;10955;10956;10957;10958;10959;10960;10961;10962	7175;7176;7177;7178;7179;7180;7181;7182;7183;7184;7185;7186;7187;7188;7189;7190;7191;7192;7193;7194;7195;7196;7197;7198	7186
ELGEYGIQAYTEVK	R	E	L	V	K	S	1	0	0	0	0	1	3	2	0	1	1	1	0	0	0	0	1	0	2	1	0	14	0	1598.78	centroid=centroid=454Isotigs_contig_24305;seqs=1;;seqs=1;	centroid=centroid=454Isotigs_contig_24305;seqs=1;;seqs=1;	yes	yes	2	0.0075798	61.409	10160000	610	235	655	10963;10964;10965;10966	7199	7199
ELHDSIVGFR	K	E	L	F	R	A	0	1	0	1	0	0	1	1	1	1	1	0	0	1	0	1	0	0	0	1	0	10	0	1171.6	centroid=centroid=454Isotigs_contig_77827;seqs=1;;seqs=1;	centroid=centroid=454Isotigs_contig_77827;seqs=1;;seqs=1;	yes	yes	2,3	0.0001614	101.82	42754000	611	556	656	10967;10968;10969;10970;10971;10972;10973;10974;10975;10976;10977;10978	7200;7201;7202	7200
ELINTLATGIFATVAK	R	E	L	A	K	L	3	0	1	0	0	0	1	1	0	2	2	1	0	1	0	0	3	0	0	1	0	16	0	1660.94	centroid=centroid=454Isotigs_contig_92424;seqs=1;;seqs=1;	centroid=centroid=454Isotigs_contig_92424;seqs=1;;seqs=1;	yes	yes	2	1.2286e-17	109.36	25614000	612	590	657	10979;10980;10981;10982;10983;10984;10985;10986;10987;10988;10989;10990	7203;7204;7205;7206;7207;7208;7209;7210;7211;7212;7213;7214	7203
ELISNASDALDK	R	E	L	D	K	I	2	0	1	2	0	0	1	0	0	1	2	1	0	0	0	2	0	0	0	0	0	12	0	1274.64	centroid=centroid=454Isotigs_contig_10182;seqs=1;;seqs=2;;centroid=centroid=454Isotigs_contig_8547;seqs=1;;seqs=1;	centroid=centroid=454Isotigs_contig_10182;seqs=1;;seqs=2;	yes	no	2	1.2961e-11	148.18	244630000	613	4	658	10991;10992;10993;10994;10995;10996;10997;10998;10999;11000;11001;11002;11003;11004;11005;11006;11007;11008;11009;11010;11011;11012;11013;11014;11015	7215;7216;7217;7218;7219;7220;7221;7222;7223;7224;7225;7226;7227;7228;7229	7216
ELIVTYENQSK	R	E	L	S	K	D	0	0	1	0	0	1	2	0	0	1	1	1	0	0	0	1	1	0	1	1	0	11	0	1322.67	centroid=centroid=454Isotigs_contig_572;seqs=1;;seqs=1;	centroid=centroid=454Isotigs_contig_572;seqs=1;;seqs=1;	yes	yes	2	3.0049e-08	144.17	1820000000	614	474	659	11016;11017;11018;11019;11020;11021;11022;11023;11024;11025;11026;11027;11028;11029;11030;11031;11032;11033;11034;11035;11036;11037;11038;11039;11040;11041	7230;7231;7232;7233;7234;7235;7236;7237;7238;7239;7240;7241;7242;7243;7244;7245	7231
ELLADTGPDGWASLASFHGAPAR	R	E	L	A	R	C	5	1	0	2	0	0	1	3	1	0	3	0	0	1	2	2	1	1	0	0	0	23	0	2338.13	centroid=centroid=454Isotigs_contig_157;seqs=1;;seqs=1;	centroid=centroid=454Isotigs_contig_157;seqs=1;;seqs=1;	yes	yes	3	2.724e-16	92.01	65152000	616	128	661	11047;11048;11049;11050;11051;11052;11053;11054;11055;11056	7249;7250;7251;7252;7253;7254;7255;7256	7255
ELNSLAIEMPDDFDFNFK	K	E	L	F	K	E	1	0	2	3	0	0	2	0	0	1	2	1	1	3	1	1	0	0	0	0	0	18	0	2143.98	centroid=centroid=454Isotigs_contig_10584;seqs=2;;seqs=1;	centroid=centroid=454Isotigs_contig_10584;seqs=2;;seqs=1;	yes	yes	2,3	4.0653e-34	138.97	1244000000	617	10	662;663;664	11057;11058;11059;11060;11061;11062;11063;11064;11065;11066;11067;11068;11069;11070;11071;11072;11073;11074;11075;11076;11077;11078;11079;11080;11081;11082;11083;11084;11085;11086;11087;11088;11089;11090	7257;7258;7259;7260;7261;7262;7263;7264;7265;7266;7267;7268;7269;7270;7271;7272;7273;7274;7275;7276;7277;7278;7279;7280;7281;7282;7283;7284;7285;7286;7287;7288	7275	11
ELNSLAIEMPDDFDFNFKENEFPEGHSLQR	K	E	L	Q	R	K	1	1	3	3	0	1	5	1	1	1	3	1	1	4	2	2	0	0	0	0	0	30	1	3567.63	centroid=centroid=454Isotigs_contig_10584;seqs=2;;seqs=1;	centroid=centroid=454Isotigs_contig_10584;seqs=2;;seqs=1;	yes	yes	3	3.1099e-20	60.419	9561000	618	10	665	11091;11092	7289	7289	11
ELQAQVEDEQR	R	E	L	Q	R	Q	1	1	0	1	0	3	3	0	0	0	1	0	0	0	0	0	0	0	0	1	0	11	0	1343.63	centroid=centroid=454Isotigs_contig_158;seqs=1;;seqs=1;	centroid=centroid=454Isotigs_contig_158;seqs=1;;seqs=1;	yes	yes	2	1.0028e-17	170.52	12158000	619	130	666	11093;11094;11095;11096;11097;11098	7290;7291	7290
ELQEEIVELK	K	E	L	L	K	N	0	0	0	0	0	1	4	0	0	1	2	1	0	0	0	0	0	0	0	1	0	10	0	1228.66	centroid=centroid=454Isotigs_contig_45203;seqs=1;;seqs=1;	centroid=centroid=454Isotigs_contig_45203;seqs=1;;seqs=1;	yes	yes	2	9.6026e-05	110.39	7619700	620	408	667	11099;11100;11101	7292	7292
ELQHDLYNNRPLFAHFLDGGSTIGK	K	E	L	G	K	K	1	1	2	2	0	1	1	3	2	1	4	1	0	2	1	1	1	0	1	0	0	25	1	2841.42	centroid=centroid=454Isotigs_contig_9415;seqs=1;;seqs=1;	centroid=centroid=454Isotigs_contig_9415;seqs=1;;seqs=1;	yes	yes	4	8.7912e-12	67.217	24135000	621	593	668	11102	7293;7294	7293
ELSALAYR	K	E	L	Y	R	D	2	1	0	0	0	0	1	0	0	0	2	0	0	0	0	1	0	0	1	0	0	8	0	921.492	centroid=centroid=454Isotigs_contig_140914;seqs=1;;seqs=1;;centroid=centroid=454Isotigs_contig_87417;seqs=1;;seqs=1;	centroid=centroid=454Isotigs_contig_87417;seqs=1;;seqs=1;	no	no	2	0.007055	83.206	1263300	622	581;92	669	11103	7295	7295
ELSLLTQQNTALEER	R	E	L	E	R	I	1	1	1	0	0	2	3	0	0	0	4	0	0	0	0	1	2	0	0	0	0	15	0	1743.9	centroid=centroid=454Isotigs_contig_227;seqs=1;;seqs=1;	centroid=centroid=454Isotigs_contig_227;seqs=1;;seqs=1;	yes	yes	2,3	2.187e-81	200.55	2480500000	623	220	670;671	11104;11105;11106;11107;11108;11109;11110;11111;11112;11113;11114;11115;11116;11117;11118;11119;11120;11121;11122;11123;11124;11125;11126;11127;11128;11129;11130;11131;11132;11133;11134;11135;11136;11137;11138;11139;11140;11141;11142;11143;11144;11145;11146;11147;11148;11149;11150	7296;7297;7298;7299;7300;7301;7302;7303;7304;7305;7306;7307;7308;7309;7310;7311;7312;7313;7314;7315;7316;7317;7318;7319;7320;7321;7322;7323;7324;7325;7326	7320
ELTTQLQELQEDLDAER	R	E	L	E	R	E	1	1	0	2	0	3	4	0	0	0	4	0	0	0	0	0	2	0	0	0	0	17	0	2029.98	centroid=centroid=454Isotigs_contig_7158;seqs=1;;seqs=1;	centroid=centroid=454Isotigs_contig_7158;seqs=1;;seqs=1;	yes	yes	2,3	8.3342e-43	142.39	34246000	626	533	675	11276;11277;11278;11279;11280;11281;11282;11283;11284;11285;11286	7436;7437;7438;7439;7440;7441;7442;7443;7444	7438
ELVLIFFDR	K	E	L	D	R	V	0	1	0	1	0	0	1	0	0	1	2	0	0	2	0	0	0	0	0	1	0	9	0	1150.64	centroid=centroid=454Isotigs_contig_1108;seqs=1;;seqs=1;	centroid=centroid=454Isotigs_contig_1108;seqs=1;;seqs=1;	yes	yes	2	0.0048547	98.044	1730400	627	24	676	11287;11288	7445	7445
EMLFGPNPNR	R	E	M	N	R	K	0	1	2	0	0	0	1	1	0	0	1	0	1	1	2	0	0	0	0	0	0	10	0	1173.56	centroid=centroid=454Isotigs_contig_20638;seqs=1;;seqs=1;	centroid=centroid=454Isotigs_contig_20638;seqs=1;;seqs=1;	yes	yes	2	0.00045503	93.649	13953000	628	194	677	11289;11290;11291;11292;11293	7446;7447	7446	144
EMLFGPNPNRK	R	E	M	R	K	F	0	1	2	0	0	0	1	1	0	0	1	1	1	1	2	0	0	0	0	0	0	11	1	1301.65	centroid=centroid=454Isotigs_contig_20638;seqs=1;;seqs=1;	centroid=centroid=454Isotigs_contig_20638;seqs=1;;seqs=1;	yes	yes	2,3	0.00032526	82.261	30886000	629	194	678	11294;11295;11296;11297;11298;11299;11300;11301;11302;11303;11304;11305	7448;7449;7450;7451;7452;7453	7451	144
EMLFTLEGEASETK	R	E	M	T	K	F	1	0	0	0	0	0	4	1	0	0	2	1	1	1	0	1	2	0	0	0	0	14	0	1583.74	centroid=centroid=454Isotigs_contig_29423;seqs=1;;seqs=1;	centroid=centroid=454Isotigs_contig_29423;seqs=1;;seqs=1;	yes	yes	2	0.0012439	65.374	16477000	630	297	679	11306;11307;11308;11309;11310;11311	7454	7454	230
EMLSLPESEAVYR	R	E	M	Y	R	C	1	1	0	0	0	0	3	0	0	0	2	0	1	0	1	2	0	0	1	1	0	13	0	1522.73	centroid=centroid=454Isotigs_contig_226954;seqs=1;;seqs=1;	centroid=centroid=454Isotigs_contig_226954;seqs=1;;seqs=1;	yes	yes	2	0.0028169	54.871	3796900	631	219	680	11312	7455	7455	158
EMNDLEVEFEK	K	E	M	E	K	M	0	0	1	1	0	0	4	0	0	0	1	1	1	1	0	0	0	0	0	1	0	11	0	1381.61	centroid=centroid=454Isotigs_contig_26574;seqs=1;;seqs=1;;centroid=centroid=454Isotigs_contig_40341;seqs=1;;seqs=1;	centroid=centroid=454Isotigs_contig_26574;seqs=1;;seqs=1;	yes	no	2	3.6914e-05	102.4	67631000	632	263	681	11313;11314;11315;11316;11317;11318;11319;11320;11321;11322;11323	7456;7457;7458;7459;7460;7461;7462	7459	200
EMQNLNER	R	E	M	E	R	L	0	1	2	0	0	1	2	0	0	0	1	0	1	0	0	0	0	0	0	0	0	8	0	1032.47	centroid=centroid=454Isotigs_contig_572;seqs=1;;seqs=1;	centroid=centroid=454Isotigs_contig_572;seqs=1;;seqs=1;	yes	yes	2	0.0017354	87.639	6936000	633	474	682	11324;11325;11326;11327;11328;11329;11330;11331	7463;7464	7464	325
ENAGSIIMGTR	K	E	N	T	R	G	1	1	1	0	0	0	1	2	0	2	0	0	1	0	0	1	1	0	0	0	0	11	0	1147.57	centroid=centroid=454Isotigs_contig_13504;seqs=1;;seqs=1;	centroid=centroid=454Isotigs_contig_13504;seqs=1;;seqs=1;	yes	yes	2	0.001575	73.435	150510000	634	74	683	11332;11333;11334;11335;11336;11337;11338;11339	7465;7466;7467;7468	7465	56
ENDMFSTAAGGR	R	E	N	G	R	S	2	1	1	1	0	0	1	2	0	0	0	0	1	1	0	1	1	0	0	0	0	12	0	1254.53	centroid=centroid=454Isotigs_contig_10722;seqs=1;;seqs=1;	centroid=centroid=454Isotigs_contig_10722;seqs=1;;seqs=1;	yes	yes	2	0.00023685	81.565	127370000	635	14	684;685	11340;11341;11342;11343;11344;11345;11346;11347;11348	7469;7470;7471;7472;7473	7473	14
ENEFPEGHSLQR	K	E	N	Q	R	K	0	1	1	0	0	1	3	1	1	0	1	0	0	1	1	1	0	0	0	0	0	12	0	1441.66	centroid=centroid=454Isotigs_contig_10584;seqs=2;;seqs=1;	centroid=centroid=454Isotigs_contig_10584;seqs=2;;seqs=1;	yes	yes	2,3	7.9809e-05	93.623	2048700000	636	10	686;687	11349;11350;11351;11352;11353;11354;11355;11356;11357;11358;11359;11360;11361;11362;11363;11364;11365;11366;11367;11368;11369;11370;11371;11372;11373;11374;11375;11376;11377;11378;11379;11380;11381;11382;11383;11384;11385;11386;11387;11388;11389;11390;11391;11392;11393;11394;11395;11396;11397;11398;11399;11400;11401;11402;11403;11404;11405;11406;11407;11408;11409;11410;11411;11412;11413;11414;114…	7474;7475;7476;7477;7478;7479;7480;7481;7482;7483;7484;7485;7486;7487;7488;7489;7490;7491;7492;7493;7494;7495;7496;7497;7498;7499;7500;7501;7502;7503;7504;7505;7506;7507	7502
ENLIESMKPDGTDR	K	E	N	D	R	V	0	1	1	2	0	0	2	1	0	1	1	1	1	0	1	1	1	0	0	0	0	14	1	1603.75	centroid=centroid=454Isotigs_contig_7335;seqs=1;;seqs=1;	centroid=centroid=454Isotigs_contig_7335;seqs=1;;seqs=1;	yes	yes	2,3	0.0004682	78.814	48478000	637	538	688	11426;11427;11428;11429;11430;11431;11432;11433;11434;11435;11436;11437;11438;11439;11440;11441;11442	7508;7509;7510;7511;7512;7513	7509	400
EPFSPCDYVSNR	K	E	P	N	R	C	0	1	1	1	1	0	1	0	0	0	0	0	0	1	2	2	0	0	1	1	0	12	0	1469.62	centroid=centroid=454Isotigs_contig_84589;seqs=1;;seqs=1;	centroid=centroid=454Isotigs_contig_84589;seqs=1;;seqs=1;	yes	yes	2	0.0062503	67.997	13586000	638	576	689	11443;11444;11445	7514;7515	7514
EPGDFIK	R	E	P	I	K	S	0	0	0	1	0	0	1	1	0	1	0	1	0	1	1	0	0	0	0	0	0	7	0	804.402	centroid=centroid=454Isotigs_contig_1265;seqs=2;;seqs=1;	centroid=centroid=454Isotigs_contig_1265;seqs=2;;seqs=1;	yes	yes	2	0.0059582	113.7	382630000	639	61	690	11446;11447;11448;11449;11450;11451;11452;11453;11454;11455	7516;7517;7518	7516
EPLTNSQMVAR	R	E	P	A	R	K	1	1	1	0	0	1	1	0	0	0	1	0	1	0	1	1	1	0	0	1	0	11	0	1244.62	centroid=centroid=454Isotigs_contig_85288;seqs=1;;seqs=1;	centroid=centroid=454Isotigs_contig_85288;seqs=1;;seqs=1;	yes	yes	2	2.9735e-05	103.08	41521000	641	577	692	11457;11458;11459;11460;11461;11462;11463;11464;11465;11466;11467;11468;11469	7520;7521;7522;7523;7524;7525;7526;7527	7525	443
EPTTPCEYDELR	K	E	P	L	R	K	0	1	0	1	1	0	3	0	0	0	1	0	0	0	2	0	2	0	1	0	0	12	0	1508.65	centroid=centroid=454Isotigs_contig_101824;seqs=1;;seqs=1;	centroid=centroid=454Isotigs_contig_101824;seqs=1;;seqs=1;	yes	yes	2	2.5759e-05	105.65	55475000	644	5	695	11502;11503;11504;11505;11506;11507;11508;11509;11510;11511	7546	7546
EPTTPCEYDELRK	K	E	P	R	K	C	0	1	0	1	1	0	3	0	0	0	1	1	0	0	2	0	2	0	1	0	0	13	1	1636.74	centroid=centroid=454Isotigs_contig_101824;seqs=1;;seqs=1;	centroid=centroid=454Isotigs_contig_101824;seqs=1;;seqs=1;	yes	yes	2	0.0019885	69.92	8691000	645	5	696	11512;11513;11514;11515;11516;11517	7547	7547
EQELQAQLLVR	R	E	Q	V	R	S	1	1	0	0	0	3	2	0	0	0	3	0	0	0	0	0	0	0	0	1	0	11	0	1325.73	centroid=centroid=454Isotigs_contig_70388;seqs=1;;seqs=1;	centroid=centroid=454Isotigs_contig_70388;seqs=1;;seqs=1;	yes	yes	2	0.00032976	77.062	1539500	646	529	697	11518	7548	7548
EQIEADPSDENAR	K	E	Q	A	R	D	2	1	1	2	0	1	3	0	0	1	0	0	0	0	1	1	0	0	0	0	0	13	0	1472.64	centroid=centroid=454Isotigs_contig_4048;seqs=1;;seqs=1;	centroid=centroid=454Isotigs_contig_4048;seqs=1;;seqs=1;	yes	yes	2	0.001575	78.401	9249400	647	375	698	11519;11520;11521;11522	7549;7550	7550
EQLSGGDCTAIYK	K	E	Q	Y	K	R	1	0	0	1	1	1	1	2	0	1	1	1	0	0	0	1	1	0	1	0	0	13	0	1440.66	centroid=centroid=454Isotigs_contig_5682;seqs=1;;seqs=1;	centroid=centroid=454Isotigs_contig_5682;seqs=1;;seqs=1;	yes	yes	2	8.1636e-05	109	52524000	651	468	702	11557;11558;11559;11560;11561;11562;11563;11564	7565;7566;7567;7568;7569	7565
EQQIVIQSSGGLSK	K	E	Q	S	K	D	0	0	0	0	0	3	1	2	0	2	1	1	0	0	0	3	0	0	0	1	0	14	0	1472.78	centroid=centroid=454Isotigs_contig_13347;seqs=1;;seqs=2;	centroid=centroid=454Isotigs_contig_13347;seqs=1;;seqs=2;	yes	yes	2	0.00059676	86.497	9689100	652	73	703	11565;11566;11567	7570	7570
EQQLELIK	K	E	Q	I	K	S	0	0	0	0	0	2	2	0	0	1	2	1	0	0	0	0	0	0	0	0	0	8	0	999.56	centroid=centroid=454Isotigs_contig_35852;seqs=1;;seqs=1;	centroid=centroid=454Isotigs_contig_35852;seqs=1;;seqs=1;	yes	yes	2	9.713e-05	159.58	5648500000	653	341	704;705	11568;11569;11570;11571;11572;11573;11574;11575;11576;11577;11578;11579;11580;11581;11582;11583;11584;11585;11586;11587;11588;11589;11590;11591;11592;11593;11594;11595;11596;11597;11598;11599;11600;11601;11602;11603;11604;11605;11606;11607;11608;11609;11610;11611;11612;11613;11614;11615;11616;11617;11618;11619;11620;11621;11622;11623;11624;11625;11626;11627	7571;7572;7573;7574;7575;7576;7577;7578;7579;7580;7581;7582;7583;7584;7585;7586;7587;7588;7589;7590;7591;7592;7593;7594;7595;7596	7595
EQVLQQQLLR	R	E	Q	L	R	S	0	1	0	0	0	4	1	0	0	0	3	0	0	0	0	0	0	0	0	1	0	10	0	1253.71	centroid=centroid=454Isotigs_contig_873;seqs=1;;seqs=1;	centroid=centroid=454Isotigs_contig_873;seqs=1;;seqs=1;	yes	yes	2	8.6629e-07	147.75	265960000	655	580	707	11632;11633;11634;11635;11636;11637;11638;11639;11640;11641;11642;11643;11644;11645;11646;11647;11648;11649;11650;11651	7598;7599;7600;7601;7602;7603;7604;7605;7606;7607;7608;7609;7610	7600
ESDIFPQSLDAR	R	E	S	A	R	Y	1	1	0	2	0	1	1	0	0	1	1	0	0	1	1	2	0	0	0	0	0	12	0	1376.66	centroid=centroid=454Isotigs_contig_5379;seqs=1;;seqs=1;	centroid=centroid=454Isotigs_contig_5379;seqs=1;;seqs=1;	yes	yes	2	0.0032139	74.78	51644000	657	454	709	11669;11670;11671;11672;11673;11674	7613;7614	7613
ESDILPQSLDAR	R	E	S	A	R	Y	1	1	0	2	0	1	1	0	0	1	2	0	0	0	1	2	0	0	0	0	0	12	0	1342.67	centroid=centroid=454Isotigs_contig_5380;seqs=1;;seqs=1;	centroid=centroid=454Isotigs_contig_5380;seqs=1;;seqs=1;	yes	yes	2	0.005393	69.352	77342000	658	455	710	11675;11676;11677;11678;11679;11680;11681;11682	7615;7616	7616
ESFDGAISELEK	K	E	S	E	K	L	1	0	0	1	0	0	3	1	0	1	1	1	0	1	0	2	0	0	0	0	0	12	0	1323.62	centroid=centroid=454Isotigs_contig_19017;seqs=1;;seqs=1;	centroid=centroid=454Isotigs_contig_19017;seqs=1;;seqs=1;	yes	yes	2	0.00015278	97.957	60029000	659	178	711	11683;11684;11685;11686;11687;11688;11689;11690;11691	7617;7618;7619;7620	7619
ESILDALKR	R	E	S	K	R	T	1	1	0	1	0	0	1	0	0	1	2	1	0	0	0	1	0	0	0	0	0	9	1	1043.6	centroid=centroid=454Isotigs_contig_136589;seqs=1;;seqs=2;	centroid=centroid=454Isotigs_contig_136589;seqs=1;;seqs=2;	yes	yes	2	0.0035566	92.051	24886000	661	78	713	11694;11695;11696;11697;11698;11699;11700;11701;11702	7622;7623;7624;7625	7625
ESSSLTNQIVQLR	K	E	S	L	R	E	0	1	1	0	0	2	1	0	0	1	2	0	0	0	0	3	1	0	0	1	0	13	0	1473.78	centroid=centroid=454Isotigs_contig_691;seqs=1;;seqs=1;	centroid=centroid=454Isotigs_contig_691;seqs=1;;seqs=1;	yes	yes	2,3	0	281.24	5289100000	662	524	714;715	11703;11704;11705;11706;11707;11708;11709;11710;11711;11712;11713;11714;11715;11716;11717;11718;11719;11720;11721;11722;11723;11724;11725;11726;11727;11728;11729;11730;11731;11732;11733;11734;11735;11736;11737;11738;11739;11740;11741;11742;11743;11744;11745;11746	7626;7627;7628;7629;7630;7631;7632;7633;7634;7635;7636;7637;7638;7639;7640;7641;7642;7643;7644;7645;7646;7647;7648;7649;7650;7651;7652;7653;7654;7655	7627
ESVQESVVQSSEFNMK	R	E	S	M	K	E	0	0	1	0	0	2	3	0	0	0	0	1	1	1	0	4	0	0	0	3	0	16	0	1826.84	centroid=centroid=454Isotigs_contig_5102;seqs=1;;seqs=1;	centroid=centroid=454Isotigs_contig_5102;seqs=1;;seqs=1;	yes	yes	2	3.8322e-09	113.01	67327000	663	439	716	11747;11748;11749;11750;11751;11752;11753;11754	7656;7657;7658;7659;7660	7660	305
ETAKNILMMK	K	E	T	M	K	V	1	0	1	0	0	0	1	0	0	1	1	2	2	0	0	0	1	0	0	0	0	10	1	1177.62	centroid=centroid=454Isotigs_contig_123;seqs=1;;seqs=1;	centroid=centroid=454Isotigs_contig_123;seqs=1;;seqs=1;	yes	yes	2	7.7008e-07	112.11	70296000	664	52	717	11755;11756;11757;11758;11759;11760;11761;11762;11763;11764;11765;11766;11767;11768;11769;11770;11771;11772;11773;11774;11775;11776;11777	7661;7662;7663;7664;7665	7665	37;38
ETASDVAYLGAVLLK	R	E	T	L	K	A	3	0	0	1	0	0	1	1	0	0	3	1	0	0	0	1	1	0	1	2	0	15	0	1548.84	centroid=centroid=454Isotigs_contig_28558;seqs=1;;seqs=1;	centroid=centroid=454Isotigs_contig_28558;seqs=1;;seqs=1;	yes	yes	2	0.0022379	65.219	12810000	665	286	718	11778;11779;11780;11781;11782;11783;11784;11785;11786	7666;7667	7666
ETDEILADSVAFLVGGIFNNK	R	E	T	N	K	V	2	0	2	2	0	0	2	2	0	2	2	1	0	2	0	1	1	0	0	2	0	21	0	2251.14	centroid=centroid=454Isotigs_contig_3868;seqs=1;;seqs=1;	centroid=centroid=454Isotigs_contig_3868;seqs=1;;seqs=1;	yes	yes	2,3	8.8565e-36	129.88	40650000	666	365	719	11787;11788;11789;11790;11791;11792;11793;11794;11795;11796	7668;7669;7670;7671;7672;7673;7674;7675;7676;7677;7678	7678
ETDREIDSQMNELR	R	E	T	L	R	H	0	2	1	2	0	1	3	0	0	1	1	0	1	0	0	1	1	0	0	0	0	14	1	1734.78	centroid=centroid=454Isotigs_contig_691;seqs=1;;seqs=1;	centroid=centroid=454Isotigs_contig_691;seqs=1;;seqs=1;	yes	yes	2,3	6.757e-38	169.17	1532900000	667	524	720;721	11797;11798;11799;11800;11801;11802;11803;11804;11805;11806;11807;11808;11809;11810;11811;11812;11813;11814;11815;11816;11817;11818;11819;11820;11821;11822;11823;11824;11825;11826;11827;11828;11829;11830;11831;11832;11833;11834;11835;11836;11837;11838	7679;7680;7681;7682;7683;7684;7685;7686;7687;7688;7689;7690;7691;7692;7693;7694;7695;7696;7697;7698;7699;7700;7701;7702;7703;7704	7697	382
ETISNTPFAFWEPK	K	E	T	P	K	A	1	0	1	0	0	0	2	0	0	1	0	1	0	2	2	1	2	1	0	0	0	14	0	1665.8	centroid=centroid=454Isotigs_contig_2357;seqs=1;;seqs=1;	centroid=centroid=454Isotigs_contig_2357;seqs=1;;seqs=1;	yes	yes	2	2.2817e-27	131.66	553770000	668	228	722	11839;11840;11841;11842;11843;11844;11845;11846;11847;11848;11849;11850;11851;11852;11853;11854;11855;11856;11857;11858;11859;11860;11861	7705;7706;7707;7708;7709;7710;7711;7712;7713;7714;7715;7716;7717;7718;7719;7720;7721;7722;7723	7723
ETISSFVER	R	E	T	E	R	V	0	1	0	0	0	0	2	0	0	1	0	0	0	1	0	2	1	0	0	1	0	9	0	1066.53	centroid=centroid=454Isotigs_contig_459;seqs=1;;seqs=1;	centroid=centroid=454Isotigs_contig_459;seqs=1;;seqs=1;	yes	yes	2	0.0011307	134.25	316100000	669	414	723	11862;11863;11864;11865;11866;11867;11868;11869;11870;11871;11872;11873;11874;11875;11876;11877;11878;11879;11880;11881;11882;11883;11884;11885;11886;11887;11888;11889;11890	7724;7725;7726;7727;7728;7729;7730;7731;7732	7727
ETNGEILLNNNIPK	R	E	T	P	K	D	0	0	4	0	0	0	2	1	0	2	2	1	0	0	1	0	1	0	0	0	0	14	0	1567.82	centroid=centroid=454Isotigs_contig_20360;seqs=1;;seqs=1;	centroid=centroid=454Isotigs_contig_20360;seqs=1;;seqs=1;	yes	yes	2	1.4185e-05	111.72	190170000	671	193	727	11910;11911;11912;11913;11914;11915;11916;11917;11918;11919;11920;11921;11922;11923;11924;11925;11926;11927	7739;7740;7741;7742;7743;7744;7745;7746;7747;7748;7749	7747
ETPFVTGLDGAGVVEEVGEGVTEFK	R	E	T	F	K	K	1	0	0	1	0	0	5	5	0	0	1	1	0	2	1	0	3	0	0	5	0	25	0	2565.25	centroid=centroid=454Isotigs_contig_100014;seqs=1;;seqs=1;	centroid=centroid=454Isotigs_contig_100014;seqs=1;;seqs=1;	yes	yes	3	7.9488e-09	54.521	9865100	672	0	728	11928;11929;11930;11931;11932	7750	7750
ETYPTCLNK	K	E	T	N	K	A	0	0	1	0	1	0	1	0	0	0	1	1	0	0	1	0	2	0	1	0	0	9	0	1124.52	centroid=centroid=454Isotigs_contig_101824;seqs=1;;seqs=1;	centroid=centroid=454Isotigs_contig_101824;seqs=1;;seqs=1;	yes	yes	2	0.0014536	105.1	81800000	675	5	733	11960;11961;11962;11963;11964;11965;11966;11967;11968;11969;11970;11971;11972	7767;7768;7769;7770	7769
EVAQLDTELTVEER	K	E	V	E	R	N	1	1	0	1	0	1	4	0	0	0	2	0	0	0	0	0	2	0	0	2	0	14	0	1630.81	centroid=centroid=454Isotigs_contig_8216;seqs=1;;seqs=1;	centroid=centroid=454Isotigs_contig_8216;seqs=1;;seqs=1;	yes	yes	2	1.5191e-31	163.99	36913000	677	572	735	11981;11982;11983;11984	7774;7775;7776;7777;7778	7778
EVDEQMLNVQNK	K	E	V	N	K	N	0	0	2	1	0	2	2	0	0	0	1	1	1	0	0	0	0	0	0	2	0	12	0	1445.68	centroid=centroid=454Isotigs_contig_228379;seqs=1;;seqs=1;	centroid=centroid=454Isotigs_contig_228379;seqs=1;;seqs=1;	yes	yes	2	3.0229e-25	171.92	264900000	681	222	742;743	12149;12150;12151;12152;12153;12154;12155;12156;12157;12158;12159;12160;12161;12162;12163;12164;12165;12166;12167;12168;12169;12170;12171;12172;12173;12174;12175;12176;12177;12178	7879;7880;7881;7882;7883;7884;7885;7886;7887;7888;7889;7890;7891;7892;7893;7894;7895;7896;7897	7881	160
EVDGGDNDDDIDDDEEDDVK	K	E	V	V	K	L	0	0	1	10	0	0	3	2	0	1	0	1	0	0	0	0	0	0	0	2	0	20	0	2222.81	centroid=centroid=454Isotigs_contig_7809;seqs=2;;seqs=1;	centroid=centroid=454Isotigs_contig_7809;seqs=2;;seqs=1;	yes	yes	2,3	1.8748e-22	125.23	23974000	682	558	744	12179;12180;12181;12182	7898;7899;7900	7899
EVDRLEDELLAEK	K	E	V	E	K	E	1	1	0	2	0	0	4	0	0	0	3	1	0	0	0	0	0	0	0	1	0	13	1	1557.79	centroid=centroid=454Isotigs_contig_57;seqs=1;;seqs=1;	centroid=centroid=454Isotigs_contig_57;seqs=1;;seqs=1;	yes	yes	2	0.0030597	76.01	10728000	683	469	745	12183;12184;12185;12186;12187	7901	7901
EVDSWGAGAEVVTTLLNEK	R	E	V	E	K	G	2	0	1	1	0	0	3	2	0	0	2	1	0	0	0	1	2	1	0	3	0	19	0	2017	centroid=centroid=454Isotigs_contig_17464;seqs=1;;seqs=1;	centroid=centroid=454Isotigs_contig_17464;seqs=1;;seqs=1;	yes	yes	2,3	2.2356e-21	122.49	27847000	684	157	746	12188;12189;12190;12191;12192;12193;12194;12195;12196;12197;12198;12199;12200	7902;7903;7904;7905;7906;7907;7908;7909;7910;7911;7912;7913	7909
EVENYIAYNEAGMGPDALAEGK	R	E	V	G	K	L	4	0	2	1	0	0	4	3	0	1	1	1	1	0	1	0	0	0	2	1	0	22	0	2340.06	centroid=centroid=454Isotigs_contig_1265;seqs=2;;seqs=1;	centroid=centroid=454Isotigs_contig_1265;seqs=2;;seqs=1;	yes	yes	3	5.7374e-07	61.345	25203000	685	61	747	12201;12202;12203;12204;12205;12206	7914	7914	47
EVIGQVDASPVESELADVAK	R	E	V	A	K	Q	3	0	0	2	0	1	3	1	0	1	1	1	0	0	1	2	0	0	0	4	0	20	0	2055.04	centroid=centroid=454Isotigs_contig_161838;seqs=1;;seqs=1;	centroid=centroid=454Isotigs_contig_161838;seqs=1;;seqs=1;	yes	yes	2	1.9761e-10	77.959	40282000	689	140	751	12247;12248;12249;12250;12251;12252;12253;12254	7940;7941;7942	7941
EVNLDGWK	K	E	V	W	K	L	0	0	1	1	0	0	1	1	0	0	1	1	0	0	0	0	0	1	0	1	0	8	0	959.471	centroid=centroid=454Isotigs_contig_54526;seqs=1;;seqs=1;	centroid=centroid=454Isotigs_contig_54526;seqs=1;;seqs=1;	yes	yes	2	0.0038728	80.219	0	690	458	752	12255	7943	7943
EVSQLTEEEILDLR	K	E	V	L	R	H	0	1	0	1	0	1	4	0	0	1	3	0	0	0	0	1	1	0	0	1	0	14	0	1672.85	centroid=centroid=454Isotigs_contig_3460;seqs=1;;seqs=1;	centroid=centroid=454Isotigs_contig_3460;seqs=1;;seqs=1;	yes	yes	2	4.6919e-24	133.47	82833000	691	333	753	12256;12257;12258;12259;12260;12261;12262;12263;12264;12265;12266	7944;7945;7946;7947;7948;7949;7950;7951;7952;7953	7945
EVVLIDDGSDYDFLQER	K	E	V	E	R	L	0	1	0	4	0	1	2	1	0	1	2	0	0	1	0	1	0	0	1	2	0	17	0	2011.94	centroid=centroid=454Isotigs_contig_69084;seqs=1;;seqs=1;	centroid=centroid=454Isotigs_contig_69084;seqs=1;;seqs=1;	yes	yes	2	1.6388e-05	68.481	1533200	694	523	759	12330	7996	7996
EWELMSLLGDPK	K	E	W	P	K	E	0	0	0	1	0	0	2	1	0	0	3	1	1	0	1	1	0	1	0	0	0	12	0	1416.7	centroid=centroid=454Isotigs_contig_123;seqs=1;;seqs=1;	centroid=centroid=454Isotigs_contig_123;seqs=1;;seqs=1;	yes	yes	2,3	3.2127e-11	120.57	98580000000	695	52	760;761;762;763	12331;12332;12333;12334;12335;12336;12337;12338;12339;12340;12341;12342;12343;12344;12345;12346;12347;12348;12349;12350;12351;12352;12353;12354;12355;12356;12357;12358;12359;12360;12361;12362;12363;12364;12365;12366;12367;12368;12369;12370;12371;12372;12373;12374;12375;12376;12377;12378;12379;12380;12381;12382;12383;12384;12385;12386;12387;12388;12389;12390;12391;12392;12393;12394;12395;12396;123…	7997;7998;7999;8000;8001;8002;8003;8004;8005;8006;8007;8008;8009;8010;8011;8012;8013;8014;8015;8016;8017;8018;8019;8020;8021;8022;8023;8024;8025;8026;8027;8028;8029;8030;8031;8032;8033;8034;8035;8036;8037;8038;8039;8040;8041;8042;8043;8044;8045;8046;8047;8048;8049;8050;8051;8052;8053;8054;8055;8056;8057;8058;8059;8060;8061;8062;8063;8064;8065;8066;8067;8068;8069;8070;8071;8072;8073;8074;8075;8076…	8522	39
EYNIPVLIDLTEGK	K	E	Y	G	K	T	0	0	1	1	0	0	2	1	0	2	2	1	0	0	1	0	1	0	1	1	0	14	0	1602.85	centroid=centroid=454Isotigs_contig_11338;seqs=1;;seqs=1;	centroid=centroid=454Isotigs_contig_11338;seqs=1;;seqs=1;	yes	yes	2	0.00065222	91.076	53146000	697	30	765	12761;12762;12763;12764;12765;12766;12767;12768;12769;12770;12771;12772;12773;12774;12775;12776	8552;8553;8554;8555;8556;8557;8558;8559;8560;8561	8555
EYNQCAAQLQSIR	R	E	Y	I	R	A	2	1	1	0	1	3	1	0	0	1	1	0	0	0	0	1	0	0	1	0	0	13	0	1579.74	centroid=centroid=454Isotigs_contig_100974;seqs=3;;seqs=1;	centroid=centroid=454Isotigs_contig_100974;seqs=3;;seqs=1;	yes	yes	2	4.8349e-08	118.24	91330000	698	2	766	12777;12778;12779;12780;12781;12782;12783;12784;12785;12786;12787;12788;12789;12790	8562;8563;8564;8565;8566;8567;8568;8569	8568
FAAMYVDTR	R	F	A	T	R	L	2	1	0	1	0	0	0	0	0	0	0	0	1	1	0	0	1	0	1	1	0	9	0	1072.5	centroid=centroid=454Isotigs_contig_29171;seqs=1;;seqs=1;	centroid=centroid=454Isotigs_contig_29171;seqs=1;;seqs=1;	yes	yes	2	0.00014178	126.07	177460000	704	293	777	12971;12972;12973;12974;12975;12976;12977;12978;12979;12980;12981;12982;12983;12984;12985	8685;8686;8687;8688;8689;8690;8691;8692	8686	226
FAAVTQFEATDAR	R	F	A	A	R	R	4	1	0	1	0	1	1	0	0	0	0	0	0	2	0	0	2	0	0	1	0	13	0	1425.69	centroid=centroid=454Isotigs_contig_71616;seqs=1;;seqs=1;	centroid=centroid=454Isotigs_contig_71616;seqs=1;;seqs=1;	yes	yes	2	2.0727e-05	76.728	4803900	705	534	778	12986;12987	8693;8694	8693
FADLSEEEFK	K	F	A	F	K	K	1	0	0	1	0	0	3	0	0	0	1	1	0	2	0	1	0	0	0	0	0	10	0	1213.55	centroid=centroid=454Isotigs_contig_22472;seqs=1;;seqs=1;	centroid=centroid=454Isotigs_contig_22472;seqs=1;;seqs=1;	yes	yes	2	1.8597e-06	123.96	109020000	706	216	779	12988;12989;12990;12991;12992;12993;12994;12995;12996;12997;12998;12999;13000	8695;8696;8697;8698;8699	8698
FADQHVPGSPFTVK	K	F	A	V	K	I	1	0	0	1	0	1	0	1	1	0	0	1	0	2	2	1	1	0	0	2	0	14	0	1528.77	centroid=centroid=454Isotigs_contig_1628;seqs=1;;seqs=2;	centroid=centroid=454Isotigs_contig_1628;seqs=1;;seqs=2;	no	no	3	0.0016049	77.746	19848000	707	141	780	13001;13002;13003;13004;13005;13006;13007	8700	8700
FAEEDIEKER	R	F	A	E	R	G	1	1	0	1	0	0	4	0	0	1	0	1	0	1	0	0	0	0	0	0	0	10	1	1264.59	centroid=centroid=454Isotigs_contig_15065;seqs=1;;seqs=1;	centroid=centroid=454Isotigs_contig_15065;seqs=1;;seqs=1;	yes	yes	2,3	0.0072195	81.017	25774000	708	115	781	13008;13009;13010;13011;13012;13013;13014;13015;13016;13017;13018;13019;13020;13021	8701;8702	8702
FAEIVNLVLADGSQR	K	F	A	Q	R	S	2	1	1	1	0	1	1	1	0	1	2	0	0	1	0	1	0	0	0	2	0	15	0	1630.87	centroid=centroid=454Isotigs_contig_1237;seqs=1;;seqs=2;	centroid=centroid=454Isotigs_contig_1237;seqs=1;;seqs=2;	yes	yes	2,3	1.301e-18	128.06	219300000	709	54	782	13022;13023;13024;13025;13026;13027;13028;13029;13030;13031;13032;13033;13034;13035;13036;13037;13038;13039;13040;13041;13042;13043;13044;13045;13046;13047;13048;13049;13050;13051;13052;13053;13054;13055;13056;13057	8703;8704;8705;8706;8707;8708;8709;8710;8711;8712;8713;8714;8715;8716;8717;8718;8719;8720;8721;8722;8723;8724;8725;8726	8720
FAEVSSISGHR	K	F	A	H	R	Y	1	1	0	0	0	0	1	1	1	1	0	0	0	1	0	3	0	0	0	1	0	11	0	1188.59	centroid=centroid=454Isotigs_contig_131464;seqs=2;;seqs=1;	centroid=centroid=454Isotigs_contig_131464;seqs=2;;seqs=1;	yes	yes	3	0.0066553	76.302	11284000	710	68	783	13058;13059;13060;13061;13062	8727	8727
FAIQDITVEELTAK	R	F	A	A	K	E	2	0	0	1	0	1	2	0	0	2	1	1	0	1	0	0	2	0	0	1	0	14	0	1576.83	centroid=centroid=454Isotigs_contig_50027;seqs=1;;seqs=1;	centroid=centroid=454Isotigs_contig_50027;seqs=1;;seqs=1;	yes	yes	2	1.8351e-11	119.87	38266000	711	436	784	13063;13064;13065;13066;13067;13068;13069;13070	8728;8729;8730;8731;8732;8733;8734	8732
FAMAQPER	R	F	A	E	R	V	2	1	0	0	0	1	1	0	0	0	0	0	1	1	1	0	0	0	0	0	0	8	0	948.449	centroid=centroid=454Isotigs_contig_193976;seqs=1;;seqs=1;	centroid=centroid=454Isotigs_contig_193976;seqs=1;;seqs=1;	yes	yes	2	0.0029883	103.83	3631500	712	182	785	13071;13072;13073;13074;13075;13076	8735;8736	8736	131
FAQYLTPEQENELR	R	F	A	L	R	G	1	1	1	0	0	2	3	0	0	0	2	0	0	1	1	0	1	0	1	0	0	14	0	1736.84	centroid=centroid=454Isotigs_contig_3773;seqs=1;;seqs=1;	centroid=centroid=454Isotigs_contig_3773;seqs=1;;seqs=1;	yes	yes	2	0.00060386	89.507	87281000	713	357	786	13077;13078;13079;13080;13081;13082;13083;13084;13085;13086	8737;8738;8739;8740;8741;8742	8740
FASIGLENTEENR	R	F	A	N	R	R	1	1	2	0	0	0	3	1	0	1	1	0	0	1	0	1	1	0	0	0	0	13	0	1478.7	centroid=centroid=454Isotigs_contig_25826;seqs=1;;seqs=1;	centroid=centroid=454Isotigs_contig_25826;seqs=1;;seqs=1;	yes	yes	2	0.00049718	84.297	50313000	716	252	789	13148;13149;13150;13151;13152;13153;13154;13155;13156	8780;8781;8782	8782
FASSTGSTPIAGR	K	F	A	G	R	F	2	1	0	0	0	0	0	2	0	1	0	0	0	1	1	3	2	0	0	0	0	13	0	1250.63	centroid=centroid=454Isotigs_contig_68877;seqs=1;;seqs=1;	centroid=centroid=454Isotigs_contig_68877;seqs=1;;seqs=1;	yes	yes	2	0.00043945	90.861	76804000	717	521	790	13157;13158;13159;13160;13161;13162;13163;13164;13165;13166;13167;13168;13169;13170;13171;13172;13173	8783;8784;8785;8786;8787;8788	8784
FATEAAITILR	K	F	A	L	R	I	3	1	0	0	0	0	1	0	0	2	1	0	0	1	0	0	2	0	0	0	0	11	0	1204.68	centroid=centroid=454Isotigs_contig_46863;seqs=1;;seqs=1;	centroid=centroid=454Isotigs_contig_46863;seqs=1;;seqs=1;	yes	yes	2	6.1664e-08	129.82	16252000	718	419	791	13174;13175;13176;13177;13178	8789	8789
FCGTWLR	K	F	C	L	R	G	0	1	0	0	1	0	0	1	0	0	1	0	0	1	0	0	1	1	0	0	0	7	0	938.443	centroid=centroid=454Isotigs_contig_79562;seqs=1;;seqs=1;	centroid=centroid=454Isotigs_contig_79562;seqs=1;;seqs=1;	yes	yes	2	0.0099924	124.89	43099000	719	563	792	13179;13180;13181;13182;13183;13184;13185;13186;13187	8790;8791	8790
FDAANDIYIIMEGGPR	R	F	D	P	R	G	2	1	1	2	0	0	1	2	0	3	0	0	1	1	1	0	0	0	1	0	0	16	0	1780.85	centroid=centroid=454Isotigs_contig_58150;seqs=1;;seqs=1;	centroid=centroid=454Isotigs_contig_58150;seqs=1;;seqs=1;	yes	yes	2,3	2.9607e-05	99.238	1258900000	720	477	793;794	13188;13189;13190;13191;13192;13193;13194;13195;13196;13197;13198;13199;13200;13201;13202;13203;13204;13205;13206;13207;13208;13209;13210;13211;13212;13213;13214;13215;13216;13217;13218;13219;13220;13221;13222;13223;13224;13225;13226;13227;13228;13229;13230;13231;13232;13233;13234;13235;13236;13237;13238;13239;13240;13241;13242;13243;13244;13245;13246;13247;13248;13249;13250;13251;13252;13253;132…	8792;8793;8794;8795;8796;8797;8798;8799;8800;8801;8802;8803;8804;8805;8806;8807;8808;8809;8810;8811;8812;8813;8814;8815;8816;8817;8818;8819;8820;8821;8822;8823;8824;8825;8826;8827;8828;8829;8830;8831;8832;8833;8834;8835;8836;8837;8838;8839;8840;8841;8842;8843;8844;8845;8846;8847;8848;8849;8850;8851	8843	328
FDAEDSQQTVQEHQYLR	K	F	D	L	R	L	1	1	0	2	0	4	2	0	1	0	1	0	0	1	0	1	1	0	1	1	0	17	0	2092.95	centroid=centroid=454Isotigs_contig_28471;seqs=1;;seqs=1;	centroid=centroid=454Isotigs_contig_28471;seqs=1;;seqs=1;	yes	yes	3	3.1061e-06	87.647	29104000	721	283	795	13276;13277;13278;13279;13280	8852;8853	8852
FDDGQKPSDPEFPLSYSATSVR	K	F	D	V	R	E	1	1	0	3	0	1	1	1	0	0	1	1	0	2	3	4	1	0	1	1	0	22	1	2442.13	centroid=centroid=454Isotigs_contig_3868;seqs=1;;seqs=1;	centroid=centroid=454Isotigs_contig_3868;seqs=1;;seqs=1;	yes	yes	3	3.239e-09	70.699	460370000	722	365	796	13281;13282;13283;13284;13285;13286;13287;13288;13289;13290;13291;13292;13293	8854;8855;8856;8857;8858;8859;8860;8861;8862;8863;8864	8862
FDDPTVASDMK	R	F	D	M	K	H	1	0	0	3	0	0	0	0	0	0	0	1	1	1	1	1	1	0	0	1	0	11	0	1224.53	centroid=centroid=454Isotigs_contig_695;seqs=1;;seqs=2;	centroid=centroid=454Isotigs_contig_695;seqs=1;;seqs=2;	yes	yes	2	0.0099134	55.261	3848500	723	526	797	13294;13295;13296;13297	8865	8865	383
FDELYGEEYDEDEIKR	R	F	D	K	R	F	0	1	0	3	0	0	5	1	0	1	1	1	0	1	0	0	0	0	2	0	0	16	1	2048.89	centroid=centroid=454Isotigs_contig_22541;seqs=1;;seqs=1;	centroid=centroid=454Isotigs_contig_22541;seqs=1;;seqs=1;	yes	yes	3	4.5292e-06	109.07	87691000	724	217	798	13298;13299;13300;13301;13302;13303;13304;13305;13306;13307	8866;8867;8868;8869;8870;8871	8871
FDITSAVR	K	F	D	V	R	Q	1	1	0	1	0	0	0	0	0	1	0	0	0	1	0	1	1	0	0	1	0	8	0	907.476	centroid=centroid=454Isotigs_contig_67;seqs=1;;seqs=1;	centroid=centroid=454Isotigs_contig_67;seqs=1;;seqs=1;	yes	yes	2	0.0076391	137.9	165570000	726	516	800	13317;13318;13319;13320;13321;13322;13323;13324;13325;13326;13327;13328;13329;13330	8875;8876;8877;8878	8878
FDLNEVIIR	R	F	D	I	R	Y	0	1	1	1	0	0	1	0	0	2	1	0	0	1	0	0	0	0	0	1	0	9	0	1117.61	centroid=centroid=454Isotigs_contig_27977;seqs=1;;seqs=1;	centroid=centroid=454Isotigs_contig_27977;seqs=1;;seqs=1;	yes	yes	2	1.5158e-32	148.94	62657000	727	280	801	13331;13332;13333;13334;13335;13336;13337;13338;13339;13340;13341;13342;13343;13344;13345	8879;8880;8881;8882;8883;8884;8885;8886	8885
FDLQSFTTQEEEAPHGMLMR	K	F	D	M	R	G	1	1	0	1	0	2	3	1	1	0	2	0	2	2	1	1	2	0	0	0	0	20	0	2366.07	centroid=centroid=454Isotigs_contig_62282;seqs=1;;seqs=1;	centroid=centroid=454Isotigs_contig_62282;seqs=1;;seqs=1;	yes	yes	3	0.00092668	53.453	29095000	728	494	802	13346;13347;13348;13349;13350	8887	8887	353;354
FDPNPFFSGR	R	F	D	G	R	I	0	1	1	1	0	0	0	1	0	0	0	0	0	3	2	1	0	0	0	0	0	10	0	1182.55	centroid=centroid=454Isotigs_contig_571;seqs=1;;seqs=1;	centroid=centroid=454Isotigs_contig_571;seqs=1;;seqs=1;	yes	yes	2	0.002602	91.701	25535000	729	472	803	13351;13352;13353;13354;13355	8888	8888
FDTGNLVMITGGHNLGR	K	F	D	G	R	V	0	1	2	1	0	0	0	4	1	1	2	0	1	1	0	0	2	0	0	1	0	17	0	1800.89	centroid=centroid=454Isotigs_contig_14737;seqs=1;;seqs=1;	centroid=centroid=454Isotigs_contig_14737;seqs=1;;seqs=1;	yes	yes	3	0.00033163	53.395	7477000	730	105	804	13356;13357;13358;13359;13360	8889	8889	82
FDTIGLTNTEENR	R	F	D	N	R	R	0	1	2	1	0	0	2	1	0	1	1	0	0	1	0	0	3	0	0	0	0	13	0	1508.71	centroid=centroid=454Isotigs_contig_3773;seqs=1;;seqs=1;	centroid=centroid=454Isotigs_contig_3773;seqs=1;;seqs=1;	yes	yes	2	7.6402e-08	85.536	44207000	731	357	805	13361;13362;13363;13364;13365;13366;13367;13368;13369;13370;13371	8890;8891;8892;8893;8894;8895	8894
FDTIGLTNTEENRR	R	F	D	R	R	K	0	2	2	1	0	0	2	1	0	1	1	0	0	1	0	0	3	0	0	0	0	14	1	1664.81	centroid=centroid=454Isotigs_contig_3773;seqs=1;;seqs=1;	centroid=centroid=454Isotigs_contig_3773;seqs=1;;seqs=1;	yes	yes	3	0.0031259	62.287	6543800	732	357	806	13372;13373	8896	8896
FDYVHEFWIR	R	F	D	I	R	F	0	1	0	1	0	0	1	0	1	1	0	0	0	2	0	0	0	1	1	1	0	10	0	1410.67	centroid=centroid=454Isotigs_contig_8812;seqs=1;;seqs=1;	centroid=centroid=454Isotigs_contig_8812;seqs=1;;seqs=1;	yes	yes	2,3	0.0015853	99.568	11292000	733	582	807	13374;13375;13376;13377;13378;13379;13380	8897;8898	8897
FEDVAMEVSNIR	R	F	E	I	R	I	1	1	1	1	0	0	2	0	0	1	0	0	1	1	0	1	0	0	0	2	0	12	0	1408.67	centroid=centroid=454Isotigs_contig_78579;seqs=1;;seqs=1;	centroid=centroid=454Isotigs_contig_78579;seqs=1;;seqs=1;	yes	yes	2	4.6316e-05	92.856	55942000	734	561	808	13381;13382;13383;13384;13385;13386;13387;13388;13389;13390;13391;13392;13393;13394	8899;8900;8901;8902;8903;8904;8905	8904	432
FEELNADLFR	R	F	E	F	R	F	1	1	1	1	0	0	2	0	0	0	2	0	0	2	0	0	0	0	0	0	0	10	0	1252.61	centroid=centroid=454Isotigs_contig_695;seqs=1;;seqs=2;	centroid=centroid=454Isotigs_contig_695;seqs=1;;seqs=2;	yes	yes	2	1.0985e-06	148.32	193170000	735	526	809	13395;13396;13397;13398;13399;13400;13401;13402;13403;13404;13405;13406;13407;13408;13409;13410;13411;13412;13413;13414;13415	8906;8907;8908;8909;8910;8911;8912;8913;8914;8915	8907
FEELNMDLFR	K	F	E	F	R	N	0	1	1	1	0	0	2	0	0	0	2	0	1	2	0	0	0	0	0	0	0	10	0	1312.61	centroid=centroid=454Isotigs_contig_10133;seqs=1;;seqs=1;	centroid=centroid=454Isotigs_contig_10133;seqs=1;;seqs=1;	yes	yes	2	0.0098773	63.624	62617000	736	3	810	13416;13417;13418;13419;13420;13421;13422;13423;13424;13425;13426;13427;13428	8916;8917	8916	2
FEGTYLLLDGYQVQPFNIQK	R	F	E	Q	K	N	0	0	1	1	0	3	1	2	0	1	3	1	0	2	1	0	1	0	2	1	0	20	0	2372.21	centroid=centroid=454Isotigs_contig_14834;seqs=1;;seqs=1;	centroid=centroid=454Isotigs_contig_14834;seqs=1;;seqs=1;	yes	yes	3	0.00022591	58.712	11597000	737	108	811	13429;13430;13431;13432;13433;13434;13435	8918	8918
FEQEISALQR	R	F	E	Q	R	A	1	1	0	0	0	2	2	0	0	1	1	0	0	1	0	1	0	0	0	0	0	10	0	1219.62	centroid=centroid=454Isotigs_contig_132;seqs=1;;seqs=1;	centroid=centroid=454Isotigs_contig_132;seqs=1;;seqs=1;	yes	yes	2,3	2.1768e-13	159.93	2542600000	739	69	814	13528;13529;13530;13531;13532;13533;13534;13535;13536;13537;13538;13539;13540;13541;13542;13543;13544;13545;13546;13547;13548;13549;13550;13551;13552;13553;13554;13555	8978;8979;8980;8981;8982;8983;8984;8985;8986;8987;8988;8989;8990;8991;8992;8993;8994;8995;8996;8997;8998	8992
FEQLALEDK	K	F	E	D	K	A	1	0	0	1	0	1	2	0	0	0	2	1	0	1	0	0	0	0	0	0	0	9	0	1091.55	centroid=centroid=454Isotigs_contig_14663;seqs=1;;seqs=1;	centroid=centroid=454Isotigs_contig_14663;seqs=1;;seqs=1;	yes	yes	2	0.0014844	108.47	35041000	740	104	815	13556;13557;13558;13559;13560;13561;13562;13563;13564	8999;9000	9000
FETETDTEVMAK	K	F	E	A	K	L	1	0	0	1	0	0	3	0	0	0	0	1	1	1	0	0	3	0	0	1	0	12	0	1399.62	centroid=centroid=454Isotigs_contig_6530;seqs=1;;seqs=1;	centroid=centroid=454Isotigs_contig_6530;seqs=1;;seqs=1;	yes	yes	2	2.1219e-05	100.38	15260000	741	505	816	13565;13566;13567;13568;13569;13570	9001;9002;9003;9004;9005;9006	9003	364
FETIFCDGLPDNK	R	F	E	N	K	K	0	0	1	2	1	0	1	1	0	1	1	1	0	2	1	0	1	0	0	0	0	13	0	1554.7	centroid=centroid=454Isotigs_contig_4282;seqs=1;;seqs=1;	centroid=centroid=454Isotigs_contig_4282;seqs=1;;seqs=1;	yes	yes	2	0.00011711	107.65	113980000	742	393	817	13571;13572;13573;13574;13575;13576;13577;13578;13579;13580;13581	9007;9008;9009;9010;9011;9012;9013;9014;9015;9016	9016
FETIFCDGLPDNKK	R	F	E	K	K	T	0	0	1	2	1	0	1	1	0	1	1	2	0	2	1	0	1	0	0	0	0	14	1	1682.8	centroid=centroid=454Isotigs_contig_4282;seqs=1;;seqs=1;	centroid=centroid=454Isotigs_contig_4282;seqs=1;;seqs=1;	yes	yes	2,3	3.9573e-38	171.73	943470000	743	393	818	13582;13583;13584;13585;13586;13587;13588;13589;13590;13591;13592;13593;13594;13595;13596;13597;13598;13599;13600;13601;13602;13603;13604;13605;13606;13607;13608;13609;13610;13611;13612;13613;13614;13615;13616;13617;13618;13619;13620;13621;13622;13623;13624;13625;13626;13627;13628;13629;13630	9017;9018;9019;9020;9021;9022;9023;9024;9025;9026;9027;9028;9029;9030;9031;9032;9033;9034;9035;9036;9037;9038;9039;9040;9041;9042;9043;9044;9045;9046;9047	9018
FEVIGLTR	K	F	E	T	R	D	0	1	0	0	0	0	1	1	0	1	1	0	0	1	0	0	1	0	0	1	0	8	0	933.528	centroid=centroid=454Isotigs_contig_216988;seqs=1;;seqs=1;	centroid=centroid=454Isotigs_contig_216988;seqs=1;;seqs=1;	yes	yes	2	0.0068284	122.52	26463000	744	206	819	13631;13632;13633;13634;13635;13636;13637	9048;9049	9048
FFCDPNALDHGVLIVGYGK	K	F	F	G	K	K	1	0	1	2	1	0	0	3	1	1	2	1	0	2	1	0	0	0	1	2	0	19	0	2121.04	centroid=centroid=454Isotigs_contig_22472;seqs=1;;seqs=1;	centroid=centroid=454Isotigs_contig_22472;seqs=1;;seqs=1;	yes	yes	3	4.6413e-10	79.837	9078900	745	216	820	13638;13639;13640;13641	9050;9051;9052	9050
FFESEVHLMK	K	F	F	M	K	K	0	0	0	0	0	0	2	0	1	0	1	1	1	2	0	1	0	0	0	1	0	10	0	1265.61	centroid=centroid=454Isotigs_contig_5701;seqs=1;;seqs=1;	centroid=centroid=454Isotigs_contig_5701;seqs=1;;seqs=1;	yes	yes	2,3	0.0012577	78.939	35567000	746	470	821	13642;13643;13644;13645;13646;13647;13648;13649;13650;13651	9053;9054;9055	9054	320
FFESFGDLSTPDAVMGNPK	R	F	F	P	K	V	1	0	1	2	0	0	1	2	0	0	1	1	1	3	2	2	1	0	0	1	0	19	0	2057.94	centroid=centroid=454Isotigs_contig_116171;seqs=1;;seqs=1;	centroid=centroid=454Isotigs_contig_116171;seqs=1;;seqs=1;	yes	yes	2,3	2.1134e-07	70.334	314230000	747	35	822	13652;13653;13654;13655;13656;13657	9056;9057;9058	9058	29
FFGVTELGQIYK	R	F	F	Y	K	R	0	0	0	0	0	1	1	2	0	1	1	1	0	2	0	0	1	0	1	1	0	12	0	1400.73	centroid=centroid=454Isotigs_contig_3849;seqs=1;;seqs=1;	centroid=centroid=454Isotigs_contig_3849;seqs=1;;seqs=1;	yes	yes	2	5.0145e-05	103.91	161540000	748	363	823	13658;13659;13660;13661;13662;13663;13664;13665;13666;13667;13668;13669;13670;13671;13672;13673;13674;13675;13676	9059;9060;9061;9062;9063;9064;9065;9066	9065
FFIDTQGQVFLR	R	F	F	L	R	R	0	1	0	1	0	2	0	1	0	1	1	0	0	3	0	0	1	0	0	1	0	12	0	1469.77	centroid=centroid=454Isotigs_contig_1697;seqs=1;;seqs=1;	centroid=centroid=454Isotigs_contig_1697;seqs=1;;seqs=1;	yes	yes	2	0.0085756	65.179	5782200	749	150	824	13677	9067	9067
FGADLYDGLVAPK	K	F	G	P	K	L	2	0	0	2	0	0	0	2	0	0	2	1	0	1	1	0	0	0	1	1	0	13	0	1364.7	centroid=centroid=454Isotigs_contig_35033;seqs=1;;seqs=1;	centroid=centroid=454Isotigs_contig_35033;seqs=1;;seqs=1;	yes	yes	2	0.0031359	73.927	53086000	751	335	826	13708;13709;13710;13711;13712;13713;13714;13715;13716;13717;13718	9090;9091;9092;9093;9094	9094
FGDADTYVDPTK	K	F	G	T	K	L	1	0	0	3	0	0	0	1	0	0	0	1	0	1	1	0	2	0	1	1	0	12	0	1327.59	centroid=centroid=454Isotigs_contig_691;seqs=1;;seqs=1;	centroid=centroid=454Isotigs_contig_691;seqs=1;;seqs=1;	yes	yes	2	3.3254e-11	122.39	921500000	752	524	827	13719;13720;13721;13722;13723;13724;13725;13726;13727;13728;13729;13730;13731;13732;13733	9095;9096;9097;9098;9099;9100;9101	9100
FGITSNSDVYADNK	K	F	G	N	K	V	1	0	2	2	0	0	0	1	0	1	0	1	0	1	0	2	1	0	1	1	0	14	0	1529.7	centroid=centroid=454Isotigs_contig_1219;seqs=1;;seqs=1;	centroid=centroid=454Isotigs_contig_1219;seqs=1;;seqs=1;	yes	yes	2	0.0015935	77.776	62005000	755	50	830	13750;13751;13752;13753;13754;13755;13756;13757;13758;13759;13760	9114;9115;9116;9117;9118	9117
FGITSNSDVYADNKVEK	K	F	G	E	K	D	1	0	2	2	0	0	1	1	0	1	0	2	0	1	0	2	1	0	1	2	0	17	1	1885.91	centroid=centroid=454Isotigs_contig_1219;seqs=1;;seqs=1;	centroid=centroid=454Isotigs_contig_1219;seqs=1;;seqs=1;	yes	yes	3	3.2288e-06	77.506	8583400	756	50	831	13761;13762;13763	9119;9120	9119
FGPLHEGTLCQTEAR	R	F	G	A	R	C	1	1	0	0	1	1	2	2	1	0	2	0	0	1	1	0	2	0	0	0	0	15	0	1714.81	centroid=centroid=454Isotigs_contig_335;seqs=1;;seqs=1;	centroid=centroid=454Isotigs_contig_335;seqs=1;;seqs=1;	yes	yes	3	0.0014582	70.373	12351000	757	327	832	13764;13765;13766;13767;13768;13769	9121	9121
FGQLTYSLIGDNGAETR	R	F	G	T	R	F	1	1	1	1	0	1	1	3	0	1	2	0	0	1	0	1	2	0	1	0	0	17	0	1840.9	centroid=centroid=454Isotigs_contig_1697;seqs=1;;seqs=1;	centroid=centroid=454Isotigs_contig_1697;seqs=1;;seqs=1;	yes	yes	2	2.6209e-06	82.01	32744000	758	150	833	13770;13771;13772;13773;13774;13775;13776;13777	9122;9123	9122
FGVLLYSDAVDTLFR	R	F	G	F	R	L	1	1	0	2	0	0	0	1	0	0	3	0	0	2	0	1	1	0	1	2	0	15	0	1714.89	centroid=centroid=454Isotigs_contig_10722;seqs=1;;seqs=1;	centroid=centroid=454Isotigs_contig_10722;seqs=1;;seqs=1;	yes	yes	2	0.00033169	84.759	189080000	759	14	834	13778;13779;13780;13781;13782;13783;13784;13785;13786;13787;13788;13789;13790;13791;13792;13793;13794;13795;13796;13797	9124;9125;9126;9127;9128;9129;9130;9131;9132;9133;9134;9135;9136;9137;9138;9139;9140	9136
FHSAVNSLK	R	F	H	L	K	R	1	0	1	0	0	0	0	0	1	0	1	1	0	1	0	2	0	0	0	1	0	9	0	1001.53	centroid=centroid=454Isotigs_contig_4409;seqs=1;;seqs=1;	centroid=centroid=454Isotigs_contig_4409;seqs=1;;seqs=1;	yes	yes	2	2.973e-06	118.04	8446600	760	402	835	13798	9141	9141
FHSAVNSLKR	R	F	H	K	R	D	1	1	1	0	0	0	0	0	1	0	1	1	0	1	0	2	0	0	0	1	0	10	1	1157.63	centroid=centroid=454Isotigs_contig_4409;seqs=1;;seqs=1;	centroid=centroid=454Isotigs_contig_4409;seqs=1;;seqs=1;	yes	yes	3	0.0010151	93.442	1336300	761	402	836	13799;13800	9142	9142
FIDIIVTDVNDNPPTFPER	R	F	I	E	R	L	0	1	2	3	0	0	1	0	0	3	0	0	0	2	3	0	2	0	0	2	0	19	0	2201.1	centroid=centroid=454Isotigs_contig_75801;seqs=2;;seqs=1;	centroid=centroid=454Isotigs_contig_75801;seqs=2;;seqs=1;	yes	yes	2,3	4.1174e-12	108.71	168610000	762	547	837	13801;13802;13803;13804;13805;13806;13807;13808;13809;13810;13811;13812;13813;13814;13815;13816;13817;13818;13819;13820;13821;13822;13823;13824;13825	9143;9144;9145;9146;9147;9148;9149;9150;9151;9152;9153;9154;9155;9156;9157;9158	9150
FIDPEGGVAIVSWPNGPEGSAQTVK	K	F	I	V	K	T	2	0	1	1	0	1	2	4	0	2	0	1	0	1	3	2	1	1	0	3	0	25	0	2554.27	centroid=centroid=454Isotigs_contig_1188;seqs=2;;seqs=1;	centroid=centroid=454Isotigs_contig_1188;seqs=2;;seqs=1;	yes	yes	2,3	2.3359e-17	77.576	284450000	763	41	838	13826;13827;13828;13829;13830;13831;13832;13833;13834;13835;13836;13837;13838;13839;13840;13841;13842;13843;13844;13845;13846	9159;9160;9161;9162;9163;9164;9165;9166;9167;9168;9169;9170	9160
FILDYSLTR	R	F	I	T	R	A	0	1	0	1	0	0	0	0	0	1	2	0	0	1	0	1	1	0	1	0	0	9	0	1126.6	centroid=centroid=454Isotigs_contig_72620;seqs=1;;seqs=1;	centroid=centroid=454Isotigs_contig_72620;seqs=1;;seqs=1;	yes	yes	2	0.0003988	149.72	166700000	764	536	839	13847;13848;13849;13850;13851;13852;13853;13854;13855;13856;13857;13858;13859;13860;13861;13862;13863	9171;9172;9173;9174;9175;9176;9177;9178;9179;9180;9181	9174
FILFASPR	K	F	I	P	R	C	1	1	0	0	0	0	0	0	0	1	1	0	0	2	1	1	0	0	0	0	0	8	0	949.539	centroid=centroid=454Isotigs_contig_7335;seqs=1;;seqs=1;	centroid=centroid=454Isotigs_contig_7335;seqs=1;;seqs=1;	yes	yes	2	0.0076391	119.41	16794000	765	538	840	13864;13865;13866;13867;13868;13869;13870	9182;9183	9183
FILIENNSSGGVR	K	F	I	V	R	K	0	1	2	0	0	0	1	2	0	2	1	0	0	1	0	2	0	0	0	1	0	13	0	1404.74	centroid=centroid=454Isotigs_contig_54526;seqs=1;;seqs=1;	centroid=centroid=454Isotigs_contig_54526;seqs=1;;seqs=1;	yes	yes	2	4.9739e-17	140.24	477500000	766	458	841	13871;13872;13873;13874;13875;13876;13877;13878;13879;13880;13881;13882;13883;13884;13885;13886;13887	9184;9185;9186;9187;9188;9189;9190;9191;9192;9193;9194;9195;9196	9196
FINDVIVAK	K	F	I	A	K	D	1	0	1	1	0	0	0	0	0	2	0	1	0	1	0	0	0	0	0	2	0	9	0	1017.59	centroid=centroid=454Isotigs_contig_2858;seqs=1;;seqs=1;	centroid=centroid=454Isotigs_contig_2858;seqs=1;;seqs=1;	yes	yes	2	0.0048547	98.044	131050000	767	287	842	13888;13889;13890;13891;13892	9197;9198	9197
FKDIAAQLIK	K	F	K	I	K	D	2	0	0	1	0	1	0	0	0	2	1	2	0	1	0	0	0	0	0	0	0	10	1	1145.68	centroid=centroid=454Isotigs_contig_20308;seqs=1;;seqs=1;	centroid=centroid=454Isotigs_contig_20308;seqs=1;;seqs=1;	yes	yes	2,3	0.00042978	106	244270000	768	192	843	13893;13894;13895;13896;13897;13898;13899;13900;13901;13902;13903;13904;13905;13906;13907;13908;13909;13910;13911;13912;13913;13914;13915;13916;13917;13918;13919;13920;13921	9199;9200;9201;9202;9203;9204;9205;9206;9207;9208	9207
FKGQVDDLAR	R	F	K	A	R	Q	1	1	0	2	0	1	0	1	0	0	1	1	0	1	0	0	0	0	0	1	0	10	1	1147.6	centroid=centroid=454Isotigs_contig_2598;seqs=2;;seqs=2;	centroid=centroid=454Isotigs_contig_2598;seqs=2;;seqs=2;	yes	yes	3	0.0029732	94.465	4159000	771	255	846	13986;13987;13988	9246;9247	9246
FLAITTDCLQILAYGNQESK	K	F	L	S	K	L	2	0	1	1	1	2	1	1	0	2	3	1	0	1	0	1	2	0	1	0	0	20	0	2284.14	centroid=centroid=454Isotigs_contig_9672;seqs=1;;seqs=2;	centroid=centroid=454Isotigs_contig_9672;seqs=1;;seqs=2;	yes	yes	2,3	2.3872e-11	104.84	14466000	772	597	847	13989;13990	9248;9249	9249
FLDMLGK	K	F	L	G	K	S	0	0	0	1	0	0	0	1	0	0	2	1	1	1	0	0	0	0	0	0	0	7	0	822.431	centroid=centroid=454Isotigs_contig_2668;seqs=1;;seqs=1;	centroid=centroid=454Isotigs_contig_2668;seqs=1;;seqs=1;	yes	yes	2	0.0047267	114.72	16230000000	773	266	848	13991;13992;13993;13994;13995;13996;13997;13998;13999;14000;14001;14002;14003;14004;14005;14006;14007;14008;14009;14010;14011;14012;14013;14014;14015;14016;14017;14018;14019;14020;14021	9250;9251;9252;9253;9254;9255;9256	9256	204
FLDMLGKSYDSK	K	F	L	S	K	H	0	0	0	2	0	0	0	1	0	0	2	2	1	1	0	2	0	0	1	0	0	12	1	1402.68	centroid=centroid=454Isotigs_contig_2668;seqs=1;;seqs=1;	centroid=centroid=454Isotigs_contig_2668;seqs=1;;seqs=1;	yes	yes	3	8.2676e-05	92.19	69448000	774	266	849	14022;14023;14024;14025;14026;14027;14028;14029;14030;14031;14032;14033;14034;14035;14036;14037	9257;9258	9258	204
FLESHHALADTGAQDLK	K	F	L	L	K	F	3	0	0	2	0	1	1	1	2	0	3	1	0	1	0	1	1	0	0	0	0	17	0	1851.91	centroid=centroid=454Isotigs_contig_7760;seqs=1;;seqs=1;	centroid=centroid=454Isotigs_contig_7760;seqs=1;;seqs=1;	yes	yes	3	4.128e-06	94.569	24208000	781	554	856	14209;14210;14211;14212;14213;14214	9412;9413	9412
FLLAGNWAVR	R	F	L	V	R	E	2	1	1	0	0	0	0	1	0	0	2	0	0	1	0	0	0	1	0	1	0	10	0	1145.63	centroid=centroid=454Isotigs_contig_169764;seqs=1;;seqs=1;	centroid=centroid=454Isotigs_contig_169764;seqs=1;;seqs=1;	yes	yes	2	1.8304e-06	117.89	13740000	782	151	857	14215;14216;14217;14218;14219;14220	9414;9415;9416	9414
FLLDYSLNR	R	F	L	N	R	A	0	1	1	1	0	0	0	0	0	0	3	0	0	1	0	1	0	0	1	0	0	9	0	1139.6	centroid=centroid=454Isotigs_contig_19980;seqs=1;;seqs=1;	centroid=centroid=454Isotigs_contig_19980;seqs=1;;seqs=1;	yes	yes	2	0.0006439	135.71	129860000	783	190	858	14221;14222;14223;14224;14225;14226;14227;14228;14229;14230;14231;14232;14233;14234;14235;14236;14237;14238	9417;9418;9419;9420;9421;9422;9423	9417
FLLNLSATPGDSTQR	R	F	L	Q	R	M	1	1	1	1	0	1	0	1	0	0	3	0	0	1	1	2	2	0	0	0	0	15	0	1618.83	centroid=centroid=454Isotigs_contig_6813;seqs=1;;seqs=1;	centroid=centroid=454Isotigs_contig_6813;seqs=1;;seqs=1;	yes	yes	2	3.5059e-12	119.87	189800000	784	519	859	14239;14240;14241;14242;14243;14244;14245;14246;14247;14248;14249;14250;14251;14252;14253;14254;14255;14256;14257;14258;14259;14260	9424;9425;9426;9427;9428;9429;9430;9431;9432;9433;9434;9435	9433
FLPELLELEILATAPVNCMNR	R	F	L	N	R	C	2	1	2	0	1	0	3	0	0	1	5	0	1	1	2	0	1	0	0	1	0	21	0	2442.27	centroid=centroid=454Isotigs_contig_4164;seqs=1;;seqs=1;	centroid=centroid=454Isotigs_contig_4164;seqs=1;;seqs=1;	yes	yes	2,3,4	3.7867e-29	124.63	1704400000	785	383	860	14261;14262;14263;14264;14265;14266;14267;14268;14269;14270;14271;14272;14273;14274;14275;14276;14277;14278;14279;14280;14281;14282;14283;14284;14285;14286;14287;14288;14289;14290	9436;9437;9438;9439;9440;9441;9442;9443;9444;9445;9446;9447;9448;9449;9450;9451;9452;9453;9454;9455;9456;9457;9458;9459	9448	274
FLQNTTHPLLPITVIK	K	F	L	I	K	E	0	0	1	0	0	1	0	0	1	2	3	1	0	1	2	0	3	0	0	1	0	16	0	1834.07	centroid=centroid=454Isotigs_contig_26661;seqs=1;;seqs=1;	centroid=centroid=454Isotigs_contig_26661;seqs=1;;seqs=1;	yes	yes	3	0.00026205	94.487	17063000	786	265	861	14291;14292;14293;14294;14295;14296;14297	9460;9461;9462	9461
FLSNPASSR	R	F	L	S	R	H	1	1	1	0	0	0	0	0	0	0	1	0	0	1	1	3	0	0	0	0	0	9	0	977.493	centroid=centroid=454Isotigs_contig_25891;seqs=1;;seqs=1;	centroid=centroid=454Isotigs_contig_25891;seqs=1;;seqs=1;	yes	yes	2	0.0010242	115.71	287890000	787	254	862	14298;14299;14300;14301;14302;14303;14304;14305;14306;14307;14308;14309;14310;14311;14312;14313;14314;14315;14316;14317;14318	9463;9464;9465;9466;9467;9468;9469;9470;9471;9472;9473;9474	9465
FLSQPFQVAEVFTGSEGK	K	F	L	G	K	Y	1	0	0	0	0	2	2	2	0	0	1	1	0	3	1	2	1	0	0	2	0	18	0	1969.98	centroid=centroid=454Isotigs_contig_1089;seqs=1;;seqs=2;	centroid=centroid=454Isotigs_contig_1089;seqs=1;;seqs=2;	yes	yes	2,3	1.3494e-06	75.743	124470000	788	17	863	14319;14320;14321;14322;14323;14324;14325;14326;14327;14328;14329;14330;14331;14332;14333;14334;14335;14336;14337;14338;14339;14340	9475;9476;9477;9478;9479;9480;9481;9482	9475
FLSSDEATDLVEDIK	R	F	L	I	K	T	1	0	0	3	0	0	2	0	0	1	2	1	0	1	0	2	1	0	0	1	0	15	0	1680.81	centroid=centroid=454Isotigs_contig_43829;seqs=1;;seqs=1;	centroid=centroid=454Isotigs_contig_43829;seqs=1;;seqs=1;	yes	yes	2	2.2564e-12	121.99	45613000	789	399	864	14341;14342;14343;14344;14345;14346;14347;14348;14349;14350	9483;9484;9485;9486;9487;9488	9488
FLSVSEINK	K	F	L	N	K	N	0	0	1	0	0	0	1	0	0	1	1	1	0	1	0	2	0	0	0	1	0	9	0	1035.56	centroid=centroid=454Isotigs_contig_4963;seqs=1;;seqs=1;	centroid=centroid=454Isotigs_contig_4963;seqs=1;;seqs=1;	yes	yes	2	0.0097965	89.08	5594400	790	431	865	14351;14352	9489	9489
FLVDNVLSFSDCHLLPR	K	F	L	P	R	L	0	1	1	2	1	0	0	0	1	0	4	0	0	2	1	2	0	0	0	2	0	17	0	2031.02	centroid=centroid=454Isotigs_contig_47483;seqs=1;;seqs=1;	centroid=centroid=454Isotigs_contig_47483;seqs=1;;seqs=1;	yes	yes	3	0.00079352	56.514	2728700	791	424	866	14353;14354;14355;14356	9490	9490
FMIQGGDFTVGDGTGGK	R	F	M	G	K	S	0	0	0	2	0	1	0	6	0	1	0	1	1	2	0	0	2	0	0	1	0	17	0	1685.77	centroid=centroid=454Isotigs_contig_59326;seqs=1;;seqs=1;	centroid=centroid=454Isotigs_contig_59326;seqs=1;;seqs=1;	yes	yes	2	2.8093e-09	111.34	172740000	792	482	867	14357;14358;14359;14360;14361;14362;14363;14364;14365;14366;14367;14368;14369;14370;14371;14372;14373;14374;14375	9491;9492;9493;9494;9495;9496;9497;9498;9499;9500	9497	334
FMLPVEAGIK	R	F	M	I	K	T	1	0	0	0	0	0	1	1	0	1	1	1	1	1	1	0	0	0	0	1	0	10	0	1103.6	centroid=centroid=454Isotigs_contig_6697;seqs=1;;seqs=1;	centroid=centroid=454Isotigs_contig_6697;seqs=1;;seqs=1;	yes	yes	2	0.0091619	64.374	25097000	793	515	868	14376;14377;14378;14379;14380	9501	9501	371
FNENFLHTGVMDVAK	R	F	N	A	K	I	1	0	2	1	0	0	1	1	1	0	1	1	1	2	0	0	1	0	0	2	0	15	0	1720.82	centroid=centroid=454Isotigs_contig_194050;seqs=1;;seqs=1;	centroid=centroid=454Isotigs_contig_194050;seqs=1;;seqs=1;	yes	yes	3	0.00060587	57.973	84587000	794	183	869	14381;14382;14383;14384;14385;14386;14387;14388;14389;14390;14391;14392;14393;14394;14395;14396;14397;14398	9502;9503;9504	9504	134
FNVIGDSTEK	K	F	N	E	K	N	0	0	1	1	0	0	1	1	0	1	0	1	0	1	0	1	1	0	0	1	0	10	0	1108.54	centroid=centroid=454Isotigs_contig_3849;seqs=1;;seqs=1;	centroid=centroid=454Isotigs_contig_3849;seqs=1;;seqs=1;	yes	yes	2	0.0035691	85.821	26170000	795	363	870	14399;14400;14401;14402	9505	9505
FNVWDTAGQEK	K	F	N	E	K	F	1	0	1	1	0	1	1	1	0	0	0	1	0	1	0	0	1	1	0	1	0	11	0	1293.6	centroid=centroid=454Isotigs_contig_12582;seqs=1;;seqs=1;	centroid=centroid=454Isotigs_contig_12582;seqs=1;;seqs=1;	yes	yes	2	2.7785e-05	107.03	17052000	796	57	871	14403;14404;14405;14406;14407;14408;14409	9506;9507	9506
FPAGEVYR	R	F	P	Y	R	A	1	1	0	0	0	0	1	1	0	0	0	0	0	1	1	0	0	0	1	1	0	8	0	937.466	centroid=centroid=454Isotigs_contig_49666;seqs=1;;seqs=1;	centroid=centroid=454Isotigs_contig_49666;seqs=1;;seqs=1;	yes	yes	2	0.0077304	73.665	0	797	433	872	14410	9508	9508
FPIQLVQDPTAVFK	R	F	P	F	K	N	1	0	0	1	0	2	0	0	0	1	1	1	0	2	2	0	1	0	0	2	0	14	0	1601.88	centroid=centroid=454Isotigs_contig_141518;seqs=1;;seqs=1;	centroid=centroid=454Isotigs_contig_141518;seqs=1;;seqs=1;	yes	yes	2	6.8089e-32	165.64	22196000	799	93	874	14438;14439;14440;14441;14442;14443;14444;14445	9524;9525;9526;9527;9528;9529	9527
FPLPVNTDPSMWSR	R	F	P	S	R	I	0	1	1	1	0	0	0	0	0	0	1	0	1	1	3	2	1	1	0	1	0	14	0	1645.79	centroid=centroid=454Isotigs_contig_22033;seqs=1;;seqs=1;	centroid=centroid=454Isotigs_contig_22033;seqs=1;;seqs=1;	yes	yes	2	0.0041611	50.088	7152200	800	212	875	14446;14447	9530	9530	153
FPQDPTETR	R	F	P	T	R	S	0	1	0	1	0	1	1	0	0	0	0	0	0	1	2	0	2	0	0	0	0	9	0	1089.51	centroid=centroid=454Isotigs_contig_21999;seqs=1;;seqs=1;	centroid=centroid=454Isotigs_contig_21999;seqs=1;;seqs=1;	yes	yes	2	0.0014089	105.2	23968000	801	211	876	14448;14449;14450;14451;14452;14453	9531;9532	9532
FPTVGFPDTYDR	R	F	P	D	R	I	0	1	0	2	0	0	0	1	0	0	0	0	0	2	2	0	2	0	1	1	0	12	0	1413.66	centroid=centroid=454Isotigs_contig_5682;seqs=1;;seqs=1;	centroid=centroid=454Isotigs_contig_5682;seqs=1;;seqs=1;	yes	yes	2	4.6125e-12	151.55	1260000000	802	468	877	14454;14455;14456;14457;14458;14459;14460;14461;14462;14463;14464;14465;14466;14467;14468;14469;14470;14471;14472;14473;14474;14475;14476;14477	9533;9534;9535;9536;9537;9538;9539;9540;9541;9542;9543;9544;9545;9546;9547;9548;9549;9550;9551;9552;9553	9546
FQAEKFLDMLGK	R	F	Q	G	K	S	1	0	0	1	0	1	1	1	0	0	2	2	1	2	0	0	0	0	0	0	0	12	1	1425.73	centroid=centroid=454Isotigs_contig_2668;seqs=1;;seqs=1;	centroid=centroid=454Isotigs_contig_2668;seqs=1;;seqs=1;	yes	yes	2,3	0.00035775	82.069	158510000	803	266	878	14478;14479;14480;14481;14482;14483;14484;14485;14486;14487;14488;14489;14490;14491;14492;14493;14494;14495;14496;14497;14498;14499;14500;14501;14502;14503;14504;14505;14506;14507;14508;14509;14510;14511	9554;9555;9556;9557;9558;9559;9560;9561;9562;9563	9560	204
FQPDNLR	R	F	Q	L	R	S	0	1	1	1	0	1	0	0	0	0	1	0	0	1	1	0	0	0	0	0	0	7	0	888.445	centroid=centroid=454Isotigs_contig_5270;seqs=1;;seqs=1;	centroid=centroid=454Isotigs_contig_5270;seqs=1;;seqs=1;	yes	yes	2	0.0075738	121.29	88410000	805	450	880	14527;14528;14529;14530;14531;14532;14533;14534;14535;14536;14537;14538;14539;14540;14541;14542	9569	9569
FQSLGVAFYR	R	F	Q	Y	R	G	1	1	0	0	0	1	0	1	0	0	1	0	0	2	0	1	0	0	1	1	0	10	0	1186.61	centroid=centroid=454Isotigs_contig_4367;seqs=1;;seqs=2;	centroid=centroid=454Isotigs_contig_4367;seqs=1;;seqs=2;	yes	yes	2	0.00066143	103.88	2536000	807	397	882	14549	9574	9574
FQSTVLFTCQAGYK	K	F	Q	Y	K	M	1	0	0	0	1	2	0	1	0	0	1	1	0	2	0	1	2	0	1	1	0	14	0	1648.79	centroid=centroid=454Isotigs_contig_2668;seqs=1;;seqs=1;	centroid=centroid=454Isotigs_contig_2668;seqs=1;;seqs=1;	yes	yes	2,3	4.6314e-32	163.33	20439000000	808	266	883	14550;14551;14552;14553;14554;14555;14556;14557;14558;14559;14560;14561;14562;14563;14564;14565;14566;14567;14568;14569;14570;14571;14572;14573;14574;14575;14576;14577;14578;14579;14580;14581;14582;14583;14584;14585;14586;14587;14588;14589;14590;14591;14592;14593;14594;14595;14596;14597;14598;14599;14600;14601;14602;14603;14604;14605;14606;14607;14608;14609;14610;14611;14612;14613;14614;14615;146…	9575;9576;9577;9578;9579;9580;9581;9582;9583;9584;9585;9586;9587;9588;9589;9590;9591;9592;9593;9594;9595;9596;9597;9598;9599;9600;9601;9602;9603;9604;9605;9606;9607;9608;9609;9610;9611;9612;9613;9614;9615;9616;9617;9618;9619;9620;9621;9622;9623;9624;9625;9626;9627;9628;9629;9630;9631;9632;9633;9634;9635;9636;9637;9638;9639;9640;9641;9642;9643;9644;9645;9646;9647;9648;9649;9650;9651;9652;9653;9654…	9608
FQYEIMR	R	F	Q	M	R	E	0	1	0	0	0	1	1	0	0	1	0	0	1	1	0	0	0	0	1	0	0	7	0	985.469	centroid=centroid=454Isotigs_contig_1021;seqs=1;;seqs=1;	centroid=centroid=454Isotigs_contig_1021;seqs=1;;seqs=1;	yes	yes	2	0.0034787	117.18	217480000	809	6	884	14637;14638;14639;14640;14641;14642;14643;14644;14645;14646	9671;9672;9673;9674;9675	9673	8
FRGEPSPLDQYSTK	R	F	R	T	K	A	0	1	0	1	0	1	1	1	0	0	1	1	0	1	2	2	1	0	1	0	0	14	1	1623.79	centroid=centroid=454Isotigs_contig_8812;seqs=1;;seqs=1;	centroid=centroid=454Isotigs_contig_8812;seqs=1;;seqs=1;	yes	yes	2,3	2.0854e-24	145.86	178330000	810	582	885	14647;14648;14649;14650;14651;14652;14653;14654;14655;14656;14657;14658;14659;14660;14661;14662;14663;14664;14665;14666;14667;14668;14669;14670;14671;14672;14673;14674	9676;9677;9678;9679;9680;9681;9682;9683;9684;9685	9676
FRPLLQQAAQQNK	K	F	R	N	K	D	2	1	1	0	0	4	0	0	0	0	2	1	0	1	1	0	0	0	0	0	0	13	1	1540.85	centroid=centroid=454Isotigs_contig_25444;seqs=1;;seqs=1;	centroid=centroid=454Isotigs_contig_25444;seqs=1;;seqs=1;	yes	yes	3	0.0098416	63.091	21591000	811	246	886	14675;14676;14677;14678	9686	9686
FSDNGFVLLTPVK	R	F	S	V	K	T	0	0	1	1	0	0	0	1	0	0	2	1	0	2	1	1	1	0	0	2	0	13	0	1435.77	centroid=centroid=454Isotigs_contig_28685;seqs=1;;seqs=1;	centroid=centroid=454Isotigs_contig_28685;seqs=1;;seqs=1;	yes	yes	2	0.00043699	85.837	1239200	812	288	887	14679	9687	9687
FSGPSFEDGMDAR	R	F	S	A	R	G	1	1	0	2	0	0	1	2	0	0	0	0	1	2	1	2	0	0	0	0	0	13	0	1414.58	centroid=centroid=454Isotigs_contig_60675;seqs=1;;seqs=1;	centroid=centroid=454Isotigs_contig_60675;seqs=1;;seqs=1;	yes	yes	2	9.268e-05	84.365	40999000	813	489	888	14680;14681;14682;14683;14684;14685;14686;14687;14688;14689	9688;9689;9690	9689	342
FSHPSSCALFYDCSR	R	F	S	S	R	P	1	1	0	1	2	0	0	0	1	0	1	0	0	2	1	4	0	0	1	0	0	15	0	1832.76	centroid=centroid=454Isotigs_contig_84589;seqs=1;;seqs=1;	centroid=centroid=454Isotigs_contig_84589;seqs=1;;seqs=1;	yes	yes	3	0.001953	67.102	66505000	814	576	889	14690;14691;14692;14693;14694;14695;14696;14697;14698;14699	9691;9692	9691
FSIDSGTGIIR	R	F	S	I	R	V	0	1	0	1	0	0	0	2	0	3	0	0	0	1	0	2	1	0	0	0	0	11	0	1164.61	centroid=centroid=454Isotigs_contig_291505;seqs=1;;seqs=2;	centroid=centroid=454Isotigs_contig_291505;seqs=1;;seqs=2;	yes	yes	2	7.6647e-08	116.55	169760000	815	292	890	14700;14701;14702;14703;14704;14705;14706;14707;14708;14709;14710;14711;14712;14713;14714;14715	9693;9694;9695;9696;9697;9698;9699;9700;9701;9702	9693
FSIVGDTR	R	F	S	T	R	A	0	1	0	1	0	0	0	1	0	1	0	0	0	1	0	1	1	0	0	1	0	8	0	893.461	centroid=centroid=454Isotigs_contig_25750;seqs=1;;seqs=1;	centroid=centroid=454Isotigs_contig_25750;seqs=1;;seqs=1;	yes	yes	2	0.0038625	121.09	6437100	816	250	891	14716;14717;14718	9703;9704	9704
FSLIDSLPANADGK	R	F	S	G	K	T	2	0	1	2	0	0	0	1	0	1	2	1	0	1	1	2	0	0	0	0	0	14	0	1446.74	centroid=centroid=454Isotigs_contig_4900;seqs=1;;seqs=1;	centroid=centroid=454Isotigs_contig_4900;seqs=1;;seqs=1;	yes	yes	2	0.00088757	82.529	52634000	817	430	892	14719;14720;14721;14722;14723;14724;14725;14726;14727	9705;9706	9706
FSNSDIIIYVGCGER	K	F	S	E	R	G	0	1	1	1	1	0	1	2	0	3	0	0	0	1	0	2	0	0	1	1	0	15	0	1728.81	centroid=centroid=454Isotigs_contig_3883;seqs=1;;seqs=1;	centroid=centroid=454Isotigs_contig_3883;seqs=1;;seqs=1;	yes	yes	2	0.0017444	68.481	21304000	818	366	893	14728;14729;14730;14731;14732;14733;14734	9707;9708;9709	9707
FSQFGNNDQQSIR	R	F	S	I	R	I	0	1	2	1	0	3	0	1	0	1	0	0	0	2	0	2	0	0	0	0	0	13	0	1539.71	centroid=centroid=454Isotigs_contig_86340;seqs=1;;seqs=1;	centroid=centroid=454Isotigs_contig_86340;seqs=1;;seqs=1;	yes	yes	2,3	1.2846e-36	177.81	891410000	819	579	894	14735;14736;14737;14738;14739;14740;14741;14742;14743;14744;14745;14746;14747;14748;14749;14750;14751;14752;14753;14754;14755;14756;14757;14758;14759;14760;14761;14762;14763;14764;14765;14766;14767;14768;14769;14770;14771;14772;14773	9710;9711;9712;9713;9714;9715;9716;9717;9718;9719;9720;9721;9722;9723;9724;9725;9726;9727;9728;9729;9730;9731;9732;9733	9728
FSQILAPVFEEAAK	R	F	S	A	K	K	3	0	0	0	0	1	2	0	0	1	1	1	0	2	1	1	0	0	0	1	0	14	0	1548.82	centroid=centroid=454Isotigs_contig_15338;seqs=1;;seqs=1;	centroid=centroid=454Isotigs_contig_15338;seqs=1;;seqs=1;	yes	yes	2	0.0096538	56.514	2890500	820	119	895	14774	9734	9734
FSSLEEVVER	K	F	S	E	R	A	0	1	0	0	0	0	3	0	0	0	1	0	0	1	0	2	0	0	0	2	0	10	0	1193.59	centroid=centroid=454Isotigs_contig_57198;seqs=1;;seqs=1;	centroid=centroid=454Isotigs_contig_57198;seqs=1;;seqs=1;	yes	yes	2	2.0272e-06	129.89	44158000	822	473	897	14889;14890;14891;14892;14893;14894;14895;14896;14897;14898	9843;9844;9845;9846;9847	9845
FSSTEEELVYIR	K	F	S	I	R	Q	0	1	0	0	0	0	3	0	0	1	1	0	0	1	0	2	1	0	1	1	0	12	0	1471.72	centroid=centroid=454Isotigs_contig_11987;seqs=1;;seqs=1;	centroid=centroid=454Isotigs_contig_11987;seqs=1;;seqs=1;	yes	yes	2	0.00030366	89.301	17727000	824	46	899	14930;14931;14932;14933;14934;14935	9877;9878	9877
FSTSGDLVR	R	F	S	V	R	T	0	1	0	1	0	0	0	1	0	0	1	0	0	1	0	2	1	0	0	1	0	9	0	980.493	centroid=centroid=454Isotigs_contig_1697;seqs=1;;seqs=1;	centroid=centroid=454Isotigs_contig_1697;seqs=1;;seqs=1;	yes	yes	2	0.0011513	114.89	161550000	825	150	900	14936;14937;14938;14939;14940;14941;14942;14943;14944;14945;14946;14947;14948;14949;14950;14951;14952;14953;14954	9879;9880;9881;9882;9883	9880
FSTTHTTGTFR	K	F	S	F	R	Q	0	1	0	0	0	0	0	1	1	0	0	0	0	2	0	1	5	0	0	0	0	11	0	1254.6	centroid=centroid=454Isotigs_contig_7323;seqs=1;;seqs=1;	centroid=centroid=454Isotigs_contig_7323;seqs=1;;seqs=1;	yes	yes	2,3	3.1106e-08	132.32	255970000	826	537	901	14955;14956;14957;14958;14959;14960;14961;14962;14963;14964;14965;14966;14967;14968;14969;14970;14971;14972;14973;14974;14975;14976;14977;14978;14979;14980;14981	9884;9885;9886;9887;9888;9889;9890;9891;9892;9893;9894;9895;9896;9897;9898;9899;9900;9901;9902;9903	9899
FSTTHTTGTYR	K	F	S	Y	R	Q	0	1	0	0	0	0	0	1	1	0	0	0	0	1	0	1	5	0	1	0	0	11	0	1270.59	centroid=centroid=454Isotigs_contig_150198;seqs=1;;seqs=1;	centroid=centroid=454Isotigs_contig_150198;seqs=1;;seqs=1;	yes	yes	2,3	2.7626e-05	107.06	11037000	827	112	902	14982;14983;14984;14985;14986;14987;14988;14989;14990;14991	9904;9905;9906;9907;9908	9906
FSTVGGESGSADTVR	R	F	S	V	R	D	1	1	0	1	0	0	1	3	0	0	0	0	0	1	0	3	2	0	0	2	0	15	0	1468.68	centroid=centroid=454Isotigs_contig_29324;seqs=1;;seqs=1;	centroid=centroid=454Isotigs_contig_29324;seqs=1;;seqs=1;	yes	yes	2	2.0554e-12	122.33	232090000	828	296	903	14992;14993;14994;14995;14996;14997;14998;14999;15000;15001;15002;15003;15004;15005;15006;15007;15008;15009;15010;15011;15012;15013;15014;15015;15016;15017	9909;9910;9911;9912;9913;9914;9915;9916;9917;9918;9919;9920;9921;9922;9923;9924;9925;9926;9927;9928;9929;9930;9931	9923
FSTVGGESGSADTVRDPR	R	F	S	P	R	G	1	2	0	2	0	0	1	3	0	0	0	0	0	1	1	3	2	0	0	2	0	18	1	1836.86	centroid=centroid=454Isotigs_contig_29324;seqs=1;;seqs=1;	centroid=centroid=454Isotigs_contig_29324;seqs=1;;seqs=1;	yes	yes	3	0.0015968	55.011	60941000	829	296	904	15018;15019;15020;15021;15022;15023;15024	9932	9932
FTCGDISHLILQNVTK	K	F	T	T	K	A	0	0	1	1	1	1	0	1	1	2	2	1	0	1	0	1	2	0	0	1	0	16	0	1844.95	centroid=centroid=454Isotigs_contig_96767;seqs=1;;seqs=1;	centroid=centroid=454Isotigs_contig_96767;seqs=1;;seqs=1;	yes	yes	3	0.00016505	79.837	30986000	830	598	905	15025;15026;15027;15028;15029;15030;15031;15032;15033	9933;9934;9935;9936;9937	9936
FTLPNYSVTIK	R	F	T	I	K	D	0	0	1	0	0	0	0	0	0	1	1	1	0	1	1	1	2	0	1	1	0	11	0	1281.7	centroid=centroid=454Isotigs_contig_25750;seqs=1;;seqs=1;	centroid=centroid=454Isotigs_contig_25750;seqs=1;;seqs=1;	yes	yes	2	0.0022299	83.182	24431000	831	250	906	15034;15035;15036;15037;15038;15039;15040	9938;9939	9938
FTLTVQAADMGNPIR	R	F	T	I	R	S	2	1	1	1	0	1	0	1	0	1	1	0	1	1	1	0	2	0	0	1	0	15	0	1632.83	centroid=centroid=454Isotigs_contig_1697;seqs=1;;seqs=1;	centroid=centroid=454Isotigs_contig_1697;seqs=1;;seqs=1;	yes	yes	2	6.4896e-05	102.5	52640000	832	150	907	15041;15042;15043;15044;15045;15046;15047;15048;15049	9940;9941;9942;9943;9944;9945;9946;9947	9942	113
FTPGTFTNQIQAAFR	R	F	T	F	R	E	2	1	1	0	0	2	0	1	0	1	0	0	0	3	1	0	3	0	0	0	0	15	0	1697.85	centroid=centroid=454Isotigs_contig_68877;seqs=1;;seqs=1;	centroid=centroid=454Isotigs_contig_68877;seqs=1;;seqs=1;	yes	yes	2	1.5164e-25	148.41	103640000	833	521	908	15050;15051;15052;15053;15054;15055;15056;15057;15058;15059;15060;15061;15062;15063;15064;15065;15066;15067;15068	9948;9949;9950;9951;9952;9953;9954;9955;9956;9957;9958;9959;9960	9959
FTQAGSEVSALLGR	R	F	T	G	R	I	2	1	0	0	0	1	1	2	0	0	2	0	0	1	0	2	1	0	0	1	0	14	0	1434.75	centroid=centroid=454Isotigs_contig_1089;seqs=1;;seqs=2;	centroid=centroid=454Isotigs_contig_1089;seqs=1;;seqs=2;	yes	yes	2	3.4617e-45	175.29	434540000	834	17	909	15069;15070;15071;15072;15073;15074;15075;15076;15077;15078;15079;15080;15081;15082;15083;15084;15085;15086;15087;15088;15089	9961;9962;9963;9964;9965;9966;9967;9968;9969;9970;9971;9972;9973;9974;9975	9961
FTQVLSNGLDNK	R	F	T	N	K	L	0	0	2	1	0	1	0	1	0	0	2	1	0	1	0	1	1	0	0	1	0	12	0	1334.68	centroid=centroid=454Isotigs_contig_1696;seqs=1;;seqs=1;	centroid=centroid=454Isotigs_contig_1696;seqs=1;;seqs=1;	yes	yes	2	0.0028164	76.073	35638000	835	149	910	15090;15091;15092;15093;15094;15095;15096;15097;15098;15099;15100	9976;9977	9976
FTVVASDNRPSAR	R	F	T	A	R	T	2	2	1	1	0	0	0	0	0	0	0	0	0	1	1	2	1	0	0	2	0	13	1	1418.73	centroid=centroid=454Isotigs_contig_22033;seqs=1;;seqs=1;	centroid=centroid=454Isotigs_contig_22033;seqs=1;;seqs=1;	yes	yes	2,3	1.643e-16	127.17	179500000	836	212	911	15101;15102;15103;15104;15105;15106;15107;15108;15109;15110;15111;15112;15113;15114;15115;15116;15117;15118;15119;15120;15121;15122;15123;15124;15125;15126;15127;15128;15129;15130;15131	9978;9979;9980;9981;9982;9983;9984;9985;9986;9987;9988;9989;9990;9991;9992	9991
FVEEEGVNVNK	K	F	V	N	K	E	0	0	2	0	0	0	3	1	0	0	0	1	0	1	0	0	0	0	0	3	0	11	0	1262.61	centroid=centroid=454Isotigs_contig_17438;seqs=1;;seqs=1;	centroid=centroid=454Isotigs_contig_17438;seqs=1;;seqs=1;	yes	yes	2	0.0013445	84.507	26734000	837	156	912	15132;15133;15134;15135;15136;15137;15138;15139;15140	9993;9994;9995	9995
FVGDLPSSVNTR	R	F	V	T	R	R	0	1	1	1	0	0	0	1	0	0	1	0	0	1	1	2	1	0	0	2	0	12	0	1290.66	centroid=centroid=454Isotigs_contig_264452;seqs=1;;seqs=1;	centroid=centroid=454Isotigs_contig_264452;seqs=1;;seqs=1;	yes	yes	2	0.0023331	77.644	109800000	838	262	913	15141;15142;15143;15144;15145;15146;15147;15148;15149;15150;15151;15152;15153;15154;15155;15156;15157;15158;15159;15160;15161;15162;15163;15164	9996;9997	9997
FVIGGPQGDAGLTGR	K	F	V	G	R	K	1	1	0	1	0	1	0	5	0	1	1	0	0	1	1	0	1	0	0	1	0	15	0	1443.75	centroid=centroid=454Isotigs_contig_3720;seqs=1;;seqs=1;	centroid=centroid=454Isotigs_contig_3720;seqs=1;;seqs=1;	yes	yes	2	0.00050576	96.673	102150000	839	353	914	15165;15166;15167;15168;15169;15170;15171;15172;15173;15174;15175;15176;15177;15178;15179;15180;15181;15182;15183;15184;15185;15186	9998;9999;10000;10001;10002;10003;10004;10005;10006;10007;10008;10009	10008
FVIKPIDK	K	F	V	D	K	K	0	0	0	1	0	0	0	0	0	2	0	2	0	1	1	0	0	0	0	1	0	8	1	958.585	centroid=centroid=454Isotigs_contig_873;seqs=1;;seqs=1;;centroid=centroid=454Isotigs_contig_16517;seqs=1;;seqs=1;	centroid=centroid=454Isotigs_contig_873;seqs=1;;seqs=1;	no	no	2	0.0069267	82.452	0	840	580;143	915	15187	10010	10010
FVLDAVDGNR	R	F	V	N	R	Y	1	1	1	2	0	0	0	1	0	0	1	0	0	1	0	0	0	0	0	2	0	10	0	1104.56	centroid=centroid=454Isotigs_contig_5989;seqs=1;;seqs=1;	centroid=centroid=454Isotigs_contig_5989;seqs=1;;seqs=1;	yes	yes	2	4.7742e-06	112.36	55800000	841	485	916	15188;15189;15190;15191;15192;15193;15194;15195;15196;15197;15198	10011;10012;10013	10013
FVNSAANSIGAAIIATSDEVK	K	F	V	V	K	D	5	0	2	1	0	0	1	1	0	3	0	1	0	1	0	3	1	0	0	2	0	21	0	2077.07	centroid=centroid=454Isotigs_contig_5087;seqs=1;;seqs=1;	centroid=centroid=454Isotigs_contig_5087;seqs=1;;seqs=1;	yes	yes	2,3	5.6625e-36	130.89	166840000	842	438	917	15199;15200;15201;15202;15203;15204;15205;15206;15207;15208;15209;15210;15211;15212;15213;15214;15215;15216;15217;15218;15219;15220;15221;15222;15223;15224;15225;15226	10014;10015;10016;10017;10018;10019;10020;10021;10022;10023;10024;10025;10026;10027;10028;10029;10030;10031;10032	10028
FVNSAANSIGAAIIATSDEVKDTVSNVVDGVK	K	F	V	V	K	D	5	0	3	3	0	0	1	2	0	3	0	2	0	1	0	4	2	0	0	6	0	32	1	3190.64	centroid=centroid=454Isotigs_contig_5087;seqs=1;;seqs=1;	centroid=centroid=454Isotigs_contig_5087;seqs=1;;seqs=1;	yes	yes	3,4	2.5057e-229	208.82	96617000	843	438	918	15227;15228;15229;15230;15231;15232;15233;15234;15235;15236;15237;15238;15239	10033;10034;10035;10036;10037;10038;10039;10040;10041;10042	10040
FVSVLDLFEPVDDGK	K	F	V	G	K	A	0	0	0	3	0	0	1	1	0	0	2	1	0	2	1	1	0	0	0	3	0	15	0	1678.85	centroid=centroid=454Isotigs_contig_21046;seqs=1;;seqs=1;	centroid=centroid=454Isotigs_contig_21046;seqs=1;;seqs=1;	yes	yes	2	1.675e-19	132.08	22200000	846	198	921	15272;15273;15274;15275;15276;15277;15278;15279;15280;15281;15282	10069;10070;10071;10072;10073;10074;10075;10076;10077	10075
FVSVVDLLEPVDDGK	K	F	V	G	K	E	0	0	0	3	0	0	1	1	0	0	2	1	0	1	1	1	0	0	0	4	0	15	0	1630.85	centroid=centroid=454Isotigs_contig_14802;seqs=1;;seqs=1;	centroid=centroid=454Isotigs_contig_14802;seqs=1;;seqs=1;	yes	yes	2	0.0016701	68.972	6400300	847	107	922	15283;15284;15285;15286;15287;15288	10078	10078
FVTHGTVFLR	R	F	V	L	R	I	0	1	0	0	0	0	0	1	1	0	1	0	0	2	0	0	2	0	0	2	0	10	0	1175.65	centroid=centroid=454Isotigs_contig_26574;seqs=1;;seqs=1;	centroid=centroid=454Isotigs_contig_26574;seqs=1;;seqs=1;	yes	yes	3	0.00095181	102.52	8512900	848	263	923	15289;15290;15291	10079;10080;10081	10081
FVTLENNSTGGVR	K	F	V	V	R	K	0	1	2	0	0	0	1	2	0	0	1	0	0	1	0	1	2	0	0	2	0	13	0	1392.7	centroid=centroid=454Isotigs_contig_17464;seqs=1;;seqs=1;	centroid=centroid=454Isotigs_contig_17464;seqs=1;;seqs=1;	yes	yes	2	2.2843e-23	163.51	724060000	849	157	924	15292;15293;15294;15295;15296;15297;15298;15299;15300;15301;15302;15303;15304;15305;15306;15307;15308;15309;15310;15311	10082;10083;10084;10085;10086;10087;10088;10089;10090;10091;10092;10093;10094;10095;10096;10097;10098;10099	10099
FVTLENNSTGGVRK	K	F	V	R	K	D	0	1	2	0	0	0	1	2	0	0	1	1	0	1	0	1	2	0	0	2	0	14	1	1520.79	centroid=centroid=454Isotigs_contig_17464;seqs=1;;seqs=1;	centroid=centroid=454Isotigs_contig_17464;seqs=1;;seqs=1;	yes	yes	2,3	0.000266	90.759	5990900	850	157	925	15312;15313;15314	10100;10101;10102	10100
FYEGDSYIILNTYR	K	F	Y	Y	R	E	0	1	1	1	0	0	1	1	0	2	1	0	0	1	0	1	1	0	3	0	0	14	0	1752.84	centroid=centroid=454Isotigs_contig_26661;seqs=1;;seqs=1;	centroid=centroid=454Isotigs_contig_26661;seqs=1;;seqs=1;	yes	yes	2	0.0077933	60.55	3634800	851	265	926	15315;15316	10103;10104	10103
FYEGEGYAFEPFTFK	K	F	Y	F	K	H	1	0	0	0	0	0	3	2	0	0	0	1	0	4	1	0	1	0	2	0	0	15	0	1830.81	centroid=centroid=454Isotigs_contig_14978;seqs=1;;seqs=1;	centroid=centroid=454Isotigs_contig_14978;seqs=1;;seqs=1;	yes	yes	2	0.0031561	58.079	19872000	852	111	927	15317;15318;15319;15320;15321;15322	10105	10105
FYGALPTAVDIR	R	F	Y	I	R	R	2	1	0	1	0	0	0	1	0	1	1	0	0	1	1	0	1	0	1	1	0	12	0	1321.7	centroid=centroid=454Isotigs_contig_821;seqs=1;;seqs=1;	centroid=centroid=454Isotigs_contig_821;seqs=1;;seqs=1;	yes	yes	2,3	3.3212e-11	122.33	23013000000	853	571	928	15323;15324;15325;15326;15327;15328;15329;15330;15331;15332;15333;15334;15335;15336;15337;15338;15339;15340;15341;15342;15343;15344;15345;15346;15347;15348;15349;15350;15351;15352;15353;15354;15355;15356;15357;15358;15359;15360;15361;15362;15363;15364;15365;15366;15367	10106;10107;10108;10109;10110;10111;10112;10113;10114;10115;10116;10117;10118;10119;10120;10121;10122;10123;10124;10125;10126;10127;10128;10129;10130;10131;10132;10133;10134;10135;10136;10137;10138;10139;10140;10141;10142;10143;10144;10145;10146;10147;10148;10149;10150;10151;10152;10153;10154;10155;10156;10157;10158	10108
FYGALPTAVDIRR	R	F	Y	R	R	C	2	2	0	1	0	0	0	1	0	1	1	0	0	1	1	0	1	0	1	1	0	13	1	1477.8	centroid=centroid=454Isotigs_contig_821;seqs=1;;seqs=1;	centroid=centroid=454Isotigs_contig_821;seqs=1;;seqs=1;	yes	yes	2,3	3.0629e-29	168.02	285900000	854	571	929	15368;15369;15370;15371;15372;15373;15374;15375;15376;15377;15378;15379;15380;15381;15382;15383;15384;15385;15386;15387;15388;15389;15390;15391;15392;15393;15394;15395;15396;15397;15398;15399;15400;15401;15402;15403;15404	10159;10160;10161;10162;10163;10164;10165;10166;10167;10168;10169;10170;10171;10172;10173;10174;10175;10176;10177	10171
FYPEDVSEELIQEITQK	K	F	Y	Q	K	M	0	0	0	1	0	2	4	0	0	2	1	1	0	1	1	1	1	0	1	1	0	17	0	2067	centroid=centroid=454Isotigs_contig_873;seqs=1;;seqs=1;;centroid=centroid=454Isotigs_contig_16517;seqs=1;;seqs=1;	centroid=centroid=454Isotigs_contig_873;seqs=1;;seqs=1;	no	no	2,3	2.5051e-06	96.489	78760000	855	580;143	930	15405;15406;15407;15408;15409;15410;15411;15412;15413;15414;15415;15416;15417;15418;15419;15420;15421;15422;15423	10178;10179;10180;10181;10182;10183;10184;10185;10186	10180
FYSAVINIYR	R	F	Y	Y	R	R	1	1	1	0	0	0	0	0	0	2	0	0	0	1	0	1	0	0	2	1	0	10	0	1244.66	centroid=centroid=454Isotigs_contig_207220;seqs=1;;seqs=1;	centroid=centroid=454Isotigs_contig_207220;seqs=1;;seqs=1;	yes	yes	2	7.7323e-12	166.07	147430000	856	196	931	15424;15425;15426;15427;15428;15429;15430;15431;15432;15433;15434;15435;15436;15437;15438;15439;15440;15441;15442;15443;15444;15445	10187;10188;10189;10190;10191;10192;10193;10194;10195;10196;10197;10198	10188
FYTEDGNYDLVGNNTPIFFIR	K	F	Y	I	R	D	0	1	3	2	0	0	1	2	0	2	1	0	0	3	1	0	2	0	2	1	0	21	0	2494.18	centroid=centroid=454Isotigs_contig_29324;seqs=1;;seqs=1;	centroid=centroid=454Isotigs_contig_29324;seqs=1;;seqs=1;	yes	yes	2,3	1.2503e-11	73.928	28759000	857	296	932	15446;15447;15448;15449;15450;15451;15452;15453;15454;15455;15456;15457	10199;10200;10201;10202;10203;10204;10205;10206	10205
GAAQNIIPSSTGAAK	R	G	A	A	K	A	4	0	1	0	0	1	0	2	0	2	0	1	0	0	1	2	1	0	0	0	0	15	0	1384.73	centroid=centroid=454Isotigs_contig_2985;seqs=1;;seqs=1;;centroid=centroid=454Isotigs_contig_2692;seqs=1;;seqs=1;	centroid=centroid=454Isotigs_contig_2985;seqs=1;;seqs=1;	no	no	2	0.00041726	81.703	264530000	858	302;269	933	15458;15459;15460;15461;15462;15463;15464;15465;15466;15467;15468;15469;15470;15471;15472;15473;15474;15475;15476;15477;15478;15479;15480;15481;15482	10207;10208;10209;10210;10211;10212;10213;10214;10215;10216;10217	10213
GAGAFGEFEVTHDISK	K	G	A	S	K	Y	2	0	0	1	0	0	2	3	1	1	0	1	0	2	0	1	1	0	0	1	0	16	0	1663.78	centroid=centroid=454Isotigs_contig_29324;seqs=1;;seqs=1;	centroid=centroid=454Isotigs_contig_29324;seqs=1;;seqs=1;	yes	yes	2,3	2.5895e-05	85.988	111970000	860	296	936	15513;15514;15515;15516;15517;15518;15519;15520;15521;15522;15523;15524;15525;15526;15527;15528;15529;15530;15531;15532;15533;15534;15535;15536	10236;10237;10238;10239;10240;10241;10242;10243;10244;10245	10244
GAGAFGYFEVTHDITK	K	G	A	T	K	Y	2	0	0	1	0	0	1	3	1	1	0	1	0	2	0	0	2	0	1	1	0	16	0	1711.82	centroid=centroid=454Isotigs_contig_444;seqs=1;;seqs=1;	centroid=centroid=454Isotigs_contig_444;seqs=1;;seqs=1;	yes	yes	3	0.0031601	53.168	13937000	861	405	937	15537;15538;15539;15540;15541;15542;15543;15544	10246	10246
GAIAFNSVDQSGSNIVLENTTSGAR	K	G	A	A	R	A	3	1	3	1	0	1	1	3	0	2	1	0	0	1	0	4	2	0	0	2	0	25	0	2507.23	centroid=centroid=454Isotigs_contig_359;seqs=1;;seqs=1;	centroid=centroid=454Isotigs_contig_359;seqs=1;;seqs=1;	yes	yes	2,3	2.034e-27	111.97	232970000	862	342	938	15545;15546;15547;15548;15549;15550;15551;15552;15553;15554;15555;15556;15557;15558	10247;10248;10249;10250;10251;10252;10253;10254;10255;10256;10257;10258;10259	10251
GALIVGITNVVGSSISR	R	G	A	S	R	E	1	1	1	0	0	0	0	3	0	3	1	0	0	0	0	3	1	0	0	3	0	17	0	1641.94	centroid=centroid=454Isotigs_contig_6530;seqs=1;;seqs=1;	centroid=centroid=454Isotigs_contig_6530;seqs=1;;seqs=1;	yes	yes	2	2.533e-06	80.361	5587300	863	505	939	15559;15560	10260;10261	10260
GDEELDSLIK	R	G	D	I	K	A	0	0	0	2	0	0	2	1	0	1	2	1	0	0	0	1	0	0	0	0	0	10	0	1117.55	centroid=centroid=454Isotigs_contig_1869;seqs=1;;seqs=1;	centroid=centroid=454Isotigs_contig_1869;seqs=1;;seqs=1;	yes	yes	2	0.0048631	82.417	6891900	865	174	941	15576;15577	10263	10263
GDFIHNKPPLDTK	R	G	D	T	K	I	0	0	1	2	0	0	0	1	1	1	1	2	0	1	2	0	1	0	0	0	0	13	1	1480.77	centroid=centroid=454Isotigs_contig_25891;seqs=1;;seqs=1;	centroid=centroid=454Isotigs_contig_25891;seqs=1;;seqs=1;	yes	yes	2,3,4	5.0752e-17	143.94	3439600000	866	254	942	15578;15579;15580;15581;15582;15583;15584;15585;15586;15587;15588;15589;15590;15591;15592;15593;15594;15595;15596;15597;15598;15599;15600;15601;15602;15603;15604;15605;15606;15607;15608;15609;15610;15611;15612;15613;15614;15615;15616;15617;15618;15619;15620;15621;15622;15623;15624;15625;15626;15627;15628;15629;15630;15631;15632;15633;15634;15635;15636;15637;15638;15639;15640;15641;15642;15643;156…	10264;10265;10266;10267;10268;10269;10270;10271;10272;10273;10274;10275;10276;10277;10278;10279;10280;10281;10282;10283;10284;10285;10286;10287;10288;10289;10290;10291;10292;10293;10294;10295;10296;10297;10298;10299;10300;10301;10302;10303;10304;10305	10302
GDGEQEYNTPHIQDTLAGR	R	G	D	G	R	L	1	1	1	2	0	2	2	3	1	1	1	0	0	0	1	0	2	0	1	0	0	19	0	2099.95	centroid=centroid=454Isotigs_contig_144901;seqs=2;;seqs=1;	centroid=centroid=454Isotigs_contig_144901;seqs=2;;seqs=1;	yes	yes	3	0.0016362	52.866	38237000	867	97	943	15647;15648;15649;15650;15651;15652;15653	10306	10306
GDLLASITEQNLPYR	K	G	D	Y	R	T	1	1	1	1	0	1	1	1	0	1	3	0	0	0	1	1	1	0	1	0	0	15	0	1688.87	centroid=centroid=454Isotigs_contig_4702;seqs=1;;seqs=1;	centroid=centroid=454Isotigs_contig_4702;seqs=1;;seqs=1;	yes	yes	2	0.00041935	81.632	24745000	868	420	944	15654;15655;15656;15657;15658;15659;15660	10307;10308;10309;10310;10311	10308
GDNITLIQQVQQ	K	G	D	Q	Q	-	0	0	1	1	0	4	0	1	0	2	1	0	0	0	0	0	1	0	0	1	0	12	0	1355.7	centroid=centroid=454Isotigs_contig_7857;seqs=1;;seqs=1;	centroid=centroid=454Isotigs_contig_7857;seqs=1;;seqs=1;	yes	yes	2	0.0095851	63.091	22533000	869	560	945	15661;15662;15663;15664	10312	10312
GDNSVGQVFLSSR	K	G	D	S	R	G	0	1	1	1	0	1	0	2	0	0	1	0	0	1	0	3	0	0	0	2	0	13	0	1364.67	centroid=centroid=454Isotigs_contig_4409;seqs=1;;seqs=1;	centroid=centroid=454Isotigs_contig_4409;seqs=1;;seqs=1;	yes	yes	2	0.00043424	97.273	257880000	870	402	946	15665;15666;15667;15668;15669;15670;15671;15672;15673;15674;15675;15676;15677;15678;15679;15680;15681	10313;10314;10315;10316;10317;10318;10319;10320;10321	10315
GDNYQLLDEIFSSIPGK	R	G	D	G	K	N	0	0	1	2	0	1	1	2	0	2	2	1	0	1	1	2	0	0	1	0	0	17	0	1894.93	centroid=centroid=454Isotigs_contig_44723;seqs=1;;seqs=1;	centroid=centroid=454Isotigs_contig_44723;seqs=1;;seqs=1;	yes	yes	2	2.1435e-16	122.01	18631000	871	406	947	15682;15683;15684;15685;15686;15687;15688;15689	10322;10323;10324;10325;10326;10327	10326
GDQDCLVLLR	K	G	D	L	R	M	0	1	0	2	1	1	0	1	0	0	3	0	0	0	0	0	0	0	0	1	0	10	0	1187.6	centroid=centroid=454Isotigs_contig_3955;seqs=1;;seqs=1;	centroid=centroid=454Isotigs_contig_3955;seqs=1;;seqs=1;	yes	yes	2	0.00017407	108.93	12601000	872	372	948	15690;15691;15692	10328;10329	10329
GDTVQPYLFPLPATR	R	G	D	T	R	N	1	1	0	1	0	1	0	1	0	0	2	0	0	1	3	0	2	0	1	1	0	15	0	1673.88	centroid=centroid=454Isotigs_contig_47191;seqs=1;;seqs=1;	centroid=centroid=454Isotigs_contig_47191;seqs=1;;seqs=1;	yes	yes	2	0.00040072	96.673	36024000	873	423	949	15693;15694;15695;15696;15697;15698;15699;15700;15701;15702	10330;10331;10332;10333;10334;10335;10336;10337	10336
GDVSVCGGIPCTSDQQCDPNQK	K	G	D	Q	K	C	0	0	1	3	3	3	0	3	0	1	0	1	0	0	2	2	1	0	0	2	0	22	0	2421	centroid=centroid=454Isotigs_contig_4755;seqs=1;;seqs=1;	centroid=centroid=454Isotigs_contig_4755;seqs=1;;seqs=1;	yes	yes	3	5.1625e-06	59.339	3568400	874	425	950	15703	10338	10338
GEEETLLSISDAFNNGK	K	G	E	G	K	L	1	0	2	1	0	0	3	2	0	1	2	1	0	1	0	2	1	0	0	0	0	17	0	1822.86	centroid=centroid=454Isotigs_contig_92424;seqs=1;;seqs=1;	centroid=centroid=454Isotigs_contig_92424;seqs=1;;seqs=1;	yes	yes	2	7.9794e-18	125.67	20424000	875	590	951	15704;15705;15706;15707;15708;15709	10339;10340;10341;10342;10343	10342
GEGGFLVNSEGER	R	G	E	E	R	Y	0	1	1	0	0	0	3	4	0	0	1	0	0	1	0	1	0	0	0	1	0	13	0	1349.62	centroid=centroid=454Isotigs_contig_38612;seqs=1;;seqs=1;	centroid=centroid=454Isotigs_contig_38612;seqs=1;;seqs=1;	yes	yes	2	0.0033282	73.415	35891000	876	364	952	15710;15711;15712;15713;15714;15715;15716;15717;15718;15719	10344;10345	10345
GEHHSFTPSR	R	G	E	S	R	L	0	1	0	0	0	0	1	1	2	0	0	0	0	1	1	2	1	0	0	0	0	10	0	1153.53	centroid=centroid=454Isotigs_contig_25891;seqs=1;;seqs=1;	centroid=centroid=454Isotigs_contig_25891;seqs=1;;seqs=1;	yes	yes	3	9.0148e-07	140.78	8286700	877	254	953	15720;15721;15722;15723;15724;15725	10346;10347	10346
GELVSHVILGK	K	G	E	G	K	K	0	0	0	0	0	0	1	2	1	1	2	1	0	0	0	1	0	0	0	2	0	11	0	1150.67	centroid=centroid=454Isotigs_contig_221;seqs=1;;seqs=1;	centroid=centroid=454Isotigs_contig_221;seqs=1;;seqs=1;	yes	yes	2	1.0642e-07	115	84366000	878	214	954	15726;15727;15728;15729;15730;15731;15732;15733;15734;15735;15736;15737;15738;15739;15740;15741;15742;15743;15744;15745;15746;15747	10348;10349;10350;10351;10352;10353;10354;10355;10356;10357	10352
GEMETFYNLK	R	G	E	L	K	V	0	0	1	0	0	0	2	1	0	0	1	1	1	1	0	0	1	0	1	0	0	10	0	1230.56	centroid=centroid=454Isotigs_contig_140914;seqs=1;;seqs=1;;centroid=centroid=454Isotigs_contig_87417;seqs=1;;seqs=1;	centroid=centroid=454Isotigs_contig_87417;seqs=1;;seqs=1;	no	no	2	1.5957e-06	121.73	1285900000	879	581;92	955;956	15748;15749;15750;15751;15752;15753;15754;15755;15756;15757;15758;15759;15760;15761;15762;15763;15764;15765;15766;15767;15768;15769;15770;15771;15772	10358;10359;10360;10361;10362;10363;10364;10365;10366;10367;10368;10369	10369	77
GENNNIQLSPIHDHR	R	G	E	H	R	N	0	1	3	1	0	1	1	1	2	2	1	0	0	0	1	1	0	0	0	0	0	15	0	1742.84	centroid=centroid=454Isotigs_contig_26574;seqs=1;;seqs=1;	centroid=centroid=454Isotigs_contig_26574;seqs=1;;seqs=1;	yes	yes	3	0.0023436	64.52	7626200	881	263	958	15789;15790	10376;10377	10377
GFCLNGGSCTAPADAPSCR	R	G	F	C	R	C	3	1	1	1	3	0	0	3	0	0	1	0	0	1	2	2	1	0	0	0	0	19	0	1996.82	centroid=centroid=454Isotigs_contig_4755;seqs=1;;seqs=1;	centroid=centroid=454Isotigs_contig_4755;seqs=1;;seqs=1;	yes	yes	2	8.0314e-12	105.5	71068000	882	425	959	15791;15792;15793;15794;15795;15796;15797;15798;15799	10378;10379;10380;10381	10379
GFDLNSVDIQR	R	G	F	Q	R	G	0	1	1	2	0	1	0	1	0	1	1	0	0	1	0	1	0	0	0	1	0	11	0	1262.63	centroid=centroid=454Isotigs_contig_110175;seqs=1;;seqs=1;	centroid=centroid=454Isotigs_contig_110175;seqs=1;;seqs=1;	yes	yes	2	4.1999e-08	107.06	53225000	883	22	960	15800;15801;15802;15803;15804;15805;15806;15807	10382;10383;10384;10385	10382
GFFAPLEPFSR	K	G	F	S	R	D	1	1	0	0	0	0	1	1	0	0	1	0	0	3	2	1	0	0	0	0	0	11	0	1266.64	centroid=centroid=454Isotigs_contig_11358;seqs=1;;seqs=1;	centroid=centroid=454Isotigs_contig_11358;seqs=1;;seqs=1;	yes	yes	2	4.3199e-08	118.28	121070000	884	31	961	15808;15809;15810;15811;15812;15813;15814;15815;15816;15817;15818;15819;15820;15821;15822;15823;15824;15825	10386;10387;10388;10389;10390;10391;10392;10393;10394;10395;10396;10397;10398	10390
GFLLTPEQYVLK	K	G	F	L	K	I	0	0	0	0	0	1	1	1	0	0	3	1	0	1	1	0	1	0	1	1	0	12	0	1406.78	centroid=centroid=454Isotigs_contig_2666;seqs=2;;seqs=1;	centroid=centroid=454Isotigs_contig_2666;seqs=2;;seqs=1;	yes	yes	2	0.0032392	74.698	4466400	885	264	962	15826;15827;15828	10399	10399
GFLVLIDNLQPDGSVRPVK	K	G	F	V	K	Q	0	1	1	2	0	1	0	2	0	1	3	1	0	1	2	1	0	0	0	3	0	19	1	2066.15	centroid=centroid=454Isotigs_contig_256482;seqs=1;;seqs=1;	centroid=centroid=454Isotigs_contig_256482;seqs=1;;seqs=1;	yes	yes	2,3	1.3015e-28	136.26	145290000	886	248	963	15829;15830;15831;15832;15833;15834;15835;15836;15837;15838;15839;15840;15841;15842;15843;15844;15845;15846;15847;15848;15849;15850;15851	10400;10401;10402;10403;10404;10405;10406;10407;10408;10409;10410;10411;10412;10413;10414	10412
GFMYCVEGR	K	G	F	G	R	V	0	1	0	0	1	0	1	2	0	0	0	0	1	1	0	0	0	0	1	1	0	9	0	1117.47	centroid=centroid=454Isotigs_contig_14003;seqs=1;;seqs=1;;centroid=centroid=454Isotigs_contig_101824;seqs=1;;seqs=1;	centroid=centroid=454Isotigs_contig_101824;seqs=1;;seqs=1;	no	no	2	0.0012174	95.502	535340000	887	5;88	964	15852;15853;15854;15855;15856;15857;15858;15859;15860;15861;15862;15863;15864;15865;15866;15867;15868;15869;15870;15871;15872;15873	10415;10416;10417;10418;10419;10420;10421;10422;10423;10424;10425	10418	6
GFPGYMYTDLATIYER	R	G	F	E	R	A	1	1	0	1	0	0	1	2	0	1	1	0	1	1	1	0	2	0	3	0	0	16	0	1895.88	centroid=centroid=454Isotigs_contig_1237;seqs=1;;seqs=2;	centroid=centroid=454Isotigs_contig_1237;seqs=1;;seqs=2;	yes	yes	2	4.3127e-05	76.341	55072000	888	54	965	15874;15875;15876;15877;15878;15879;15880;15881;15882	10426;10427;10428;10429;10430;10431;10432	10427	40
GFQFSIPNK	R	G	F	N	K	I	0	0	1	0	0	1	0	1	0	1	0	1	0	2	1	1	0	0	0	0	0	9	0	1036.53	centroid=centroid=454Isotigs_contig_92424;seqs=1;;seqs=1;	centroid=centroid=454Isotigs_contig_92424;seqs=1;;seqs=1;	yes	yes	2	0.0014268	106.42	53318000	889	590	966	15883;15884;15885;15886;15887;15888;15889;15890;15891;15892;15893	10433;10434	10433
GFQPAYQGQQTK	K	G	F	T	K	L	1	0	0	0	0	4	0	2	0	0	0	1	0	1	1	0	1	0	1	0	0	12	0	1351.65	centroid=centroid=454Isotigs_contig_4111;seqs=1;;seqs=1;	centroid=centroid=454Isotigs_contig_4111;seqs=1;;seqs=1;	yes	yes	2	0.00036825	85.522	26877000	890	378	967	15894;15895;15896;15897;15898;15899;15900;15901	10435;10436;10437;10438	10437
GFQPTYTGQQTK	K	G	F	T	K	Y	0	0	0	0	0	3	0	2	0	0	0	1	0	1	1	0	3	0	1	0	0	12	0	1354.65	centroid=centroid=454Isotigs_contig_416;seqs=1;;seqs=1;	centroid=centroid=454Isotigs_contig_416;seqs=1;;seqs=1;	yes	yes	2	2.1826e-08	117.79	103900000	891	382	968	15902;15903;15904;15905;15906;15907;15908;15909;15910;15911;15912;15913;15914;15915;15916;15917;15918;15919;15920;15921;15922	10439;10440;10441;10442;10443;10444;10445	10441
GFSNQPIVIDGR	M	G	F	G	R	G	0	1	1	1	0	1	0	2	0	2	0	0	0	1	1	1	0	0	0	1	0	12	0	1301.67	centroid=centroid=454Isotigs_contig_1960;seqs=1;;seqs=1;	centroid=centroid=454Isotigs_contig_1960;seqs=1;;seqs=1;	yes	yes	2	5.6434e-21	134.99	1536800	895	185	972	15941	10452	10452
GGEFAGVTFK	R	G	G	F	K	M	1	0	0	0	0	0	1	3	0	0	0	1	0	2	0	0	1	0	0	1	0	10	0	1011.5	centroid=centroid=454Isotigs_contig_14003;seqs=1;;seqs=1;	centroid=centroid=454Isotigs_contig_14003;seqs=1;;seqs=1;	yes	yes	2	0.00058787	104.22	467580000	898	88	975	16048;16049;16050;16051;16052;16053;16054;16055;16056;16057;16058;16059;16060;16061;16062;16063;16064;16065;16066;16067;16068	10510;10511;10512;10513;10514;10515	10514
GGHGINEGNHIHCQFNS	R	G	G	N	S	-	0	0	3	0	1	1	1	4	3	2	0	0	0	1	0	1	0	0	0	0	0	17	0	1876.8	centroid=centroid=454Isotigs_contig_15432;seqs=1;;seqs=1;	centroid=centroid=454Isotigs_contig_15432;seqs=1;;seqs=1;	yes	yes	3	4.1457e-06	72.315	31630000	903	123	980	16176;16177;16178;16179	10623;10624	10623
GGNVGLVELDTESEVVRDDER	K	G	G	E	R	L	0	2	1	3	0	0	4	3	0	0	2	0	0	0	0	1	1	0	0	4	0	21	1	2287.09	centroid=centroid=454Isotigs_contig_14755;seqs=2;;seqs=1;	centroid=centroid=454Isotigs_contig_14755;seqs=2;;seqs=1;	yes	yes	3	4.9523e-05	53.625	6686500	904	106	981	16180;16181	10625	10625
GGNVYSGVIR	K	G	G	I	R	D	0	1	1	0	0	0	0	3	0	1	0	0	0	0	0	1	0	0	1	2	0	10	0	1020.54	centroid=centroid=454Isotigs_contig_269;seqs=1;;seqs=1;	centroid=centroid=454Isotigs_contig_269;seqs=1;;seqs=1;	yes	yes	2	4.586e-06	112.71	4345300000	905	268	982	16182;16183;16184;16185;16186;16187;16188;16189;16190;16191;16192;16193;16194;16195;16196;16197;16198;16199;16200;16201;16202;16203;16204;16205;16206;16207;16208;16209;16210;16211	10626;10627;10628;10629;10630;10631;10632;10633;10634;10635;10636;10637;10638;10639;10640;10641;10642;10643;10644;10645;10646;10647	10636
GGPAPVRQPAAAPVQTPVAPPVR	R	G	G	V	R	Q	5	2	0	0	0	2	0	2	0	0	0	0	0	0	7	0	1	0	0	4	0	23	1	2232.25	centroid=centroid=454Isotigs_contig_35852;seqs=1;;seqs=1;	centroid=centroid=454Isotigs_contig_35852;seqs=1;;seqs=1;	yes	yes	3	2.9952e-37	132.14	447060000	906	341	983	16212;16213;16214;16215;16216;16217;16218;16219;16220;16221;16222;16223;16224;16225;16226;16227;16228;16229;16230;16231;16232;16233;16234;16235;16236;16237	10648;10649;10650;10651;10652;10653;10654;10655;10656;10657;10658;10659;10660;10661;10662;10663;10664;10665	10660
GGQGFDQFDFTTDTFYK	K	G	G	Y	K	F	0	0	0	3	0	2	0	3	0	0	0	1	0	4	0	0	3	0	1	0	0	17	0	1972.85	centroid=centroid=454Isotigs_contig_150198;seqs=1;;seqs=1;	centroid=centroid=454Isotigs_contig_150198;seqs=1;;seqs=1;	yes	yes	2	3.8024e-32	135.09	214070000	908	112	985	16241;16242;16243;16244;16245;16246;16247;16248;16249;16250;16251;16252;16253;16254	10668;10669;10670;10671;10672;10673;10674;10675;10676;10677;10678;10679;10680;10681;10682	10672
GGQGFDQFDFTTDTYYK	K	G	G	Y	K	F	0	0	0	3	0	2	0	3	0	0	0	1	0	3	0	0	3	0	2	0	0	17	0	1988.84	centroid=centroid=454Isotigs_contig_7323;seqs=1;;seqs=1;	centroid=centroid=454Isotigs_contig_7323;seqs=1;;seqs=1;	yes	yes	2	3.5717e-16	119.47	415550000	909	537	986	16255;16256;16257;16258;16259;16260;16261;16262;16263;16264;16265;16266;16267;16268;16269;16270;16271;16272;16273	10683;10684;10685;10686;10687;10688;10689;10690;10691;10692;10693;10694;10695	10693
GGSASSAGSK	R	G	G	S	K	S	2	0	0	0	0	0	0	3	0	0	0	1	0	0	0	4	0	0	0	0	0	10	0	807.372	centroid=centroid=454Isotigs_contig_369976;seqs=1;;seqs=1;	centroid=centroid=454Isotigs_contig_369976;seqs=1;;seqs=1;	yes	yes	1	0.0019262	97.635	25321000	910	352	987	16274;16275;16276;16277;16278;16279	10696;10697	10697
GGSLLVSTGGYGDGGR	R	G	G	G	R	A	0	1	0	1	0	0	0	7	0	0	2	0	0	0	0	2	1	0	1	1	0	16	0	1451.7	centroid=centroid=454Isotigs_contig_450;seqs=1;;seqs=1;	centroid=centroid=454Isotigs_contig_450;seqs=1;;seqs=1;	yes	yes	2	2.2218e-16	123.29	4134300000	920	407	998	16570;16571;16572;16573;16574;16575;16576;16577;16578;16579;16580;16581;16582;16583;16584;16585;16586;16587;16588;16589;16590;16591;16592;16593;16594;16595;16596;16597;16598;16599;16600;16601;16602;16603;16604;16605;16606;16607;16608;16609;16610;16611;16612;16613;16614;16615;16616;16617;16618;16619;16620;16621;16622	11033;11034;11035;11036;11037;11038;11039;11040;11041;11042;11043;11044;11045;11046;11047;11048;11049;11050;11051;11052;11053;11054;11055;11056;11057;11058;11059;11060;11061;11062;11063;11064;11065;11066;11067;11068;11069;11070;11071	11047
GGTGINEGNHIHCQFNS	R	G	G	N	S	-	0	0	3	0	1	1	1	4	2	2	0	0	0	1	0	1	1	0	0	0	0	17	0	1840.79	centroid=centroid=454Isotigs_contig_15433;seqs=1;;seqs=1;	centroid=centroid=454Isotigs_contig_15433;seqs=1;;seqs=1;	yes	yes	2	2.6557e-06	82.663	28239000	922	124	1000	16648;16649;16650;16651;16652;16653	11096;11097;11098	11098
GGVIPIDCSNPTGGFGGASNAVR	K	G	G	V	R	S	2	1	2	1	1	0	0	6	0	2	0	0	0	1	2	2	1	0	0	2	0	23	0	2202.05	centroid=centroid=454Isotigs_contig_7563;seqs=1;;seqs=1;	centroid=centroid=454Isotigs_contig_7563;seqs=1;;seqs=1;	yes	yes	2,3	2.91e-71	152.48	1365500000	923	546	1001	16654;16655;16656;16657;16658;16659;16660;16661;16662;16663;16664;16665;16666;16667;16668;16669;16670;16671;16672;16673;16674;16675;16676;16677;16678;16679;16680;16681;16682;16683;16684;16685;16686;16687;16688	11099;11100;11101;11102;11103;11104;11105;11106;11107;11108;11109;11110;11111;11112;11113;11114;11115;11116;11117;11118;11119;11120;11121;11122;11123;11124;11125;11126;11127;11128;11129;11130	11107
GGYGPSQPPNLMNLMMFR	R	G	G	F	R	S	0	1	2	0	0	1	0	3	0	0	2	0	3	1	3	1	0	0	1	0	0	18	0	2008.93	centroid=centroid=454Isotigs_contig_1504;seqs=1;;seqs=1;	centroid=centroid=454Isotigs_contig_1504;seqs=1;;seqs=1;	yes	yes	2,3	1.3204e-08	110.57	8708600000	924	114	1002;1003;1004;1005	16689;16690;16691;16692;16693;16694;16695;16696;16697;16698;16699;16700;16701;16702;16703;16704;16705;16706;16707;16708;16709;16710;16711;16712;16713;16714;16715;16716;16717;16718;16719;16720;16721;16722;16723;16724;16725;16726;16727;16728;16729;16730;16731;16732;16733;16734;16735;16736;16737;16738;16739;16740;16741;16742;16743;16744;16745;16746;16747;16748;16749;16750;16751;16752;16753;16754;167…	11131;11132;11133;11134;11135;11136;11137;11138;11139;11140;11141;11142;11143;11144;11145;11146;11147;11148;11149;11150;11151;11152;11153;11154;11155;11156;11157;11158;11159;11160;11161;11162;11163;11164;11165;11166;11167;11168;11169;11170;11171;11172;11173;11174;11175;11176;11177;11178;11179;11180;11181;11182;11183;11184;11185;11186;11187;11188;11189;11190;11191;11192;11193;11194;11195;11196;111…	11210	85;86;87
GHLCGLCNDMDDDAAK	K	G	H	A	K	G	2	0	1	4	2	0	0	2	1	0	2	1	1	0	0	0	0	0	0	0	0	16	0	1790.7	centroid=centroid=454Isotigs_contig_92424;seqs=1;;seqs=1;	centroid=centroid=454Isotigs_contig_92424;seqs=1;;seqs=1;	yes	yes	3	3.0451e-05	81.632	27040000	926	590	1007	16793;16794;16795;16796	11214;11215;11216	11214	468
GIAELGIYPAVDPLDSNSR	R	G	I	S	R	I	2	1	1	2	0	0	1	2	0	2	2	0	0	0	2	2	0	0	1	1	0	19	0	1986.01	centroid=centroid=454Isotigs_contig_1089;seqs=1;;seqs=2;	centroid=centroid=454Isotigs_contig_1089;seqs=1;;seqs=2;	yes	yes	2,3	3.9261e-13	111.77	162850000	929	17	1010	16813;16814;16815;16816;16817;16818;16819;16820;16821;16822;16823;16824;16825;16826;16827;16828;16829;16830	11229;11230;11231;11232;11233;11234;11235;11236;11237;11238;11239;11240;11241;11242	11237
GIGVCLDYLCQR	R	G	I	Q	R	P	0	1	0	1	2	1	0	2	0	1	2	0	0	0	0	0	0	0	1	1	0	12	0	1452.69	centroid=centroid=454Isotigs_contig_269;seqs=1;;seqs=1;	centroid=centroid=454Isotigs_contig_269;seqs=1;;seqs=1;	yes	yes	2	0.0023649	77.541	308680000	930	268	1011	16831;16832;16833;16834;16835;16836;16837;16838;16839;16840;16841;16842;16843;16844;16845;16846;16847	11243;11244;11245;11246;11247	11247
GIGVCLDYLCQRPTTTCCTVAK	R	G	I	A	K	D	1	1	0	1	4	1	0	2	0	1	2	1	0	0	1	0	4	0	1	2	0	22	1	2572.19	centroid=centroid=454Isotigs_contig_269;seqs=1;;seqs=1;	centroid=centroid=454Isotigs_contig_269;seqs=1;;seqs=1;	yes	yes	3	1.2282e-11	72.568	820790000	931	268	1012	16848;16849;16850;16851;16852;16853;16854;16855;16856;16857;16858;16859	11248;11249;11250;11251;11252;11253;11254	11254
GIHGEHTESVGGVYDISNK	R	G	I	N	K	R	0	0	1	1	0	0	2	4	2	2	0	1	0	0	0	2	1	0	1	2	0	19	0	1997.94	centroid=centroid=454Isotigs_contig_7594;seqs=1;;seqs=1;	centroid=centroid=454Isotigs_contig_7594;seqs=1;;seqs=1;	yes	yes	3	0.0016489	52.814	2451400	932	548	1013	16860;16861	11255	11255
GILAADESVGTLGK	K	G	I	G	K	R	2	0	0	1	0	0	1	3	0	1	2	1	0	0	0	1	1	0	0	1	0	14	0	1329.71	centroid=centroid=454Isotigs_contig_25826;seqs=1;;seqs=1;	centroid=centroid=454Isotigs_contig_25826;seqs=1;;seqs=1;	yes	yes	2	2.114e-13	125.53	25863000	933	252	1014	16862;16863;16864;16865;16866;16867;16868;16869;16870	11256;11257;11258;11259	11258
GILGYTEDDVVSSDFLGDVR	K	G	I	V	R	S	0	1	0	4	0	0	1	3	0	1	2	0	0	1	0	2	1	0	1	3	0	20	0	2156.03	centroid=centroid=454Isotigs_contig_2985;seqs=1;;seqs=1;	centroid=centroid=454Isotigs_contig_2985;seqs=1;;seqs=1;	yes	yes	2	8.7857e-15	100.02	11534000	934	302	1015	16871;16872;16873;16874;16875;16876	11260;11261;11262;11263	11263
GILLYGPPGTGK	R	G	I	G	K	T	0	0	0	0	0	0	0	4	0	1	2	1	0	0	2	0	1	0	1	0	0	12	0	1171.66	centroid=centroid=454Isotigs_contig_4368;seqs=1;;seqs=1;	centroid=centroid=454Isotigs_contig_4368;seqs=1;;seqs=1;	yes	yes	2	0.0018153	79.492	36495000	935	398	1016	16877;16878;16879;16880;16881;16882	11264	11264
GINIPALDR	K	G	I	D	R	N	1	1	1	1	0	0	0	1	0	2	1	0	0	0	1	0	0	0	0	0	0	9	0	967.545	centroid=centroid=454Isotigs_contig_3883;seqs=1;;seqs=1;	centroid=centroid=454Isotigs_contig_3883;seqs=1;;seqs=1;	yes	yes	2	0.0088506	91.265	38462000	936	366	1017	16883;16884;16885;16886;16887;16888	11265;11266	11265
GIPAGGIVMMKPDVIEEALDDLDDIDLNDALK	R	G	I	L	K	N	3	0	1	7	0	0	2	3	0	4	4	2	2	0	2	0	0	0	0	2	0	32	1	3394.69	centroid=centroid=454Isotigs_contig_12941;seqs=1;;seqs=1;	centroid=centroid=454Isotigs_contig_12941;seqs=1;;seqs=1;	yes	yes	3	4.3186e-15	52.642	23105000	937	65	1018	16889;16890	11267;11268	11267	50;51
GISEAQMNEFR	K	G	I	F	R	M	1	1	1	0	0	1	2	1	0	1	0	0	1	1	0	1	0	0	0	0	0	11	0	1280.58	centroid=centroid=454Isotigs_contig_15424;seqs=1;;seqs=1;	centroid=centroid=454Isotigs_contig_15424;seqs=1;;seqs=1;	yes	yes	2	0.00013336	94.767	30287000	938	122	1019	16891;16892;16893;16894;16895;16896;16897;16898;16899;16900	11269	11269	92
GITVAWTGATER	R	G	I	E	R	L	2	1	0	0	0	0	1	2	0	1	0	0	0	0	0	0	3	1	0	1	0	12	0	1260.65	centroid=centroid=454Isotigs_contig_5550;seqs=1;;seqs=1;	centroid=centroid=454Isotigs_contig_5550;seqs=1;;seqs=1;	yes	yes	2	3.0801e-06	79.492	0	939	465	1020	16901;16902	11270;11271	11270
GIVEESVTGVHR	K	G	I	H	R	L	0	1	0	0	0	0	2	2	1	1	0	0	0	0	0	1	1	0	0	3	0	12	0	1281.67	centroid=centroid=454Isotigs_contig_136589;seqs=1;;seqs=2;	centroid=centroid=454Isotigs_contig_136589;seqs=1;;seqs=2;	yes	yes	2,3	3.2404e-11	122.86	124680000	940	78	1021	16903;16904;16905;16906;16907;16908;16909;16910;16911;16912;16913;16914;16915;16916;16917;16918;16919;16920;16921;16922;16923;16924;16925;16926	11272;11273;11274;11275;11276;11277;11278;11279;11280;11281;11282;11283;11284;11285;11286;11287	11286
GKPDNTANCATGLLR	R	G	K	L	R	K	2	1	2	1	1	0	0	2	0	0	2	1	0	0	1	0	2	0	0	0	0	15	1	1586.78	centroid=centroid=454Isotigs_contig_3460;seqs=1;;seqs=1;	centroid=centroid=454Isotigs_contig_3460;seqs=1;;seqs=1;	yes	yes	2,3	0.0011597	74.853	88466000	941	333	1022	16927;16928;16929;16930;16931;16932;16933;16934;16935;16936;16937;16938;16939;16940;16941;16942;16943;16944;16945;16946;16947;16948	11288;11289;11290;11291;11292;11293;11294;11295;11296	11290
GLAIDLDDGPR	R	G	L	P	R	D	1	1	0	3	0	0	0	2	0	1	2	0	0	0	1	0	0	0	0	0	0	11	0	1140.58	centroid=centroid=454Isotigs_contig_15433;seqs=1;;seqs=1;	centroid=centroid=454Isotigs_contig_15433;seqs=1;;seqs=1;	yes	yes	2	9.068e-06	110.46	304080000	942	124	1023	16949;16950;16951;16952;16953;16954;16955;16956;16957	11297;11298;11299;11300	11300
GLAVELDETGR	R	G	L	G	R	I	1	1	0	1	0	0	2	2	0	0	2	0	0	0	0	0	1	0	0	1	0	11	0	1158.59	centroid=centroid=454Isotigs_contig_8812;seqs=1;;seqs=1;	centroid=centroid=454Isotigs_contig_8812;seqs=1;;seqs=1;	yes	yes	2	2.1901e-05	108.1	259790000	943	582	1024	16958;16959;16960;16961;16962;16963;16964;16965;16966;16967;16968;16969;16970;16971;16972;16973;16974;16975;16976;16977;16978;16979	11301;11302;11303;11304;11305;11306;11307;11308;11309	11308
GLDLISINLQR	R	G	L	Q	R	A	0	1	1	1	0	1	0	1	0	2	3	0	0	0	0	1	0	0	0	0	0	11	0	1240.71	centroid=centroid=454Isotigs_contig_11883;seqs=1;;seqs=1;	centroid=centroid=454Isotigs_contig_11883;seqs=1;;seqs=1;	yes	yes	2	0.0054639	78.342	18041000	944	42	1025	16980;16981;16982;16983;16984;16985	11310	11310
GLDLVSLNIQR	R	G	L	Q	R	A	0	1	1	1	0	1	0	1	0	1	3	0	0	0	0	1	0	0	0	1	0	11	0	1226.7	centroid=centroid=454Isotigs_contig_3942;seqs=1;;seqs=1;	centroid=centroid=454Isotigs_contig_3942;seqs=1;;seqs=1;	yes	yes	2	0.0013445	84.507	1667100	945	370	1026	16986	11311	11311
GLETFSQLVYR	R	G	L	Y	R	L	0	1	0	0	0	1	1	1	0	0	2	0	0	1	0	1	1	0	1	1	0	11	0	1311.68	centroid=centroid=454Isotigs_contig_11304;seqs=1;;seqs=1;;centroid=centroid=454Isotigs_contig_35849;seqs=1;;seqs=1;	centroid=centroid=454Isotigs_contig_11304;seqs=1;;seqs=1;	yes	no	2	3.8558e-08	128.81	50242000	946	29	1027	16987;16988;16989;16990;16991;16992;16993;16994;16995;16996	11312;11313;11314;11315;11316;11317;11318;11319;11320	11318
GLFAHDLAVLR	R	G	L	L	R	L	2	1	0	1	0	0	0	1	1	0	3	0	0	1	0	0	0	0	0	1	0	11	0	1210.68	centroid=centroid=454Isotigs_contig_180559;seqs=1;;seqs=1;	centroid=centroid=454Isotigs_contig_180559;seqs=1;;seqs=1;	yes	yes	2,3	6.3047e-08	117.25	160170000	947	166	1028	16997;16998;16999;17000;17001;17002;17003;17004;17005;17006;17007;17008;17009;17010;17011;17012;17013;17014;17015;17016;17017;17018	11321;11322;11323;11324;11325;11326;11327;11328;11329	11325
GLFEVHPVTGIIR	R	G	L	I	R	K	0	1	0	0	0	0	1	2	1	2	1	0	0	1	1	0	1	0	0	2	0	13	0	1436.81	centroid=centroid=454Isotigs_contig_8812;seqs=1;;seqs=1;	centroid=centroid=454Isotigs_contig_8812;seqs=1;;seqs=1;	yes	yes	2,3	0.00046374	102.73	291530000	948	582	1029	17019;17020;17021;17022;17023;17024;17025;17026;17027;17028;17029;17030;17031;17032;17033;17034;17035;17036;17037;17038;17039;17040;17041;17042;17043;17044;17045;17046;17047;17048;17049;17050;17051;17052;17053;17054;17055;17056;17057;17058;17059;17060	11330;11331;11332;11333;11334;11335;11336;11337;11338;11339;11340;11341;11342;11343;11344;11345;11346;11347;11348;11349;11350;11351;11352;11353	11337
GLGATPHAPVSSGGEENVLCYR	R	G	L	Y	R	A	2	1	1	0	1	0	2	4	1	0	2	0	0	0	2	2	1	0	1	2	0	22	0	2270.07	centroid=centroid=454Isotigs_contig_169764;seqs=1;;seqs=1;	centroid=centroid=454Isotigs_contig_169764;seqs=1;;seqs=1;	yes	yes	3	1.3027e-45	136.68	387690000	949	151	1030	17061;17062;17063;17064;17065;17066;17067;17068;17069;17070;17071;17072;17073;17074;17075;17076;17077;17078;17079	11354;11355;11356;11357;11358;11359;11360;11361;11362;11363;11364;11365;11366;11367	11363
GLIGEIVSR	R	G	L	S	R	F	0	1	0	0	0	0	1	2	0	2	1	0	0	0	0	1	0	0	0	1	0	9	0	942.55	centroid=centroid=454Isotigs_contig_7977;seqs=1;;seqs=1;	centroid=centroid=454Isotigs_contig_7977;seqs=1;;seqs=1;	yes	yes	2	0.0005926	144.09	47982000	951	564	1032	17111;17112;17113;17114;17115;17116;17117;17118	11394;11395	11395
GLLGPLEPFGR	K	G	L	G	R	E	0	1	0	0	0	0	1	3	0	0	3	0	0	1	2	0	0	0	0	0	0	11	0	1154.64	centroid=centroid=454Isotigs_contig_92640;seqs=1;;seqs=1;	centroid=centroid=454Isotigs_contig_92640;seqs=1;;seqs=1;	yes	yes	2	0.0010174	90.05	1783300	952	592	1033	17119;17120	11396	11396
GLLYWGDGGVPGVPAK	K	G	L	A	K	I	1	0	0	1	0	0	0	5	0	0	2	1	0	0	2	0	0	1	1	2	0	16	0	1584.83	centroid=centroid=454Isotigs_contig_7335;seqs=1;;seqs=1;	centroid=centroid=454Isotigs_contig_7335;seqs=1;;seqs=1;	yes	yes	2	0.00024721	75.764	76538000	953	538	1034	17121;17122;17123;17124;17125;17126;17127;17128;17129;17130;17131;17132;17133;17134;17135	11397;11398;11399;11400;11401;11402;11403	11399
GLNLLINNAAIYDSK	R	G	L	S	K	D	2	0	3	1	0	0	0	1	0	2	3	1	0	0	0	1	0	0	1	0	0	15	0	1617.87	centroid=centroid=454Isotigs_contig_25444;seqs=1;;seqs=1;	centroid=centroid=454Isotigs_contig_25444;seqs=1;;seqs=1;	yes	yes	2	0.00050576	78.69	36530000	954	246	1035	17136;17137;17138;17139;17140;17141;17142;17143;17144	11404;11405;11406;11407;11408;11409;11410	11404
GLPYNEADCAINQLR	R	G	L	L	R	R	2	1	2	1	1	1	1	1	0	1	2	0	0	0	1	0	0	0	1	0	0	15	0	1732.82	centroid=centroid=454Isotigs_contig_2283;seqs=2;;seqs=1;	centroid=centroid=454Isotigs_contig_2283;seqs=2;;seqs=1;	yes	yes	2	0.00040379	102.52	57040000	955	221	1036	17145;17146;17147;17148;17149;17150;17151;17152;17153;17154	11411;11412;11413;11414;11415;11416	11415
GLPYNTANCAIQDLR	R	G	L	L	R	H	2	1	2	1	1	1	0	1	0	1	2	0	0	0	1	0	1	0	1	0	0	15	0	1704.83	centroid=centroid=454Isotigs_contig_154;seqs=1;;seqs=1;	centroid=centroid=454Isotigs_contig_154;seqs=1;;seqs=1;	yes	yes	2	0.00050576	96.673	53250000	956	121	1037	17155;17156;17157;17158;17159;17160;17161;17162;17163;17164;17165;17166	11417;11418;11419;11420;11421;11422;11423	11421
GLQGEDGQHDICDIK	R	G	L	I	K	G	0	0	0	3	1	2	1	3	1	2	1	1	0	0	0	0	0	0	0	0	0	15	0	1683.75	centroid=centroid=454Isotigs_contig_11358;seqs=1;;seqs=1;	centroid=centroid=454Isotigs_contig_11358;seqs=1;;seqs=1;	yes	yes	2,3	5.268e-05	73.296	91897000	957	31	1038	17167;17168;17169;17170;17171;17172;17173;17174;17175;17176;17177;17178;17179;17180	11424;11425;11426;11427	11427
GLQSDVAALR	R	G	L	L	R	E	2	1	0	1	0	1	0	1	0	0	2	0	0	0	0	1	0	0	0	1	0	10	0	1028.56	centroid=centroid=454Isotigs_contig_158;seqs=1;;seqs=1;	centroid=centroid=454Isotigs_contig_158;seqs=1;;seqs=1;	yes	yes	2	0.0015324	99.815	13165000	958	130	1039	17181;17182;17183;17184	11428	11428
GLQYNEADCAINLMK	R	G	L	M	K	Q	2	0	2	1	1	1	1	1	0	1	2	1	1	0	0	0	0	0	1	0	0	15	0	1738.8	centroid=centroid=454Isotigs_contig_571;seqs=1;;seqs=1;	centroid=centroid=454Isotigs_contig_571;seqs=1;;seqs=1;	yes	yes	2	0.0001945	73.834	41773000	959	472	1040	17185;17186;17187;17188;17189;17190;17191;17192	11429;11430	11430	323
GLSDDQCVSFTEIK	K	G	L	I	K	I	0	0	0	2	1	1	1	1	0	1	1	1	0	1	0	2	1	0	0	1	0	14	0	1597.73	centroid=centroid=454Isotigs_contig_691;seqs=1;;seqs=1;	centroid=centroid=454Isotigs_contig_691;seqs=1;;seqs=1;	yes	yes	2	1.8359e-24	145.43	560750000	960	524	1041	17193;17194;17195;17196;17197;17198;17199;17200;17201;17202;17203;17204;17205;17206;17207	11431;11432;11433;11434;11435;11436;11437;11438;11439;11440;11441	11431
GLSDLLLVK	R	G	L	V	K	Q	0	0	0	1	0	0	0	1	0	0	4	1	0	0	0	1	0	0	0	1	0	9	0	956.591	centroid=centroid=454Isotigs_contig_27174;seqs=1;;seqs=1;	centroid=centroid=454Isotigs_contig_27174;seqs=1;;seqs=1;	yes	yes	2	0.0090687	90.761	45026000	961	270	1042	17208;17209;17210;17211;17212;17213;17214;17215;17216;17217	11442	11442
GLSQIAQDVASLAAK	K	G	L	A	K	A	4	0	0	1	0	2	0	1	0	1	2	1	0	0	0	2	0	0	0	1	0	15	0	1470.8	centroid=centroid=454Isotigs_contig_49657;seqs=1;;seqs=1;	centroid=centroid=454Isotigs_contig_49657;seqs=1;;seqs=1;	yes	yes	2	0.0010214	73.802	10510000	962	432	1043	17218;17219;17220;17221;17222;17223	11443;11444;11445;11446	11443
GLTSDCTGVCHLSGMSPK	K	G	L	P	K	I	0	0	0	1	2	0	0	3	1	0	2	1	1	0	1	3	2	0	0	1	0	18	0	1905.84	centroid=centroid=454Isotigs_contig_65969;seqs=1;;seqs=1;	centroid=centroid=454Isotigs_contig_65969;seqs=1;;seqs=1;	yes	yes	3	0.00013808	56.817	22410000	964	507	1045	17226;17227;17228;17229;17230;17231;17232;17233;17234;17235	11448	11448	365
GLTVDKIEDGHEEK	K	G	L	E	K	K	0	0	0	2	0	0	3	2	1	1	1	2	0	0	0	0	1	0	0	1	0	14	1	1568.77	centroid=centroid=454Isotigs_contig_2744;seqs=1;;seqs=1;	centroid=centroid=454Isotigs_contig_2744;seqs=1;;seqs=1;	yes	yes	2,3,4	0	288.45	5029500000	965	274	1046	17236;17237;17238;17239;17240;17241;17242;17243;17244;17245;17246;17247;17248;17249;17250;17251;17252;17253;17254;17255;17256;17257;17258;17259;17260;17261;17262;17263;17264;17265;17266;17267;17268;17269;17270;17271;17272;17273;17274;17275;17276;17277;17278;17279;17280;17281;17282;17283;17284;17285;17286;17287;17288;17289;17290;17291;17292;17293;17294;17295;17296;17297;17298;17299;17300;17301;173…	11449;11450;11451;11452;11453;11454;11455;11456;11457;11458;11459;11460;11461;11462;11463;11464;11465;11466;11467;11468;11469;11470;11471;11472;11473;11474;11475;11476;11477;11478;11479;11480;11481;11482;11483;11484;11485;11486;11487;11488;11489;11490;11491;11492;11493;11494;11495;11496;11497;11498;11499;11500;11501;11502;11503;11504;11505;11506;11507;11508;11509;11510;11511;11512;11513;11514;115…	11501
GLVTETSVLDPDEGIR	R	G	L	I	R	F	0	1	0	2	0	0	2	2	0	1	2	0	0	0	1	1	2	0	0	2	0	16	0	1699.86	centroid=centroid=454Isotigs_contig_317403;seqs=1;;seqs=1;;centroid=centroid=454Isotigs_contig_22210;seqs=1;;seqs=2;	centroid=centroid=454Isotigs_contig_317403;seqs=1;;seqs=1;	yes	no	2	0.0004605	76.82	7766600	966	215	1047	17367;17368	11531;11532	11532
GLYVVNPATGAVR	K	G	L	V	R	Q	2	1	1	0	0	0	0	2	0	0	1	0	0	0	1	0	1	0	1	3	0	13	0	1315.72	centroid=centroid=454Isotigs_contig_58150;seqs=1;;seqs=1;	centroid=centroid=454Isotigs_contig_58150;seqs=1;;seqs=1;	yes	yes	2	0.00043627	92.19	3484500000	967	477	1048	17369;17370;17371;17372;17373;17374;17375;17376;17377;17378;17379;17380;17381;17382;17383;17384;17385;17386;17387;17388;17389;17390;17391;17392;17393;17394;17395;17396	11533;11534;11535;11536;11537;11538;11539;11540;11541;11542;11543;11544;11545;11546;11547;11548;11549;11550;11551;11552;11553;11554;11555	11542
GMALNLEPDNVGVVVFGNDK	K	G	M	D	K	L	1	0	3	2	0	0	1	3	0	0	2	1	1	1	1	0	0	0	0	4	0	20	0	2087.04	centroid=centroid=454Isotigs_contig_3002;seqs=1;;seqs=2;;centroid=centroid=454Isotigs_contig_39893;seqs=1;;seqs=1;	centroid=centroid=454Isotigs_contig_3002;seqs=1;;seqs=2;	no	no	2,3	2.6912e-22	121.44	70167000	968	304;373	1049	17397;17398;17399;17400;17401;17402;17403;17404;17405;17406;17407;17408;17409;17410;17411;17412	11556;11557;11558;11559;11560;11561;11562;11563;11564;11565;11566;11567;11568	11562	233
GMDIELLAALNK	R	G	M	N	K	K	2	0	1	1	0	0	1	1	0	1	3	1	1	0	0	0	0	0	0	0	0	12	0	1286.69	centroid=centroid=454Isotigs_contig_7809;seqs=2;;seqs=1;	centroid=centroid=454Isotigs_contig_7809;seqs=2;;seqs=1;	yes	yes	2,3	4.1495e-06	106.67	1867000000	969	558	1050;1051	17413;17414;17415;17416;17417;17418;17419;17420;17421;17422;17423;17424;17425;17426;17427;17428;17429;17430;17431;17432;17433;17434;17435;17436;17437;17438;17439;17440;17441;17442;17443;17444;17445;17446;17447;17448;17449;17450;17451	11569;11570;11571;11572;11573;11574;11575;11576;11577;11578;11579;11580;11581;11582;11583;11584;11585;11586;11587;11588;11589;11590;11591;11592;11593;11594;11595;11596;11597;11598	11586	426
GMDIELLAALNKK	R	G	M	K	K	S	2	0	1	1	0	0	1	1	0	1	3	2	1	0	0	0	0	0	0	0	0	13	1	1414.79	centroid=centroid=454Isotigs_contig_7809;seqs=2;;seqs=1;	centroid=centroid=454Isotigs_contig_7809;seqs=2;;seqs=1;	yes	yes	2,3	1.0204e-20	158.04	2197500000	970	558	1052;1053	17452;17453;17454;17455;17456;17457;17458;17459;17460;17461;17462;17463;17464;17465;17466;17467;17468;17469;17470;17471;17472;17473;17474;17475;17476;17477;17478;17479;17480;17481;17482;17483;17484;17485;17486;17487;17488;17489;17490;17491;17492;17493;17494;17495;17496;17497;17498;17499;17500;17501;17502;17503;17504;17505;17506;17507;17508;17509;17510;17511;17512;17513;17514	11599;11600;11601;11602;11603;11604;11605;11606;11607;11608;11609;11610;11611;11612;11613;11614;11615;11616;11617;11618;11619;11620;11621;11622;11623;11624;11625;11626;11627;11628;11629;11630;11631;11632;11633;11634;11635;11636;11637;11638;11639;11640;11641;11642;11643;11644;11645;11646;11647	11602	426
GNATIAEVSYQR	K	G	N	Q	R	K	2	1	1	0	0	1	1	1	0	1	0	0	0	0	0	1	1	0	1	1	0	12	0	1307.65	centroid=centroid=454Isotigs_contig_146226;seqs=1;;seqs=1;	centroid=centroid=454Isotigs_contig_146226;seqs=1;;seqs=1;	yes	yes	2	2.5759e-05	105.65	15572000	972	102	1056	17556;17557	11676	11676
GNDYSDTQSDIQR	R	G	N	Q	R	Q	0	1	1	3	0	2	0	1	0	1	0	0	0	0	0	2	1	0	1	0	0	13	0	1497.63	centroid=centroid=454Isotigs_contig_44723;seqs=1;;seqs=1;	centroid=centroid=454Isotigs_contig_44723;seqs=1;;seqs=1;	yes	yes	2	6.7295e-17	136.3	18669000	973	406	1057	17558;17559;17560;17561;17562;17563;17564	11677;11678;11679;11680;11681	11680
GNEMSEVLR	R	G	N	L	R	D	0	1	1	0	0	0	2	1	0	0	1	0	1	0	0	1	0	0	0	1	0	9	0	1033.49	centroid=centroid=454Isotigs_contig_3883;seqs=1;;seqs=1;	centroid=centroid=454Isotigs_contig_3883;seqs=1;;seqs=1;	yes	yes	2	0.00012665	123.86	99389000	974	366	1058	17565;17566;17567;17568;17569;17570;17571;17572;17573;17574;17575;17576;17577;17578;17579;17580;17581;17582;17583;17584	11682;11683;11684;11685;11686;11687;11688;11689;11690;11691;11692;11693;11694;11695;11696	11691	263
GNIIPVLADILSDAVK	R	G	N	V	K	E	2	0	1	2	0	0	0	1	0	3	2	1	0	0	1	1	0	0	0	2	0	16	0	1636.94	centroid=centroid=454Isotigs_contig_36446;seqs=1;;seqs=1;	centroid=centroid=454Isotigs_contig_36446;seqs=1;;seqs=1;	yes	yes	2	0.00069981	66.022	5749400	975	348	1059	17585;17586;17587	11697	11697
GNINNLHPTGQR	K	G	N	Q	R	N	0	1	3	0	0	1	0	2	1	1	1	0	0	0	1	0	1	0	0	0	0	12	0	1319.67	centroid=centroid=454Isotigs_contig_450;seqs=1;;seqs=1;	centroid=centroid=454Isotigs_contig_450;seqs=1;;seqs=1;	yes	yes	2,3	9.7131e-12	149.49	133620000	976	407	1060	17588;17589;17590;17591;17592;17593;17594;17595;17596;17597;17598;17599;17600;17601;17602;17603;17604;17605;17606;17607;17608;17609;17610;17611;17612;17613;17614;17615;17616;17617;17618;17619;17620;17621;17622;17623;17624;17625;17626;17627;17628;17629;17630;17631;17632;17633;17634	11698;11699;11700;11701;11702;11703;11704;11705;11706;11707;11708;11709;11710;11711;11712;11713;11714;11715;11716;11717;11718;11719;11720;11721;11722;11723;11724;11725;11726;11727;11728;11729	11709
GNLDPIQQLFVDK	K	G	N	D	K	I	0	0	1	2	0	2	0	1	0	1	2	1	0	1	1	0	0	0	0	1	0	13	0	1485.78	centroid=centroid=454Isotigs_contig_5404;seqs=1;;seqs=1;	centroid=centroid=454Isotigs_contig_5404;seqs=1;;seqs=1;	yes	yes	2	8.0414e-12	99.991	22071000	977	457	1061	17635;17636;17637;17638;17639;17640;17641;17642;17643;17644	11730;11731;11732;11733	11733
GNPGMGYEPMPDIDTTLIYAR	R	G	N	A	R	K	1	1	1	2	0	0	1	3	0	2	1	0	2	0	3	0	2	0	2	0	0	21	0	2310.07	centroid=centroid=454Isotigs_contig_2855;seqs=1;;seqs=1;	centroid=centroid=454Isotigs_contig_2855;seqs=1;;seqs=1;	yes	yes	2,3	2.5103e-15	90.729	84880000	978	285	1062	17645;17646;17647;17648;17649;17650;17651;17652;17653;17654;17655;17656;17657;17658;17659;17660;17661	11734;11735;11736;11737;11738	11734	220;221
GNSVNVYFDR	R	G	N	D	R	I	0	1	2	1	0	0	0	1	0	0	0	0	0	1	0	1	0	0	1	2	0	10	0	1169.55	centroid=centroid=454Isotigs_contig_660;seqs=1;;seqs=1;	centroid=centroid=454Isotigs_contig_660;seqs=1;;seqs=1;	yes	yes	2	0.0062235	79.659	133230000	979	508	1063	17662;17663;17664;17665;17666;17667;17668;17669;17670;17671;17672	11739;11740;11741	11739
GPEGPDSWHVHYK	K	G	P	Y	K	Y	0	0	0	1	0	0	1	2	2	0	0	1	0	0	2	1	0	1	1	1	0	13	0	1507.68	centroid=centroid=454Isotigs_contig_25891;seqs=1;;seqs=1;	centroid=centroid=454Isotigs_contig_25891;seqs=1;;seqs=1;	yes	yes	2,3,4	2.7945e-17	147.26	638280000	981	254	1065	17700;17701;17702;17703;17704;17705;17706;17707;17708;17709;17710;17711;17712;17713;17714;17715;17716;17717;17718;17719;17720;17721;17722;17723;17724;17725;17726;17727;17728;17729;17730;17731;17732;17733;17734;17735;17736;17737;17738;17739;17740;17741;17742;17743;17744;17745;17746;17747;17748;17749;17750;17751;17752;17753;17754;17755;17756;17757;17758;17759;17760;17761;17762	11752;11753;11754;11755;11756;11757;11758;11759;11760;11761;11762;11763;11764;11765;11766;11767;11768;11769;11770;11771;11772;11773;11774;11775;11776;11777;11778;11779;11780;11781;11782;11783;11784;11785;11786;11787;11788	11778
GPETESLAVGQIGDR	K	G	P	D	R	L	1	1	0	1	0	1	2	3	0	1	1	0	0	0	1	1	1	0	0	1	0	15	0	1527.75	centroid=centroid=454Isotigs_contig_4282;seqs=1;;seqs=1;	centroid=centroid=454Isotigs_contig_4282;seqs=1;;seqs=1;	yes	yes	2,3	4.8414e-152	225.85	1472500000	982	393	1066	17763;17764;17765;17766;17767;17768;17769;17770;17771;17772;17773;17774;17775;17776;17777;17778;17779;17780;17781;17782;17783;17784;17785;17786;17787;17788;17789;17790;17791;17792;17793;17794;17795;17796;17797;17798;17799;17800	11789;11790;11791;11792;11793;11794;11795;11796;11797;11798;11799;11800;11801;11802;11803;11804;11805;11806;11807;11808;11809;11810;11811;11812;11813	11789
GPINSEHYAAIHQEAPAFADMSVQQEILETGIK	R	G	P	I	K	V	5	0	1	1	0	3	4	2	2	4	1	1	1	1	2	2	1	0	1	1	0	33	0	3593.75	centroid=centroid=454Isotigs_contig_1089;seqs=1;;seqs=2;	centroid=centroid=454Isotigs_contig_1089;seqs=1;;seqs=2;	yes	yes	4	1.2814e-32	65.378	19931000	983	17	1067	17801;17802	11814;11815	11815	16
GPLQAVQVFGR	K	G	P	G	R	K	1	1	0	0	0	2	0	2	0	0	1	0	0	1	1	0	0	0	0	2	0	11	0	1170.65	centroid=centroid=454Isotigs_contig_1208;seqs=1;;seqs=1;	centroid=centroid=454Isotigs_contig_1208;seqs=1;;seqs=1;	yes	yes	2	0.00029935	58.743	727750	984	49	1068	17803	11816	11816
GPNPIQLNQFMAQPTSPK	K	G	P	P	K	D	1	0	2	0	0	3	0	1	0	1	1	1	1	1	4	1	1	0	0	0	0	18	0	1966.99	centroid=centroid=454Isotigs_contig_21112;seqs=1;;seqs=1;	centroid=centroid=454Isotigs_contig_21112;seqs=1;;seqs=1;	yes	yes	2,3	1.4088e-105	195.92	46764000000	985	200	1069;1070	17804;17805;17806;17807;17808;17809;17810;17811;17812;17813;17814;17815;17816;17817;17818;17819;17820;17821;17822;17823;17824;17825;17826;17827;17828;17829;17830;17831;17832;17833;17834;17835;17836;17837;17838;17839;17840;17841;17842;17843;17844;17845;17846;17847;17848;17849;17850;17851;17852;17853;17854;17855;17856;17857;17858;17859;17860;17861;17862;17863;17864;17865;17866;17867;17868;17869;178…	11817;11818;11819;11820;11821;11822;11823;11824;11825;11826;11827;11828;11829;11830;11831;11832;11833;11834;11835;11836;11837;11838;11839;11840;11841;11842;11843;11844;11845;11846;11847;11848;11849;11850;11851;11852;11853;11854;11855;11856;11857;11858;11859;11860;11861;11862;11863;11864;11865;11866;11867;11868;11869;11870;11871;11872;11873;11874;11875;11876;11877;11878;11879;11880;11881;11882;118…	11898	148
GPPQPNPAEGGSPER	R	G	P	E	R	Q	1	1	1	0	0	1	2	3	0	0	0	0	0	0	5	1	0	0	0	0	0	15	0	1488.7	centroid=centroid=454Isotigs_contig_53616;seqs=1;;seqs=1;	centroid=centroid=454Isotigs_contig_53616;seqs=1;;seqs=1;	yes	yes	2	8.876e-08	114.31	18565000	986	453	1071	17894;17895;17896;17897;17898;17899;17900;17901;17902;17903;17904;17905;17906	11920;11921;11922;11923;11924;11925;11926	11924
GPTVLQDHIYIDEQAHFDR	R	G	P	D	R	E	1	1	0	3	0	2	1	1	2	2	1	0	0	1	1	0	1	0	1	1	0	19	0	2253.08	centroid=centroid=454Isotigs_contig_29324;seqs=1;;seqs=1;	centroid=centroid=454Isotigs_contig_29324;seqs=1;;seqs=1;	yes	yes	3,4	5.2172e-09	71.376	28881000	987	296	1072	17907;17908;17909;17910;17911;17912;17913;17914;17915	11927;11928	11928
GQNQILSASER	R	G	Q	E	R	T	1	1	1	0	0	2	1	1	0	1	1	0	0	0	0	2	0	0	0	0	0	11	0	1201.61	centroid=centroid=454Isotigs_contig_26435;seqs=1;;seqs=1;	centroid=centroid=454Isotigs_contig_26435;seqs=1;;seqs=1;	yes	yes	2	0.00033873	99.752	4465800	991	261	1076	18051;18052;18053	12037	12037
GQPLTGYTYQSVGQAR	R	G	Q	A	R	S	1	1	0	0	0	3	0	3	0	0	1	0	0	0	1	1	2	0	2	1	0	16	0	1724.85	centroid=centroid=454Isotigs_contig_7807;seqs=1;;seqs=1;	centroid=centroid=454Isotigs_contig_7807;seqs=1;;seqs=1;	yes	yes	2	0.00015621	102.08	334540000	992	557	1077	18054;18055;18056;18057;18058;18059;18060;18061;18062;18063;18064;18065;18066;18067;18068;18069;18070;18071;18072;18073;18074;18075;18076	12038;12039;12040;12041;12042;12043;12044;12045;12046;12047;12048;12049;12050;12051;12052;12053	12047
GQVVNVAPCRPVVVANLR	R	G	Q	L	R	T	2	2	2	0	1	1	0	1	0	0	1	0	0	0	2	0	0	0	0	6	0	18	1	1947.08	centroid=centroid=454Isotigs_contig_221;seqs=1;;seqs=1;	centroid=centroid=454Isotigs_contig_221;seqs=1;;seqs=1;	yes	yes	3	1.3842e-06	89.506	85311000	996	214	1084	18226;18227;18228;18229;18230;18231;18232;18233;18234;18235;18236;18237;18238;18239;18240	12171;12172;12173;12174;12175;12176	12171
GRDECGIETGTVAGTPK	R	G	R	P	K	Y	1	1	0	1	1	0	2	4	0	1	0	1	0	0	1	0	3	0	0	1	0	17	1	1746.82	centroid=centroid=454Isotigs_contig_116159;seqs=1;;seqs=1;	centroid=centroid=454Isotigs_contig_116159;seqs=1;;seqs=1;	yes	yes	2,3	6.2499e-33	138.97	195630000	997	34	1085	18241;18242;18243;18244;18245;18246;18247;18248;18249;18250;18251;18252;18253;18254;18255;18256;18257;18258;18259;18260;18261;18262;18263;18264;18265;18266;18267;18268;18269;18270;18271;18272;18273;18274	12177;12178;12179;12180;12181;12182;12183;12184;12185;12186;12187;12188;12189;12190;12191;12192	12192
GSFNQKPQETYMGHSSGSQQDVHR	R	G	S	H	R	Q	0	1	1	1	0	4	1	3	2	0	0	1	1	1	1	4	1	0	1	1	0	24	1	2704.2	centroid=centroid=454Isotigs_contig_8812;seqs=1;;seqs=1;	centroid=centroid=454Isotigs_contig_8812;seqs=1;;seqs=1;	yes	yes	4	1.3215e-09	58.802	9098100	1000	582	1088	18301;18302;18303	12209	12209	458
GSLAESDKITLEVAK	K	G	S	A	K	L	2	0	0	1	0	0	2	1	0	1	2	2	0	0	0	2	1	0	0	1	0	15	1	1559.84	centroid=centroid=454Isotigs_contig_3883;seqs=1;;seqs=1;	centroid=centroid=454Isotigs_contig_3883;seqs=1;;seqs=1;	yes	yes	3	1.3811e-07	113.4	44439000	1005	366	1094	18390;18391;18392;18393;18394;18395;18396;18397;18398	12281;12282;12283;12284;12285;12286	12284
GSPALVDSEVDVLGR	K	G	S	G	R	D	1	1	0	2	0	0	1	2	0	0	2	0	0	0	1	2	0	0	0	3	0	15	0	1512.78	centroid=centroid=454Isotigs_contig_29173;seqs=1;;seqs=1;	centroid=centroid=454Isotigs_contig_29173;seqs=1;;seqs=1;	yes	yes	2	1.3125e-05	110.97	372100000	1008	294	1097	18482;18483;18484;18485;18486;18487;18488;18489;18490;18491;18492;18493;18494;18495;18496;18497;18498;18499;18500	12373;12374;12375;12376;12377;12378;12379;12380;12381;12382;12383;12384;12385	12382
GSPPNMATTLADVR	K	G	S	V	R	I	2	1	1	1	0	0	0	1	0	0	1	0	1	0	2	1	2	0	0	1	0	14	0	1428.7	centroid=centroid=454Isotigs_contig_246989;seqs=1;;seqs=1;	centroid=centroid=454Isotigs_contig_246989;seqs=1;;seqs=1;	yes	yes	2	0.0012439	65.374	101460000	1009	240	1098	18501;18502;18503;18504;18505;18506;18507;18508;18509;18510;18511;18512;18513	12386;12387;12388;12389	12389	173
GTDLLLGVDALGLNVYEK	K	G	T	E	K	D	1	0	1	2	0	0	1	3	0	0	5	1	0	0	0	0	1	0	1	2	0	18	0	1889.01	centroid=centroid=454Isotigs_contig_873;seqs=1;;seqs=1;;centroid=centroid=454Isotigs_contig_16517;seqs=1;;seqs=1;	centroid=centroid=454Isotigs_contig_873;seqs=1;;seqs=1;	no	no	2	1.3312e-06	86.8	14014000	1013	580;143	1102	18587;18588;18589;18590;18591;18592;18593	12445;12446;12447	12446
GTDLLLGVDALGLNVYEKDDK	K	G	T	D	K	L	1	0	1	4	0	0	1	3	0	0	5	2	0	0	0	0	1	0	1	2	0	21	1	2247.16	centroid=centroid=454Isotigs_contig_873;seqs=1;;seqs=1;	centroid=centroid=454Isotigs_contig_873;seqs=1;;seqs=1;	yes	yes	3	8.2772e-08	67.76	9364300	1014	580	1103	18594;18595;18596;18597	12448	12448
GTDWLVDR	R	G	T	D	R	Q	0	1	0	2	0	0	0	1	0	0	1	0	0	0	0	0	1	1	0	1	0	8	0	960.466	centroid=centroid=454Isotigs_contig_6275;seqs=1;;seqs=1;	centroid=centroid=454Isotigs_contig_6275;seqs=1;;seqs=1;	yes	yes	2	0.0079181	118.74	25878000	1015	497	1104	18598;18599;18600;18601;18602;18603	12449	12449
GTFATSLPVQPEK	R	G	T	E	K	T	1	0	0	0	0	1	1	1	0	0	1	1	0	1	2	1	2	0	0	1	0	13	0	1373.72	centroid=centroid=454Isotigs_contig_34916;seqs=1;;seqs=1;	centroid=centroid=454Isotigs_contig_34916;seqs=1;;seqs=1;	yes	yes	2	0.0039052	71.879	34293000	1016	334	1105	18604;18605;18606;18607;18608;18609;18610;18611;18612;18613	12450;12451;12452;12453	12451
GTIDFSGAQGPNFR	R	G	T	F	R	I	1	1	1	1	0	1	0	3	0	1	0	0	0	2	1	1	1	0	0	0	0	14	0	1465.69	centroid=centroid=454Isotigs_contig_14755;seqs=2;;seqs=1;	centroid=centroid=454Isotigs_contig_14755;seqs=2;;seqs=1;	yes	yes	2	0.00078767	83.204	18238000	1017	106	1106	18614;18615;18616;18617;18618;18619	12454	12454
GTIEILNEVSLIK	K	G	T	I	K	E	0	0	1	0	0	0	2	1	0	3	2	1	0	0	0	1	1	0	0	1	0	13	0	1427.82	centroid=centroid=454Isotigs_contig_2836;seqs=1;;seqs=1;	centroid=centroid=454Isotigs_contig_2836;seqs=1;;seqs=1;	yes	yes	2	0.00088021	82.202	21038000	1018	282	1107	18620;18621;18622;18623;18624;18625;18626;18627;18628	12455;12456;12457;12458;12459	12458
GTIYPVPDSTQER	K	G	T	E	R	Q	0	1	0	1	0	1	1	1	0	1	0	0	0	0	2	1	2	0	1	1	0	13	0	1461.71	centroid=centroid=454Isotigs_contig_26574;seqs=1;;seqs=1;	centroid=centroid=454Isotigs_contig_26574;seqs=1;;seqs=1;	yes	yes	2	0.0055614	67.997	42708000	1019	263	1108	18629;18630;18631;18632;18633	12460;12461	12460
GTLSNASPANQAMAIASAASVVAPPR	R	G	T	P	R	V	8	1	2	0	0	1	0	1	0	1	1	0	1	0	3	4	1	0	0	2	0	26	0	2451.25	centroid=centroid=454Isotigs_contig_196388;seqs=1;;seqs=1;	centroid=centroid=454Isotigs_contig_196388;seqs=1;;seqs=1;	yes	yes	2,3	1.2822e-65	137.52	680460000	1020	186	1109	18634;18635;18636;18637;18638;18639;18640;18641;18642;18643;18644;18645;18646;18647;18648;18649;18650;18651;18652;18653;18654;18655;18656;18657;18658;18659;18660;18661;18662;18663;18664;18665;18666;18667;18668;18669;18670;18671;18672;18673;18674;18675;18676;18677	12462;12463;12464;12465;12466;12467;12468;12469;12470;12471;12472;12473;12474;12475;12476;12477;12478;12479;12480;12481;12482;12483;12484;12485;12486;12487;12488;12489;12490;12491;12492;12493;12494;12495;12496;12497;12498;12499;12500	12476	136
GTSYMETPLSVVS	R	G	T	V	S	-	0	0	0	0	0	0	1	1	0	0	1	0	1	0	1	3	2	0	1	2	0	13	0	1369.64	centroid=centroid=454Isotigs_contig_4164;seqs=1;;seqs=1;	centroid=centroid=454Isotigs_contig_4164;seqs=1;;seqs=1;	yes	yes	2	3.5204e-05	105.2	8418500000	1021	383	1110;1111	18678;18679;18680;18681;18682;18683;18684;18685;18686;18687;18688;18689;18690;18691;18692;18693;18694;18695;18696;18697;18698;18699;18700;18701;18702;18703;18704;18705;18706;18707;18708;18709;18710;18711;18712;18713;18714;18715	12501;12502;12503;12504;12505;12506;12507;12508;12509;12510;12511;12512;12513;12514;12515;12516;12517	12504	275
GTYVCEMEYVGVK	R	G	T	V	K	G	0	0	0	0	1	0	2	2	0	0	0	1	1	0	0	0	1	0	2	3	0	13	0	1533.68	centroid=centroid=454Isotigs_contig_2521;seqs=1;;seqs=1;	centroid=centroid=454Isotigs_contig_2521;seqs=1;;seqs=1;	yes	yes	2	0.00052337	74.987	325380000	1023	244	1113;1114	18742;18743;18744;18745;18746;18747;18748;18749;18750;18751	12523;12524;12525;12526;12527;12528	12525	178
GTYWVGLSYPR	R	G	T	P	R	F	0	1	0	0	0	0	0	2	0	0	1	0	0	0	1	1	1	1	2	1	0	11	0	1297.65	centroid=centroid=454Isotigs_contig_221;seqs=1;;seqs=1;;centroid=centroid=454Isotigs_contig_8812;seqs=1;;seqs=1;	centroid=centroid=454Isotigs_contig_8812;seqs=1;;seqs=1;	no	no	2	0.0048328	79.286	54821000	1024	582;214	1115	18752;18753;18754;18755;18756;18757;18758;18759;18760;18761;18762;18763;18764;18765;18766;18767	12529;12530	12530
GVAGAGVLAGFDK	R	G	V	D	K	F	3	0	0	1	0	0	0	4	0	0	1	1	0	1	0	0	0	0	0	2	0	13	0	1160.62	centroid=centroid=454Isotigs_contig_1758;seqs=1;;seqs=2;	centroid=centroid=454Isotigs_contig_1758;seqs=1;;seqs=2;	yes	yes	2	0.00043623	90.412	82514000	1025	159	1116	18768;18769;18770;18771;18772;18773;18774;18775;18776;18777;18778;18779;18780;18781;18782	12531;12532;12533;12534;12535;12536;12537;12538;12539;12540	12537
GVDALSAFR	R	G	V	F	R	K	2	1	0	1	0	0	0	1	0	0	1	0	0	1	0	1	0	0	0	1	0	9	0	934.487	centroid=centroid=454Isotigs_contig_165344;seqs=1;;seqs=1;	centroid=centroid=454Isotigs_contig_165344;seqs=1;;seqs=1;	yes	yes	2	0.00055125	125.82	133000000	1026	144	1117	18783;18784;18785;18786;18787;18788;18789;18790;18791;18792;18793;18794;18795;18796;18797;18798;18799;18800	12541;12542;12543;12544;12545;12546;12547;12548;12549;12550	12541
GVDLSPLGLSDR	R	G	V	D	R	H	0	1	0	2	0	0	0	2	0	0	3	0	0	0	1	2	0	0	0	1	0	12	0	1227.65	centroid=centroid=454Isotigs_contig_19597;seqs=1;;seqs=1;	centroid=centroid=454Isotigs_contig_19597;seqs=1;;seqs=1;	yes	yes	2	0.0039798	72.29	16720000	1027	184	1118	18801;18802;18803;18804	12551;12552	12551
GVDSQPLTSAR	R	G	V	A	R	N	1	1	0	1	0	1	0	1	0	0	1	0	0	0	1	2	1	0	0	1	0	11	0	1129.57	centroid=centroid=454Isotigs_contig_23382;seqs=1;;seqs=1;	centroid=centroid=454Isotigs_contig_23382;seqs=1;;seqs=1;	yes	yes	2	2.017e-08	140.24	10815000	1028	225	1119	18805;18806;18807;18808	12553;12554;12555	12553
GVLAINQDPLGIMGK	K	G	V	G	K	R	1	0	1	1	0	1	0	3	0	2	2	1	1	0	1	0	0	0	0	1	0	15	0	1524.83	centroid=centroid=454Isotigs_contig_67514;seqs=1;;seqs=1;	centroid=centroid=454Isotigs_contig_67514;seqs=1;;seqs=1;	yes	yes	2	6.9696e-05	89.624	82815000	1029	518	1120	18809;18810;18811;18812;18813;18814;18815;18816;18817;18818;18819;18820;18821;18822;18823;18824;18825	12556;12557;12558;12559;12560;12561;12562	12558	374
GVLFDDVAPMLK	K	G	V	L	K	M	1	0	0	2	0	0	0	1	0	0	2	1	1	1	1	0	0	0	0	2	0	12	0	1303.68	centroid=centroid=454Isotigs_contig_22541;seqs=1;;seqs=1;	centroid=centroid=454Isotigs_contig_22541;seqs=1;;seqs=1;	yes	yes	2	0.0069631	50.354	11098000	1030	217	1121	18826;18827;18828;18829;18830	12563	12563	157
GVQGIPHLQECR	R	G	V	C	R	Y	0	1	0	0	1	2	1	2	1	1	1	0	0	0	1	0	0	0	0	1	0	12	0	1392.69	centroid=centroid=454Isotigs_contig_14003;seqs=1;;seqs=1;	centroid=centroid=454Isotigs_contig_14003;seqs=1;;seqs=1;	yes	yes	2,3	8.1127e-16	114.72	353830000	1031	88	1122	18831;18832;18833;18834;18835;18836;18837;18838;18839;18840;18841;18842;18843;18844;18845;18846;18847;18848;18849;18850;18851;18852;18853;18854;18855;18856;18857;18858;18859	12564;12565;12566;12567;12568;12569;12570;12571;12572;12573;12574;12575	12569
GVSGVAHLQECPHPQLFNSDIR	R	G	V	I	R	V	1	1	1	1	1	2	1	2	2	1	2	0	0	1	2	2	0	0	0	2	0	22	0	2460.2	centroid=centroid=454Isotigs_contig_101824;seqs=1;;seqs=1;	centroid=centroid=454Isotigs_contig_101824;seqs=1;;seqs=1;	yes	yes	3,4	1.7665e-88	168.75	1006600000	1032	5	1123	18860;18861;18862;18863;18864;18865;18866;18867;18868;18869;18870;18871;18872;18873;18874;18875;18876;18877;18878;18879;18880;18881;18882;18883;18884;18885;18886;18887;18888;18889;18890;18891;18892;18893	12576;12577;12578;12579;12580;12581;12582;12583;12584;12585;12586;12587;12588;12589;12590;12591;12592;12593;12594;12595;12596;12597;12598;12599;12600;12601;12602	12591
GVSLGEPGQYGTDAIPPIVGQR	R	G	V	Q	R	W	1	1	0	1	0	2	1	5	0	2	1	0	0	0	3	1	1	0	1	2	0	22	0	2210.13	centroid=centroid=454Isotigs_contig_7335;seqs=1;;seqs=1;	centroid=centroid=454Isotigs_contig_7335;seqs=1;;seqs=1;	yes	yes	2,3	1.1872e-15	93.776	73797000	1033	538	1124	18894;18895;18896;18897;18898;18899;18900	12603;12604;12605;12606;12607;12608;12609	12608
GVTTVDTCSPAPNNK	K	G	V	N	K	E	1	0	2	1	1	0	0	1	0	0	0	1	0	0	2	1	3	0	0	2	0	15	0	1559.72	centroid=centroid=454Isotigs_contig_65969;seqs=1;;seqs=1;	centroid=centroid=454Isotigs_contig_65969;seqs=1;;seqs=1;	yes	yes	2	0.00036458	100.11	36515000	1034	507	1125	18901;18902;18903;18904;18905;18906;18907;18908;18909;18910;18911;18912;18913;18914;18915;18916	12610;12611;12612;12613;12614;12615;12616	12615
GVTVLCNHPDVYLHGLK	K	G	V	L	K	C	0	0	1	1	1	0	0	2	2	0	3	1	0	0	1	0	1	0	1	3	0	17	0	1920.99	centroid=centroid=454Isotigs_contig_8897;seqs=1;;seqs=1;	centroid=centroid=454Isotigs_contig_8897;seqs=1;;seqs=1;	yes	yes	3,4	2.4579e-06	92.773	119710000	1035	584	1126	18917;18918;18919;18920;18921;18922;18923;18924;18925;18926;18927;18928;18929;18930;18931;18932;18933;18934;18935	12617;12618;12619;12620;12621;12622;12623;12624	12619
GVVDSDDLPLNVSR	R	G	V	S	R	E	0	1	1	3	0	0	0	1	0	0	2	0	0	0	1	2	0	0	0	3	0	14	0	1484.75	centroid=centroid=454Isotigs_contig_4048;seqs=1;;seqs=1;;centroid=centroid=454Isotigs_contig_200119;seqs=1;;seqs=1;	centroid=centroid=454Isotigs_contig_4048;seqs=1;;seqs=1;	yes	no	2	0.0044309	70.47	68984000	1036	375	1127	18936;18937;18938;18939;18940;18941;18942;18943;18944;18945;18946;18947	12625;12626;12627	12627
GVVDSEDLPLNISR	K	G	V	S	R	E	0	1	1	2	0	0	1	1	0	1	2	0	0	0	1	2	0	0	0	2	0	14	0	1512.78	centroid=centroid=454Isotigs_contig_10182;seqs=1;;seqs=2;	centroid=centroid=454Isotigs_contig_10182;seqs=1;;seqs=2;	yes	yes	2	0.00071533	100.11	246870000	1037	4	1128	18948;18949;18950;18951;18952;18953;18954;18955;18956;18957;18958;18959;18960;18961;18962;18963;18964;18965	12628;12629;12630;12631;12632	12631
GVVFDNQQIGSTPQITVK	R	G	V	V	K	A	0	0	1	1	0	3	0	2	0	2	0	1	0	1	1	1	2	0	0	3	0	18	0	1930.02	centroid=centroid=454Isotigs_contig_23;seqs=1;;seqs=1;	centroid=centroid=454Isotigs_contig_23;seqs=1;;seqs=1;	yes	yes	2	2.7079e-43	143.46	40703000	1038	223	1129	18966;18967;18968;18969;18970;18971;18972;18973;18974	12633;12634;12635;12636;12637;12638	12635
GYAFNHSADFETVR	R	G	Y	V	R	M	2	1	1	1	0	0	1	1	1	0	0	0	0	2	0	1	1	0	1	1	0	14	0	1612.73	centroid=centroid=454Isotigs_contig_15472;seqs=1;;seqs=1;	centroid=centroid=454Isotigs_contig_15472;seqs=1;;seqs=1;	yes	yes	3	0.00109	94.09	14568000	1039	125	1130	18975;18976;18977;18978;18979;18980	12639	12639
GYAFPFQAIMWSDTDKR	R	G	Y	K	R	V	2	1	0	2	0	1	0	1	0	1	0	1	1	2	1	1	1	1	1	0	0	17	1	2031.95	centroid=centroid=454Isotigs_contig_9415;seqs=1;;seqs=1;	centroid=centroid=454Isotigs_contig_9415;seqs=1;;seqs=1;	yes	yes	3	4.6958e-07	72.433	10341000	1040	593	1131	18981;18982;18983	12640	12640	469
GYAFPFQIVMWSETDDR	R	G	Y	D	R	V	1	1	0	2	0	1	1	1	0	1	0	0	1	2	1	1	1	1	1	1	0	17	0	2060.93	centroid=centroid=454Isotigs_contig_7323;seqs=1;;seqs=1;	centroid=centroid=454Isotigs_contig_7323;seqs=1;;seqs=1;	yes	yes	2	6.8081e-07	74.141	7622200	1041	537	1132	18984;18985;18986;18987;18988	12641;12642;12643	12643	397
GYFVQPTVFADVK	K	G	Y	V	K	D	1	0	0	1	0	1	0	1	0	0	0	1	0	2	1	0	1	0	1	3	0	13	0	1469.76	centroid=centroid=454Isotigs_contig_57198;seqs=1;;seqs=1;	centroid=centroid=454Isotigs_contig_57198;seqs=1;;seqs=1;	yes	yes	2	0.0004848	84.365	6930100	1042	473	1133	18989;18990;18991	12644;12645;12646	12645
GYIQCVTNVDGK	K	G	Y	G	K	L	0	0	1	1	1	1	0	2	0	1	0	1	0	0	0	0	1	0	1	2	0	12	0	1352.64	centroid=centroid=454Isotigs_contig_84589;seqs=1;;seqs=1;	centroid=centroid=454Isotigs_contig_84589;seqs=1;;seqs=1;	yes	yes	2	3.7907e-11	133.05	496430000	1043	576	1134	18992;18993;18994;18995;18996;18997;18998;18999;19000;19001;19002;19003;19004;19005;19006;19007;19008;19009;19010;19011;19012;19013;19014;19015;19016	12647;12648;12649;12650;12651;12652;12653;12654;12655;12656;12657;12658;12659;12660;12661;12662;12663	12663
GYLDAMDSSIALSMAK	R	G	Y	A	K	Q	3	0	0	2	0	0	0	1	0	1	2	1	2	0	0	3	0	0	1	0	0	16	0	1671.78	centroid=centroid=454Isotigs_contig_2744;seqs=1;;seqs=1;	centroid=centroid=454Isotigs_contig_2744;seqs=1;;seqs=1;	yes	yes	2,3	3.5742e-12	98.281	5822000000	1044	274	1135;1136;1137	19017;19018;19019;19020;19021;19022;19023;19024;19025;19026;19027;19028;19029;19030;19031;19032;19033;19034;19035;19036;19037;19038;19039;19040;19041;19042;19043;19044;19045;19046;19047;19048;19049;19050;19051;19052;19053;19054;19055;19056;19057;19058;19059;19060;19061;19062;19063;19064;19065;19066;19067;19068;19069;19070;19071;19072;19073;19074;19075;19076;19077;19078;19079;19080;19081;19082;190…	12664;12665;12666;12667;12668;12669;12670;12671;12672;12673;12674;12675;12676;12677;12678;12679;12680;12681;12682;12683;12684;12685;12686;12687;12688;12689;12690;12691;12692;12693;12694;12695;12696;12697;12698;12699;12700;12701;12702;12703;12704;12705;12706;12707;12708;12709;12710;12711;12712;12713;12714;12715;12716;12717;12718;12719;12720;12721;12722;12723	12716	214;215
GYSFVLQNQK	R	G	Y	Q	K	I	0	0	1	0	0	2	0	1	0	0	1	1	0	1	0	1	0	0	1	1	0	10	0	1182.6	centroid=centroid=454Isotigs_contig_18268;seqs=1;;seqs=1;	centroid=centroid=454Isotigs_contig_18268;seqs=1;;seqs=1;	yes	yes	2	2.0027e-06	125.16	25568000	1046	169	1139	19156;19157;19158;19159;19160	12750;12751;12752	12752
GYSQAILLK	K	G	Y	L	K	Q	1	0	0	0	0	1	0	1	0	1	2	1	0	0	0	1	0	0	1	0	0	9	0	991.57	centroid=centroid=454Isotigs_contig_14584;seqs=1;;seqs=1;	centroid=centroid=454Isotigs_contig_14584;seqs=1;;seqs=1;	yes	yes	2	0.0015194	109.71	132430000	1047	101	1140	19161;19162;19163;19164;19165;19166;19167;19168;19169;19170;19171;19172;19173;19174;19175;19176	12753;12754;12755;12756;12757	12757
GYSSGLQQGNYSEKPQETLVR	K	G	Y	V	R	D	0	1	1	0	0	3	2	3	0	0	2	1	0	0	1	3	1	0	2	1	0	21	1	2340.13	centroid=centroid=454Isotigs_contig_8812;seqs=1;;seqs=1;	centroid=centroid=454Isotigs_contig_8812;seqs=1;;seqs=1;	yes	yes	3	1.1403e-18	111.57	194300000	1048	582	1141	19177;19178;19179;19180;19181;19182;19183;19184;19185;19186;19187;19188;19189;19190;19191;19192;19193;19194;19195;19196;19197;19198	12758;12759;12760;12761;12762;12763;12764;12765;12766;12767;12768	12764
HAAVQSAQAEAQSLAIDK	K	H	A	D	K	H	6	0	0	1	0	3	1	0	1	1	1	1	0	0	0	2	0	0	0	1	0	18	0	1836.93	centroid=centroid=454Isotigs_contig_1850;seqs=1;;seqs=1;	centroid=centroid=454Isotigs_contig_1850;seqs=1;;seqs=1;	yes	yes	2,3	0	258.87	19026000000	1050	172	1143	19200;19201;19202;19203;19204;19205;19206;19207;19208;19209;19210;19211;19212;19213;19214;19215;19216;19217;19218;19219;19220;19221;19222;19223;19224;19225;19226;19227;19228;19229;19230;19231;19232;19233;19234;19235;19236;19237;19238;19239;19240;19241;19242;19243;19244;19245;19246;19247;19248;19249;19250;19251;19252;19253;19254;19255;19256;19257;19258;19259;19260;19261;19262;19263;19264;19265;192…	12770;12771;12772;12773;12774;12775;12776;12777;12778;12779;12780;12781;12782;12783;12784;12785;12786;12787;12788;12789;12790;12791;12792;12793;12794;12795;12796;12797;12798;12799;12800;12801;12802;12803;12804;12805;12806;12807;12808;12809;12810;12811;12812;12813;12814;12815;12816;12817;12818;12819;12820;12821;12822;12823;12824;12825;12826;12827;12828;12829;12830;12831;12832	12780
HAAVQSAQAEAQSLAIDKHSDLLDMR	K	H	A	M	R	H	6	1	0	3	0	3	1	0	2	1	3	1	1	0	0	3	0	0	0	1	0	26	1	2804.39	centroid=centroid=454Isotigs_contig_1850;seqs=1;;seqs=1;	centroid=centroid=454Isotigs_contig_1850;seqs=1;;seqs=1;	yes	yes	4	5.8853e-32	100.62	231650000	1051	172	1144	19269;19270;19271;19272;19273;19274;19275;19276;19277;19278;19279;19280;19281	12833;12834;12835;12836;12837;12838;12839;12840;12841;12842	12839	128
HALANLEVDR	R	H	A	D	R	S	2	1	1	1	0	0	1	0	1	0	2	0	0	0	0	0	0	0	0	1	0	10	0	1136.59	centroid=centroid=454Isotigs_contig_3460;seqs=1;;seqs=1;	centroid=centroid=454Isotigs_contig_3460;seqs=1;;seqs=1;	yes	yes	2	3.4412e-06	114.86	192390000	1052	333	1145	19282;19283;19284;19285;19286;19287;19288;19289;19290;19291;19292;19293;19294;19295	12843;12844;12845;12846;12847;12848;12849;12850;12851	12851
HALTALEDDK	R	H	A	D	K	A	2	0	0	2	0	0	1	0	1	0	2	1	0	0	0	0	1	0	0	0	0	10	0	1111.55	centroid=centroid=454Isotigs_contig_1031;seqs=3;;seqs=1;	centroid=centroid=454Isotigs_contig_1031;seqs=3;;seqs=1;	yes	yes	2	2.82e-23	179.57	3327600	1053	7	1146	19296;19297;19298	12852	12852
HALTALEDDKALGGYQTLGR	R	H	A	G	R	Y	3	1	0	2	0	1	1	3	1	0	4	1	0	0	0	0	2	0	1	0	0	20	1	2128.09	centroid=centroid=454Isotigs_contig_1031;seqs=3;;seqs=1;	centroid=centroid=454Isotigs_contig_1031;seqs=3;;seqs=1;	yes	yes	3	4.5849e-29	130.05	68044000	1054	7	1147	19299;19300;19301;19302;19303;19304;19305;19306;19307	12853;12854;12855;12856;12857;12858;12859;12860	12857
HASLPGSQANMLVQQAQPDLK	R	H	A	L	K	L	3	0	1	1	0	4	0	1	1	0	3	1	1	0	2	2	0	0	0	1	0	21	0	2232.13	centroid=centroid=454Isotigs_contig_35852;seqs=1;;seqs=1;	centroid=centroid=454Isotigs_contig_35852;seqs=1;;seqs=1;	yes	yes	2,3	1.0703e-81	161.08	1650000000	1055	341	1148;1149	19308;19309;19310;19311;19312;19313;19314;19315;19316;19317;19318;19319;19320;19321;19322;19323;19324;19325;19326;19327;19328;19329;19330;19331;19332;19333;19334;19335;19336;19337;19338;19339;19340;19341;19342;19343;19344;19345;19346;19347;19348	12861;12862;12863;12864;12865;12866;12867;12868;12869;12870;12871;12872;12873;12874;12875;12876;12877;12878;12879;12880;12881;12882;12883;12884;12885;12886;12887;12888;12889;12890;12891;12892;12893;12894;12895;12896;12897;12898;12899;12900;12901	12887	249
HATSNNPVDQYAGNPR	R	H	A	P	R	Y	2	1	3	1	0	1	0	1	1	0	0	0	0	0	2	1	1	0	1	1	0	16	0	1739.8	centroid=centroid=454Isotigs_contig_16710;seqs=1;;seqs=1;	centroid=centroid=454Isotigs_contig_16710;seqs=1;;seqs=1;	yes	yes	3	0.00034662	70.197	20864000	1056	145	1150	19349;19350;19351;19352;19353;19354;19355;19356	12902;12903;12904	12904
HAYVDLLSALNK	K	H	A	N	K	R	2	0	1	1	0	0	0	0	1	0	3	1	0	0	0	1	0	0	1	1	0	12	0	1342.72	centroid=centroid=454Isotigs_contig_2668;seqs=1;;seqs=1;	centroid=centroid=454Isotigs_contig_2668;seqs=1;;seqs=1;	yes	yes	2,3	5.3686e-227	253.79	34112000000	1057	266	1151	19357;19358;19359;19360;19361;19362;19363;19364;19365;19366;19367;19368;19369;19370;19371;19372;19373;19374;19375;19376;19377;19378;19379;19380;19381;19382;19383;19384;19385;19386;19387;19388;19389;19390;19391;19392;19393;19394;19395;19396;19397;19398;19399;19400;19401;19402;19403;19404;19405;19406;19407;19408;19409;19410;19411;19412;19413;19414;19415;19416;19417;19418;19419;19420;19421;19422;194…	12905;12906;12907;12908;12909;12910;12911;12912;12913;12914;12915;12916;12917;12918;12919;12920;12921;12922;12923;12924;12925;12926;12927;12928;12929;12930;12931;12932;12933;12934;12935;12936;12937;12938;12939;12940;12941;12942;12943;12944;12945;12946;12947;12948;12949;12950;12951;12952;12953;12954;12955;12956;12957;12958;12959;12960;12961;12962;12963;12964;12965;12966;12967;12968;12969;12970;129…	12946
HAYVDLLSALNKR	K	H	A	K	R	L	2	1	1	1	0	0	0	0	1	0	3	1	0	0	0	1	0	0	1	1	0	13	1	1498.83	centroid=centroid=454Isotigs_contig_2668;seqs=1;;seqs=1;	centroid=centroid=454Isotigs_contig_2668;seqs=1;;seqs=1;	yes	yes	2,3,4	1.1148e-211	246.26	25374000000	1058	266	1152	19444;19445;19446;19447;19448;19449;19450;19451;19452;19453;19454;19455;19456;19457;19458;19459;19460;19461;19462;19463;19464;19465;19466;19467;19468;19469;19470;19471;19472;19473;19474;19475;19476;19477;19478;19479;19480;19481;19482;19483;19484;19485;19486;19487;19488;19489;19490;19491;19492;19493;19494;19495;19496;19497;19498;19499;19500;19501;19502;19503;19504;19505;19506;19507;19508;19509;195…	13012;13013;13014;13015;13016;13017;13018;13019;13020;13021;13022;13023;13024;13025;13026;13027;13028;13029;13030;13031;13032;13033;13034;13035;13036;13037;13038;13039;13040;13041;13042;13043;13044;13045;13046;13047;13048;13049;13050;13051;13052;13053;13054;13055;13056;13057;13058;13059;13060;13061;13062;13063;13064;13065;13066;13067;13068;13069;13070;13071;13072;13073;13074;13075;13076;13077;130…	13027
HDNIVGIIDIIHK	R	H	D	H	K	T	0	0	1	2	0	0	0	1	2	5	0	1	0	0	0	0	0	0	0	1	0	13	0	1485.83	centroid=centroid=454Isotigs_contig_5979;seqs=1;;seqs=1;	centroid=centroid=454Isotigs_contig_5979;seqs=1;;seqs=1;	yes	yes	3	0.00044268	88.075	48783000	1059	484	1153	19565;19566;19567;19568;19569;19570;19571;19572;19573;19574	13093;13094;13095;13096	13094
HDQLNNAK	R	H	D	A	K	V	1	0	2	1	0	1	0	0	1	0	1	1	0	0	0	0	0	0	0	0	0	8	0	938.457	centroid=centroid=454Isotigs_contig_1850;seqs=1;;seqs=1;	centroid=centroid=454Isotigs_contig_1850;seqs=1;;seqs=1;	yes	yes	2	7.3619e-93	185.72	2740900	1060	172	1154	19575;19576;19577;19578;19579	13097;13098;13099	13099
HEAFESDLAAHQDR	K	H	E	D	R	V	3	1	0	2	0	1	2	0	2	0	1	0	0	1	0	1	0	0	0	0	0	14	0	1624.72	centroid=centroid=454Isotigs_contig_15424;seqs=1;;seqs=1;	centroid=centroid=454Isotigs_contig_15424;seqs=1;;seqs=1;	yes	yes	3	0.00057565	84.753	8690100	1061	122	1155	19580;19581;19582	13100	13100
HEAGGEFSPNPTPVR	R	H	E	V	R	A	1	1	1	0	0	0	2	2	1	0	0	0	0	1	3	1	1	0	0	1	0	15	0	1593.75	centroid=centroid=454Isotigs_contig_50;seqs=1;;seqs=1;	centroid=centroid=454Isotigs_contig_50;seqs=1;;seqs=1;	yes	yes	2,3	0.0018404	67.846	25870000	1062	435	1156	19583;19584;19585;19586;19587;19588;19589;19590;19591;19592;19593	13101;13102;13103;13104	13103
HETGDNLGLAHVLR	R	H	E	L	R	H	1	1	1	1	0	0	1	2	2	0	3	0	0	0	0	0	1	0	0	1	0	14	0	1530.79	centroid=centroid=454Isotigs_contig_5888;seqs=1;;seqs=1;	centroid=centroid=454Isotigs_contig_5888;seqs=1;;seqs=1;	yes	yes	3	5.0178e-24	139.48	30236000	1064	480	1159	19606;19607;19608;19609;19610	13110;13111;13112;13113	13112
HEVAVDAPLSK	K	H	E	S	K	L	2	0	0	1	0	0	1	0	1	0	1	1	0	0	1	1	0	0	0	2	0	11	0	1164.61	centroid=centroid=454Isotigs_contig_2171;seqs=1;;seqs=1;	centroid=centroid=454Isotigs_contig_2171;seqs=1;;seqs=1;	yes	yes	2	5.73e-06	93.623	10381000	1065	207	1160	19611;19612;19613;19614;19615;19616;19617	13114;13115	13114
HFEISNSK	R	H	F	S	K	G	0	0	1	0	0	0	1	0	1	1	0	1	0	1	0	2	0	0	0	0	0	8	0	960.466	centroid=centroid=454Isotigs_contig_10722;seqs=1;;seqs=1;	centroid=centroid=454Isotigs_contig_10722;seqs=1;;seqs=1;	yes	yes	2	4.6344e-06	164.71	8006600	1066	14	1161	19618;19619;19620;19621;19622	13116;13117;13118;13119	13116
HFNAPSHIR	R	H	F	I	R	R	1	1	1	0	0	0	0	0	2	1	0	0	0	1	1	1	0	0	0	0	0	9	0	1077.55	centroid=centroid=454Isotigs_contig_5306;seqs=1;;seqs=1;	centroid=centroid=454Isotigs_contig_5306;seqs=1;;seqs=1;	yes	yes	3	8.1228e-13	172.94	39105000	1067	451	1162	19623;19624;19625;19626;19627;19628;19629;19630;19631;19632;19633	13120;13121;13122;13123;13124;13125;13126;13127;13128	13127
HFSVEGQLEFR	K	H	F	F	R	A	0	1	0	0	0	1	2	1	1	0	1	0	0	2	0	1	0	0	0	1	0	11	0	1347.66	centroid=centroid=454Isotigs_contig_10182;seqs=1;;seqs=2;;centroid=centroid=454Isotigs_contig_109919;seqs=1;;seqs=1;	centroid=centroid=454Isotigs_contig_10182;seqs=1;;seqs=2;	yes	no	2	1.9913e-08	140.14	40131000	1068	4	1163	19634;19635;19636;19637	13129	13129
HFVALSTNTTK	K	H	F	T	K	V	1	0	1	0	0	0	0	0	1	0	1	1	0	1	0	1	3	0	0	1	0	11	0	1217.64	centroid=centroid=454Isotigs_contig_38327;seqs=1;;seqs=1;	centroid=centroid=454Isotigs_contig_38327;seqs=1;;seqs=1;	yes	yes	2	3.7937e-08	121.68	12646000	1069	361	1164	19638;19639;19640	13130	13130
HGLHDQLDALQGK	R	H	G	G	K	Y	1	0	0	2	0	2	0	2	2	0	3	1	0	0	0	0	0	0	0	0	0	13	0	1430.73	centroid=centroid=454Isotigs_contig_208250;seqs=1;;seqs=1;	centroid=centroid=454Isotigs_contig_208250;seqs=1;;seqs=1;	yes	yes	2,3	9.2326e-17	131.66	279930000	1074	197	1169	19718;19719;19720;19721;19722;19723;19724;19725;19726;19727;19728;19729;19730;19731;19732;19733;19734;19735;19736;19737;19738;19739;19740;19741;19742;19743;19744;19745	13178;13179;13180;13181;13182;13183;13184;13185;13186;13187;13188;13189;13190;13191;13192;13193	13191
HGNILLAQQFFR	K	H	G	F	R	N	1	1	1	0	0	2	0	1	1	1	2	0	0	2	0	0	0	0	0	0	0	12	0	1442.78	centroid=centroid=454Isotigs_contig_47828;seqs=1;;seqs=1;	centroid=centroid=454Isotigs_contig_47828;seqs=1;;seqs=1;	yes	yes	2,3	3.5315e-11	125.72	58935000	1075	426	1170	19746;19747;19748;19749;19750;19751;19752;19753;19754;19755;19756;19757;19758;19759;19760;19761;19762;19763;19764	13194;13195;13196;13197;13198;13199;13200;13201	13197
HGSPIGVPYWDWTR	R	H	G	T	R	F	0	1	0	1	0	0	0	2	1	1	0	0	0	0	2	1	1	2	1	1	0	14	0	1669.8	centroid=centroid=454Isotigs_contig_3785;seqs=1;;seqs=1;	centroid=centroid=454Isotigs_contig_3785;seqs=1;;seqs=1;	yes	yes	2	0.0095551	56.569	8267700	1081	358	1176	19849;19850	13258	13258
HHDQVHQQQIADNQQK	R	H	H	Q	K	D	1	0	1	2	0	6	0	0	3	1	0	1	0	0	0	0	0	0	0	1	0	16	0	1952.92	centroid=centroid=454Isotigs_contig_227;seqs=1;;seqs=1;	centroid=centroid=454Isotigs_contig_227;seqs=1;;seqs=1;	yes	yes	3,4	2.233e-08	112.34	12151000	1086	220	1181	20081;20082;20083;20084;20085;20086;20087	13539;13540;13541;13542;13543;13544	13543
HHTGASNGNQQFNIPR	R	H	H	P	R	D	1	1	3	0	0	2	0	2	2	1	0	0	0	1	1	1	1	0	0	0	0	16	0	1776.84	centroid=centroid=454Isotigs_contig_25891;seqs=1;;seqs=1;	centroid=centroid=454Isotigs_contig_25891;seqs=1;;seqs=1;	yes	yes	3	0.0021082	55.66	19511000	1089	254	1184	20097;20098;20099;20100;20101;20102;20103;20104	13548	13548
HHYEQQQEDLAR	R	H	H	A	R	T	1	1	0	1	0	3	2	0	2	0	1	0	0	0	0	0	0	0	1	0	0	12	0	1552.7	centroid=centroid=454Isotigs_contig_63801;seqs=1;;seqs=1;	centroid=centroid=454Isotigs_contig_63801;seqs=1;;seqs=1;	yes	yes	3	0.0032661	74.611	2590700	1091	500	1186	20118;20119;20120;20121	13551	13551
HILFLTDIPQEAEAAVAAGLR	K	H	I	L	R	S	5	1	0	1	0	1	2	1	1	2	3	0	0	1	1	0	1	0	0	1	0	21	0	2234.21	centroid=centroid=454Isotigs_contig_22541;seqs=1;;seqs=1;	centroid=centroid=454Isotigs_contig_22541;seqs=1;;seqs=1;	yes	yes	3	3.3469e-37	107.72	8973600	1092	217	1187	20122;20123;20124;20125	13552;13553;13554	13554
HIPATLQVLHEDKPGEAILK	K	H	I	L	K	A	2	0	0	1	0	1	2	1	2	2	3	2	0	0	2	0	1	0	0	1	0	20	1	2208.23	centroid=centroid=454Isotigs_contig_13504;seqs=1;;seqs=1;	centroid=centroid=454Isotigs_contig_13504;seqs=1;;seqs=1;	yes	yes	3,4	5.6134e-29	129.46	100260000	1093	74	1188	20126;20127;20128;20129;20130;20131;20132;20133;20134;20135;20136;20137;20138	13555;13556;13557;13558;13559;13560;13561;13562	13555
HIQLVEEDLDR	R	H	I	D	R	S	0	1	0	2	0	1	2	0	1	1	2	0	0	0	0	0	0	0	0	1	0	11	0	1365.69	centroid=centroid=454Isotigs_contig_1764;seqs=1;;seqs=1;;centroid=centroid=454Isotigs_contig_6620;seqs=1;;seqs=1;	centroid=centroid=454Isotigs_contig_6620;seqs=1;;seqs=1;	no	no	2	5.2586e-08	117.79	87422000	1095	510;160	1190	20148;20149;20150;20151;20152;20153;20154;20155	13565;13566;13567;13568;13569;13570	13566
HKDQVTENQISLLTANDAR	R	H	K	A	R	F	2	1	2	2	0	2	1	0	1	1	2	1	0	0	0	1	2	0	0	1	0	19	1	2152.09	centroid=centroid=454Isotigs_contig_132;seqs=1;;seqs=1;	centroid=centroid=454Isotigs_contig_132;seqs=1;;seqs=1;	yes	yes	3,4	9.8754e-16	115.57	1193100000	1096	69	1191	20156;20157;20158;20159;20160;20161;20162;20163;20164;20165;20166;20167;20168;20169;20170;20171;20172;20173;20174;20175;20176;20177;20178;20179;20180;20181;20182;20183;20184;20185;20186;20187	13571;13572;13573;13574;13575;13576;13577;13578;13579;13580;13581;13582;13583;13584;13585;13586;13587;13588;13589;13590;13591;13592;13593;13594;13595;13596	13587
HLAITQIQPNTQPANNNPQMPPVIR	R	H	L	I	R	H	2	1	4	0	0	4	0	0	1	3	1	0	1	0	5	0	2	0	0	1	0	25	0	2791.46	centroid=centroid=454Isotigs_contig_25891;seqs=1;;seqs=1;	centroid=centroid=454Isotigs_contig_25891;seqs=1;;seqs=1;	yes	yes	3,4	2.7579e-45	126.9	781660000	1097	254	1192	20188;20189;20190;20191;20192;20193;20194;20195;20196;20197;20198;20199;20200;20201;20202;20203;20204;20205;20206;20207	13597;13598;13599;13600;13601;13602;13603;13604;13605;13606;13607;13608;13609;13610;13611;13612;13613;13614	13606	188
HLGFKPPVSLK	K	H	L	L	K	R	0	0	0	0	0	0	0	1	1	0	2	2	0	1	2	1	0	0	0	1	0	11	1	1221.72	centroid=centroid=454Isotigs_contig_22472;seqs=1;;seqs=1;	centroid=centroid=454Isotigs_contig_22472;seqs=1;;seqs=1;	yes	yes	3	0.0012198	91.701	3377800	1098	216	1193	20208	13615	13615
HLKPNTTYGIQVAPYGTLR	R	H	L	L	R	W	1	1	1	0	0	1	0	2	1	1	2	1	0	0	2	0	3	0	2	1	0	19	1	2128.14	centroid=centroid=454Isotigs_contig_36714;seqs=2;;seqs=1;	centroid=centroid=454Isotigs_contig_36714;seqs=2;;seqs=1;	yes	yes	3	1.1537e-05	66.201	21328000	1099	349	1194	20209;20210;20211;20212	13616	13616
HLQLAIR	R	H	L	I	R	G	1	1	0	0	0	1	0	0	1	1	2	0	0	0	0	0	0	0	0	0	0	7	0	849.518	centroid=centroid=454Isotigs_contig_1869;seqs=1;;seqs=1;;centroid=centroid=454Isotigs_contig_139825;seqs=1;;seqs=1;	centroid=centroid=454Isotigs_contig_1869;seqs=1;;seqs=1;	no	no	2	0.0022828	158.38	519670000	1100	174;86	1195	20213;20214;20215;20216;20217;20218;20219;20220;20221;20222;20223;20224;20225;20226;20227;20228;20229;20230	13617;13618;13619;13620	13617
HNDQVQAEAIANLR	K	H	N	L	R	H	3	1	2	1	0	2	1	0	1	1	1	0	0	0	0	0	0	0	0	1	0	14	0	1577.79	centroid=centroid=454Isotigs_contig_227;seqs=1;;seqs=1;	centroid=centroid=454Isotigs_contig_227;seqs=1;;seqs=1;	yes	yes	2,3	2.5161e-281	258.68	2940500000	1102	220	1197	20254;20255;20256;20257;20258;20259;20260;20261;20262;20263;20264;20265;20266;20267;20268;20269;20270;20271;20272;20273;20274;20275;20276;20277;20278;20279;20280;20281;20282;20283;20284;20285;20286;20287;20288;20289;20290;20291;20292;20293;20294;20295;20296	13632;13633;13634;13635;13636;13637;13638;13639;13640;13641;13642;13643;13644;13645;13646;13647;13648;13649;13650;13651;13652;13653;13654;13655;13656;13657;13658;13659;13660;13661;13662;13663	13635
HNEQGTVLFEK	R	H	N	E	K	S	0	0	1	0	0	1	2	1	1	0	1	1	0	1	0	0	1	0	0	1	0	11	0	1300.64	centroid=centroid=454Isotigs_contig_3243;seqs=1;;seqs=1;	centroid=centroid=454Isotigs_contig_3243;seqs=1;;seqs=1;	yes	yes	2	1.3633e-12	160.18	130370000	1103	320	1198	20297;20298;20299;20300;20301;20302;20303;20304;20305;20306;20307;20308;20309;20310;20311;20312	13664;13665;13666;13667;13668;13669;13670;13671;13672;13673;13674	13667
HNLEHLSPGEVESLR	R	H	N	L	R	S	0	1	1	0	0	0	3	1	2	0	3	0	0	0	1	2	0	0	0	1	0	15	0	1715.86	centroid=centroid=454Isotigs_contig_1031;seqs=3;;seqs=1;	centroid=centroid=454Isotigs_contig_1031;seqs=3;;seqs=1;	yes	yes	3	0.0015925	69.485	8362000	1104	7	1199	20313;20314;20315;20316	13675	13675
HNLIVAYR	R	H	N	Y	R	K	1	1	1	0	0	0	0	0	1	1	1	0	0	0	0	0	0	0	1	1	0	8	0	984.551	centroid=centroid=454Isotigs_contig_8216;seqs=1;;seqs=1;	centroid=centroid=454Isotigs_contig_8216;seqs=1;;seqs=1;	yes	yes	2	0.0083767	146.54	19245000	1105	572	1200	20317;20318;20319;20320;20321;20322;20323	13676;13677	13677
HNNWIFNAR	R	H	N	A	R	A	1	1	3	0	0	0	0	0	1	1	0	0	0	1	0	0	0	1	0	0	0	9	0	1170.57	centroid=centroid=454Isotigs_contig_20308;seqs=1;;seqs=1;	centroid=centroid=454Isotigs_contig_20308;seqs=1;;seqs=1;	yes	yes	2	5.9316e-12	167.23	127290000	1106	192	1201	20324;20325;20326;20327;20328;20329;20330;20331;20332;20333;20334;20335	13678;13679;13680;13681;13682	13679
HNYEVFLSTPASLIESDFPGDK	K	H	N	D	K	W	1	0	1	2	0	0	2	1	1	1	2	1	0	2	2	3	1	0	1	1	0	22	0	2465.18	centroid=centroid=454Isotigs_contig_7877;seqs=1;;seqs=1;	centroid=centroid=454Isotigs_contig_7877;seqs=1;;seqs=1;	yes	yes	3	6.4309e-08	65.207	18420000	1107	562	1202	20336;20337;20338;20339;20340;20341;20342;20343;20344	13683	13683
HPGNPTLGPAVCQDTISENR	R	H	P	N	R	D	1	1	2	1	1	1	1	2	1	1	1	0	0	0	3	1	2	0	0	1	0	20	0	2162.02	centroid=centroid=454Isotigs_contig_25750;seqs=1;;seqs=1;	centroid=centroid=454Isotigs_contig_25750;seqs=1;;seqs=1;	yes	yes	3	2.603e-10	82.765	11376000	1109	250	1204	20353;20354	13687	13687
HPGNPTLGPAVCQDTISENRDPGPINVR	R	H	P	V	R	I	1	2	3	2	1	1	1	3	1	2	1	0	0	0	5	1	2	0	0	2	0	28	1	3010.47	centroid=centroid=454Isotigs_contig_25750;seqs=1;;seqs=1;	centroid=centroid=454Isotigs_contig_25750;seqs=1;;seqs=1;	yes	yes	4	1.0736e-21	73.072	32679000	1110	250	1205	20355;20356;20357;20358;20359;20360	13688;13689;13690;13691	13691
HPLRPFSDKDNVNPTTR	R	H	P	T	R	A	0	2	2	2	0	0	0	0	1	0	1	1	0	1	3	1	2	0	0	1	0	17	2	1993.01	centroid=centroid=454Isotigs_contig_154;seqs=1;;seqs=1;	centroid=centroid=454Isotigs_contig_154;seqs=1;;seqs=1;	yes	yes	4	1.5862e-05	67.902	112540000	1111	121	1206	20361;20362;20363;20364;20365;20366;20367;20368;20369;20370;20371;20372;20373	13692;13693;13694;13695;13696;13697;13698	13693
HQEAINDLSDQIEHLQK	R	H	Q	Q	K	Q	1	0	1	2	0	3	2	0	2	2	2	1	0	0	0	1	0	0	0	0	0	17	0	2016.99	centroid=centroid=454Isotigs_contig_2598;seqs=2;;seqs=2;	centroid=centroid=454Isotigs_contig_2598;seqs=2;;seqs=2;	yes	yes	3	4.0454e-11	114.06	127590000	1114	255	1209	20394;20395;20396;20397;20398;20399;20400;20401;20402;20403	13708;13709;13710;13711;13712;13713;13714;13715	13708
HQVFANDHFLR	R	H	Q	L	R	H	1	1	1	1	0	1	0	0	2	0	1	0	0	2	0	0	0	0	0	1	0	11	0	1382.68	centroid=centroid=454Isotigs_contig_7335;seqs=1;;seqs=1;	centroid=centroid=454Isotigs_contig_7335;seqs=1;;seqs=1;	yes	yes	3	3.2448e-08	124.12	140250000	1119	538	1216	20501;20502;20503;20504;20505;20506;20507;20508;20509;20510;20511;20512;20513;20514;20515	13769;13770;13771;13772;13773;13774;13775;13776;13777;13778;13779	13772
HRELFLSR	K	H	R	S	R	Q	0	2	0	0	0	0	1	0	1	0	2	0	0	1	0	1	0	0	0	0	0	8	1	1056.58	centroid=centroid=454Isotigs_contig_51993;seqs=1;;seqs=1;	centroid=centroid=454Isotigs_contig_51993;seqs=1;;seqs=1;	yes	yes	3	1.2394e-10	173.39	38210000	1120	446	1217	20516;20517;20518	13780;13781;13782	13782
HSDLLDMR	K	H	S	M	R	H	0	1	0	2	0	0	0	0	1	0	2	0	1	0	0	1	0	0	0	0	0	8	0	985.465	centroid=centroid=454Isotigs_contig_1850;seqs=1;;seqs=1;	centroid=centroid=454Isotigs_contig_1850;seqs=1;;seqs=1;	yes	yes	2	4.178e-44	194.9	3056500000	1121	172	1218;1219	20519;20520;20521;20522;20523;20524;20525;20526;20527;20528;20529;20530;20531;20532;20533;20534;20535;20536;20537;20538;20539;20540;20541;20542;20543;20544;20545;20546;20547;20548;20549;20550;20551;20552;20553;20554;20555;20556;20557;20558;20559;20560;20561;20562;20563;20564;20565;20566	13783;13784;13785;13786;13787;13788;13789;13790;13791;13792;13793;13794;13795;13796;13797;13798;13799;13800;13801;13802;13803;13804;13805;13806;13807;13808;13809;13810;13811;13812;13813;13814;13815;13816;13817;13818	13811	128
HSDLLDMRHDQLNNAK	K	H	S	A	K	V	1	1	2	3	0	1	0	0	2	0	3	1	1	0	0	1	0	0	0	0	0	16	1	1905.91	centroid=centroid=454Isotigs_contig_1850;seqs=1;;seqs=1;	centroid=centroid=454Isotigs_contig_1850;seqs=1;;seqs=1;	yes	yes	4	5.4243e-05	79.346	19318000	1122	172	1220	20567;20568;20569;20570;20571;20572;20573;20574	13819;13820;13821;13822	13821	128
HSGGVAGLGNAGAIK	K	H	S	I	K	A	3	0	1	0	0	0	0	5	1	1	1	1	0	0	0	1	0	0	0	1	0	15	0	1307.69	centroid=centroid=454Isotigs_contig_28132;seqs=1;;seqs=1;	centroid=centroid=454Isotigs_contig_28132;seqs=1;;seqs=1;	yes	yes	2,3	1.4248e-25	148.7	134190000	1123	281	1221	20575;20576;20577;20578;20579;20580;20581;20582;20583;20584;20585;20586;20587;20588;20589;20590;20591;20592;20593;20594;20595;20596;20597	13823;13824;13825;13826;13827;13828;13829;13830;13831;13832;13833;13834;13835	13824
HSGINNPLDQNSR	R	H	S	S	R	N	0	1	3	1	0	1	0	1	1	1	1	0	0	0	1	2	0	0	0	0	0	13	0	1450.69	centroid=centroid=454Isotigs_contig_6697;seqs=1;;seqs=1;	centroid=centroid=454Isotigs_contig_6697;seqs=1;;seqs=1;	yes	yes	2	0.00019386	105.14	22050000	1125	515	1223	20607;20608;20609;20610;20611	13839;13840;13841;13842	13841
HSGIPNSMDQYSNNPQAR	R	H	S	A	R	L	1	1	3	1	0	2	0	1	1	1	0	0	1	0	2	3	0	0	1	0	0	18	0	2014.89	centroid=centroid=454Isotigs_contig_71;seqs=3;;seqs=1;	centroid=centroid=454Isotigs_contig_71;seqs=3;;seqs=1;	yes	yes	3	2.1045e-46	149.21	320700000	1126	532	1224;1225	20612;20613;20614;20615;20616;20617;20618;20619;20620;20621;20622;20623;20624;20625;20626;20627;20628;20629;20630;20631;20632;20633;20634;20635	13843;13844;13845;13846;13847;13848;13849;13850;13851;13852;13853;13854;13855;13856	13843	389
HSLDASSWNQLHQR	R	H	S	Q	R	N	1	1	1	1	0	2	0	0	2	0	2	0	0	0	0	3	0	1	0	0	0	14	0	1677.8	centroid=centroid=454Isotigs_contig_44723;seqs=1;;seqs=1;	centroid=centroid=454Isotigs_contig_44723;seqs=1;;seqs=1;	yes	yes	3	4.9474e-07	113.07	26977000	1127	406	1226	20636;20637;20638;20639;20640	13857;13858;13859;13860;13861	13860
HSMLQVWPVR	K	H	S	V	R	Q	0	1	0	0	0	1	0	0	1	0	1	0	1	0	1	1	0	1	0	2	0	10	0	1251.65	centroid=centroid=454Isotigs_contig_3883;seqs=1;;seqs=1;	centroid=centroid=454Isotigs_contig_3883;seqs=1;;seqs=1;	yes	yes	2	0.00024938	100.88	27221000	1128	366	1227	20641;20642;20643;20644;20645;20646	13862;13863;13864	13863	264
HSQFIGYPIK	K	H	S	I	K	L	0	0	0	0	0	1	0	1	1	2	0	1	0	1	1	1	0	0	1	0	0	10	0	1188.63	centroid=centroid=454Isotigs_contig_10182;seqs=1;;seqs=2;;centroid=centroid=454Isotigs_contig_109919;seqs=1;;seqs=1;	centroid=centroid=454Isotigs_contig_10182;seqs=1;;seqs=2;	yes	no	2	0.003972	77.358	3822300	1129	4	1228	20647	13865	13865
HTANTAFIAFNVADLGIIPDR	R	H	T	D	R	T	4	1	2	2	0	0	0	1	1	3	1	0	0	2	1	0	2	0	0	1	0	21	0	2255.17	centroid=centroid=454Isotigs_contig_561380;seqs=1;;seqs=1;	centroid=centroid=454Isotigs_contig_561380;seqs=1;;seqs=1;	yes	yes	3	1.9648e-05	56.29	5913400	1132	467	1231	20664;20665;20666	13872	13872
HTDSVLESQISDLQHADEDIK	R	H	T	I	K	Q	1	0	0	4	0	2	2	0	2	2	2	1	0	0	0	3	1	0	0	1	0	21	0	2379.12	centroid=centroid=454Isotigs_contig_691;seqs=1;;seqs=1;	centroid=centroid=454Isotigs_contig_691;seqs=1;;seqs=1;	yes	yes	3,4	7.813e-98	179.58	2964600000	1133	524	1232	20667;20668;20669;20670;20671;20672;20673;20674;20675;20676;20677;20678;20679;20680;20681;20682;20683;20684;20685;20686	13873;13874;13875;13876;13877;13878;13879;13880;13881;13882;13883;13884;13885;13886;13887;13888;13889	13883
HTDSVLESQISDLQHADEDIKQTITALR	R	H	T	L	R	Q	2	1	0	4	0	3	2	0	2	3	3	1	0	0	0	3	3	0	0	1	0	28	1	3162.58	centroid=centroid=454Isotigs_contig_691;seqs=1;;seqs=1;	centroid=centroid=454Isotigs_contig_691;seqs=1;;seqs=1;	yes	yes	4	6.2344e-35	107.47	62208000	1134	524	1233	20687;20688;20689;20690;20691	13890;13891;13892;13893;13894	13894
HTSQGTIMGTQTYQK	R	H	T	Q	K	R	0	0	0	0	0	3	0	2	1	1	0	1	1	0	0	1	4	0	1	0	0	15	0	1679.79	centroid=centroid=454Isotigs_contig_1703;seqs=1;;seqs=1;	centroid=centroid=454Isotigs_contig_1703;seqs=1;;seqs=1;	yes	yes	3	0.00028204	70.26	3062700	1135	152	1234	20692;20693;20694;20695;20696;20697;20698	13895;13896	13896	115
HVFTHDSSGNQLR	R	H	V	L	R	G	0	1	1	1	0	1	0	1	2	0	1	0	0	1	0	2	1	0	0	1	0	13	0	1496.71	centroid=centroid=454Isotigs_contig_7323;seqs=1;;seqs=1;	centroid=centroid=454Isotigs_contig_7323;seqs=1;;seqs=1;	yes	yes	2,3	1.3557e-29	172.76	152040000	1136	537	1235	20699;20700;20701;20702;20703;20704;20705;20706;20707;20708;20709;20710;20711;20712;20713;20714;20715;20716;20717;20718;20719;20720;20721;20722;20723;20724;20725;20726;20727;20728;20729;20730;20731;20732;20733;20734;20735;20736;20737	13897;13898;13899;13900;13901;13902;13903;13904;13905;13906;13907;13908;13909;13910;13911;13912;13913;13914;13915;13916;13917;13918;13919;13920	13918
HVGADNAVSAMR	R	H	V	M	R	L	3	1	1	1	0	0	0	1	1	0	0	0	1	0	0	1	0	0	0	2	0	12	0	1226.58	centroid=centroid=454Isotigs_contig_165344;seqs=1;;seqs=1;	centroid=centroid=454Isotigs_contig_165344;seqs=1;;seqs=1;	yes	yes	2,3	0.00080392	71.558	64948000	1137	144	1236	20738;20739;20740;20741;20742;20743;20744;20745;20746;20747;20748;20749;20750;20751;20752;20753;20754;20755;20756;20757;20758;20759;20760;20761;20762;20763;20764;20765;20766;20767;20768	13921;13922;13923;13924;13925;13926;13927;13928	13923	108
HVINFDLPSDIEEYVHR	R	H	V	H	R	I	0	1	1	2	0	0	2	0	2	2	1	0	0	1	1	1	0	0	1	2	0	17	0	2082.02	centroid=centroid=454Isotigs_contig_21740;seqs=1;;seqs=1;	centroid=centroid=454Isotigs_contig_21740;seqs=1;;seqs=1;	yes	yes	3	2.973e-06	86.488	12994000	1138	208	1237	20769;20770;20771;20772;20773	13929;13930	13929
HVSACSSCPIQPR	R	H	V	P	R	C	1	1	0	0	2	1	0	0	1	1	0	0	0	0	2	3	0	0	0	1	0	13	0	1497.68	centroid=centroid=454Isotigs_contig_4755;seqs=1;;seqs=1;	centroid=centroid=454Isotigs_contig_4755;seqs=1;;seqs=1;	yes	yes	2,3	6.889e-29	168.31	222790000	1139	425	1238	20774;20775;20776;20777;20778;20779;20780;20781;20782;20783;20784;20785;20786;20787;20788;20789;20790;20791;20792;20793;20794;20795;20796;20797;20798;20799;20800;20801;20802;20803;20804;20805;20806;20807;20808;20809;20810;20811;20812;20813;20814;20815;20816;20817;20818;20819;20820;20821;20822;20823;20824;20825	13931;13932;13933;13934;13935;13936;13937;13938;13939;13940;13941;13942;13943;13944;13945;13946;13947;13948;13949;13950;13951;13952;13953;13954;13955;13956;13957;13958;13959;13960;13961;13962;13963;13964;13965;13966;13967	13962
HVTLAEAMAR	K	H	V	A	R	V	3	1	0	0	0	0	1	0	1	0	1	0	1	0	0	0	1	0	0	1	0	10	0	1097.57	centroid=centroid=454Isotigs_contig_1108;seqs=1;;seqs=1;	centroid=centroid=454Isotigs_contig_1108;seqs=1;;seqs=1;	yes	yes	2,3	3.7972e-05	108.47	56598000	1140	24	1239	20826;20827;20828;20829;20830;20831;20832;20833;20834;20835	13968;13969;13970;13971;13972;13973;13974;13975	13968	23
HVVILTGEK	K	H	V	E	K	P	0	0	0	0	0	0	1	1	1	1	1	1	0	0	0	0	1	0	0	2	0	9	0	994.581	centroid=centroid=454Isotigs_contig_308001;seqs=1;;seqs=1;	centroid=centroid=454Isotigs_contig_308001;seqs=1;;seqs=1;	yes	yes	2	0.0014131	105.94	5004600	1141	311	1240	20836;20837	13976	13976
HVYTHDSSGNQLR	R	H	V	L	R	G	0	1	1	1	0	1	0	1	2	0	1	0	0	0	0	2	1	0	1	1	0	13	0	1512.71	centroid=centroid=454Isotigs_contig_150198;seqs=1;;seqs=1;	centroid=centroid=454Isotigs_contig_150198;seqs=1;;seqs=1;	yes	yes	3	5.2136e-17	139.46	18166000	1143	112	1242	20862;20863;20864;20865;20866;20867;20868;20869;20870;20871;20872;20873;20874;20875;20876;20877;20878;20879	13982;13983;13984;13985;13986;13987;13988;13989;13990;13991;13992	13986
HWPFEVINDGGKPK	K	H	W	P	K	I	0	0	1	1	0	0	1	2	1	1	0	2	0	1	2	0	0	1	0	1	0	14	1	1622.82	centroid=centroid=454Isotigs_contig_695;seqs=1;;seqs=2;	centroid=centroid=454Isotigs_contig_695;seqs=1;;seqs=2;	yes	yes	3	0.0086337	65.043	14934000	1144	526	1243	20880;20881;20882;20883;20884;20885	13993	13993
HYCDGVADCDDGSDEKECPK	K	H	Y	P	K	T	1	0	0	5	3	0	2	2	1	0	0	2	0	0	1	1	0	0	1	1	0	20	1	2355.87	centroid=centroid=454Isotigs_contig_7335;seqs=1;;seqs=1;	centroid=centroid=454Isotigs_contig_7335;seqs=1;;seqs=1;	yes	yes	3	2.9548e-10	96.391	8098600	1145	538	1244	20886;20887;20888;20889;20890;20891	13994;13995;13996	13995
HYCDQASVCPSQQFATCAQCR	K	H	Y	C	R	K	3	1	0	1	4	4	0	0	1	0	0	0	0	1	1	2	1	0	1	1	0	21	0	2573.03	centroid=centroid=454Isotigs_contig_14003;seqs=1;;seqs=1;	centroid=centroid=454Isotigs_contig_14003;seqs=1;;seqs=1;	yes	yes	3	1.0897e-05	58.479	15707000	1146	88	1245	20892;20893	13997	13997
HYCDYSSICPSQR	K	H	Y	Q	R	F	0	1	0	1	2	1	0	0	1	1	0	0	0	0	1	3	0	0	2	0	0	13	0	1671.68	centroid=centroid=454Isotigs_contig_101824;seqs=1;;seqs=1;	centroid=centroid=454Isotigs_contig_101824;seqs=1;;seqs=1;	yes	yes	2,3	6.6352e-20	158.58	297590000	1147	5	1246	20894;20895;20896;20897;20898;20899;20900;20901;20902;20903;20904;20905;20906;20907;20908;20909;20910;20911;20912;20913;20914;20915;20916;20917;20918;20919;20920;20921;20922;20923;20924;20925;20926;20927;20928;20929;20930;20931;20932;20933;20934;20935;20936	13998;13999;14000;14001;14002;14003;14004;14005;14006;14007;14008;14009;14010;14011;14012	14010
HYLTQISK	R	H	Y	S	K	V	0	0	0	0	0	1	0	0	1	1	1	1	0	0	0	1	1	0	1	0	0	8	0	988.534	centroid=centroid=454Isotigs_contig_2744;seqs=1;;seqs=1;	centroid=centroid=454Isotigs_contig_2744;seqs=1;;seqs=1;	yes	yes	2	1.2054e-23	184.04	352840000	1148	274	1247	20937;20938;20939;20940;20941;20942;20943;20944;20945;20946;20947;20948;20949;20950;20951;20952;20953;20954;20955;20956;20957;20958;20959	14013;14014;14015;14016;14017;14018;14019;14020;14021	14014
HYQDEDIVADLK	R	H	Y	L	K	Y	1	0	0	3	0	1	1	0	1	1	1	1	0	0	0	0	0	0	1	1	0	12	0	1444.68	centroid=centroid=454Isotigs_contig_36446;seqs=1;;seqs=1;	centroid=centroid=454Isotigs_contig_36446;seqs=1;;seqs=1;	yes	yes	2	0.00030485	89.231	12766000	1149	348	1248	20960;20961;20962	14022	14022
HYQGLAIDLDDGPR	K	H	Y	P	R	D	1	1	0	3	0	1	0	2	1	1	2	0	0	0	1	0	0	0	1	0	0	14	0	1568.76	centroid=centroid=454Isotigs_contig_15432;seqs=1;;seqs=1;	centroid=centroid=454Isotigs_contig_15432;seqs=1;;seqs=1;	yes	yes	2,3	4.8469e-24	136.33	294230000	1150	123	1249	20963;20964;20965;20966;20967;20968;20969;20970;20971;20972;20973;20974;20975;20976;20977;20978;20979;20980;20981;20982	14023;14024;14025;14026;14027;14028;14029;14030;14031;14032;14033;14034;14035	14027
HYYLASEEEVK	K	H	Y	V	K	A	1	0	0	0	0	0	3	0	1	0	1	1	0	0	0	1	0	0	2	1	0	11	0	1366.64	centroid=centroid=454Isotigs_contig_6457;seqs=1;;seqs=1;	centroid=centroid=454Isotigs_contig_6457;seqs=1;;seqs=1;	yes	yes	2	0.00039837	80.245	1343900	1151	503	1250	20983	14036	14036
IAADYDALDIANK	R	I	A	N	K	I	4	0	1	3	0	0	0	0	0	2	1	1	0	0	0	0	0	0	1	0	0	13	0	1391.69	centroid=centroid=454Isotigs_contig_353;seqs=1;;seqs=1;	centroid=centroid=454Isotigs_contig_353;seqs=1;;seqs=1;	yes	yes	2	0.00049718	84.297	50010000	1152	339	1251	20984;20985;20986;20987;20988;20989;20990;20991;20992	14037;14038;14039	14039
IAALANNIR	R	I	A	I	R	S	3	1	2	0	0	0	0	0	0	2	1	0	0	0	0	0	0	0	0	0	0	9	0	954.561	centroid=centroid=454Isotigs_contig_25891;seqs=1;;seqs=1;	centroid=centroid=454Isotigs_contig_25891;seqs=1;;seqs=1;	yes	yes	2	7.7104e-12	157.34	2092300000	1153	254	1252	20993;20994;20995;20996;20997;20998;20999;21000;21001;21002;21003;21004;21005;21006;21007;21008;21009;21010;21011;21012;21013;21014;21015;21016;21017;21018;21019;21020;21021;21022	14040;14041;14042;14043;14044;14045;14046;14047;14048;14049;14050;14051;14052;14053;14054;14055;14056;14057;14058;14059;14060;14061;14062;14063;14064;14065;14066;14067	14064
IAAQVPTQDPQK	K	I	A	Q	K	Y	2	0	0	1	0	3	0	0	0	1	0	1	0	0	2	0	1	0	0	1	0	12	0	1294.69	centroid=centroid=454Isotigs_contig_20638;seqs=1;;seqs=1;	centroid=centroid=454Isotigs_contig_20638;seqs=1;;seqs=1;	yes	yes	2	3.7096e-11	128.85	192930000	1154	194	1253	21023;21024;21025;21026;21027;21028;21029;21030;21031;21032;21033;21034;21035;21036;21037;21038;21039;21040;21041;21042;21043;21044;21045;21046;21047	14068;14069;14070;14071;14072;14073;14074;14075;14076;14077;14078;14079;14080;14081;14082;14083	14080
IACIPQSDLIEEDGTCQR	K	I	A	Q	R	K	1	1	0	2	2	2	2	1	0	3	1	0	0	0	1	1	1	0	0	0	0	18	0	2103.96	centroid=centroid=454Isotigs_contig_14584;seqs=1;;seqs=1;	centroid=centroid=454Isotigs_contig_14584;seqs=1;;seqs=1;	yes	yes	2,3	1.0668e-06	78.95	93255000	1155	101	1254	21048;21049;21050;21051;21052;21053;21054;21055;21056;21057;21058;21059;21060;21061	14084;14085;14086;14087;14088	14086
IADLVNALSGDGPFTLFAPTDK	K	I	A	D	K	A	3	0	1	3	0	0	0	2	0	1	3	1	0	2	2	1	2	0	0	1	0	22	0	2261.16	centroid=centroid=454Isotigs_contig_1365;seqs=1;;seqs=1;	centroid=centroid=454Isotigs_contig_1365;seqs=1;;seqs=1;	yes	yes	2	1.6508e-15	83.395	16590000	1156	77	1255	21062;21063;21064;21065;21066;21067;21068;21069;21070;21071	14089;14090;14091	14090
IAFTEEQLAAMR	R	I	A	M	R	K	3	1	0	0	0	1	2	0	0	1	1	0	1	1	0	0	1	0	0	0	0	12	0	1378.69	centroid=centroid=454Isotigs_contig_3942;seqs=1;;seqs=1;	centroid=centroid=454Isotigs_contig_3942;seqs=1;;seqs=1;	yes	yes	2	0.0024951	59.116	18202000	1157	370	1256	21072;21073;21074;21075;21076;21077;21078	14092	14092	270
IAGADIETYLLEK	K	I	A	E	K	S	2	0	0	1	0	0	2	1	0	2	2	1	0	0	0	0	1	0	1	0	0	13	0	1434.76	centroid=centroid=454Isotigs_contig_1617;seqs=1;;seqs=2;	centroid=centroid=454Isotigs_contig_1617;seqs=1;;seqs=2;	yes	yes	2	0.0079036	54.09	4973000	1158	139	1257	21079	14093	14093
IAGENAVTTR	R	I	A	T	R	D	2	1	1	0	0	0	1	1	0	1	0	0	0	0	0	0	2	0	0	1	0	10	0	1030.54	centroid=centroid=454Isotigs_contig_571;seqs=1;;seqs=1;	centroid=centroid=454Isotigs_contig_571;seqs=1;;seqs=1;	yes	yes	2	0.0021713	95.483	11287000	1159	472	1258	21080;21081;21082;21083;21084;21085	14094	14094
IALSEFLEYTGK	R	I	A	G	K	K	1	0	0	0	0	0	2	1	0	1	2	1	0	1	0	1	1	0	1	0	0	12	0	1369.71	centroid=centroid=454Isotigs_contig_7760;seqs=1;;seqs=1;	centroid=centroid=454Isotigs_contig_7760;seqs=1;;seqs=1;	yes	yes	2	4.4379e-05	104.24	26986000	1160	554	1259	21086;21087;21088;21089;21090;21091;21092	14095;14096	14096
IALTTAEYLAYQCEK	R	I	A	E	K	H	3	0	0	0	1	1	2	0	0	1	2	1	0	0	0	0	2	0	2	0	0	15	0	1772.87	centroid=centroid=454Isotigs_contig_1237;seqs=1;;seqs=2;	centroid=centroid=454Isotigs_contig_1237;seqs=1;;seqs=2;	yes	yes	2	0.00044871	80.632	32636000	1161	54	1260	21093;21094;21095;21096;21097;21098;21099;21100	14097;14098;14099	14097
IAQDLEMYGVNYFEIK	K	I	A	I	K	N	1	0	1	1	0	1	2	1	0	2	1	1	1	1	0	0	0	0	2	1	0	16	0	1931.93	centroid=centroid=454Isotigs_contig_873;seqs=1;;seqs=1;;centroid=centroid=454Isotigs_contig_16517;seqs=1;;seqs=1;	centroid=centroid=454Isotigs_contig_873;seqs=1;;seqs=1;	no	no	2	3.0226e-05	94.203	63969000	1162	580;143	1261	21101;21102;21103;21104;21105;21106;21107	14100;14101;14102;14103;14104;14105;14106;14107	14101	103
IAVAFGSAAFR	R	I	A	F	R	F	4	1	0	0	0	0	0	1	0	1	0	0	0	2	0	1	0	0	0	1	0	11	0	1108.6	centroid=centroid=454Isotigs_contig_11883;seqs=1;;seqs=1;	centroid=centroid=454Isotigs_contig_11883;seqs=1;;seqs=1;	yes	yes	2	0.0035588	68.536	2014500	1164	42	1263	21132	14115	14115
IAVILIDGPPTDWAK	R	I	A	A	K	T	2	0	0	2	0	0	0	1	0	3	1	1	0	0	2	0	1	1	0	1	0	15	0	1607.89	centroid=centroid=454Isotigs_contig_2177;seqs=1;;seqs=1;	centroid=centroid=454Isotigs_contig_2177;seqs=1;;seqs=1;	yes	yes	2	0.0029536	59.709	52717000	1165	209	1264	21133;21134;21135;21136;21137;21138;21139;21140;21141;21142;21143	14116;14117;14118;14119;14120;14121	14118
IAYGQASTGGFSTER	R	I	A	E	R	A	2	1	0	0	0	1	1	3	0	1	0	0	0	1	0	2	2	0	1	0	0	15	0	1543.73	centroid=centroid=454Isotigs_contig_1594;seqs=1;;seqs=1;	centroid=centroid=454Isotigs_contig_1594;seqs=1;;seqs=1;	yes	yes	2	3.7538e-12	119.45	192870000	1166	133	1265	21144;21145;21146;21147;21148;21149;21150;21151;21152;21153;21154;21155;21156	14122;14123;14124;14125;14126;14127	14122
ICEDIDECK	R	I	C	C	K	G	0	0	0	2	2	0	2	0	0	2	0	1	0	0	0	0	0	0	0	0	0	9	0	1180.47	centroid=centroid=454Isotigs_contig_2338;seqs=1;;seqs=1;	centroid=centroid=454Isotigs_contig_2338;seqs=1;;seqs=1;	yes	yes	2	0.00066252	123.86	55991000	1167	224	1266	21157;21158;21159;21160;21161;21162;21163	14128;14129;14130;14131;14132	14131
ICEEEGHIFDPQVR	R	I	C	V	R	D	0	1	0	1	1	1	3	1	1	2	0	0	0	1	1	0	0	0	0	1	0	14	0	1727.79	centroid=centroid=454Isotigs_contig_84589;seqs=1;;seqs=1;	centroid=centroid=454Isotigs_contig_84589;seqs=1;;seqs=1;	yes	yes	2,3	1.2045e-24	146.96	1374900000	1168	576	1267	21164;21165;21166;21167;21168;21169;21170;21171;21172;21173;21174;21175;21176;21177;21178;21179;21180;21181;21182;21183;21184;21185;21186;21187;21188;21189;21190;21191;21192;21193;21194;21195;21196;21197;21198;21199;21200;21201;21202;21203;21204;21205	14133;14134;14135;14136;14137;14138;14139;14140;14141;14142;14143;14144;14145;14146;14147;14148;14149;14150;14151;14152;14153;14154;14155;14156;14157;14158;14159;14160;14161;14162	14159
ICHDSVPLENYLSR	K	I	C	S	R	C	0	1	1	1	1	0	1	0	1	1	2	0	0	0	1	2	0	0	1	1	0	14	0	1701.81	centroid=centroid=454Isotigs_contig_65969;seqs=1;;seqs=1;	centroid=centroid=454Isotigs_contig_65969;seqs=1;;seqs=1;	yes	yes	2,3	0.00031967	85.271	45331000	1169	507	1268	21206;21207;21208;21209;21210;21211;21212;21213;21214;21215;21216;21217;21218	14163;14164;14165;14166;14167	14166
ICLPEVFESDVYSATK	K	I	C	T	K	D	1	0	0	1	1	0	2	0	0	1	1	1	0	1	1	2	1	0	1	2	0	16	0	1856.89	centroid=centroid=454Isotigs_contig_313922;seqs=1;;seqs=1;	centroid=centroid=454Isotigs_contig_313922;seqs=1;;seqs=1;	yes	yes	2	8.652e-12	96.208	20357000	1170	316	1269	21219;21220;21221;21222;21223;21224;21225	14168;14169	14168
ICPEAGSAPR	R	I	C	P	R	V	2	1	0	0	1	0	1	1	0	1	0	0	0	0	2	1	0	0	0	0	0	10	0	1056.5	centroid=centroid=454Isotigs_contig_10722;seqs=1;;seqs=1;	centroid=centroid=454Isotigs_contig_10722;seqs=1;;seqs=1;	yes	yes	2	0.0049401	82.261	15993000	1171	14	1270	21226;21227;21228;21229;21230;21231	14170	14170
ICVNDWDDQAK	K	I	C	A	K	Q	1	0	1	3	1	1	0	0	0	1	0	1	0	0	0	0	0	1	0	1	0	11	0	1362.59	centroid=centroid=454Isotigs_contig_25522;seqs=1;;seqs=1;	centroid=centroid=454Isotigs_contig_25522;seqs=1;;seqs=1;	yes	yes	2	0.0069218	75.819	59800000	1172	247	1271	21232;21233;21234;21235;21236	14171;14172;14173	14171
IDHFGFANDGTFQQR	K	I	D	Q	R	Y	1	1	1	2	0	2	0	2	1	1	0	0	0	3	0	0	1	0	0	0	0	15	0	1751.8	centroid=centroid=454Isotigs_contig_80634;seqs=1;;seqs=1;	centroid=centroid=454Isotigs_contig_80634;seqs=1;;seqs=1;	yes	yes	3	0.0012662	53.491	1625100	1173	567	1272	21237	14174	14174
IDLIQQDCEAK	K	I	D	A	K	Y	1	0	0	2	1	2	1	0	0	2	1	1	0	0	0	0	0	0	0	0	0	11	0	1331.64	centroid=centroid=454Isotigs_contig_11108;seqs=1;;seqs=1;	centroid=centroid=454Isotigs_contig_11108;seqs=1;;seqs=1;	yes	yes	2	0.0075893	74.611	16241000	1174	25	1273	21238;21239;21240	14175;14176	14175
IDLIQQDTEAK	K	I	D	A	K	Y	1	0	0	2	0	2	1	0	0	2	1	1	0	0	0	0	1	0	0	0	0	11	0	1272.66	centroid=centroid=454Isotigs_contig_572;seqs=1;;seqs=1;	centroid=centroid=454Isotigs_contig_572;seqs=1;;seqs=1;	yes	yes	2	1.0015e-12	161.99	1999000000	1175	474	1274	21241;21242;21243;21244;21245;21246;21247;21248;21249;21250;21251;21252;21253;21254;21255;21256;21257;21258;21259;21260;21261;21262;21263;21264;21265;21266;21267;21268;21269;21270;21271;21272;21273	14177;14178;14179;14180;14181;14182;14183;14184;14185;14186;14187;14188;14189;14190;14191;14192;14193;14194;14195;14196;14197;14198;14199;14200;14201;14202;14203	14178
IDLSNETIAR	R	I	D	A	R	L	1	1	1	1	0	0	1	0	0	2	1	0	0	0	0	1	1	0	0	0	0	10	0	1130.59	centroid=centroid=454Isotigs_contig_140914;seqs=1;;seqs=1;;centroid=centroid=454Isotigs_contig_87417;seqs=1;;seqs=1;	centroid=centroid=454Isotigs_contig_87417;seqs=1;;seqs=1;	no	no	2	2.6846e-41	188.04	4286200000	1176	581;92	1275	21274;21275;21276;21277;21278;21279;21280;21281;21282;21283;21284;21285;21286;21287;21288;21289;21290;21291;21292;21293;21294;21295;21296;21297;21298;21299	14204;14205;14206;14207;14208;14209;14210;14211;14212;14213;14214;14215;14216;14217;14218;14219;14220;14221;14222;14223;14224;14225;14226	14218
IDLTAINAGLVR	R	I	D	V	R	N	2	1	1	1	0	0	0	1	0	2	2	0	0	0	0	0	1	0	0	1	0	12	0	1254.73	centroid=centroid=454Isotigs_contig_216988;seqs=1;;seqs=1;	centroid=centroid=454Isotigs_contig_216988;seqs=1;;seqs=1;	yes	yes	2	0.00025297	92.247	41906000	1177	206	1276	21300;21301;21302;21303;21304;21305;21306;21307;21308;21309	14227;14228	14227
IDPACTPAVMGLR	K	I	D	L	R	R	2	1	0	1	1	0	0	1	0	1	1	0	1	0	2	0	1	0	0	1	0	13	0	1399.7	centroid=centroid=454Isotigs_contig_8897;seqs=1;;seqs=1;	centroid=centroid=454Isotigs_contig_8897;seqs=1;;seqs=1;	yes	yes	2	0.0037218	52.891	56706000	1178	584	1277	21310;21311;21312;21313;21314;21315;21316;21317;21318	14229	14229	464
IDQLHLEFAK	R	I	D	A	K	R	1	0	0	1	0	1	1	0	1	1	2	1	0	1	0	0	0	0	0	0	0	10	0	1212.65	centroid=centroid=454Isotigs_contig_15424;seqs=1;;seqs=1;	centroid=centroid=454Isotigs_contig_15424;seqs=1;;seqs=1;	yes	yes	2,3	0.0016	99.5	30977000	1179	122	1278	21319;21320;21321;21322;21323;21324;21325;21326;21327;21328;21329;21330;21331;21332	14230;14231;14232;14233;14234;14235	14235
IDSLPVDVFR	K	I	D	F	R	F	0	1	0	2	0	0	0	0	0	1	1	0	0	1	1	1	0	0	0	2	0	10	0	1159.62	centroid=centroid=454Isotigs_contig_3942;seqs=1;;seqs=1;	centroid=centroid=454Isotigs_contig_3942;seqs=1;;seqs=1;	yes	yes	2	0.0062235	79.659	9848600	1180	370	1279	21333;21334;21335	14236	14236
IDTDSDAGIQVLR	R	I	D	L	R	F	1	1	0	3	0	1	0	1	0	2	1	0	0	0	0	1	1	0	0	1	0	13	0	1401.71	centroid=centroid=454Isotigs_contig_3849;seqs=1;;seqs=1;	centroid=centroid=454Isotigs_contig_3849;seqs=1;;seqs=1;	yes	yes	2	5.3067e-12	109	17700000	1181	363	1280	21336;21337;21338;21339	14237;14238;14239	14237
IEAGSTSLEELEEYILAHGEPQR	K	I	E	Q	R	I	2	1	0	0	0	1	6	2	1	2	3	0	0	0	1	2	1	0	1	0	0	23	0	2570.25	centroid=centroid=454Isotigs_contig_43333;seqs=1;;seqs=1;	centroid=centroid=454Isotigs_contig_43333;seqs=1;;seqs=1;	yes	yes	3	2.4254e-12	72.316	3422700	1182	395	1281	21340;21341	14240	14240
IEDQLAEGLELAFDTSFAPQTGK	K	I	E	G	K	K	3	0	0	2	0	2	3	2	0	1	3	1	0	2	1	1	2	0	0	0	0	23	0	2479.21	centroid=centroid=454Isotigs_contig_2468;seqs=1;;seqs=1;	centroid=centroid=454Isotigs_contig_2468;seqs=1;;seqs=1;	yes	yes	3	3.2021e-16	90.475	14201000	1183	239	1282	21342;21343;21344;21345;21346;21347;21348;21349;21350	14241;14242;14243;14244	14243
IEEAFPAVLWLTTQR	R	I	E	Q	R	N	2	1	0	0	0	1	2	0	0	1	2	0	0	1	1	0	2	1	0	1	0	15	0	1772.95	centroid=centroid=454Isotigs_contig_660;seqs=1;;seqs=1;	centroid=centroid=454Isotigs_contig_660;seqs=1;;seqs=1;	yes	yes	2,3	7.3811e-08	115.09	105340000	1184	508	1283	21351;21352;21353;21354;21355;21356;21357;21358;21359;21360;21361;21362;21363;21364;21365;21366;21367;21368;21369;21370;21371;21372;21373;21374;21375	14245;14246;14247;14248;14249;14250;14251;14252;14253;14254;14255;14256;14257	14245
IEEELGSAAK	R	I	E	A	K	F	2	0	0	0	0	0	3	1	0	1	1	1	0	0	0	1	0	0	0	0	0	10	0	1045.53	centroid=centroid=454Isotigs_contig_145325;seqs=1;;seqs=2;	centroid=centroid=454Isotigs_contig_145325;seqs=1;;seqs=2;	yes	yes	2	0.0081282	77.288	4874100	1185	98	1284	21376;21377;21378;21379	14258	14258
IEGIPWAYR	K	I	E	Y	R	Q	1	1	0	0	0	0	1	1	0	2	0	0	0	0	1	0	0	1	1	0	0	9	0	1103.58	centroid=centroid=454Isotigs_contig_7563;seqs=1;;seqs=1;	centroid=centroid=454Isotigs_contig_7563;seqs=1;;seqs=1;	yes	yes	2	0.0005931	118.5	697390000	1186	546	1285	21380;21381;21382;21383;21384;21385;21386;21387;21388;21389;21390;21391;21392;21393;21394;21395;21396;21397	14259;14260;14261;14262;14263;14264;14265	14260
IELMPLLLGSFR	R	I	E	F	R	A	0	1	0	0	0	0	1	1	0	1	4	0	1	1	1	1	0	0	0	0	0	12	0	1387.79	centroid=centroid=454Isotigs_contig_126964;seqs=1;;seqs=1;	centroid=centroid=454Isotigs_contig_126964;seqs=1;;seqs=1;	yes	yes	2	0.0056161	54.343	4317400	1191	62	1290	21485;21486;21487;21488	14331;14332	14332	49
IEMNTSLRAQAKSEFEK	-	I	E	E	K	D	2	1	1	0	0	1	3	0	0	1	1	2	1	1	0	2	1	0	0	0	0	17	2	1980.99	centroid=centroid=454Isotigs_contig_126;seqs=1;;seqs=1;	centroid=centroid=454Isotigs_contig_126;seqs=1;;seqs=1;	yes	yes	2	0.005949	51.03	10069000	1192	60	1291	21489	14333	14333		0
IESGLVLDQLR	K	I	E	L	R	C	0	1	0	1	0	1	1	1	0	1	3	0	0	0	0	1	0	0	0	1	0	11	0	1241.7	centroid=centroid=454Isotigs_contig_7158;seqs=1;;seqs=1;	centroid=centroid=454Isotigs_contig_7158;seqs=1;;seqs=1;	yes	yes	2	0.00035259	99.5	63828000	1193	533	1292	21490;21491;21492;21493;21494;21495;21496;21497;21498;21499;21500;21501	14334;14335;14336;14337;14338;14339	14339
IESLGNQIGEYEGELHTLR	K	I	E	L	R	I	0	1	1	0	0	1	4	3	1	2	3	0	0	0	0	1	1	0	1	0	0	19	0	2157.07	centroid=centroid=454Isotigs_contig_572;seqs=1;;seqs=1;	centroid=centroid=454Isotigs_contig_572;seqs=1;;seqs=1;	yes	yes	2,3	6.5129e-12	106.75	1008400000	1194	474	1293	21502;21503;21504;21505;21506;21507;21508;21509;21510;21511;21512;21513;21514;21515;21516;21517;21518;21519;21520;21521;21522;21523;21524;21525;21526;21527	14340;14341;14342;14343;14344;14345;14346;14347;14348;14349;14350;14351;14352;14353;14354;14355;14356;14357;14358;14359;14360;14361;14362;14363	14361
IESLQQTDGVFESDINNLEQK	R	I	E	Q	K	D	0	0	2	2	0	3	3	1	0	2	2	1	0	1	0	2	1	0	0	1	0	21	0	2406.16	centroid=centroid=454Isotigs_contig_691;seqs=1;;seqs=1;	centroid=centroid=454Isotigs_contig_691;seqs=1;;seqs=1;	yes	yes	2,3	6.8543e-76	158	1512400000	1195	524	1294	21528;21529;21530;21531;21532;21533;21534;21535;21536;21537;21538;21539;21540;21541;21542;21543;21544;21545;21546;21547;21548;21549;21550;21551;21552	14364;14365;14366;14367;14368;14369;14370;14371;14372;14373;14374;14375;14376;14377;14378;14379;14380;14381;14382;14383;14384	14381
IESLQQTDGVFESDINNLEQKDNDLEAQVENLSK	R	I	E	S	K	E	1	0	4	4	0	4	5	1	0	2	4	2	0	1	0	3	1	0	0	2	0	34	1	3861.84	centroid=centroid=454Isotigs_contig_691;seqs=1;;seqs=1;	centroid=centroid=454Isotigs_contig_691;seqs=1;;seqs=1;	yes	yes	4	1.6357e-16	51.858	18537000	1196	524	1295	21553;21554;21555	14385	14385
IETGVPFNPASLLPEDTSR	K	I	E	S	R	Y	1	1	1	1	0	0	2	1	0	1	2	0	0	1	3	2	2	0	0	1	0	19	0	2042.03	centroid=centroid=454Isotigs_contig_6654;seqs=1;;seqs=1;	centroid=centroid=454Isotigs_contig_6654;seqs=1;;seqs=1;	yes	yes	2	1.5582e-06	70.094	12292000	1197	511	1296	21556;21557;21558;21559;21560;21561	14386;14387	14386
IEVPDSAPLWMK	R	I	E	M	K	T	1	0	0	1	0	0	1	0	0	1	1	1	1	0	2	1	0	1	0	1	0	12	0	1384.71	centroid=centroid=454Isotigs_contig_29173;seqs=1;;seqs=1;	centroid=centroid=454Isotigs_contig_29173;seqs=1;;seqs=1;	yes	yes	2	0.0024887	59.155	14713000	1198	294	1297	21562;21563;21564;21565;21566;21567	14388;14389;14390;14391	14389	229
IFARPLAAQAGPSDLVFR	K	I	F	F	R	E	4	2	0	1	0	1	0	1	0	1	2	0	0	2	2	1	0	0	0	1	0	18	1	1928.06	centroid=centroid=454Isotigs_contig_17464;seqs=1;;seqs=1;	centroid=centroid=454Isotigs_contig_17464;seqs=1;;seqs=1;	yes	yes	3	2.059e-16	119.46	73083000	1199	157	1298	21568;21569;21570;21571;21572;21573;21574;21575;21576;21577;21578;21579;21580	14392;14393;14394;14395;14396;14397;14398;14399;14400	14400
IFDEEGFAALR	R	I	F	L	R	K	2	1	0	1	0	0	2	1	0	1	1	0	0	2	0	0	0	0	0	0	0	11	0	1266.62	centroid=centroid=454Isotigs_contig_1136;seqs=1;;seqs=1;	centroid=centroid=454Isotigs_contig_1136;seqs=1;;seqs=1;	yes	yes	2	3.3351e-08	120.06	17682000	1200	32	1299	21581;21582;21583;21584;21585;21586	14401;14402	14402
IFEPFIPTGIQR	R	I	F	Q	R	Q	0	1	0	0	0	1	1	1	0	3	0	0	0	2	2	0	1	0	0	0	0	12	0	1416.78	centroid=centroid=454Isotigs_contig_41918;seqs=1;;seqs=1;	centroid=centroid=454Isotigs_contig_41918;seqs=1;;seqs=1;	yes	yes	2	1.6537e-05	107.97	18256000	1201	388	1300	21587;21588;21589;21590;21591;21592;21593	14403;14404;14405;14406	14406
IFGDVQYDVLR	R	I	F	L	R	D	0	1	0	2	0	1	0	1	0	1	1	0	0	1	0	0	0	0	1	2	0	11	0	1323.68	centroid=centroid=454Isotigs_contig_1323;seqs=1;;seqs=1;	centroid=centroid=454Isotigs_contig_1323;seqs=1;;seqs=1;	yes	yes	2	1.3827e-12	152.54	3264000000	1202	70	1301	21594;21595;21596;21597;21598;21599;21600;21601;21602;21603;21604;21605;21606;21607;21608;21609;21610;21611;21612;21613;21614;21615;21616;21617;21618;21619;21620;21621	14407;14408;14409;14410;14411;14412;14413;14414;14415;14416;14417;14418;14419;14420;14421;14422;14423;14424;14425;14426;14427;14428;14429;14430;14431	14431
IFGIDINPDKFETAR	K	I	F	A	R	S	1	1	1	2	0	0	1	1	0	3	0	1	0	2	1	0	1	0	0	0	0	15	1	1734.89	centroid=centroid=454Isotigs_contig_81515;seqs=1;;seqs=1;	centroid=centroid=454Isotigs_contig_81515;seqs=1;;seqs=1;	yes	yes	3	0.00085535	76.759	6704700	1203	570	1302	21622;21623;21624;21625	14432	14432
IFGTTQPEGLSVDWAAK	R	I	F	A	K	N	2	0	0	1	0	1	1	2	0	1	1	1	0	1	1	1	2	1	0	1	0	17	0	1818.92	centroid=centroid=454Isotigs_contig_7335;seqs=1;;seqs=1;	centroid=centroid=454Isotigs_contig_7335;seqs=1;;seqs=1;	yes	yes	2	2.6986e-05	66.289	38170000	1204	538	1303	21626;21627;21628;21629;21630;21631;21632;21633;21634	14433;14434	14434
IFINNQFVDALSGK	K	I	F	G	K	T	1	0	2	1	0	1	0	1	0	2	1	1	0	2	0	1	0	0	0	1	0	14	0	1564.82	centroid=centroid=454Isotigs_contig_24305;seqs=1;;seqs=1;	centroid=centroid=454Isotigs_contig_24305;seqs=1;;seqs=1;	yes	yes	2	0.0077322	60.657	27668000	1205	235	1304	21635;21636;21637;21638;21639;21640;21641;21642;21643	14435;14436	14436
IFNAFTAAAFR	R	I	F	F	R	F	4	1	1	0	0	0	0	0	0	1	0	0	0	3	0	0	1	0	0	0	0	11	0	1227.64	centroid=centroid=454Isotigs_contig_3942;seqs=1;;seqs=1;	centroid=centroid=454Isotigs_contig_3942;seqs=1;;seqs=1;	yes	yes	2	0.00097969	90.913	5791100	1206	370	1305	21644;21645;21646	14437	14437
IFNCLVAPCDVNSCPR	R	I	F	P	R	Y	1	1	2	1	3	0	0	0	0	1	1	0	0	1	2	1	0	0	0	2	0	16	0	1920.86	centroid=centroid=454Isotigs_contig_34537;seqs=1;;seqs=1;	centroid=centroid=454Isotigs_contig_34537;seqs=1;;seqs=1;	yes	yes	2	0.00097	62.357	80663000	1207	331	1306	21647;21648;21649;21650;21651;21652;21653;21654;21655;21656;21657;21658;21659;21660;21661	14438;14439;14440	14440
IFTVSQDRFPGLNEYFK	K	I	F	F	K	E	0	1	1	1	0	1	1	1	0	1	1	1	0	3	1	1	1	0	1	1	0	17	1	2060.04	centroid=centroid=454Isotigs_contig_5989;seqs=1;;seqs=1;	centroid=centroid=454Isotigs_contig_5989;seqs=1;;seqs=1;	yes	yes	3	0.002464	52.862	3081400	1208	485	1307	21662	14441	14441
IGAHSHIR	R	I	G	I	R	G	1	1	0	0	0	0	0	1	2	2	0	0	0	0	0	1	0	0	0	0	0	8	0	889.488	centroid=centroid=454Isotigs_contig_19219;seqs=1;;seqs=1;	centroid=centroid=454Isotigs_contig_19219;seqs=1;;seqs=1;	yes	yes	2	2.2672e-23	180.93	16639000	1209	180	1308	21663;21664;21665;21666	14442;14443;14444;14445	14443
IGEYPLYDAMCLSSR	R	I	G	S	R	Q	1	1	0	1	1	0	1	1	0	1	2	0	1	0	1	2	0	0	2	0	0	15	0	1773.81	centroid=centroid=454Isotigs_contig_63304;seqs=1;;seqs=1;	centroid=centroid=454Isotigs_contig_63304;seqs=1;;seqs=1;	yes	yes	2	0.00035762	67.646	59433000	1210	499	1309	21667;21668;21669;21670;21671;21672;21673;21674;21675;21676;21677	14446;14447;14448	14448	357
IGFPWSEIR	R	I	G	I	R	N	0	1	0	0	0	0	1	1	0	2	0	0	0	1	1	1	0	1	0	0	0	9	0	1103.58	centroid=centroid=454Isotigs_contig_873;seqs=1;;seqs=1;;centroid=centroid=454Isotigs_contig_16517;seqs=1;;seqs=1;	centroid=centroid=454Isotigs_contig_873;seqs=1;;seqs=1;	no	no	2	0.0014592	107.57	128490000	1211	580;143	1310	21678;21679;21680;21681;21682;21683;21684;21685;21686;21687;21688;21689;21690;21691;21692;21693;21694	14449;14450;14451;14452;14453;14454;14455;14456	14452
IGFSPIPSDR	R	I	G	D	R	Q	0	1	0	1	0	0	0	1	0	2	0	0	0	1	2	2	0	0	0	0	0	10	0	1087.57	centroid=centroid=454Isotigs_contig_15953;seqs=1;;seqs=1;	centroid=centroid=454Isotigs_contig_15953;seqs=1;;seqs=1;	yes	yes	2	1.3339e-06	129.85	440060000	1212	135	1311	21695;21696;21697;21698;21699;21700;21701;21702;21703;21704;21705;21706;21707;21708;21709;21710;21711;21712;21713;21714;21715;21716;21717;21718;21719;21720;21721;21722;21723;21724;21725;21726;21727;21728;21729;21730	14457;14458;14459;14460;14461;14462;14463;14464;14465;14466;14467;14468;14469;14470	14460
IGLFGGAGVGK	K	I	G	G	K	T	1	0	0	0	0	0	0	5	0	1	1	1	0	1	0	0	0	0	0	1	0	11	0	974.555	centroid=centroid=454Isotigs_contig_1089;seqs=1;;seqs=2;	centroid=centroid=454Isotigs_contig_1089;seqs=1;;seqs=2;	yes	yes	2	0.0074622	74.841	352860000	1213	17	1312	21731;21732;21733;21734;21735;21736;21737;21738;21739;21740;21741;21742;21743;21744;21745;21746;21747;21748;21749;21750;21751;21752;21753;21754;21755;21756;21757;21758;21759	14471;14472;14473;14474;14475;14476	14471
IGLGLEFEA	K	I	G	E	A	-	1	0	0	0	0	0	2	2	0	1	2	0	0	1	0	0	0	0	0	0	0	9	0	947.496	centroid=centroid=454Isotigs_contig_2468;seqs=1;;seqs=1;	centroid=centroid=454Isotigs_contig_2468;seqs=1;;seqs=1;	yes	yes	1	0.00061957	143.23	14031000	1215	239	1314	21788;21789;21790	14494	14494
IGNEQLVTLSDK	R	I	G	D	K	C	0	0	1	1	0	1	1	1	0	1	2	1	0	0	0	1	1	0	0	1	0	12	0	1315.7	centroid=centroid=454Isotigs_contig_7072;seqs=1;;seqs=1;	centroid=centroid=454Isotigs_contig_7072;seqs=1;;seqs=1;	yes	yes	2	3.6057e-11	130.1	65763000	1216	530	1315	21791;21792;21793;21794;21795;21796;21797;21798;21799;21800;21801	14495;14496;14497;14498;14499;14500;14501;14502	14502
IGNVASGLPGPTK	R	I	G	T	K	Y	1	0	1	0	0	0	0	3	0	1	1	1	0	0	2	1	1	0	0	1	0	13	0	1209.67	centroid=centroid=454Isotigs_contig_108124;seqs=1;;seqs=1;	centroid=centroid=454Isotigs_contig_108124;seqs=1;;seqs=1;	yes	yes	2	0.00048422	98.676	188400000	1217	16	1316	21802;21803;21804;21805;21806;21807;21808;21809;21810;21811;21812;21813;21814;21815;21816;21817	14503;14504;14505;14506;14507;14508;14509;14510;14511;14512	14504
IGSEVYHNLK	R	I	G	L	K	A	0	0	1	0	0	0	1	1	1	1	1	1	0	0	0	1	0	0	1	1	0	10	0	1158.6	centroid=centroid=454Isotigs_contig_145325;seqs=1;;seqs=2;	centroid=centroid=454Isotigs_contig_145325;seqs=1;;seqs=2;	yes	yes	2	0.005937	80.24	6325500	1218	98	1317	21818;21819;21820	14513	14513
IGTTSVCYSILMTR	R	I	G	T	R	T	0	1	0	0	1	0	0	1	0	2	1	0	1	0	0	2	3	0	1	1	0	14	0	1600.8	centroid=centroid=454Isotigs_contig_660;seqs=1;;seqs=1;	centroid=centroid=454Isotigs_contig_660;seqs=1;;seqs=1;	yes	yes	2	0.0013762	63.29	91430000	1219	508	1318	21821;21822;21823;21824;21825;21826;21827;21828;21829;21830;21831;21832;21833;21834;21835;21836	14514;14515;14516	14514	368
IGVMDMDGSNPR	K	I	G	P	R	V	0	1	1	2	0	0	0	2	0	1	0	0	2	0	1	1	0	0	0	1	0	12	0	1290.57	centroid=centroid=454Isotigs_contig_7335;seqs=1;;seqs=1;	centroid=centroid=454Isotigs_contig_7335;seqs=1;;seqs=1;	yes	yes	2	0.00021923	96.745	58911000	1221	538	1320	21855;21856;21857;21858;21859;21860;21861;21862;21863;21864;21865;21866;21867;21868;21869;21870;21871;21872;21873;21874;21875;21876	14522;14523;14524;14525;14526;14527;14528;14529;14530;14531;14532;14533	14529	401;402
IHQLAGLLGFKPSELVK	R	I	H	V	K	A	1	0	0	0	0	1	1	2	1	1	4	2	0	1	1	1	0	0	0	1	0	17	1	1849.08	centroid=centroid=454Isotigs_contig_138139;seqs=1;;seqs=1;	centroid=centroid=454Isotigs_contig_138139;seqs=1;;seqs=1;	yes	yes	3	3.361e-06	81.346	22449000	1223	82	1322	21891;21892;21893;21894;21895;21896	14542;14543	14543
IIATDPPLDPVSGFIIQEK	R	I	I	E	K	D	1	0	0	2	0	1	1	1	0	4	1	1	0	1	3	1	1	0	0	1	0	19	0	2052.11	centroid=centroid=454Isotigs_contig_7075;seqs=1;;seqs=1;	centroid=centroid=454Isotigs_contig_7075;seqs=1;;seqs=1;	yes	yes	2,3	4.6105e-10	100.97	36257000	1226	531	1325	21988;21989;21990;21991;21992;21993;21994;21995;21996	14609;14610;14611;14612;14613;14614	14613
IIDNFTIIK	K	I	I	I	K	T	0	0	1	1	0	0	0	0	0	4	0	1	0	1	0	0	1	0	0	0	0	9	0	1075.63	centroid=centroid=454Isotigs_contig_172966;seqs=1;;seqs=1;	centroid=centroid=454Isotigs_contig_172966;seqs=1;;seqs=1;	yes	yes	2	0.00058051	120.99	4450800	1227	155	1326	21997	14615	14615
IIDTGVMDSPDNIR	K	I	I	I	R	L	0	1	1	3	0	0	0	1	0	3	0	0	1	0	1	1	1	0	0	1	0	14	0	1544.75	centroid=centroid=454Isotigs_contig_84589;seqs=1;;seqs=1;	centroid=centroid=454Isotigs_contig_84589;seqs=1;;seqs=1;	yes	yes	2,3	1.8351e-11	119.87	1431700000	1228	576	1327;1328	21998;21999;22000;22001;22002;22003;22004;22005;22006;22007;22008;22009;22010;22011;22012;22013;22014;22015;22016;22017;22018;22019;22020;22021;22022;22023;22024;22025;22026;22027;22028;22029;22030;22031;22032;22033;22034;22035;22036;22037;22038;22039;22040;22041;22042;22043;22044;22045;22046;22047;22048	14616;14617;14618;14619;14620;14621;14622;14623;14624;14625;14626;14627;14628;14629;14630;14631;14632;14633;14634;14635;14636;14637;14638;14639;14640;14641;14642;14643;14644;14645;14646;14647;14648;14649;14650;14651;14652;14653;14654	14654	440
IIDVVYNPSNNEFVR	R	I	I	V	R	T	0	1	3	1	0	0	1	0	0	2	0	0	0	1	1	1	0	0	1	3	0	15	0	1777.9	centroid=centroid=454Isotigs_contig_2456;seqs=1;;seqs=1;	centroid=centroid=454Isotigs_contig_2456;seqs=1;;seqs=1;	yes	yes	2	0.0012452	71.98	20481000	1229	238	1329	22049;22050;22051;22052;22053;22054	14655;14656;14657	14656
IIENELNR	K	I	I	N	R	I	0	1	2	0	0	0	2	0	0	2	1	0	0	0	0	0	0	0	0	0	0	8	0	999.535	centroid=centroid=454Isotigs_contig_1768;seqs=1;;seqs=1;	centroid=centroid=454Isotigs_contig_1768;seqs=1;;seqs=1;	yes	yes	2	0.0093811	91.318	0	1230	162	1330	22055	14658	14658
IIGDLDTR	K	I	I	T	R	N	0	1	0	2	0	0	0	1	0	2	1	0	0	0	0	0	1	0	0	0	0	8	0	901.487	centroid=centroid=454Isotigs_contig_15953;seqs=1;;seqs=1;	centroid=centroid=454Isotigs_contig_15953;seqs=1;;seqs=1;	yes	yes	2	0.0086266	118.32	112540000	1231	135	1331	22056;22057;22058;22059;22060;22061;22062;22063;22064	14659	14659
IIGLPALLER	R	I	I	E	R	R	1	1	0	0	0	0	1	1	0	2	3	0	0	0	1	0	0	0	0	0	0	10	0	1093.69	centroid=centroid=454Isotigs_contig_60675;seqs=1;;seqs=1;	centroid=centroid=454Isotigs_contig_60675;seqs=1;;seqs=1;	yes	yes	2	0.0026193	91.549	19234000	1232	489	1332	22065;22066;22067;22068;22069;22070	14660	14660
IIGTLQNSEYFAK	R	I	I	A	K	A	1	0	1	0	0	1	1	1	0	2	1	1	0	1	0	1	1	0	1	0	0	13	0	1482.77	centroid=centroid=454Isotigs_contig_14554;seqs=1;;seqs=1;	centroid=centroid=454Isotigs_contig_14554;seqs=1;;seqs=1;	yes	yes	2	4.382e-28	131.69	138810000	1233	99	1333	22071;22072;22073;22074;22075;22076;22077;22078;22079;22080;22081	14661;14662;14663;14664;14665;14666;14667;14668	14662
IIIAGVPTGTER	K	I	I	E	R	F	1	1	0	0	0	0	1	2	0	3	0	0	0	0	1	0	2	0	0	1	0	12	0	1225.7	centroid=centroid=454Isotigs_contig_6453;seqs=1;;seqs=1;	centroid=centroid=454Isotigs_contig_6453;seqs=1;;seqs=1;	yes	yes	2	3.3085e-06	96.604	88659000	1234	502	1334	22082;22083;22084;22085;22086;22087;22088;22089;22090;22091;22092;22093;22094;22095;22096;22097;22098;22099	14669;14670;14671;14672;14673;14674;14675;14676	14669
IILFQHYIK	K	I	I	I	K	A	0	0	0	0	0	1	0	0	1	3	1	1	0	1	0	0	0	0	1	0	0	9	0	1173.69	centroid=centroid=454Isotigs_contig_132;seqs=1;;seqs=1;	centroid=centroid=454Isotigs_contig_132;seqs=1;;seqs=1;	yes	yes	2,3	0.00057708	127.56	734610000	1236	69	1336	22101;22102;22103;22104;22105;22106;22107;22108;22109;22110;22111;22112;22113;22114;22115;22116;22117;22118;22119;22120;22121;22122;22123;22124;22125	14678;14679;14680;14681;14682;14683;14684;14685;14686;14687;14688;14689;14690;14691	14681
IILLAEGR	R	I	I	G	R	L	1	1	0	0	0	0	1	1	0	2	2	0	0	0	0	0	0	0	0	0	0	8	0	883.549	centroid=centroid=454Isotigs_contig_29551;seqs=1;;seqs=1;	centroid=centroid=454Isotigs_contig_29551;seqs=1;;seqs=1;	yes	yes	2	0.00016412	119.41	16327000	1237	299	1337	22126;22127;22128;22129;22130	14692;14693	14692
IINEPTAAAIAYGLDKK	R	I	I	K	K	V	4	0	1	1	0	0	1	1	0	3	1	2	0	0	1	0	1	0	1	0	0	17	1	1786.98	centroid=centroid=454Isotigs_contig_695;seqs=1;;seqs=2;;centroid=centroid=454Isotigs_contig_10133;seqs=1;;seqs=1;	centroid=centroid=454Isotigs_contig_695;seqs=1;;seqs=2;	no	no	3	1.2706e-06	90.385	286600000	1238	526;3	1338	22131;22132;22133;22134;22135;22136;22137;22138;22139;22140;22141;22142;22143;22144;22145;22146;22147;22148;22149;22150;22151;22152;22153	14694;14695;14696;14697;14698;14699;14700;14701;14702;14703;14704;14705;14706;14707	14706
IINEPTAAALAYGLDK	R	I	I	D	K	G	4	0	1	1	0	0	1	1	0	2	2	1	0	0	1	0	1	0	1	0	0	16	0	1658.89	centroid=centroid=454Isotigs_contig_46337;seqs=1;;seqs=3;	centroid=centroid=454Isotigs_contig_46337;seqs=1;;seqs=3;	yes	yes	2,3	0.00015181	95.197	586470000	1239	418	1339	22154;22155;22156;22157;22158;22159;22160;22161;22162;22163;22164;22165;22166;22167;22168;22169;22170;22171;22172;22173;22174;22175;22176;22177;22178;22179;22180;22181;22182;22183;22184;22185;22186;22187;22188;22189;22190;22191;22192;22193;22194;22195;22196;22197;22198;22199;22200;22201;22202;22203;22204;22205;22206;22207;22208;22209;22210;22211;22212;22213;22214;22215;22216;22217;22218;22219;222…	14708;14709;14710;14711;14712;14713;14714;14715;14716;14717;14718;14719;14720;14721;14722;14723;14724;14725;14726;14727;14728;14729;14730;14731;14732;14733;14734;14735;14736;14737;14738;14739;14740;14741;14742;14743;14744;14745;14746;14747;14748;14749;14750;14751;14752	14747
IINVIGEPIDER	R	I	I	E	R	G	0	1	1	1	0	0	2	1	0	4	0	0	0	0	1	0	0	0	0	1	0	12	0	1366.75	centroid=centroid=454Isotigs_contig_1089;seqs=1;;seqs=2;	centroid=centroid=454Isotigs_contig_1089;seqs=1;;seqs=2;	yes	yes	2	3.5204e-11	133.32	707950000	1240	17	1340	22226;22227;22228;22229;22230;22231;22232;22233;22234;22235;22236;22237;22238;22239;22240;22241;22242;22243;22244;22245;22246;22247;22248;22249	14753;14754;14755;14756;14757;14758;14759;14760;14761;14762;14763;14764;14765;14766;14767	14754
IIQAVEQGSAQYGATK	K	I	I	T	K	F	3	0	0	0	0	3	1	2	0	2	0	1	0	0	0	1	1	0	1	1	0	16	0	1662.86	centroid=centroid=454Isotigs_contig_22472;seqs=1;;seqs=1;	centroid=centroid=454Isotigs_contig_22472;seqs=1;;seqs=1;	yes	yes	2	0.00015316	83.54	6024100	1241	216	1341	22250;22251;22252	14768	14768
IIVIYDNHTGVGK	K	I	I	G	K	Q	0	0	1	1	0	0	0	2	1	3	0	1	0	0	0	0	1	0	1	2	0	13	0	1427.78	centroid=centroid=454Isotigs_contig_35115;seqs=1;;seqs=1;	centroid=centroid=454Isotigs_contig_35115;seqs=1;;seqs=1;	yes	yes	2,3	1.2377e-16	127.52	214050000	1245	336	1346	22431;22432;22433;22434;22435;22436;22437;22438;22439;22440;22441;22442;22443;22444;22445;22446	14986;14987;14988;14989;14990;14991;14992;14993	14987
IIVVGIGDGVSK	K	I	I	S	K	S	0	0	0	1	0	0	0	3	0	3	0	1	0	0	0	1	0	0	0	3	0	12	0	1155.69	centroid=centroid=454Isotigs_contig_10722;seqs=1;;seqs=1;	centroid=centroid=454Isotigs_contig_10722;seqs=1;;seqs=1;	yes	yes	2	5.1058e-08	116.24	2271600000	1246	14	1347	22447;22448;22449;22450;22451;22452;22453;22454;22455;22456;22457;22458;22459;22460;22461;22462;22463;22464;22465;22466;22467;22468;22469;22470;22471;22472;22473;22474;22475;22476;22477;22478;22479;22480	14994;14995;14996;14997;14998;14999;15000;15001;15002;15003;15004;15005;15006;15007;15008;15009;15010;15011;15012;15013;15014;15015;15016;15017;15018;15019	15006
IKDLLWK	K	I	K	W	K	R	0	0	0	1	0	0	0	0	0	1	2	2	0	0	0	0	0	1	0	0	0	7	1	914.559	centroid=centroid=454Isotigs_contig_10584;seqs=2;;seqs=1;	centroid=centroid=454Isotigs_contig_10584;seqs=2;;seqs=1;	yes	yes	2	0.0099673	128.61	29661000	1247	10	1348	22481	15020	15020
IKEGVVAAQILNEVSR	R	I	K	S	R	V	2	1	1	0	0	1	2	1	0	2	1	1	0	0	0	1	0	0	0	3	0	16	1	1724.98	centroid=centroid=454Isotigs_contig_78579;seqs=1;;seqs=1;	centroid=centroid=454Isotigs_contig_78579;seqs=1;;seqs=1;	yes	yes	3	0.00018165	103.01	45853000	1248	561	1349	22482;22483;22484;22485;22486;22487;22488;22489;22490;22491;22492	15021;15022;15023;15024;15025;15026	15024
IKGPDEEYTAER	R	I	K	E	R	F	1	1	0	1	0	0	3	1	0	1	0	1	0	0	1	0	1	0	1	0	0	12	1	1406.67	centroid=centroid=454Isotigs_contig_4900;seqs=1;;seqs=1;	centroid=centroid=454Isotigs_contig_4900;seqs=1;;seqs=1;	yes	yes	2,3	5.97e-08	116.51	100340000	1251	430	1353	22690;22691;22692;22693;22694;22695;22696;22697;22698;22699;22700;22701;22702;22703;22704;22705;22706;22707;22708;22709;22710;22711;22712	15163;15164;15165;15166;15167;15168	15164
IKQIFISVPSMTK	K	I	K	T	K	G	0	0	0	0	0	1	0	0	0	3	0	2	1	1	1	2	1	0	0	1	0	13	1	1490.85	centroid=centroid=454Isotigs_contig_7563;seqs=1;;seqs=1;	centroid=centroid=454Isotigs_contig_7563;seqs=1;;seqs=1;	yes	yes	2	0.00074833	76.156	27489000	1252	546	1354	22713;22714;22715;22716;22717;22718	15169;15170;15171	15171	416
ILAGDKPYITAQILR	K	I	L	L	R	Q	2	1	0	1	0	1	0	1	0	3	2	1	0	0	1	0	1	0	1	0	0	15	1	1670.97	centroid=centroid=454Isotigs_contig_15424;seqs=1;;seqs=1;	centroid=centroid=454Isotigs_contig_15424;seqs=1;;seqs=1;	yes	yes	3	0.00046458	88.561	20065000	1253	122	1355	22719;22720;22721;22722;22723;22724	15172;15173;15174	15173
ILALCMGNHELYMR	R	I	L	M	R	R	1	1	1	0	1	0	1	1	1	1	3	0	2	0	0	0	0	0	1	0	0	14	0	1719.83	centroid=centroid=454Isotigs_contig_873;seqs=1;;seqs=1;;centroid=centroid=454Isotigs_contig_16517;seqs=1;;seqs=1;	centroid=centroid=454Isotigs_contig_873;seqs=1;;seqs=1;	no	no	3	0.0043888	72.891	26849000	1254	580;143	1356	22725;22726;22727;22728;22729;22730;22731	15175;15176	15175	104;105
ILALNPTTGAVTEVLR	R	I	L	L	R	D	2	1	1	0	0	0	1	1	0	1	3	0	0	0	1	0	3	0	0	2	0	16	0	1666.96	centroid=centroid=454Isotigs_contig_58150;seqs=1;;seqs=1;	centroid=centroid=454Isotigs_contig_58150;seqs=1;;seqs=1;	yes	yes	2,3	2.2927e-37	156.96	11824000000	1255	477	1357	22732;22733;22734;22735;22736;22737;22738;22739;22740;22741;22742;22743;22744;22745;22746;22747;22748;22749;22750;22751;22752;22753;22754;22755;22756;22757;22758;22759;22760;22761;22762;22763;22764;22765;22766;22767;22768;22769;22770;22771;22772;22773;22774;22775;22776;22777;22778;22779;22780;22781;22782;22783;22784;22785;22786;22787;22788;22789;22790;22791	15177;15178;15179;15180;15181;15182;15183;15184;15185;15186;15187;15188;15189;15190;15191;15192;15193;15194;15195;15196;15197;15198;15199;15200;15201;15202;15203;15204;15205;15206;15207;15208;15209;15210;15211;15212;15213;15214;15215;15216;15217;15218;15219;15220;15221;15222;15223;15224;15225;15226;15227;15228;15229;15230;15231;15232;15233;15234;15235;15236	15234
ILDPNVVGEEHYATAR	R	I	L	A	R	A	2	1	1	1	0	0	2	1	1	1	1	0	0	0	1	0	1	0	1	2	0	16	0	1782.89	centroid=centroid=454Isotigs_contig_1089;seqs=1;;seqs=2;	centroid=centroid=454Isotigs_contig_1089;seqs=1;;seqs=2;	yes	yes	2,3	0.00015621	88.427	598250000	1257	17	1359	22804;22805;22806;22807;22808;22809;22810;22811;22812;22813;22814;22815;22816;22817;22818;22819;22820;22821;22822;22823;22824;22825;22826;22827;22828;22829;22830;22831;22832;22833;22834	15241;15242;15243;15244;15245;15246;15247;15248;15249;15250;15251;15252;15253;15254	15244
ILDTHTGEVLQEGK	R	I	L	G	K	G	0	0	0	1	0	1	2	2	1	1	2	1	0	0	0	0	2	0	0	1	0	14	0	1538.79	centroid=centroid=454Isotigs_contig_45203;seqs=1;;seqs=1;	centroid=centroid=454Isotigs_contig_45203;seqs=1;;seqs=1;	yes	yes	2,3	0.00060218	86.944	27271000	1258	408	1360	22835;22836;22837;22838;22839;22840;22841;22842;22843	15255;15256;15257	15255
ILELEEELK	K	I	L	L	K	V	0	0	0	0	0	0	4	0	0	1	3	1	0	0	0	0	0	0	0	0	0	9	0	1114.61	centroid=centroid=454Isotigs_contig_57;seqs=1;;seqs=1;	centroid=centroid=454Isotigs_contig_57;seqs=1;;seqs=1;	yes	yes	2	0.00058051	120.99	16408000	1259	469	1361	22844;22845;22846;22847	15258;15259;15260	15259
ILFHYDLEK	K	I	L	E	K	V	0	0	0	1	0	0	1	0	1	1	2	1	0	1	0	0	0	0	1	0	0	9	0	1176.62	centroid=centroid=454Isotigs_contig_159000;seqs=1;;seqs=1;	centroid=centroid=454Isotigs_contig_159000;seqs=1;;seqs=1;	yes	yes	2,3	0.0014205	106.2	95410000	1260	132	1362	22848;22849;22850;22851;22852;22853;22854;22855;22856;22857;22858;22859;22860;22861;22862;22863;22864;22865;22866;22867	15261;15262;15263	15263
ILGQSSEVNLDETGR	R	I	L	G	R	V	0	1	1	1	0	1	2	2	0	1	2	0	0	0	0	2	1	0	0	1	0	15	0	1616.8	centroid=centroid=454Isotigs_contig_39893;seqs=1;;seqs=1;	centroid=centroid=454Isotigs_contig_39893;seqs=1;;seqs=1;	yes	yes	2	0.0025621	62.861	42985000	1262	373	1364	22873;22874;22875;22876;22877;22878;22879;22880	15265	15265
ILGQSTEVNLEETGR	R	I	L	G	R	V	0	1	1	0	0	1	3	2	0	1	2	0	0	0	0	1	2	0	0	1	0	15	0	1644.83	centroid=centroid=454Isotigs_contig_3002;seqs=1;;seqs=2;	centroid=centroid=454Isotigs_contig_3002;seqs=1;;seqs=2;	yes	yes	2	3.7411e-08	117	323630000	1263	304	1365	22881;22882;22883;22884;22885;22886;22887;22888;22889;22890;22891;22892;22893;22894;22895	15266;15267;15268;15269;15270;15271;15272;15273;15274;15275;15276;15277;15278;15279	15277
ILLIFEGTNEILR	R	I	L	L	R	L	0	1	1	0	0	0	2	1	0	3	3	0	0	1	0	0	1	0	0	0	0	13	0	1529.88	centroid=centroid=454Isotigs_contig_9823;seqs=1;;seqs=1;	centroid=centroid=454Isotigs_contig_9823;seqs=1;;seqs=1;	yes	yes	2	0.0031359	73.927	3511100	1265	600	1367	22898	15282	15282
ILLTLLR	R	I	L	L	R	I	0	1	0	0	0	0	0	0	0	1	4	0	0	0	0	0	1	0	0	0	0	7	0	840.58	centroid=centroid=454Isotigs_contig_5979;seqs=1;;seqs=1;	centroid=centroid=454Isotigs_contig_5979;seqs=1;;seqs=1;	yes	no	2	0.0059509	154.92	6178000	1266	484	1368	22899;22900	15283;15284	15283
ILLTLTPAEVSQEASK	K	I	L	S	K	S	2	0	0	0	0	1	2	0	0	1	3	1	0	0	1	2	2	0	0	1	0	16	0	1698.94	centroid=centroid=454Isotigs_contig_216525;seqs=1;;seqs=1;	centroid=centroid=454Isotigs_contig_216525;seqs=1;;seqs=1;	yes	yes	2	0.0020683	58.461	8864700	1267	205	1369	22901;22902;22903;22904;22905	15285;15286	15286
ILMVGLDAAGK	R	I	L	G	K	T	2	0	0	1	0	0	0	2	0	1	2	1	1	0	0	0	0	0	0	1	0	11	0	1086.61	centroid=centroid=454Isotigs_contig_5116;seqs=2;;seqs=3;	centroid=centroid=454Isotigs_contig_5116;seqs=2;;seqs=3;	yes	yes	2	0.0079553	57.225	14594000	1268	440	1370	22906;22907;22908;22909	15287	15287	307
ILQELQQQR	R	I	L	Q	R	N	0	1	0	0	0	4	1	0	0	1	2	0	0	0	0	0	0	0	0	0	0	9	0	1154.64	centroid=centroid=454Isotigs_contig_138139;seqs=1;;seqs=1;	centroid=centroid=454Isotigs_contig_138139;seqs=1;;seqs=1;	yes	yes	2	5.5433e-08	164.96	208190000	1272	82	1378	23034;23035;23036;23037;23038;23039;23040;23041;23042;23043;23044;23045;23046;23047;23048;23049;23050;23051;23052;23053;23054;23055;23056;23057;23058	15383;15384;15385;15386;15387;15388;15389;15390;15391;15392;15393	15390
ILRPVYEQVNSR	R	I	L	S	R	Q	0	2	1	0	0	1	1	0	0	1	1	0	0	0	1	1	0	0	1	2	0	12	1	1472.81	centroid=centroid=454Isotigs_contig_25891;seqs=1;;seqs=1;	centroid=centroid=454Isotigs_contig_25891;seqs=1;;seqs=1;	yes	yes	2,3	3.4332e-29	177.83	1543500000	1274	254	1380	23069;23070;23071;23072;23073;23074;23075;23076;23077;23078;23079;23080;23081;23082;23083;23084;23085;23086;23087;23088;23089;23090;23091;23092;23093;23094;23095;23096;23097;23098;23099;23100;23101;23102;23103;23104;23105;23106;23107;23108;23109;23110;23111;23112;23113;23114;23115;23116;23117;23118;23119;23120;23121	15397;15398;15399;15400;15401;15402;15403;15404;15405;15406;15407;15408;15409;15410;15411;15412;15413;15414;15415;15416;15417;15418;15419;15420;15421;15422;15423;15424;15425;15426;15427;15428;15429;15430;15431;15432;15433;15434;15435;15436;15437;15438;15439	15397
ILVPGVDDSAEFK	K	I	L	F	K	N	1	0	0	2	0	0	1	1	0	1	1	1	0	1	1	1	0	0	0	2	0	13	0	1388.72	centroid=centroid=454Isotigs_contig_7158;seqs=1;;seqs=1;	centroid=centroid=454Isotigs_contig_7158;seqs=1;;seqs=1;	yes	yes	2	0.0035249	72.891	56630000	1278	533	1384	23250;23251;23252;23253;23254;23255;23256;23257;23258;23259;23260	15555;15556;15557;15558	15555
ILYPQALTLDVISK	K	I	L	S	K	R	1	0	0	1	0	1	0	0	0	2	3	1	0	0	1	1	1	0	1	1	0	14	0	1572.91	centroid=centroid=454Isotigs_contig_7335;seqs=1;;seqs=1;	centroid=centroid=454Isotigs_contig_7335;seqs=1;;seqs=1;	yes	yes	2,3	9.7976e-12	122.64	233990000	1279	538	1385	23261;23262;23263;23264;23265;23266;23267;23268;23269;23270;23271;23272;23273;23274;23275;23276;23277;23278;23279;23280;23281;23282;23283;23284;23285;23286;23287;23288;23289	15559;15560;15561;15562;15563;15564;15565;15566;15567;15568;15569;15570	15564
IMESPAFNYLDAPILR	R	I	M	L	R	V	2	1	1	1	0	0	1	0	0	2	2	0	1	1	2	1	0	0	1	0	0	16	0	1848.94	centroid=centroid=454Isotigs_contig_76308;seqs=1;;seqs=1;	centroid=centroid=454Isotigs_contig_76308;seqs=1;;seqs=1;	yes	yes	2	2.9098e-05	85.493	13021000	1280	551	1386	23290;23291;23292;23293;23294;23295;23296	15571	15571	420
IMLAGSPQVEILQFNNWDK	R	I	M	D	K	T	1	0	2	1	0	2	1	1	0	2	2	1	1	1	1	1	0	1	0	1	0	19	0	2202.11	centroid=centroid=454Isotigs_contig_5979;seqs=1;;seqs=1;	centroid=centroid=454Isotigs_contig_5979;seqs=1;;seqs=1;	yes	yes	3	0.0004457	50.178	6738900	1281	484	1387	23297;23298;23299	15572	15572	335
IMNTFSVVPSPK	R	I	M	P	K	V	0	0	1	0	0	0	0	0	0	1	0	1	1	1	2	2	1	0	0	2	0	12	0	1318.7	centroid=centroid=454Isotigs_contig_1387;seqs=1;;seqs=3;	centroid=centroid=454Isotigs_contig_1387;seqs=1;;seqs=3;	yes	yes	2	3.7705e-06	107.17	163760000	1282	84	1388	23300;23301;23302;23303;23304;23305;23306;23307;23308;23309;23310;23311;23312;23313;23314;23315;23316;23317;23318;23319;23320;23321;23322	15573;15574;15575;15576;15577;15578;15579;15580;15581;15582;15583;15584;15585	15575	67
IMTSGAAIIPR	R	I	M	P	R	L	2	1	0	0	0	0	0	1	0	3	0	0	1	0	1	1	1	0	0	0	0	11	0	1128.63	centroid=centroid=454Isotigs_contig_25891;seqs=1;;seqs=1;	centroid=centroid=454Isotigs_contig_25891;seqs=1;;seqs=1;	yes	yes	2	6.3756e-09	120.06	1292500000	1283	254	1389;1390	23323;23324;23325;23326;23327;23328;23329;23330;23331;23332;23333;23334;23335;23336;23337;23338;23339;23340;23341;23342;23343;23344;23345;23346;23347;23348;23349;23350;23351;23352;23353;23354;23355;23356;23357;23358;23359	15586;15587;15588;15589;15590;15591;15592;15593;15594;15595;15596;15597;15598;15599;15600;15601;15602;15603;15604;15605;15606;15607;15608;15609;15610;15611;15612;15613;15614;15615	15612	189
INELEDVAEQLR	R	I	N	L	R	V	1	1	1	1	0	1	3	0	0	1	2	0	0	0	0	0	0	0	0	1	0	12	0	1427.73	centroid=centroid=454Isotigs_contig_2598;seqs=2;;seqs=2;	centroid=centroid=454Isotigs_contig_2598;seqs=2;;seqs=2;	yes	yes	2,3	3.1391e-11	127.02	252620000	1284	255	1391	23360;23361;23362;23363;23364;23365;23366;23367;23368;23369;23370;23371;23372;23373;23374;23375;23376;23377;23378;23379;23380;23381;23382;23383;23384;23385	15616;15617;15618;15619;15620;15621;15622;15623;15624;15625;15626;15627;15628;15629	15620
INELSAQTTSIQGQK	R	I	N	Q	K	R	1	0	1	0	0	3	1	1	0	2	1	1	0	0	0	2	2	0	0	0	0	15	0	1616.84	centroid=centroid=454Isotigs_contig_158;seqs=1;;seqs=1;	centroid=centroid=454Isotigs_contig_158;seqs=1;;seqs=1;	yes	yes	2	0.00071391	99.927	23659000	1285	130	1392	23386;23387;23388;23389;23390;23391;23392	15630	15630
INFEVVDVSANKDDLAR	K	I	N	A	R	M	2	1	2	3	0	0	1	0	0	1	1	1	0	1	0	1	0	0	0	3	0	17	1	1903.96	centroid=centroid=454Isotigs_contig_83512;seqs=1;;seqs=1;	centroid=centroid=454Isotigs_contig_83512;seqs=1;;seqs=1;	yes	yes	3	3.2288e-06	96.447	234890000	1286	574	1393	23393;23394;23395;23396;23397;23398;23399;23400;23401;23402;23403;23404;23405;23406;23407;23408;23409;23410;23411;23412;23413;23414;23415;23416;23417;23418;23419;23420	15631;15632;15633;15634;15635;15636;15637;15638;15639;15640	15636
INNEIFEVER	R	I	N	E	R	P	0	1	2	0	0	0	3	0	0	2	0	0	0	1	0	0	0	0	0	1	0	10	0	1261.63	centroid=centroid=454Isotigs_contig_1837;seqs=1;;seqs=1;	centroid=centroid=454Isotigs_contig_1837;seqs=1;;seqs=1;	yes	yes	2	1.5515e-06	129.89	463170000	1287	171	1394	23421;23422;23423;23424;23425;23426;23427;23428;23429;23430;23431;23432;23433	15641;15642;15643;15644;15645;15646;15647;15648;15649;15650;15651	15651
INNEIFEVERPSNPR	R	I	N	P	R	Y	0	2	3	0	0	0	3	0	0	2	0	0	0	1	2	1	0	0	0	1	0	15	1	1812.91	centroid=centroid=454Isotigs_contig_1837;seqs=1;;seqs=1;	centroid=centroid=454Isotigs_contig_1837;seqs=1;;seqs=1;	yes	yes	2,3	8.9709e-25	141	2088500000	1288	171	1395	23434;23435;23436;23437;23438;23439;23440;23441;23442;23443;23444;23445;23446;23447;23448;23449;23450;23451;23452;23453;23454;23455;23456;23457;23458;23459;23460;23461;23462;23463;23464;23465;23466;23467;23468;23469;23470;23471	15652;15653;15654;15655;15656;15657;15658;15659;15660;15661;15662;15663;15664;15665;15666;15667;15668;15669;15670;15671;15672	15671
INNLLSR	R	I	N	S	R	L	0	1	2	0	0	0	0	0	0	1	2	0	0	0	0	1	0	0	0	0	0	7	0	828.482	centroid=centroid=454Isotigs_contig_26435;seqs=1;;seqs=1;	centroid=centroid=454Isotigs_contig_26435;seqs=1;;seqs=1;	yes	yes	2	0.0089705	135.84	2543000	1289	261	1396	23472	15673	15673
INPNGDVFISFPLK	R	I	N	L	K	E	0	0	2	1	0	0	0	1	0	2	1	1	0	2	2	1	0	0	0	1	0	14	0	1559.83	centroid=centroid=454Isotigs_contig_25750;seqs=1;;seqs=1;	centroid=centroid=454Isotigs_contig_25750;seqs=1;;seqs=1;	yes	yes	2	0.004655	69.92	20060000	1290	250	1397	23473;23474;23475;23476;23477;23478;23479;23480	15674;15675;15676;15677;15678	15678
INSLVVSASVPEIK	K	I	N	I	K	V	1	0	1	0	0	0	1	0	0	2	1	1	0	0	1	3	0	0	0	3	0	14	0	1454.83	centroid=centroid=454Isotigs_contig_77768;seqs=1;;seqs=1;	centroid=centroid=454Isotigs_contig_77768;seqs=1;;seqs=1;	yes	yes	2	0.0015306	78.191	6174500	1291	555	1398	23481;23482	15679	15679
INTYEYLVGSPDR	K	I	N	D	R	R	0	1	1	1	0	0	1	1	0	1	1	0	0	0	1	1	1	0	2	1	0	13	0	1525.74	centroid=centroid=454Isotigs_contig_78579;seqs=1;;seqs=1;	centroid=centroid=454Isotigs_contig_78579;seqs=1;;seqs=1;	yes	yes	2	0.0051289	68.972	28261000	1292	561	1399	23483;23484;23485;23486;23487;23488;23489;23490	15680	15680
INTYEYLVGSPDRR	K	I	N	R	R	I	0	2	1	1	0	0	1	1	0	1	1	0	0	0	1	1	1	0	2	1	0	14	1	1681.84	centroid=centroid=454Isotigs_contig_78579;seqs=1;;seqs=1;	centroid=centroid=454Isotigs_contig_78579;seqs=1;;seqs=1;	yes	yes	3	0.0015647	72.321	15100000	1293	561	1400	23491;23492;23493;23494;23495	15681;15682	15682
INVEVQSSSVLTR	R	I	N	T	R	E	0	1	1	0	0	1	1	0	0	1	1	0	0	0	0	3	1	0	0	3	0	13	0	1430.77	centroid=centroid=454Isotigs_contig_227;seqs=1;;seqs=1;	centroid=centroid=454Isotigs_contig_227;seqs=1;;seqs=1;	yes	yes	2,3	4.2735e-23	160.48	2362900000	1294	220	1401	23496;23497;23498;23499;23500;23501;23502;23503;23504;23505;23506;23507;23508;23509;23510;23511;23512;23513;23514;23515;23516;23517;23518;23519;23520;23521;23522;23523;23524;23525;23526;23527;23528;23529;23530;23531;23532;23533	15683;15684;15685;15686;15687;15688;15689;15690;15691;15692;15693;15694;15695;15696;15697;15698;15699	15692
INVPFIYNSR	K	I	N	S	R	T	0	1	2	0	0	0	0	0	0	2	0	0	0	1	1	1	0	0	1	1	0	10	0	1221.65	centroid=centroid=454Isotigs_contig_4963;seqs=1;;seqs=1;	centroid=centroid=454Isotigs_contig_4963;seqs=1;;seqs=1;	yes	yes	2	0.0020995	96.113	20056000	1295	431	1402	23534;23535;23536;23537;23538;23539;23540;23541	15700;15701;15702	15702
INVYYNEASGGK	R	I	N	G	K	Y	1	0	2	0	0	0	1	2	0	1	0	1	0	0	0	1	0	0	2	1	0	12	0	1313.63	centroid=centroid=454Isotigs_contig_1387;seqs=1;;seqs=3;	centroid=centroid=454Isotigs_contig_1387;seqs=1;;seqs=3;	yes	yes	2	5.1058e-08	116.24	640130000	1296	84	1403	23542;23543;23544;23545;23546;23547;23548;23549;23550;23551;23552;23553;23554;23555;23556;23557;23558;23559;23560;23561;23562;23563;23564;23565;23566;23567;23568;23569;23570;23571;23572;23573;23574;23575;23576;23577;23578;23579;23580;23581;23582;23583;23584;23585;23586;23587;23588	15703;15704;15705;15706;15707;15708;15709;15710;15711;15712;15713	15703
INVYYNEATGGK	R	I	N	G	K	Y	1	0	2	0	0	0	1	2	0	1	0	1	0	0	0	0	1	0	2	1	0	12	0	1327.64	centroid=centroid=454Isotigs_contig_228379;seqs=1;;seqs=1;	centroid=centroid=454Isotigs_contig_228379;seqs=1;;seqs=1;	yes	yes	2	6.4028e-05	76.073	83770000	1297	222	1404	23589;23590;23591;23592;23593;23594;23595;23596	15714;15715;15716	15714
INYEEFIK	K	I	N	I	K	L	0	0	1	0	0	0	2	0	0	2	0	1	0	1	0	0	0	0	1	0	0	8	0	1054.53	centroid=centroid=454Isotigs_contig_2339;seqs=1;;seqs=1;	centroid=centroid=454Isotigs_contig_2339;seqs=1;;seqs=1;	yes	yes	2	0.0083803	123.98	115560000	1298	226	1405	23597;23598;23599;23600;23601	15717	15717
IPDILDNPK	K	I	P	P	K	A	0	0	1	2	0	0	0	0	0	2	1	1	0	0	2	0	0	0	0	0	0	9	0	1023.56	centroid=centroid=454Isotigs_contig_26574;seqs=1;;seqs=1;	centroid=centroid=454Isotigs_contig_26574;seqs=1;;seqs=1;	yes	yes	2	0.0088506	91.265	23485000	1299	263	1406	23602;23603	15718	15718
IPDWFLNR	K	I	P	N	R	Q	0	1	1	1	0	0	0	0	0	1	1	0	0	1	1	0	0	1	0	0	0	8	0	1059.55	centroid=centroid=454Isotigs_contig_1696;seqs=1;;seqs=1;	centroid=centroid=454Isotigs_contig_1696;seqs=1;;seqs=1;	yes	yes	2	0.0086773	125.81	10080000	1300	149	1407	23604;23605;23606;23607;23608	15719	15719
IPEGPIPESWDWR	K	I	P	W	R	D	0	1	0	1	0	0	2	1	0	2	0	0	0	0	3	1	0	2	0	0	0	13	0	1580.76	centroid=centroid=454Isotigs_contig_22472;seqs=1;;seqs=1;	centroid=centroid=454Isotigs_contig_22472;seqs=1;;seqs=1;	yes	yes	2	0.00069713	83.204	9658200	1301	216	1408	23609;23610;23611;23612	15720;15721	15720
[truncated: 1,376 more rows]
