# Supplementary material for: Characterization of the pigmented shell-forming proteome of the common grove snail Cepaea nemoralis
Source: BMC Genomics. 2014 Mar 31;15:249. doi: 10.1186/1471-2164-15-249 (PMC4023409; doi:10.1186/1471-2164-15-249)
Supplement: Additional file 5 — The peptide data complementing protein data of Additional file3. [file 1471-2164-15-249-S5.xlsx]

## Sheet: Cepaea_plus_H_peptides
Sequence	Amino acid before	First amino acid	Second amino acid	Second last amino acid	Last amino acid	Amino acid after	A Count	R Count	N Count	D Count	C Count	Q Count	E Count	G Count	H Count	I Count	L Count	K Count	M Count	F Count	P Count	S Count	T Count	W Count	Y Count	V Count	U Count	Length	Missed cleavages	Mass	Proteins	Leading razor protein	Unique (Groups)	Unique (Proteins)	Charges	PEP	Score	Intensity	Protein group IDs	Mod. peptide IDs	Evidence IDs	MS/MS IDs	Best MS/MS	Oxidation (M) site IDs	Phospho (STY) site IDs
AAAEAELAAQQAR	R	A	A	A	R	A	7	1	0	0	0	2	2	0	0	0	1	0	0	0	0	0	0	0	0	0	0	13	0	1298.66	centroid=centroid=454Isotigs_contig_7807;seqs=1;;seqs=1;	centroid=centroid=454Isotigs_contig_7807;seqs=1;;seqs=1;	yes	yes	2,3	1.8442e-32	203.61	2835900000	692	0	0;1;2;3;4;5;6;7;8;9;10;11;12;13;14;15;16;17;18;19;20;21;22;23;24;25;26;27;28;29;30;31;32;33;34;35;36;37;38;39;40;41;42;43;44;45;46;47;48;49;50;51;52;53;54;55;56;57;58;59	0;1;2;3;4;5;6;7;8;9;10;11;12;13;14;15;16;17;18;19;20;21;22;23;24;25;26;27;28;29;30;31;32;33;34;35;36;37;38;39;40;41;42;43;44;45;46;47;48;49;50;51;52;53	46
AAAEAELMAQQK	R	A	A	Q	K	R	5	0	0	0	0	2	2	0	0	0	1	1	1	0	0	0	0	0	0	0	0	12	0	1259.62	centroid=centroid=454Isotigs_contig_10054;seqs=1;;seqs=1;	centroid=centroid=454Isotigs_contig_10054;seqs=1;;seqs=1;	yes	yes	2	4.7747e-12	163.9	72385000	0	1	60;61;62;63;64;65;66;67;68;69;70;71;72;73;74;75;76;77;78;79;80	54;55;56;57;58;59;60;61;62;63;64	58	0
AAAENLTPVVLELGGK	R	A	A	G	K	S	3	0	1	0	0	0	2	2	0	0	3	1	0	0	1	0	1	0	0	2	0	16	0	1580.88	centroid=centroid=454Isotigs_contig_33806;seqs=1;;seqs=1;	centroid=centroid=454Isotigs_contig_33806;seqs=1;;seqs=1;	yes	yes	2	2.4926e-06	91.355	54036000	404	2	81;82;83;84;85;86;87;88;89;90;91;92;93	65;66;67;68;69	67
AAAITNAEEAYSK	R	A	A	S	K	A	5	0	1	0	0	0	2	0	0	1	0	1	0	0	0	1	1	0	1	0	0	13	0	1337.65	centroid=centroid=454Isotigs_contig_19017;seqs=1;;seqs=1;	centroid=centroid=454Isotigs_contig_19017;seqs=1;;seqs=1;	yes	yes	2	2.9297e-29	149.69	357560000	214	3	94;95;96;97;98;99;100;101;102;103;104;105;106;107;108;109;110	70;71;72;73;74;75;76;77;78;79;80;81;82;83	82
AADAMDMHK	K	A	A	H	K	D	3	0	0	2	0	0	0	0	1	0	0	1	2	0	0	0	0	0	0	0	0	9	0	988.411	centroid=centroid=454Isotigs_contig_1850;seqs=1;;seqs=1;	centroid=centroid=454Isotigs_contig_1850;seqs=1;;seqs=1;	yes	yes	2	0.0039042	79.148	2127300	207	4	111;112;113	84;85	84	200;201
AADAMDMHKDLATIVK	K	A	A	V	K	D	4	0	0	3	0	0	0	0	1	1	1	2	2	0	0	0	1	0	0	1	0	16	1	1728.85	centroid=centroid=454Isotigs_contig_1850;seqs=1;;seqs=1;	centroid=centroid=454Isotigs_contig_1850;seqs=1;;seqs=1;	yes	yes	3,4	5.5567e-05	87.138	359990000	207	5;6	114;115;116;117;118;119;120;121;122;123;124;125;126;127;128;129;130;131;132;133;134	86;87;88;89;90;91;92;93;94	93	200;201
AADVEEICAAVK	K	A	A	V	K	K	4	0	0	1	1	0	2	0	0	1	0	1	0	0	0	0	0	0	0	2	0	12	0	1274.62	centroid=centroid=454Isotigs_contig_13504;seqs=1;;seqs=1;	centroid=centroid=454Isotigs_contig_13504;seqs=1;;seqs=1;	yes	yes	2	1.1104e-08	127.17	301130000	103	7	135;136;137;138;139;140;141;142;143;144;145;146;147;148;149;150;151;152;153;154	95;96;97;98;99;100;101;102;103;104;105;106	96
AAELLAHAFGK	K	A	A	G	K	A	4	0	0	0	0	0	1	1	1	0	2	1	0	1	0	0	0	0	0	0	0	11	0	1126.61	centroid=centroid=454Isotigs_contig_62484;seqs=1;;seqs=2;	centroid=centroid=454Isotigs_contig_62484;seqs=1;;seqs=2;	yes	yes	2	0.00041268	111.86	23044000	605	8	155;156;157;158;159;160	107;108;109;110;111	110
AAFDDAIAELDTLSEESYK	K	A	A	Y	K	D	4	0	0	3	0	0	3	0	0	1	2	1	0	1	0	2	1	0	1	0	0	19	0	2086.96	centroid=centroid=454Isotigs_contig_8216;seqs=1;;seqs=1;;centroid=centroid=454Isotigs_contig_1768;seqs=1;;seqs=1;	centroid=centroid=454Isotigs_contig_8216;seqs=1;;seqs=1;	no	no	2,3	2.8122e-25	117.65	483320000	717;196	9	161;162;163;164;165;166;167;168;169;170;171;172;173;174;175;176;177;178;179;180;181;182;183;184;185;186;187;188;189	112;113;114;115;116;117;118;119;120;121;122;123;124;125;126;127;128;129;130;131;132;133;134;135	117
AAFDDAIAELDTLSEESYKDSTLIMQLLR	K	A	A	L	R	D	4	1	0	4	0	1	3	0	0	2	5	1	1	1	0	3	2	0	1	0	0	29	1	3257.6	centroid=centroid=454Isotigs_contig_8216;seqs=1;;seqs=1;;centroid=centroid=454Isotigs_contig_1768;seqs=1;;seqs=1;	centroid=centroid=454Isotigs_contig_8216;seqs=1;;seqs=1;	no	no	4	3.5614e-34	93.176	7745800	717;196	10	190	136	136	190
AAFTITPGSEQIR	K	A	A	I	R	A	2	1	0	0	0	1	1	1	0	2	0	0	0	1	1	1	2	0	0	0	0	13	0	1389.73	centroid=centroid=454Isotigs_contig_8356;seqs=2;;seqs=1;	centroid=centroid=454Isotigs_contig_8356;seqs=2;;seqs=1;	yes	yes	2	0.0043329	64.104	16894000	722	14	214;215;216;217;218;219;220;221	142	142
AAGQLKEEGSAIK	K	A	A	I	K	L	3	0	0	0	0	1	2	2	0	1	1	2	0	0	0	1	0	0	0	0	0	13	1	1300.7	centroid=centroid=454Isotigs_contig_1219;seqs=1;;seqs=1;	centroid=centroid=454Isotigs_contig_1219;seqs=1;;seqs=1;	yes	yes	2,3	0.00058967	94.688	7456000	65	15	222;223;224;225;226;227;228;229;230;231;232	143;144;145;146;147	143
AALLNIGFLEALK	R	A	A	L	K	T	3	0	1	0	0	0	1	1	0	1	4	1	0	1	0	0	0	0	0	0	0	13	0	1371.81	centroid=centroid=454Isotigs_contig_99885;seqs=1;;seqs=1;	centroid=centroid=454Isotigs_contig_99885;seqs=1;;seqs=1;	yes	yes	2	3.2573e-12	104.17	49571000	774	16	233;234;235;236;237;238;239;240;241;242;243;244;245;246;247;248;249	148;149;150;151;152;153;154;155	148
AALQQSHITHTSTDSSMLR	R	A	A	L	R	S	2	1	0	1	0	2	0	0	2	1	2	0	1	0	0	4	3	0	0	0	0	19	0	2083.01	centroid=centroid=454Isotigs_contig_32845;seqs=1;;seqs=1;	centroid=centroid=454Isotigs_contig_32845;seqs=1;;seqs=1;	yes	yes	3,4	1.7448e-26	122.49	93622000	399	17	250;251;252;253;254;255;256;257;258;259;260;261;262;263;264;265;266;267;268;269;270;271;272;273;274;275	156;157;158;159;160;161;162;163;164;165;166	164	391
AAMTQPDGLAVLGVFFEITEK	K	A	A	E	K	D	3	0	0	1	0	1	2	2	0	1	2	1	1	2	1	0	2	0	0	2	0	21	0	2236.14	centroid=centroid=454Isotigs_contig_25891;seqs=1;;seqs=1;	centroid=centroid=454Isotigs_contig_25891;seqs=1;;seqs=1;	yes	yes	2,3	6.4608e-13	93.804	469490000	312	18	276;277;278;279;280;281;282;283;284;285;286;287;288;289;290;291;292;293;294;295;296	167;168;169;170;171;172;173;174;175;176;177;178;179;180;181;182;183;184;185;186;187;188	178	302
AAPLPDGCAEAIDKGDIAPR	K	A	A	P	R	Q	5	1	0	3	1	0	1	2	0	2	1	1	0	0	3	0	0	0	0	0	0	20	1	2036	centroid=centroid=454Isotigs_contig_23;seqs=1;;seqs=1;	centroid=centroid=454Isotigs_contig_23;seqs=1;;seqs=1;	yes	yes	3	8.2009e-08	62.617	4187000	271	19	297	189	189
AASDIALTELAPTHPIR	K	A	A	I	R	L	4	1	0	1	0	0	1	0	1	2	2	0	0	0	2	1	2	0	0	0	0	17	0	1774.96	centroid=centroid=454Isotigs_contig_8216;seqs=1;;seqs=1;	centroid=centroid=454Isotigs_contig_8216;seqs=1;;seqs=1;	yes	yes	2,3	5.7252e-64	201.16	657430000	717	20	298;299;300;301;302;303;304;305;306;307;308;309;310;311;312;313;314;315;316;317;318;319;320;321;322;323;324;325;326;327;328;329;330;331;332;333;334;335;336;337;338;339;340;341	190;191;192;193;194;195;196;197;198;199;200;201;202;203;204;205;206;207;208	208
AASDISMTELAPTHPIR	K	A	A	I	R	L	3	1	0	1	0	0	1	0	1	2	1	0	1	0	2	2	2	0	0	0	0	17	0	1808.91	centroid=centroid=454Isotigs_contig_1768;seqs=1;;seqs=1;	centroid=centroid=454Isotigs_contig_1768;seqs=1;;seqs=1;	yes	yes	2,3	1.7587e-44	166.92	391730000	196	21;22	342;343;344;345;346;347;348;349;350;351;352;353;354;355;356;357;358;359;360;361;362;363;364;365;366;367;368	209;210;211;212;213;214;215;216;217;218;219;220;221;222;223;224;225;226	219	191
AASLNSNDVFVIFTK	R	A	A	T	K	N	2	0	2	1	0	0	0	0	0	1	1	1	0	2	0	2	1	0	0	2	0	15	0	1624.85	centroid=centroid=454Isotigs_contig_81408;seqs=1;;seqs=1;	centroid=centroid=454Isotigs_contig_81408;seqs=1;;seqs=1;	yes	yes	2	5.0103e-14	126.77	85742000	714	23	369;370;371;372;373;374;375;376;377;378;379;380;381	227;228;229;230;231;232;233	230
AASQNIIAEER	K	A	A	E	R	N	3	1	1	0	0	1	2	0	0	2	0	0	0	0	0	1	0	0	0	0	0	11	0	1200.61	centroid=centroid=454Isotigs_contig_46005;seqs=1;;seqs=1;	centroid=centroid=454Isotigs_contig_46005;seqs=1;;seqs=1;	yes	yes	2	0.0004616	105.03	27952000	505	24	382;383;384;385;386;387	234;235;236	236
AAVAEGIVPGGGTALLR	R	A	A	L	R	C	4	1	0	0	0	0	1	4	0	1	2	0	0	0	1	0	1	0	0	2	0	17	0	1550.88	centroid=centroid=454Isotigs_contig_18276;seqs=1;;seqs=1;	centroid=centroid=454Isotigs_contig_18276;seqs=1;;seqs=1;	yes	yes	2	5.9715e-06	66.826	59571000	204	25	388;389;390;391;392;393;394;395	237;238;239;240	238
AAVNNFNDLR	R	A	A	L	R	N	2	1	3	1	0	0	0	0	0	0	1	0	0	1	0	0	0	0	0	1	0	10	0	1132.56	centroid=centroid=454Isotigs_contig_130771;seqs=1;;seqs=1;	centroid=centroid=454Isotigs_contig_130771;seqs=1;;seqs=1;	yes	yes	2	2.1749e-05	119.22	143690000	89	26	396;397;398;399;400;401;402;403;404;405	241;242;243;244;245	241
AAVPSGASTGIYEAVELR	R	A	A	L	R	D	4	1	0	0	0	0	2	2	0	1	1	0	0	0	1	2	1	0	1	2	0	18	0	1789.92	centroid=centroid=454Isotigs_contig_145325;seqs=1;;seqs=2;	centroid=centroid=454Isotigs_contig_145325;seqs=1;;seqs=2;	yes	yes	2	2.9228e-06	86.8	89002000	130	27	406;407;408;409;410;411;412;413;414;415	246;247	246
AAVQFSDLSPAEVTDLFLTAQR	R	A	A	Q	R	V	4	1	0	2	0	2	1	0	0	0	3	0	0	2	1	2	2	0	0	2	0	22	0	2378.21	centroid=centroid=454Isotigs_contig_79063;seqs=1;;seqs=1;	centroid=centroid=454Isotigs_contig_79063;seqs=1;;seqs=1;	yes	yes	3	1.1069e-12	69.765	11414000	699	28	416;417;418;419;420;421;422	248;249	248
ACEDIALQLITR	K	A	C	T	R	N	2	1	0	1	1	1	1	0	0	2	2	0	0	0	0	0	1	0	0	0	0	12	0	1401.73	centroid=centroid=454Isotigs_contig_41623;seqs=1;;seqs=1;;centroid=centroid=454Isotigs_contig_59480;seqs=1;;seqs=1;	centroid=centroid=454Isotigs_contig_41623;seqs=1;;seqs=1;	yes	no	2	0.00045032	83.204	21907000	470	29	423;424;425;426;427;428;429;430;431	250;251;252;253	253
ACFVSESENINVK	R	A	C	V	K	I	1	0	2	0	1	0	2	0	0	1	0	1	0	1	0	2	0	0	0	2	0	13	0	1495.7	centroid=centroid=454Isotigs_contig_159000;seqs=1;;seqs=1;	centroid=centroid=454Isotigs_contig_159000;seqs=1;;seqs=1;	yes	yes	2	2.4595e-05	104.24	90771000	163	30	432;433;434;435;436;437;438;439;440;441;442;443;444;445;446	254;255;256;257	257
ACLDIDECQNWGNK	K	A	C	N	K	C	1	0	2	2	2	1	1	1	0	1	1	1	0	0	0	0	0	1	0	0	0	14	0	1721.71	centroid=centroid=454Isotigs_contig_7335;seqs=1;;seqs=1;	centroid=centroid=454Isotigs_contig_7335;seqs=1;;seqs=1;	yes	yes	2	3.7142e-11	113.69	24742000	666	31	447;448;449;450;451;452	258;259	259
ACLISLGYK	K	A	C	Y	K	I	1	0	0	0	1	0	0	1	0	1	2	1	0	0	0	1	0	0	1	0	0	9	0	1023.54	centroid=centroid=454Isotigs_contig_15424;seqs=1;;seqs=1;	centroid=centroid=454Isotigs_contig_15424;seqs=1;;seqs=1;	yes	yes	2	0.0029196	107.57	31029000	156	32	453;454;455;456;457;458	260	260
ACSTNYYFPTTPPR	R	A	C	P	R	E	1	1	1	0	1	0	0	0	0	0	0	0	0	1	3	1	3	0	2	0	0	14	0	1673.75	centroid=centroid=454Isotigs_contig_49666;seqs=1;;seqs=1;	centroid=centroid=454Isotigs_contig_49666;seqs=1;;seqs=1;	yes	yes	2	0.0022024	75.316	60723000	530	33	459;460;461;462;463;464;465;466;467;468;469;470;471;472;473	261;262;263	262
ACVQGFGTNDAHLIR	K	A	C	I	R	I	2	1	1	1	1	1	0	2	1	1	1	0	0	1	0	0	1	0	0	1	0	15	0	1657.8	centroid=centroid=454Isotigs_contig_13525;seqs=1;;seqs=1;	centroid=centroid=454Isotigs_contig_13525;seqs=1;;seqs=1;	yes	yes	3	0.00020243	95.981	132750000	104	34	474;475;476;477;478;479;480;481;482;483;484;485;486;487;488;489;490;491	264;265;266;267	267
ADADFSLIHYADK	R	A	D	D	K	V	3	0	0	3	0	0	0	0	1	1	1	1	0	1	0	1	0	0	1	0	0	13	0	1464.69	centroid=centroid=454Isotigs_contig_7158;seqs=1;;seqs=1;	centroid=centroid=454Isotigs_contig_7158;seqs=1;;seqs=1;	yes	yes	2	0.0022527	74.789	19290000	657	35	492;493;494;495;496	268;269	268
ADAPSGQHVCQYTESQYR	R	A	D	Y	R	L	2	1	0	1	1	3	1	1	1	0	0	0	0	0	1	2	1	0	2	1	0	18	0	2095.9	centroid=centroid=454Isotigs_contig_5989;seqs=1;;seqs=1;	centroid=centroid=454Isotigs_contig_5989;seqs=1;;seqs=1;	yes	yes	3	2.0909e-06	78.78	94774000	587	36	497;498;499;500;501;502;503;504;505;506;507;508;509;510;511;512;513;514;515	270;271;272;273;274;275;276	270
ADEELSTMK	R	A	D	M	K	V	1	0	0	1	0	0	2	0	0	0	1	1	1	0	0	1	1	0	0	0	0	9	0	1022.46	centroid=centroid=454Isotigs_contig_19980;seqs=1;;seqs=1;	centroid=centroid=454Isotigs_contig_19980;seqs=1;;seqs=1;	yes	yes	2	9.5636e-05	128.28	15404000	227	37	516;517;518;519;520;521;522;523;524;525;526;527	277;278;279;280;281	277	217
ADFEGASGLNATELSYLTVDR	M	A	D	D	R	T	3	1	1	2	0	0	2	2	0	0	3	0	0	1	0	2	2	0	1	1	0	21	0	2228.06	centroid=centroid=454Isotigs_contig_72045;seqs=1;;seqs=1;	centroid=centroid=454Isotigs_contig_72045;seqs=1;;seqs=1;	yes	yes	2,3	1.1624e-27	121.21	27925000	659	38	528;529;530;531;532;533;534	282;283;284;285;286;287;288;289;290	282
ADFHTPQGTVQVDTMHDTR	K	A	D	T	R	V	1	1	0	3	0	2	0	1	2	0	0	0	1	1	1	0	4	0	0	2	0	19	0	2154.98	centroid=centroid=454Isotigs_contig_15360;seqs=1;;seqs=1;	centroid=centroid=454Isotigs_contig_15360;seqs=1;;seqs=1;	yes	yes	3,4	1.3762e-10	90.718	294730000	154	39	535;536;537;538;539;540;541;542;543;544;545;546;547;548;549;550;551;552;553;554;555;556;557	291;292;293;294;295	295	130
ADIAVLSSHDGEIQGAITGLR	R	A	D	L	R	R	3	1	0	2	0	1	1	3	1	3	2	0	0	0	0	2	1	0	0	1	0	21	0	2122.1	centroid=centroid=454Isotigs_contig_691;seqs=1;;seqs=1;	centroid=centroid=454Isotigs_contig_691;seqs=1;;seqs=1;	yes	yes	2,3,4	5.8078e-66	137.61	2117600000	645	40	558;559;560;561;562;563;564;565;566;567;568;569;570;571;572;573;574;575;576;577;578;579;580;581;582;583;584;585;586;587;588;589;590;591;592;593;594;595;596;597;598;599;600;601;602;603;604;605;606;607;608;609;610;611	296;297;298;299;300;301;302;303;304;305;306;307;308;309;310;311;312;313;314;315;316;317	298
ADIVTTNLLK	R	A	D	L	K	L	1	0	1	1	0	0	0	0	0	1	2	1	0	0	0	0	2	0	0	1	0	10	0	1086.63	centroid=centroid=454Isotigs_contig_75801;seqs=2;;seqs=1;	centroid=centroid=454Isotigs_contig_75801;seqs=2;;seqs=1;	yes	yes	2	0.0015898	99.568	1199000000	680	41	612;613;614;615;616;617;618;619;620;621;622;623;624;625;626;627;628;629;630;631;632;633;634;635;636;637	318;319;320;321;322;323;324;325;326;327	319
ADLDTETSAHIEADCLAQTK	R	A	D	T	K	T	4	0	0	3	1	1	2	0	1	1	2	1	0	0	0	1	3	0	0	0	0	20	0	2188	centroid=centroid=454Isotigs_contig_572;seqs=1;;seqs=1;	centroid=centroid=454Isotigs_contig_572;seqs=1;;seqs=1;	yes	yes	3	5.2029e-10	81.016	132290000	573	42	638;639;640;641;642;643;644;645;646;647	328;329;330	328
ADLFVGSQATDFGEALTK	K	A	D	T	K	H	3	0	0	2	0	1	1	2	0	0	2	1	0	2	0	1	2	0	0	1	0	18	0	1868.92	centroid=centroid=454Isotigs_contig_74050;seqs=1;;seqs=1;	centroid=centroid=454Isotigs_contig_74050;seqs=1;;seqs=1;	yes	yes	2	1.7315e-06	72.359	36267000	669	56	1220;1221;1222;1223;1224;1225;1226	794;795	795
ADLVELNHLPVNK	K	A	D	N	K	D	1	0	2	1	0	0	1	0	1	0	3	1	0	0	1	0	0	0	0	2	0	13	0	1460.8	centroid=centroid=454Isotigs_contig_12039;seqs=1;;seqs=1;	centroid=centroid=454Isotigs_contig_12039;seqs=1;;seqs=1;	yes	yes	2	1.0923e-06	117.03	20187000	62	57	1227;1228;1229;1230	796;797	796
ADLVNNLGTIAK	K	A	D	A	K	S	2	0	2	1	0	0	0	1	0	1	2	1	0	0	0	0	1	0	0	1	0	12	0	1227.68	centroid=centroid=454Isotigs_contig_10182;seqs=1;;seqs=2;;centroid=centroid=454Isotigs_contig_109919;seqs=1;;seqs=1;	centroid=centroid=454Isotigs_contig_10182;seqs=1;;seqs=2;	yes	no	2	0.00021674	109.16	165290000	3	58	1231;1232;1233;1234;1235;1236;1237;1238;1239;1240;1241;1242;1243;1244;1245;1246;1247;1248;1249	798;799;800;801;802;803	801
ADNLQAILDLVASAAAR	K	A	D	A	R	G	6	1	1	2	0	1	0	0	0	1	3	0	0	0	0	1	0	0	0	1	0	17	0	1710.93	centroid=centroid=454Isotigs_contig_325769;seqs=1;;seqs=1;	centroid=centroid=454Isotigs_contig_325769;seqs=1;;seqs=1;	yes	yes	2,3	1.7993e-31	133.86	16903000	395	59	1250;1251;1252;1253;1254;1255;1256;1257;1258	804;805;806;807;808;809;810	806
ADNYYPAISQEMTADYIVCK	K	A	D	C	K	N	3	0	1	2	1	1	1	0	0	2	0	1	1	0	1	1	1	0	3	1	0	20	0	2351.05	centroid=centroid=454Isotigs_contig_63304;seqs=1;;seqs=1;	centroid=centroid=454Isotigs_contig_63304;seqs=1;;seqs=1;	yes	yes	2,3	9.3748e-11	81.016	292790000	610	60	1259;1260;1261;1262;1263;1264;1265;1266;1267;1268;1269;1270;1271;1272;1273;1274	811;812;813;814;815;816;817;818	815	583
ADQLTEEQIAEFK	M	A	D	F	K	E	2	0	0	1	0	2	3	0	0	1	1	1	0	1	0	0	1	0	0	0	0	13	0	1520.74	centroid=centroid=454Isotigs_contig_28902;seqs=1;;seqs=3;	centroid=centroid=454Isotigs_contig_28902;seqs=1;;seqs=3;	yes	yes	2	3.2013e-17	151.99	713420000	358	61	1275;1276;1277;1278;1279;1280;1281;1282;1283;1284;1285;1286;1287;1288;1289;1290;1291;1292;1293;1294;1295;1296;1297;1298;1299	819;820;821;822;823;824;825;826;827;828;829;830;831;832;833;834;835;836;837;838;839;840;841;842	824
ADTDKLNIDSIIAR	M	A	D	A	R	L	2	1	1	3	0	0	0	0	0	3	1	1	0	0	0	1	1	0	0	0	0	14	1	1543.82	centroid=centroid=454Isotigs_contig_32858;seqs=1;;seqs=2;	centroid=centroid=454Isotigs_contig_32858;seqs=1;;seqs=2;	yes	yes	2	0.0043614	83.856	51557000	400	62	1300;1301;1302;1303;1304;1305;1306;1307	843;844;845	843
ADTLIQEQIDDLSATDNAITGEISGLQSK	R	A	D	S	K	D	3	0	1	4	0	3	2	2	0	4	3	1	0	0	0	3	3	0	0	0	0	29	0	3045.5	centroid=centroid=454Isotigs_contig_132;seqs=1;;seqs=1;	centroid=centroid=454Isotigs_contig_132;seqs=1;;seqs=1;	yes	yes	2,3	1.297e-35	96.793	180960000	93	63	1308;1309;1310;1311;1312;1313;1314;1315;1316;1317;1318	846;847;848;849;850;851;852;853;854;855	848
ADTSSDPVLEMR	K	A	D	M	R	V	1	1	0	2	0	0	1	0	0	0	1	0	1	0	1	2	1	0	0	1	0	12	0	1319.6	centroid=centroid=454Isotigs_contig_216988;seqs=1;;seqs=1;	centroid=centroid=454Isotigs_contig_216988;seqs=1;;seqs=1;	yes	yes	2	2.6566e-07	123.75	828180000	248	65	1370;1371;1372;1373;1374;1375;1376;1377;1378;1379;1380;1381;1382;1383;1384;1385;1386;1387;1388;1389;1390;1391;1392	911;912;913;914;915;916;917;918;919;920;921;922;923;924;925;926;927;928;929;930;931	911	237
ADVVNMSTVPEVVLAR	R	A	D	A	R	E	2	1	1	1	0	0	1	0	0	0	1	0	1	0	1	1	1	0	0	5	0	16	0	1698.9	centroid=centroid=454Isotigs_contig_24851;seqs=1;;seqs=1;	centroid=centroid=454Isotigs_contig_24851;seqs=1;;seqs=1;	yes	yes	2	0.00017564	58.712	16442000	298	66	1393;1394;1395;1396;1397	932;933	932	288
AEDSVGAFEDR	R	A	E	D	R	L	2	1	0	2	0	0	2	1	0	0	0	0	0	1	0	1	0	0	0	1	0	11	0	1194.52	centroid=centroid=454Isotigs_contig_7508;seqs=1;;seqs=1;	centroid=centroid=454Isotigs_contig_7508;seqs=1;;seqs=1;	yes	yes	2,3	9.3965e-14	191.53	75324000000	676	73	1500;1501;1502;1503;1504;1505;1506;1507;1508;1509;1510;1511;1512;1513;1514;1515;1516;1517;1518;1519;1520;1521;1522;1523;1524;1525;1526;1527;1528;1529;1530;1531;1532;1533;1534;1535;1536;1537;1538;1539;1540;1541;1542;1543;1544;1545;1546;1547;1548;1549;1550;1551;1552;1553;1554;1555;1556;1557;1558;1559;1560;1561;1562;1563;1564;1565;1566;1567;1568;1569;1570;1571;1572;1573;1574;1575;1576;1577;1578;1579…	1015;1016;1017;1018;1019;1020;1021;1022;1023;1024;1025;1026;1027;1028;1029;1030;1031;1032;1033;1034;1035;1036;1037;1038;1039;1040;1041;1042;1043;1044;1045;1046;1047;1048;1049;1050;1051;1052;1053;1054;1055;1056;1057;1058;1059;1060;1061;1062;1063;1064;1065;1066;1067;1068;1069;1070;1071;1072;1073;1074;1075;1076;1077;1078;1079;1080;1081;1082;1083;1084;1085;1086;1087;1088;1089;1090;1091;1092;1093;1094…	1046
AEDSVGAFEDRLLATFK	R	A	E	F	K	Q	3	1	0	2	0	0	2	1	0	0	2	1	0	2	0	1	1	0	0	1	0	17	1	1867.93	centroid=centroid=454Isotigs_contig_7508;seqs=1;;seqs=1;	centroid=centroid=454Isotigs_contig_7508;seqs=1;;seqs=1;	yes	yes	2,3	8.2711e-44	149.73	345590000	676	74	1635;1636;1637;1638;1639;1640;1641;1642;1643;1644;1645;1646;1647;1648;1649;1650;1651;1652;1653;1654;1655;1656;1657;1658;1659;1660;1661;1662;1663;1664;1665;1666;1667	1117;1118;1119;1120;1121;1122;1123;1124;1125;1126;1127;1128;1129;1130;1131;1132;1133;1134;1135;1136;1137;1138	1138
AEEDLATAILR	K	A	E	L	R	R	3	1	0	1	0	0	2	0	0	1	2	0	0	0	0	0	1	0	0	0	0	11	0	1200.63	centroid=centroid=454Isotigs_contig_4368;seqs=1;;seqs=1;	centroid=centroid=454Isotigs_contig_4368;seqs=1;;seqs=1;	yes	yes	2	0.00047197	105.2	23066000	487	75	1668;1669;1670;1671;1672;1673;1674	1139	1139
AEFQGVSASLSLGK	R	A	E	G	K	S	2	0	0	0	0	1	1	2	0	0	2	1	0	1	0	3	0	0	0	1	0	14	0	1392.72	centroid=centroid=454Isotigs_contig_21999;seqs=1;;seqs=1;	centroid=centroid=454Isotigs_contig_21999;seqs=1;;seqs=1;	yes	yes	2	4.377e-06	104.95	331580000	256	77	1677;1678;1679;1680;1681;1682;1683;1684;1685;1686;1687;1688;1689;1690;1691;1692;1693;1694	1141;1142;1143;1144;1145;1146;1147;1148;1149	1141
AEKPSFGDTETVNR	R	A	E	N	R	L	1	1	1	1	0	0	2	1	0	0	0	1	0	1	1	1	2	0	0	1	0	14	1	1549.74	centroid=centroid=454Isotigs_contig_124132;seqs=1;;seqs=1;	centroid=centroid=454Isotigs_contig_124132;seqs=1;;seqs=1;	yes	yes	2,3	7.7084e-25	141.34	275490000	75	78	1695;1696;1697;1698;1699;1700;1701;1702;1703;1704;1705;1706;1707;1708;1709;1710;1711;1712;1713;1714;1715;1716;1717;1718;1719;1720;1721;1722;1723;1724;1725;1726;1727;1728;1729;1730;1731;1732;1733;1734;1735;1736	1150;1151;1152;1153;1154;1155;1156;1157;1158;1159;1160;1161;1162;1163;1164	1160
AELQQTPVAEQLSTSQIPQQVSHQGK	R	A	E	G	K	A	2	0	0	0	0	7	2	1	1	1	2	1	0	0	2	3	2	0	0	2	0	26	0	2831.44	centroid=centroid=454Isotigs_contig_216988;seqs=1;;seqs=1;	centroid=centroid=454Isotigs_contig_216988;seqs=1;;seqs=1;	yes	yes	3,4	8.0285e-18	66.925	671890000	248	80	1750;1751;1752;1753;1754;1755;1756;1757;1758;1759;1760;1761;1762;1763;1764;1765;1766;1767;1768	1166;1167;1168;1169;1170;1171;1172;1173;1174;1175;1176;1177	1167
AEPEDHYFLLTEPPLNTPENR	R	A	E	N	R	E	1	1	2	1	0	0	4	0	1	0	3	0	0	1	4	0	2	0	1	0	0	21	0	2481.18	centroid=centroid=454Isotigs_contig_6695;seqs=1;;seqs=1;	centroid=centroid=454Isotigs_contig_6695;seqs=1;;seqs=1;	yes	yes	3	7.8722e-08	61.276	3185000	630	81	1769	1178	1178
AEQSIAELSQETGGR	R	A	E	G	R	T	2	1	0	0	0	2	3	2	0	1	1	0	0	0	0	2	1	0	0	0	0	15	0	1574.75	centroid=centroid=454Isotigs_contig_4900;seqs=1;;seqs=1;	centroid=centroid=454Isotigs_contig_4900;seqs=1;;seqs=1;	yes	yes	2	6.2998e-14	125.5	226720000	527	82	1770;1771;1772;1773;1774;1775;1776;1777;1778;1779;1780;1781;1782;1783;1784;1785;1786;1787;1788;1789;1790;1791	1179;1180;1181;1182;1183;1184;1185;1186;1187;1188;1189;1190;1191	1190
AETKEDCVYQAK	M	A	E	A	K	L	2	0	0	1	1	1	2	0	0	0	0	2	0	0	0	0	1	0	1	1	0	12	1	1440.66	centroid=centroid=454Isotigs_contig_8216;seqs=1;;seqs=1;	centroid=centroid=454Isotigs_contig_8216;seqs=1;;seqs=1;	yes	yes	2	4.4287e-12	161.48	46168000	717	84	1842;1843;1844;1845;1846;1847;1848;1849;1850;1851;1852;1853	1239;1240;1241;1242;1243;1244;1245;1246	1245
AEVEDSLDTTAVVQELR	R	A	E	L	R	I	2	1	0	2	0	1	3	0	0	0	2	0	0	0	0	1	2	0	0	3	0	17	0	1873.93	centroid=centroid=454Isotigs_contig_7158;seqs=1;;seqs=1;	centroid=centroid=454Isotigs_contig_7158;seqs=1;;seqs=1;	yes	yes	2	4.3677e-40	144.97	47030000	657	85	1854;1855;1856;1857;1858;1859;1860;1861	1247;1248;1249;1250;1251;1252;1253	1249
AEVQNLIQNYK	K	A	E	Y	K	R	1	0	2	0	0	2	1	0	0	1	1	1	0	0	0	0	0	0	1	1	0	11	0	1318.69	centroid=centroid=454Isotigs_contig_25670;seqs=1;;seqs=1;	centroid=centroid=454Isotigs_contig_25670;seqs=1;;seqs=1;	yes	yes	2	0.00065966	108.31	1791800000	308	86	1862;1863;1864;1865;1866;1867;1868;1869;1870;1871;1872;1873	1254	1254
AFDEAISQLDQLNEESYK	K	A	F	Y	K	D	2	0	1	2	0	2	3	0	0	1	2	1	0	1	0	2	0	0	1	0	0	18	0	2098.97	centroid=centroid=454Isotigs_contig_27726;seqs=1;;seqs=1;	centroid=centroid=454Isotigs_contig_27726;seqs=1;;seqs=1;	yes	yes	2	0.00068248	50.178	13457000	339	87	1874;1875;1876;1877	1255	1255
AFDNLPEWAK	K	A	F	A	K	K	2	0	1	1	0	0	1	0	0	0	1	1	0	1	1	0	0	1	0	0	0	10	0	1189.58	centroid=centroid=454Isotigs_contig_1365;seqs=1;;seqs=1;	centroid=centroid=454Isotigs_contig_1365;seqs=1;;seqs=1;	yes	yes	2	6.6585e-07	150.1	192330000	105	88	1878;1879;1880;1881;1882;1883;1884;1885;1886;1887;1888;1889;1890;1891;1892;1893;1894;1895;1896	1256;1257;1258;1259;1260;1261;1262;1263;1264;1265;1266;1267;1268	1256
AFDVILEEGMFLPDAGGRPDAPK	K	A	F	P	K	I	3	1	0	3	0	0	2	3	0	1	2	1	1	2	3	0	0	0	0	1	0	23	1	2444.2	centroid=centroid=454Isotigs_contig_6677;seqs=2;;seqs=1;	centroid=centroid=454Isotigs_contig_6677;seqs=2;;seqs=1;	yes	yes	3	4.2713e-16	81.144	25793000	628	89	1897;1898;1899;1900;1901	1269;1270;1271;1272;1273	1272	605
AFEPPKPAR	K	A	F	A	R	D	2	1	0	0	0	0	1	0	0	0	0	1	0	1	3	0	0	0	0	0	0	9	1	1011.55	centroid=centroid=454Isotigs_contig_21112;seqs=1;;seqs=1;	centroid=centroid=454Isotigs_contig_21112;seqs=1;;seqs=1;	yes	yes	2	0.0025833	109.71	1799700000	240	90	1902;1903;1904;1905;1906;1907;1908;1909;1910;1911;1912;1913;1914;1915;1916;1917;1918;1919;1920;1921	1274;1275;1276;1277;1278;1279;1280	1280
AFFENSQSELSYSR	R	A	F	S	R	N	1	1	1	0	0	1	2	0	0	0	1	0	0	2	0	4	0	0	1	0	0	14	0	1663.75	centroid=centroid=454Isotigs_contig_28994;seqs=1;;seqs=1;	centroid=centroid=454Isotigs_contig_28994;seqs=1;;seqs=1;	yes	yes	2,3	1.5142e-34	197.19	3493700000	359	91	1922;1923;1924;1925;1926;1927;1928;1929;1930;1931;1932;1933;1934;1935;1936;1937;1938;1939;1940;1941;1942;1943;1944;1945;1946;1947;1948;1949;1950;1951;1952;1953;1954;1955;1956;1957;1958;1959;1960	1281;1282;1283;1284;1285;1286;1287;1288;1289;1290;1291;1292;1293;1294;1295;1296;1297;1298;1299;1300;1301;1302;1303;1304;1305;1306;1307;1308;1309;1310;1311;1312;1313;1314;1315;1316;1317;1318;1319;1320;1321;1322	1288
AFGPGLEPTGNQVGAPAR	R	A	F	A	R	F	3	1	1	0	0	1	1	4	0	0	1	0	0	1	3	0	1	0	0	1	0	18	0	1737.88	centroid=centroid=454Isotigs_contig_48400;seqs=1;;seqs=1;	centroid=centroid=454Isotigs_contig_48400;seqs=1;;seqs=1;	yes	yes	2	1.2082e-14	113.47	96305000	525	92	1961;1962;1963;1964;1965;1966;1967;1968;1969	1323;1324;1325;1326;1327	1326
AFGSTLMSFLPPGFQPPPGR	R	A	F	G	R	E	1	1	0	0	0	1	0	3	0	0	2	0	1	3	5	2	1	0	0	0	0	20	0	2103.06	centroid=centroid=454Isotigs_contig_1265;seqs=2;;seqs=1;	centroid=centroid=454Isotigs_contig_1265;seqs=2;;seqs=1;	yes	yes	2,3,4	3.7229e-100	217.88	31934000000	80	93;94	1970;1971;1972;1973;1974;1975;1976;1977;1978;1979;1980;1981;1982;1983;1984;1985;1986;1987;1988;1989;1990;1991;1992;1993;1994;1995;1996;1997;1998;1999;2000;2001;2002;2003;2004;2005;2006;2007;2008;2009;2010;2011;2012;2013;2014;2015;2016;2017;2018;2019;2020;2021;2022;2023;2024;2025;2026;2027;2028;2029;2030;2031;2032;2033;2034;2035;2036;2037;2038;2039;2040;2041;2042;2043;2044;2045;2046;2047;2048;2049…	1328;1329;1330;1331;1332;1333;1334;1335;1336;1337;1338;1339;1340;1341;1342;1343;1344;1345;1346;1347;1348;1349;1350;1351;1352;1353;1354;1355;1356;1357;1358;1359;1360;1361;1362;1363;1364;1365;1366;1367;1368;1369;1370;1371;1372;1373;1374;1375;1376;1377;1378;1379;1380;1381;1382;1383;1384;1385;1386;1387;1388;1389;1390;1391;1392;1393;1394;1395;1396;1397;1398;1399;1400;1401;1402;1403;1404;1405;1406;1407…	1353	65
AFGSTLMSFLPPGFQPPPGREPGDFIK	R	A	F	I	K	S	1	1	0	1	0	1	1	4	0	1	2	1	1	4	6	2	1	0	0	0	0	27	1	2889.45	centroid=centroid=454Isotigs_contig_1265;seqs=2;;seqs=1;	centroid=centroid=454Isotigs_contig_1265;seqs=2;;seqs=1;	yes	yes	3,4,5	8.1671e-100	164.79	10096000000	80	95;96	2170;2171;2172;2173;2174;2175;2176;2177;2178;2179;2180;2181;2182;2183;2184;2185;2186;2187;2188;2189;2190;2191;2192;2193;2194;2195;2196;2197;2198;2199;2200;2201;2202;2203;2204;2205;2206;2207;2208;2209;2210;2211;2212;2213;2214;2215;2216;2217;2218;2219;2220;2221;2222;2223;2224;2225;2226;2227;2228;2229;2230;2231	1539;1540;1541;1542;1543;1544;1545;1546;1547;1548;1549;1550;1551;1552;1553;1554;1555;1556;1557;1558;1559;1560;1561;1562;1563;1564;1565;1566;1567;1568;1569;1570;1571;1572;1573;1574;1575;1576;1577;1578;1579;1580;1581;1582;1583;1584;1585;1586;1587;1588;1589;1590;1591;1592;1593;1594;1595;1596;1597;1598;1599;1600;1601;1602;1603;1604;1605	1558	65
AFIHPVLDRPNLDVAVK	R	A	F	V	K	A	2	1	1	2	0	0	0	0	1	1	2	1	0	1	2	0	0	0	0	3	0	17	1	1903.07	centroid=centroid=454Isotigs_contig_3007;seqs=1;;seqs=1;	centroid=centroid=454Isotigs_contig_3007;seqs=1;;seqs=1;	yes	yes	4	0.00070078	52.365	16706000	374	97	2232;2233;2234;2235;2236	1606;1607	1606
AFIITINSFGTELSK	R	A	F	S	K	E	1	0	1	0	0	0	1	1	0	3	1	1	0	2	0	2	2	0	0	0	0	15	0	1639.88	centroid=centroid=454Isotigs_contig_34569;seqs=1;;seqs=1;	centroid=centroid=454Isotigs_contig_34569;seqs=1;;seqs=1;	yes	yes	2	2.2202e-25	165.64	222510000	410	98	2237;2238;2239;2240;2241;2242;2243;2244;2245;2246;2247;2248;2249;2250;2251;2252;2253;2254;2255	1608;1609;1610;1611;1612;1613;1614;1615;1616;1617;1618;1619;1620	1616
AFIITINSFGTELSKEDR	R	A	F	D	R	I	1	1	1	1	0	0	2	1	0	3	1	1	0	2	0	2	2	0	0	0	0	18	1	2040.05	centroid=centroid=454Isotigs_contig_34569;seqs=1;;seqs=1;	centroid=centroid=454Isotigs_contig_34569;seqs=1;;seqs=1;	yes	yes	3	3.2029e-06	67.645	3477100	410	99	2256;2257;2258	1621	1621
AFIVNADNVGSK	K	A	F	S	K	Q	2	0	2	1	0	0	0	1	0	1	0	1	0	1	0	1	0	0	0	2	0	12	0	1233.64	centroid=centroid=454Isotigs_contig_2836;seqs=1;;seqs=1;	centroid=centroid=454Isotigs_contig_2836;seqs=1;;seqs=1;	yes	yes	2	0.00021832	109.72	82373000	351	100	2259;2260;2261;2262;2263;2264;2265;2266;2267;2268;2269;2270	1622;1623;1624;1625;1626;1627	1622
AFLSSETQNLNSIIYYSR	R	A	F	S	R	D	1	1	2	0	0	1	1	0	0	2	2	0	0	1	0	4	1	0	2	0	0	18	0	2105.04	centroid=centroid=454Isotigs_contig_16931;seqs=1;;seqs=1;	centroid=centroid=454Isotigs_contig_16931;seqs=1;;seqs=1;	yes	yes	2	3.6896e-10	104.88	34704000	183	101	2271;2272;2273;2274;2275	1628;1629	1629
AFMTADLPNELIELLEK	K	A	F	E	K	I	2	0	1	1	0	0	3	0	0	1	4	1	1	1	1	0	1	0	0	0	0	17	0	1946.01	centroid=centroid=454Isotigs_contig_30790;seqs=1;;seqs=2;	centroid=centroid=454Isotigs_contig_30790;seqs=1;;seqs=2;	yes	yes	2,3	9.3876e-07	75.018	6409000	380	102	2276;2277;2278	1630;1631	1631	378
AFSFMESGYQR	K	A	F	Q	R	E	1	1	0	0	0	1	1	1	0	0	0	0	1	2	0	2	0	0	1	0	0	11	0	1321.58	centroid=centroid=454Isotigs_contig_11338;seqs=1;;seqs=1;	centroid=centroid=454Isotigs_contig_11338;seqs=1;;seqs=1;	yes	yes	2	4.2684e-06	121.9	239360000	42	103	2279;2280;2281;2282;2283;2284;2285;2286;2287;2288;2289;2290;2291;2292	1632;1633;1634;1635;1636;1637;1638;1639;1640;1641;1642;1643;1644	1632	33
AFSKNIGVQK	K	A	F	Q	K	I	1	0	1	0	0	1	0	1	0	1	0	2	0	1	0	1	0	0	0	1	0	10	1	1090.61	centroid=centroid=454Isotigs_contig_1647;seqs=1;;seqs=1;	centroid=centroid=454Isotigs_contig_1647;seqs=1;;seqs=1;	yes	yes	2,3	1.5623e-07	144.55	44885000	174	104	2293;2294;2295;2296;2297;2298;2299;2300;2301;2302;2303;2304;2305;2306;2307;2308;2309;2310;2311;2312;2313;2314	1645;1646;1647;1648;1649;1650;1651;1652;1653;1654	1646
AFVNGRPCAFLNDFVILK	R	A	F	L	K	D	2	1	2	1	1	0	0	1	0	1	2	1	0	3	1	0	0	0	0	2	0	18	1	2080.09	centroid=centroid=454Isotigs_contig_8812;seqs=1;;seqs=1;	centroid=centroid=454Isotigs_contig_8812;seqs=1;;seqs=1;	yes	yes	3	0.00059527	52.172	5167100	736	105	2315;2316	1655	1655
AFYAVQEELK	R	A	F	L	K	H	2	0	0	0	0	1	2	0	0	0	1	1	0	1	0	0	0	0	1	1	0	10	0	1196.61	centroid=centroid=454Isotigs_contig_4963;seqs=1;;seqs=1;	centroid=centroid=454Isotigs_contig_4963;seqs=1;;seqs=1;	yes	yes	2	0.0015645	99.788	179260000	528	106	2317;2318;2319;2320;2321;2322;2323;2324;2325;2326;2327;2328;2329;2330;2331;2332;2333	1656;1657;1658;1659;1660;1661;1662	1656
AGAGGLNCNPR	R	A	G	P	R	S	2	1	2	0	1	0	0	3	0	0	1	0	0	0	1	0	0	0	0	0	0	11	0	1085.5	centroid=centroid=454Isotigs_contig_7508;seqs=1;;seqs=1;	centroid=centroid=454Isotigs_contig_7508;seqs=1;;seqs=1;	yes	yes	2	1.6301e-08	162.88	1186200000	676	107	2334;2335;2336;2337;2338;2339;2340;2341;2342;2343;2344;2345;2346;2347;2348;2349;2350;2351;2352;2353;2354;2355;2356;2357;2358;2359;2360;2361;2362;2363;2364;2365	1663;1664;1665;1666;1667;1668;1669;1670;1671;1672;1673;1674;1675;1676;1677;1678;1679;1680;1681;1682;1683;1684;1685;1686;1687;1688;1689;1690;1691;1692;1693	1689
AGDHATINQLR	K	A	G	L	R	L	2	1	1	1	0	1	0	1	1	1	1	0	0	0	0	0	1	0	0	0	0	11	0	1194.61	centroid=centroid=454Isotigs_contig_25891;seqs=1;;seqs=1;	centroid=centroid=454Isotigs_contig_25891;seqs=1;;seqs=1;	yes	yes	2,3	9.9365e-106	254.19	1045900000	312	109	2371;2372;2373;2374;2375;2376;2377;2378;2379;2380;2381;2382;2383;2384;2385;2386;2387;2388;2389;2390;2391;2392;2393;2394;2395;2396;2397;2398;2399;2400;2401;2402;2403;2404;2405;2406;2407;2408;2409;2410;2411;2412;2413;2414;2415;2416;2417;2418;2419	1695;1696;1697;1698;1699;1700;1701;1702;1703;1704;1705;1706;1707;1708;1709;1710;1711;1712;1713;1714;1715;1716;1717;1718;1719;1720;1721;1722;1723;1724;1725;1726;1727;1728;1729;1730;1731;1732;1733	1696
AGEAGLNMPPPPTLTDSFIPLPK	R	A	G	P	K	K	2	0	1	1	0	0	1	2	0	1	3	1	1	1	6	1	2	0	0	0	0	23	0	2362.22	centroid=centroid=454Isotigs_contig_1850;seqs=1;;seqs=1;	centroid=centroid=454Isotigs_contig_1850;seqs=1;;seqs=1;	yes	yes	2,3,4	2.9936e-52	132.65	6124700000	207	110;111	2420;2421;2422;2423;2424;2425;2426;2427;2428;2429;2430;2431;2432;2433;2434;2435;2436;2437;2438;2439;2440;2441;2442;2443;2444;2445;2446;2447;2448;2449;2450;2451;2452;2453;2454;2455;2456;2457;2458;2459;2460;2461;2462;2463;2464;2465;2466;2467;2468;2469;2470;2471;2472;2473;2474;2475;2476;2477;2478;2479;2480;2481;2482;2483;2484;2485;2486;2487;2488;2489;2490;2491;2492;2493;2494;2495	1734;1735;1736;1737;1738;1739;1740;1741;1742;1743;1744;1745;1746;1747;1748;1749;1750;1751;1752;1753;1754;1755;1756;1757;1758;1759;1760;1761;1762;1763;1764;1765;1766;1767;1768;1769;1770;1771;1772;1773;1774;1775;1776;1777;1778;1779;1780;1781;1782;1783;1784;1785;1786;1787;1788;1789;1790;1791;1792;1793;1794;1795;1796;1797;1798;1799;1800;1801;1802;1803;1804;1805;1806;1807;1808	1776	202
AGEGLGEVSDIIQEIR	K	A	G	I	R	D	1	1	0	1	0	1	3	3	0	3	1	0	0	0	0	1	0	0	0	1	0	16	0	1684.86	centroid=centroid=454Isotigs_contig_5087;seqs=1;;seqs=1;	centroid=centroid=454Isotigs_contig_5087;seqs=1;;seqs=1;	yes	yes	2,3	1.8137e-84	220.85	11606000000	537	112	2496;2497;2498;2499;2500;2501;2502;2503;2504;2505;2506;2507;2508;2509;2510;2511;2512;2513;2514;2515;2516;2517;2518;2519;2520;2521;2522;2523;2524;2525;2526;2527;2528;2529;2530;2531;2532;2533;2534;2535;2536;2537;2538;2539;2540;2541;2542;2543;2544;2545;2546;2547;2548;2549;2550;2551;2552;2553;2554;2555;2556;2557;2558;2559;2560;2561;2562;2563	1809;1810;1811;1812;1813;1814;1815;1816;1817;1818;1819;1820;1821;1822;1823;1824;1825;1826;1827;1828;1829;1830;1831;1832;1833;1834;1835;1836;1837;1838;1839;1840;1841;1842;1843;1844;1845;1846;1847;1848;1849;1850;1851;1852;1853;1854;1855;1856;1857;1858;1859;1860;1861;1862;1863;1864;1865;1866;1867;1868;1869;1870;1871;1872;1873;1874;1875;1876;1877;1878;1879;1880;1881;1882;1883;1884;1885;1886;1887;1888…	1830
AGEGLVELR	K	A	G	L	R	K	1	1	0	0	0	0	2	2	0	0	2	0	0	0	0	0	0	0	0	1	0	9	0	942.513	centroid=centroid=454Isotigs_contig_62484;seqs=1;;seqs=2;	centroid=centroid=454Isotigs_contig_62484;seqs=1;;seqs=2;	yes	yes	2	0.0025152	108.57	38839000	605	113	2564;2565;2566;2567;2568;2569;2570;2571;2572	1919	1919
AGELTEEEVER	R	A	G	E	R	I	1	1	0	0	0	0	5	1	0	0	1	0	0	0	0	0	1	0	0	1	0	11	0	1260.58	centroid=centroid=454Isotigs_contig_1696;seqs=1;;seqs=1;	centroid=centroid=454Isotigs_contig_1696;seqs=1;;seqs=1;	yes	yes	2	4.1862e-08	159.94	90048000	184	114	2573;2574;2575;2576;2577;2578;2579;2580;2581;2582;2583;2584;2585	1920;1921;1922;1923;1924;1925;1926;1927;1928	1921
AGLASTLSGPGPFTVFGPTNK	K	A	G	N	K	A	2	0	1	0	0	0	0	4	0	0	2	1	0	2	3	2	3	0	0	1	0	21	0	2018.05	centroid=centroid=454Isotigs_contig_1365;seqs=1;;seqs=1;	centroid=centroid=454Isotigs_contig_1365;seqs=1;;seqs=1;	yes	yes	2,3	3.4781e-16	105.92	99064000	105	116	2607;2608;2609;2610;2611;2612;2613;2614;2615;2616	1938;1939;1940;1941	1940
AGLFDEVETFR	K	A	G	F	R	G	1	1	0	1	0	0	2	1	0	0	1	0	0	2	0	0	1	0	0	1	0	11	0	1282.62	centroid=centroid=454Isotigs_contig_92424;seqs=1;;seqs=1;	centroid=centroid=454Isotigs_contig_92424;seqs=1;;seqs=1;	yes	yes	2	0.0067738	75.819	26709000	747	119	2644;2645;2646	1965	1965
AGLQFPVGR	R	A	G	G	R	I	1	1	0	0	0	1	0	2	0	0	1	0	0	1	1	0	0	0	0	1	0	9	0	943.524	centroid=centroid=454Isotigs_contig_1869;seqs=1;;seqs=1;;centroid=centroid=454Isotigs_contig_139825;seqs=1;;seqs=1;	centroid=centroid=454Isotigs_contig_1869;seqs=1;;seqs=1;	no	no	2	0.00032455	138.54	1826300000	209;113	120	2647;2648;2649;2650;2651;2652;2653;2654;2655;2656;2657;2658;2659;2660;2661;2662;2663;2664;2665;2666;2667;2668;2669;2670;2671;2672	1966;1967;1968;1969;1970;1971;1972;1973;1974;1975;1976;1977;1978;1979;1980;1981;1982;1983;1984;1985;1986;1987;1988;1989;1990	1966
AGLTSAVDVLK	R	A	G	L	K	V	2	0	0	1	0	0	0	1	0	0	2	1	0	0	0	1	1	0	0	2	0	11	0	1072.61	centroid=centroid=454Isotigs_contig_71616;seqs=1;;seqs=1;	centroid=centroid=454Isotigs_contig_71616;seqs=1;;seqs=1;	yes	yes	2	0.00048699	105.46	25546000	658	121	2673;2674;2675;2676;2677;2678	1991;1992;1993	1993
AGMSSLLGK	K	A	G	G	K	L	1	0	0	0	0	0	0	2	0	0	2	1	1	0	0	2	0	0	0	0	0	9	0	862.458	centroid=centroid=454Isotigs_contig_16878;seqs=2;;seqs=1;	centroid=centroid=454Isotigs_contig_16878;seqs=2;;seqs=1;	yes	yes	2	9.1572e-05	126.82	2282900000	182	122	2679;2680;2681;2682;2683;2684;2685;2686;2687;2688;2689;2690;2691;2692;2693;2694;2695;2696;2697;2698;2699;2700;2701;2702;2703;2704;2705;2706;2707;2708	1994;1995;1996;1997;1998;1999;2000;2001;2002;2003;2004;2005;2006;2007;2008;2009;2010;2011;2012;2013;2014;2015;2016;2017;2018;2019	2012	174
AGNNVGIGTSPGMR	K	A	G	M	R	N	1	1	2	0	0	0	0	4	0	1	0	0	1	0	1	1	1	0	0	1	0	14	0	1329.65	centroid=centroid=454Isotigs_contig_35852;seqs=1;;seqs=1;	centroid=centroid=454Isotigs_contig_35852;seqs=1;;seqs=1;	yes	yes	2	1.4199e-06	106.32	5262600000	420	123;124	2709;2710;2711;2712;2713;2714;2715;2716;2717;2718;2719;2720;2721;2722;2723;2724;2725;2726;2727;2728;2729;2730;2731;2732;2733;2734;2735;2736;2737;2738;2739;2740;2741;2742;2743;2744;2745;2746;2747;2748;2749;2750;2751;2752;2753;2754;2755;2756;2757;2758	2020;2021;2022;2023;2024;2025;2026;2027;2028;2029;2030;2031;2032;2033;2034;2035;2036;2037;2038;2039;2040;2041;2042;2043;2044;2045;2046;2047;2048;2049;2050;2051;2052;2053;2054;2055;2056;2057;2058;2059;2060;2061	2031	407
AGNVLLTLEGDVK	K	A	G	V	K	L	1	0	1	1	0	0	1	2	0	0	3	1	0	0	0	0	1	0	0	2	0	13	0	1327.73	centroid=centroid=454Isotigs_contig_134351;seqs=1;;seqs=1;	centroid=centroid=454Isotigs_contig_134351;seqs=1;;seqs=1;	yes	yes	2	0.0032809	56.569	1181200	101	125	2759	2062	2062
AGSLAGVDVLR	K	A	G	L	R	I	2	1	0	1	0	0	0	2	0	0	2	0	0	0	0	1	0	0	0	2	0	11	0	1056.59	centroid=centroid=454Isotigs_contig_168604;seqs=1;;seqs=1;	centroid=centroid=454Isotigs_contig_168604;seqs=1;;seqs=1;	yes	yes	2	1.0473e-07	124.42	187490000	181	126	2760;2761;2762;2763;2764;2765;2766;2767;2768;2769;2770;2771;2772;2773;2774;2775;2776;2777;2778;2779;2780;2781	2063;2064;2065;2066;2067;2068;2069;2070;2071;2072;2073;2074	2069
AGTFSVLGGETEMPFEFNR	K	A	G	N	R	L	1	1	1	0	0	0	3	3	0	0	1	0	1	3	1	1	2	0	0	1	0	19	0	2087.96	centroid=centroid=454Isotigs_contig_571;seqs=1;;seqs=1;	centroid=centroid=454Isotigs_contig_571;seqs=1;;seqs=1;	yes	yes	2	9.5618e-07	60.062	18573000	571	127	2782;2783;2784;2785	2075	2075	541
AGTPTGNENLQPK	R	A	G	P	K	Q	1	0	2	0	0	1	1	2	0	0	1	1	0	0	2	0	2	0	0	0	0	13	0	1325.66	centroid=centroid=454Isotigs_contig_221;seqs=1;;seqs=1;	centroid=centroid=454Isotigs_contig_221;seqs=1;;seqs=1;	yes	yes	2	2.9188e-10	96.745	48487000	259	128	2786;2787;2788;2789;2790;2791;2792;2793;2794;2795;2796;2797;2798;2799	2076;2077;2078;2079;2080	2078
AGVLAHLEEER	R	A	G	E	R	D	2	1	0	0	0	0	3	1	1	0	2	0	0	0	0	0	0	0	0	1	0	11	0	1222.63	centroid=centroid=454Isotigs_contig_7158;seqs=1;;seqs=1;	centroid=centroid=454Isotigs_contig_7158;seqs=1;;seqs=1;	yes	yes	2	0.00042185	97.163	30342000	657	129	2800;2801;2802;2803;2804	2081;2082	2081
AHENDAYNVGSDLNNILK	R	A	H	L	K	A	2	0	4	2	0	0	1	1	1	1	2	1	0	0	0	1	0	0	1	1	0	18	0	1985.94	centroid=centroid=454Isotigs_contig_20308;seqs=1;;seqs=1;	centroid=centroid=454Isotigs_contig_20308;seqs=1;;seqs=1;	yes	yes	2,3	1.3447e-51	190.23	1783900000	230	130	2805;2806;2807;2808;2809;2810;2811;2812;2813;2814;2815;2816;2817;2818;2819;2820;2821;2822;2823;2824;2825;2826;2827;2828;2829;2830;2831;2832;2833;2834;2835;2836;2837;2838;2839;2840;2841;2842;2843	2083;2084;2085;2086;2087;2088;2089;2090;2091;2092;2093;2094;2095;2096;2097;2098;2099;2100;2101;2102;2103;2104;2105;2106;2107;2108;2109;2110;2111;2112;2113;2114;2115;2116	2110
AHGGYSVFAGVGER	K	A	H	E	R	T	2	1	0	0	0	0	1	4	1	0	0	0	0	1	0	1	0	0	1	2	0	14	0	1405.67	centroid=centroid=454Isotigs_contig_1089;seqs=1;;seqs=2;	centroid=centroid=454Isotigs_contig_1089;seqs=1;;seqs=2;	yes	yes	2,3	0.0020531	84.753	111830000	24	131	2844;2845;2846;2847;2848;2849;2850;2851;2852;2853;2854;2855;2856;2857;2858;2859;2860;2861;2862;2863;2864	2117;2118;2119;2120;2121;2122;2123	2117
AHGQATQGYSSGGNSIALR	R	A	H	L	R	V	3	1	1	0	0	2	0	4	1	1	1	0	0	0	0	3	1	0	1	0	0	19	0	1873.9	centroid=centroid=454Isotigs_contig_5381;seqs=1;;seqs=1;	centroid=centroid=454Isotigs_contig_5381;seqs=1;;seqs=1;	yes	yes	3	1.1145e-14	122.44	98079000	555	132	2865;2866;2867;2868;2869;2870;2871;2872;2873;2874	2124;2125;2126;2127;2128	2124
AHGQVTQGFSSGGNSIALR	R	A	H	L	R	V	2	1	1	0	0	2	0	4	1	1	1	0	0	1	0	3	1	0	0	1	0	19	0	1885.94	centroid=centroid=454Isotigs_contig_5381;seqs=1;;seqs=1;	centroid=centroid=454Isotigs_contig_5381;seqs=1;;seqs=1;	yes	yes	3	4.8168e-10	91.622	67886000	555	133	2875;2876;2877;2878;2879;2880;2881;2882;2883;2884;2885	2129;2130;2131;2132;2133	2129
AHISGDSTITGGPLGNDR	K	A	H	D	R	F	1	1	1	2	0	0	0	4	1	2	1	0	0	0	1	2	2	0	0	0	0	18	0	1766.85	centroid=centroid=454Isotigs_contig_6654;seqs=1;;seqs=1;	centroid=centroid=454Isotigs_contig_6654;seqs=1;;seqs=1;	yes	yes	3	4.6605e-09	76.051	90857000	627	134	2886;2887;2888;2889;2890;2891;2892;2893	2134;2135;2136	2136
AHMPVNESFGFTADLR	K	A	H	L	R	S	2	1	1	1	0	0	1	1	1	0	1	0	1	2	1	1	1	0	0	1	0	16	0	1790.84	centroid=centroid=454Isotigs_contig_23;seqs=1;;seqs=1;	centroid=centroid=454Isotigs_contig_23;seqs=1;;seqs=1;	yes	yes	3	8.9558e-05	67.646	56796000	271	135	2894;2895;2896;2897;2898;2899;2900	2137;2138;2139	2139	260
AHPLTSNENPALGTVSQAVGVIK	K	A	H	I	K	T	3	0	2	0	0	1	1	2	1	1	2	1	0	0	2	2	2	0	0	3	0	23	0	2302.23	centroid=centroid=454Isotigs_contig_24529;seqs=1;;seqs=1;	centroid=centroid=454Isotigs_contig_24529;seqs=1;;seqs=1;	yes	yes	3	2.9079e-26	112.36	400620000	289	136	2901;2902;2903;2904;2905;2906;2907;2908;2909;2910;2911;2912;2913;2914;2915;2916;2917;2918;2919;2920;2921;2922;2923;2924	2140;2141;2142;2143;2144;2145;2146;2147;2148;2149;2150;2151;2152;2153;2154;2155;2156;2157;2158;2159	2158
AHYPSSVLGGGLNR	K	A	H	N	R	Y	1	1	1	0	0	0	0	3	1	0	2	0	0	0	1	2	0	0	1	1	0	14	0	1426.73	centroid=centroid=454Isotigs_contig_5381;seqs=1;;seqs=1;	centroid=centroid=454Isotigs_contig_5381;seqs=1;;seqs=1;	yes	no	2,3	0.0020489	81.92	140180000	555	137	2925;2926;2927;2928;2929;2930;2931;2932;2933;2934;2935;2936;2937;2938;2939;2940;2941;2942;2943;2944;2945;2946;2947;2948	2160;2161;2162;2163;2164;2165;2166	2163
AIADTGTSLLAGPSSEIEK	K	A	I	E	K	L	3	0	0	1	0	0	2	2	0	2	2	1	0	0	1	3	2	0	0	0	0	19	0	1858.95	centroid=centroid=454Isotigs_contig_2666;seqs=2;;seqs=1;	centroid=centroid=454Isotigs_contig_2666;seqs=2;;seqs=1;	yes	yes	2	2.8049e-19	114.55	26365000	325	138	2949;2950;2951;2952;2953	2167;2168	2168
AIALSIVNDPK	R	A	I	P	K	N	2	0	1	1	0	0	0	0	0	2	1	1	0	0	1	1	0	0	0	1	0	11	0	1139.65	centroid=centroid=454Isotigs_contig_110398;seqs=1;;seqs=1;	centroid=centroid=454Isotigs_contig_110398;seqs=1;;seqs=1;	yes	yes	2	0.0093194	72.817	100150000	31	139	2954;2955;2956;2957;2958;2959;2960;2961	2169	2169
AIANECQANFISIK	K	A	I	I	K	G	3	0	2	0	1	1	1	0	0	3	0	1	0	1	0	1	0	0	0	0	0	14	0	1577.79	centroid=centroid=454Isotigs_contig_7980;seqs=1;;seqs=1;	centroid=centroid=454Isotigs_contig_7980;seqs=1;;seqs=1;	yes	yes	2	0.00018836	100.11	32359000	704	140	2962;2963	2170	2170
AICNDVLELLSK	K	A	I	S	K	Y	1	0	1	1	1	0	1	0	0	1	3	1	0	0	0	1	0	0	0	1	0	12	0	1373.72	centroid=centroid=454Isotigs_contig_4405;seqs=1;;seqs=1;	centroid=centroid=454Isotigs_contig_4405;seqs=1;;seqs=1;	yes	yes	2	0.0010328	83.204	64661000	490	141	2964;2965;2966;2967;2968;2969;2970;2971;2972;2973;2974;2975;2976;2977;2978;2979;2980	2171;2172;2173;2174;2175;2176;2177;2178	2178
AICQYANTGTVK	R	A	I	V	K	D	2	0	1	0	1	1	0	1	0	1	0	1	0	0	0	0	2	0	1	1	0	12	0	1324.64	centroid=centroid=454Isotigs_contig_92424;seqs=1;;seqs=1;	centroid=centroid=454Isotigs_contig_92424;seqs=1;;seqs=1;	yes	yes	2	0.0004481	89.805	9000600	747	142	2981;2982;2983	2179	2179
AIDAFSSDR	R	A	I	D	R	L	2	1	0	2	0	0	0	0	0	1	0	0	0	1	0	2	0	0	0	0	0	9	0	980.456	centroid=centroid=454Isotigs_contig_154;seqs=1;;seqs=1;	centroid=centroid=454Isotigs_contig_154;seqs=1;;seqs=1;	yes	yes	2	0.005371	101.65	16854000	155	143	2984;2985;2986;2987;2988	2180	2180
AIDGGTPNLIGVTTVLIPINR	R	A	I	N	R	N	1	1	2	1	0	0	0	3	0	4	2	0	0	0	2	0	3	0	0	2	0	21	0	2133.22	centroid=centroid=454Isotigs_contig_1697;seqs=1;;seqs=1;	centroid=centroid=454Isotigs_contig_1697;seqs=1;;seqs=1;	yes	yes	2,3	3.9025e-35	125.03	319600000	185	144	2989;2990;2991;2992;2993;2994;2995;2996;2997;2998;2999;3000;3001;3002;3003;3004;3005;3006;3007;3008;3009;3010;3011;3012;3013;3014;3015;3016;3017;3018;3019;3020;3021;3022;3023;3024	2181;2182;2183;2184;2185;2186;2187;2188;2189;2190;2191;2192;2193;2194;2195;2196;2197;2198;2199;2200	2181
AIDRPLQLSVR	R	A	I	V	R	E	1	2	0	1	0	1	0	0	0	1	2	0	0	0	1	1	0	0	0	1	0	11	1	1266.74	centroid=centroid=454Isotigs_contig_54938;seqs=1;;seqs=1;	centroid=centroid=454Isotigs_contig_54938;seqs=1;;seqs=1;	yes	yes	2,3	1.2948e-07	124.42	115160000	559	145	3025;3026;3027;3028;3029;3030;3031;3032;3033;3034;3035;3036;3037;3038;3039;3040;3041;3042;3043;3044;3045;3046;3047	2201;2202;2203;2204;2205;2206;2207	2202
AIELNSDSAQGYK	K	A	I	Y	K	W	2	0	1	1	0	1	1	1	0	1	1	1	0	0	0	2	0	0	1	0	0	13	0	1394.67	centroid=centroid=454Isotigs_contig_41290;seqs=1;;seqs=1;	centroid=centroid=454Isotigs_contig_41290;seqs=1;;seqs=1;	yes	yes	2	2.9402e-05	107.17	23067000	467	146	3048;3049;3050;3051	2208;2209	2208
AIEPGQPCQTLDLSKPTDAVCK	K	A	I	C	K	S	2	0	0	2	2	2	1	1	0	1	2	2	0	0	3	1	2	0	0	1	0	22	1	2427.18	centroid=centroid=454Isotigs_contig_46056;seqs=1;;seqs=1;	centroid=centroid=454Isotigs_contig_46056;seqs=1;;seqs=1;	yes	yes	3	1.3686e-12	69.765	101590000	506	147	3052;3053;3054;3055;3056;3057;3058;3059;3060	2210;2211;2212;2213	2210
AIIGDNTGFMQFTGNGWVR	K	A	I	V	R	M	1	1	2	1	0	1	0	4	0	2	0	0	1	2	0	0	2	1	0	1	0	19	0	2082.99	centroid=centroid=454Isotigs_contig_821;seqs=1;;seqs=1;	centroid=centroid=454Isotigs_contig_821;seqs=1;;seqs=1;	yes	yes	2,3	3.2267e-197	258.82	2834300000	716	151;152	3116;3117;3118;3119;3120;3121;3122;3123;3124;3125;3126;3127;3128;3129;3130;3131;3132;3133;3134;3135;3136;3137;3138;3139;3140;3141;3142;3143;3144;3145;3146;3147;3148;3149;3150;3151;3152;3153;3154;3155;3156;3157;3158;3159;3160;3161;3162;3163;3164;3165;3166;3167;3168;3169;3170;3171;3172;3173;3174;3175;3176;3177;3178;3179;3180;3181;3182;3183;3184;3185;3186;3187;3188;3189;3190;3191;3192;3193;3194;3195…	2250;2251;2252;2253;2254;2255;2256;2257;2258;2259;2260;2261;2262;2263;2264;2265;2266;2267;2268;2269;2270;2271;2272;2273;2274;2275;2276;2277;2278;2279;2280;2281;2282;2283;2284;2285;2286;2287;2288;2289;2290;2291;2292;2293;2294;2295;2296;2297;2298;2299;2300;2301;2302;2303;2304	2267	706
AILTAYFTDPSK	R	A	I	S	K	I	2	0	0	1	0	0	0	0	0	1	1	1	0	1	1	1	2	0	1	0	0	12	0	1325.69	centroid=centroid=454Isotigs_contig_4265;seqs=1;;seqs=1;	centroid=centroid=454Isotigs_contig_4265;seqs=1;;seqs=1;	yes	yes	2	0.0013451	80.318	8911000	477	153	3202;3203;3204	2305	2305
AINQGGLTSVAVR	K	A	I	V	R	G	2	1	1	0	0	1	0	2	0	1	1	0	0	0	0	1	1	0	0	2	0	13	0	1284.71	centroid=centroid=454Isotigs_contig_26802;seqs=1;;seqs=1;	centroid=centroid=454Isotigs_contig_26802;seqs=1;;seqs=1;	yes	yes	2	0.0023528	73.927	104730000	329	154	3205;3206;3207;3208;3209;3210;3211;3212;3213;3214;3215;3216	2306;2307	2307
AINYLDTILTR	K	A	I	T	R	T	1	1	1	1	0	0	0	0	0	2	2	0	0	0	0	0	2	0	1	0	0	11	0	1291.71	centroid=centroid=454Isotigs_contig_20308;seqs=1;;seqs=1;	centroid=centroid=454Isotigs_contig_20308;seqs=1;;seqs=1;	yes	yes	2	8.1692e-08	128.08	1913600000	230	155	3217;3218;3219;3220;3221;3222;3223;3224;3225;3226;3227;3228;3229;3230;3231;3232;3233;3234;3235;3236;3237;3238;3239;3240	2308;2309;2310;2311;2312;2313;2314;2315;2316;2317;2318;2319;2320;2321;2322;2323	2322
AISDHFPVEAHIC	R	A	I	I	C	-	2	0	0	1	1	0	1	0	2	2	0	0	0	1	1	1	0	0	0	1	0	13	0	1494.69	centroid=centroid=454Isotigs_contig_64075;seqs=1;;seqs=1;	centroid=centroid=454Isotigs_contig_64075;seqs=1;;seqs=1;	yes	yes	2,3	1.7195e-05	113.22	187290000	613	156	3241;3242;3243;3244;3245;3246;3247;3248;3249;3250;3251;3252;3253;3254;3255;3256;3257;3258;3259;3260;3261;3262;3263;3264;3265;3266	2324;2325;2326;2327;2328;2329;2330;2331;2332;2333;2334;2335;2336;2337	2335
AISDNIVGFR	K	A	I	F	R	A	1	1	1	1	0	0	0	1	0	2	0	0	0	1	0	1	0	0	0	1	0	10	0	1090.58	centroid=centroid=454Isotigs_contig_3077;seqs=1;;seqs=1;	centroid=centroid=454Isotigs_contig_3077;seqs=1;;seqs=1;	yes	yes	2	1.5512e-07	167.67	1476500000	379	157	3267;3268;3269;3270;3271;3272;3273;3274;3275;3276;3277;3278;3279;3280;3281;3282;3283;3284;3285;3286;3287;3288;3289;3290;3291;3292;3293;3294;3295	2338;2339;2340;2341;2342;2343;2344;2345;2346;2347;2348;2349;2350;2351;2352;2353;2354;2355;2356;2357;2358;2359;2360	2356
AISMTDAMSEGR	K	A	I	G	R	V	2	1	0	1	0	0	1	1	0	1	0	0	2	0	0	2	1	0	0	0	0	12	0	1267.55	centroid=centroid=454Isotigs_contig_47261;seqs=1;;seqs=1;	centroid=centroid=454Isotigs_contig_47261;seqs=1;;seqs=1;	yes	yes	2	0.001733	68.676	6578900	519	158	3296;3297;3298;3299;3300;3301;3302	2361;2362	2361	490;491
AITGATLNDILAK	R	A	I	A	K	R	3	0	1	1	0	0	0	1	0	2	2	1	0	0	0	0	2	0	0	0	0	13	0	1299.74	centroid=centroid=454Isotigs_contig_521;seqs=1;;seqs=1;	centroid=centroid=454Isotigs_contig_521;seqs=1;;seqs=1;	yes	yes	2	0.00047694	94.688	45858000	548	159	3303;3304;3305;3306;3307;3308;3309;3310;3311;3312;3313;3314	2363;2364;2365;2366;2367;2368	2364
AITVFSPDGHLFQVEYAQEAVK	R	A	I	V	K	K	3	0	0	1	0	2	2	1	1	1	1	1	0	2	1	1	1	0	1	3	0	22	0	2448.23	centroid=centroid=454Isotigs_contig_14845;seqs=1;;seqs=1;	centroid=centroid=454Isotigs_contig_14845;seqs=1;;seqs=1;	yes	yes	3	5.6092e-13	71.148	53080000	138	160	3315;3316;3317;3318;3319	2369	2369
AITVPELTQQMFDAK	R	A	I	A	K	N	2	0	0	1	0	2	1	0	0	1	1	1	1	1	1	0	2	0	0	1	0	15	0	1690.86	centroid=centroid=454Isotigs_contig_228379;seqs=1;;seqs=1;	centroid=centroid=454Isotigs_contig_228379;seqs=1;;seqs=1;	yes	yes	2	0.00018727	82.651	160680000	270	161	3320;3321;3322;3323;3324;3325;3326;3327;3328;3329;3330;3331;3332;3333	2370;2371;2372;2373;2374;2375;2376;2377	2375	256
AIVIINPGNPTGAVLTK	R	A	I	T	K	E	2	0	2	0	0	0	0	2	0	3	1	1	0	0	2	0	2	0	0	2	0	17	0	1676.98	centroid=centroid=454Isotigs_contig_113024;seqs=1;;seqs=1;	centroid=centroid=454Isotigs_contig_113024;seqs=1;;seqs=1;	yes	yes	2	2.169e-05	60.307	16352000	39	162	3334;3335;3336;3337;3338	2378	2378
AIWDAGNEIGSHTIHHR	K	A	I	H	R	L	2	1	1	1	0	0	1	2	3	3	0	0	0	0	0	1	1	1	0	0	0	17	0	1912.93	centroid=centroid=454Isotigs_contig_31170;seqs=1;;seqs=1;	centroid=centroid=454Isotigs_contig_31170;seqs=1;;seqs=1;	yes	yes	3,4,5	2.0134e-39	139.49	1034100000	384	163	3339;3340;3341;3342;3343;3344;3345;3346;3347;3348;3349;3350;3351;3352;3353;3354;3355;3356;3357;3358;3359;3360;3361;3362;3363;3364;3365;3366;3367;3368;3369;3370;3371;3372;3373;3374;3375;3376;3377;3378;3379;3380;3381;3382;3383;3384;3385;3386	2379;2380;2381;2382;2383;2384;2385;2386;2387;2388;2389;2390;2391;2392;2393;2394;2395;2396;2397;2398;2399;2400;2401;2402;2403;2404;2405;2406;2407	2404
AIYKPGDFVNWR	K	A	I	W	R	A	1	1	1	1	0	0	0	1	0	1	0	1	0	1	1	0	0	1	1	1	0	12	1	1464.75	centroid=centroid=454Isotigs_contig_92485;seqs=1;;seqs=1;	centroid=centroid=454Isotigs_contig_92485;seqs=1;;seqs=1;	yes	yes	2,3	5.4664e-06	78.903	29160000	748	164	3387;3388;3389;3390;3391;3392;3393;3394	2408;2409;2410	2410
AKFEELNMDLFR	R	A	K	F	R	N	1	1	1	1	0	0	2	0	0	0	2	1	1	2	0	0	0	0	0	0	0	12	1	1511.74	centroid=centroid=454Isotigs_contig_10133;seqs=1;;seqs=1;	centroid=centroid=454Isotigs_contig_10133;seqs=1;;seqs=1;	yes	yes	2,3	4.3846e-05	102.9	240730000	2	165	3395;3396;3397;3398;3399;3400;3401;3402;3403;3404;3405;3406;3407;3408;3409;3410;3411;3412;3413;3414;3415;3416;3417;3418;3419;3420;3421	2411;2412;2413;2414;2415;2416;2417;2418;2419;2420;2421	2420	2
AKFYPEDVSEELIQEITQK	R	A	K	Q	K	M	1	0	0	1	0	2	4	0	0	2	1	2	0	1	1	1	1	0	1	1	0	19	1	2266.14	centroid=centroid=454Isotigs_contig_873;seqs=1;;seqs=1;;centroid=centroid=454Isotigs_contig_16517;seqs=1;;seqs=1;	centroid=centroid=454Isotigs_contig_873;seqs=1;;seqs=1;	no	no	3	9.2343e-10	80.236	28875000	734;175	166	3422;3423;3424;3425;3426;3427;3428;3429;3430	2422;2423;2424	2422
AKIDSYIPIF	R	A	K	I	F	-	1	0	0	1	0	0	0	0	0	3	0	1	0	1	1	1	0	0	1	0	0	10	1	1165.64	centroid=centroid=454Isotigs_contig_5701;seqs=1;;seqs=1;	centroid=centroid=454Isotigs_contig_5701;seqs=1;;seqs=1;	yes	yes	2	0.007054	85.355	5141200	569	167	3431;3432	2425	2425
AKLENSFNTLQTR	K	A	K	T	R	L	1	1	2	0	0	1	1	0	0	0	2	1	0	1	0	1	2	0	0	0	0	13	1	1520.79	centroid=centroid=454Isotigs_contig_15424;seqs=1;;seqs=1;	centroid=centroid=454Isotigs_contig_15424;seqs=1;;seqs=1;	yes	yes	2	0.0013102	90.707	31222000	156	168	3433;3434;3435;3436;3437;3438;3439	2426;2427;2428	2426
ALAGSNLPGIQTPQVLLNAFK	K	A	L	F	K	M	3	0	2	0	0	2	0	2	0	1	4	1	0	1	2	1	1	0	0	1	0	21	0	2151.21	centroid=centroid=454Isotigs_contig_3938;seqs=1;;seqs=1;	centroid=centroid=454Isotigs_contig_3938;seqs=1;;seqs=1;	yes	yes	2,3	3.689e-119	197.6	5444600000	457	170	3441;3442;3443;3444;3445;3446;3447;3448;3449;3450;3451;3452;3453;3454;3455;3456;3457;3458;3459;3460;3461;3462;3463;3464;3465;3466;3467;3468;3469;3470;3471;3472;3473;3474;3475;3476;3477;3478;3479;3480;3481;3482;3483;3484;3485;3486;3487;3488;3489;3490;3491;3492	2430;2431;2432;2433;2434;2435;2436;2437;2438;2439;2440;2441;2442;2443;2444;2445;2446;2447;2448;2449;2450;2451;2452;2453;2454;2455;2456;2457;2458;2459;2460;2461;2462;2463;2464;2465;2466;2467;2468;2469;2470;2471;2472;2473;2474;2475;2476;2477;2478;2479;2480	2435
ALDEFYDR	R	A	L	D	R	N	1	1	0	2	0	0	1	0	0	0	1	0	0	1	0	0	0	0	1	0	0	8	0	1027.46	centroid=centroid=454Isotigs_contig_3883;seqs=1;;seqs=1;	centroid=centroid=454Isotigs_contig_3883;seqs=1;;seqs=1;	yes	yes	2	0.0019878	133.58	1078400000	452	171	3493;3494;3495;3496;3497;3498;3499;3500;3501;3502;3503;3504;3505;3506;3507;3508;3509	2481;2482;2483;2484;2485	2482
ALDEFYDRNYADFVPLR	R	A	L	L	R	S	2	2	1	3	0	0	1	0	0	0	2	0	0	2	1	0	0	0	2	1	0	17	1	2103.01	centroid=centroid=454Isotigs_contig_3883;seqs=1;;seqs=1;	centroid=centroid=454Isotigs_contig_3883;seqs=1;;seqs=1;	yes	yes	3	5.5968e-20	118.31	52024000	452	172	3510;3511;3512;3513;3514	2486;2487;2488;2489;2490	2489
ALEGGDDALGVAK	K	A	L	A	K	V	3	0	0	2	0	0	1	3	0	0	2	1	0	0	0	0	0	0	0	1	0	13	0	1214.61	centroid=centroid=454Isotigs_contig_12284;seqs=1;;seqs=1;	centroid=centroid=454Isotigs_contig_12284;seqs=1;;seqs=1;	yes	yes	2	0.0021036	76.073	22478000	69	180	3668;3669;3670;3671;3672	2658;2659	2659
ALEVEAFFQEHPVPAAER	K	A	L	E	R	T	4	1	0	0	0	1	4	0	1	0	1	0	0	2	2	0	0	0	0	2	0	18	0	2039.01	centroid=centroid=454Isotigs_contig_71616;seqs=1;;seqs=1;	centroid=centroid=454Isotigs_contig_71616;seqs=1;;seqs=1;	yes	yes	3	4.6756e-09	75.548	42414000	658	181	3673;3674;3675;3676;3677;3678;3679;3680	2660;2661;2662;2663	2663
ALEYFDIIPTNGK	K	A	L	G	K	I	1	0	1	1	0	0	1	1	0	2	1	1	0	1	1	0	1	0	1	0	0	13	0	1479.76	centroid=centroid=454Isotigs_contig_25750;seqs=1;;seqs=1;	centroid=centroid=454Isotigs_contig_25750;seqs=1;;seqs=1;	yes	yes	2	0.0016098	83.087	84535000	309	182	3681;3682;3683;3684;3685;3686;3687;3688;3689;3690	2664;2665;2666;2667;2668;2669;2670	2669
ALFAVTPR	M	A	L	P	R	L	2	1	0	0	0	0	0	0	0	0	1	0	0	1	1	0	1	0	0	1	0	8	0	873.507	centroid=centroid=454Isotigs_contig_6923;seqs=2;;seqs=1;	centroid=centroid=454Isotigs_contig_6923;seqs=2;;seqs=1;	yes	yes	2	0.0081847	110.12	23919000	647	183	3691;3692;3693;3694;3695	2671	2671
ALGDGTTVSEEAVVQETGDR	R	A	L	D	R	N	2	1	0	2	0	1	3	3	0	0	1	0	0	0	0	1	3	0	0	3	0	20	0	2032.95	centroid=centroid=454Isotigs_contig_3107;seqs=1;;seqs=1;	centroid=centroid=454Isotigs_contig_3107;seqs=1;;seqs=1;	yes	yes	2	2.0574e-34	130.56	78152000	382	184	3696;3697;3698;3699;3700;3701;3702	2672;2673;2674	2672
ALGGYQTLGR	K	A	L	G	R	Y	1	1	0	0	0	1	0	3	0	0	2	0	0	0	0	0	1	0	1	0	0	10	0	1034.55	centroid=centroid=454Isotigs_contig_1031;seqs=3;;seqs=1;	centroid=centroid=454Isotigs_contig_1031;seqs=3;;seqs=1;	yes	yes	2	5.7137e-05	85.622	15069000	8	186	3706;3707;3708;3709	2676;2677;2678	2678
ALGTPVVIDIGSDSCK	M	A	L	C	K	V	1	0	0	2	1	0	0	2	0	2	1	1	0	0	1	2	1	0	0	2	0	16	0	1630.82	centroid=centroid=454Isotigs_contig_57047;seqs=1;;seqs=1;	centroid=centroid=454Isotigs_contig_57047;seqs=1;;seqs=1;	yes	yes	2	1.6888e-07	103.6	73559000	570	187	3710;3711;3712;3713;3714;3715;3716;3717;3718;3719	2679;2680;2681;2682;2683;2684;2685	2684
ALGVQMISIGVGAESK	K	A	L	S	K	L	2	0	0	0	0	1	1	3	0	2	1	1	1	0	0	2	0	0	0	2	0	16	0	1558.84	centroid=centroid=454Isotigs_contig_2177;seqs=1;;seqs=1;	centroid=centroid=454Isotigs_contig_2177;seqs=1;;seqs=1;	yes	yes	2	4.4658e-05	92.38	59803000	252	188	3720;3721;3722;3723;3724	2686;2687;2688	2687	241
ALHLVIAR	R	A	L	A	R	V	2	1	0	0	0	0	0	0	1	1	2	0	0	0	0	0	0	0	0	1	0	8	0	891.565	centroid=centroid=454Isotigs_contig_2357;seqs=1;;seqs=1;	centroid=centroid=454Isotigs_contig_2357;seqs=1;;seqs=1;	yes	yes	2	0.00315	153.15	858210000	277	189	3725;3726;3727;3728;3729;3730;3731;3732;3733;3734	2689;2690;2691;2692	2690
ALIAGGGAPEIELSLR	R	A	L	L	R	L	3	1	0	0	0	0	2	3	0	2	3	0	0	0	1	1	0	0	0	0	0	16	0	1565.88	centroid=centroid=454Isotigs_contig_7044;seqs=1;;seqs=1;	centroid=centroid=454Isotigs_contig_7044;seqs=1;;seqs=1;	yes	yes	2	3.3041e-05	62.861	2845900	653	190	3735;3736	2693;2694	2694
ALIPHPTHCAR	R	A	L	A	R	Y	2	1	0	0	1	0	0	0	2	1	1	0	0	0	2	0	1	0	0	0	0	11	0	1271.66	centroid=centroid=454Isotigs_contig_101824;seqs=1;;seqs=1;	centroid=centroid=454Isotigs_contig_101824;seqs=1;;seqs=1;	yes	yes	2,3,4	0.00032081	103.26	328020000	4	191	3737;3738;3739;3740;3741;3742;3743;3744;3745;3746;3747;3748;3749;3750;3751;3752;3753;3754;3755;3756;3757;3758;3759;3760;3761;3762;3763;3764;3765;3766;3767;3768;3769;3770;3771;3772;3773;3774;3775;3776;3777;3778;3779;3780;3781;3782;3783;3784	2695;2696;2697;2698;2699;2700;2701;2702;2703;2704;2705;2706;2707;2708;2709;2710;2711;2712;2713;2714;2715;2716;2717	2711
ALLDGGDVLFTGK	K	A	L	G	K	E	1	0	0	2	0	0	0	3	0	0	3	1	0	1	0	0	1	0	0	1	0	13	0	1304.7	centroid=centroid=454Isotigs_contig_91173;seqs=1;;seqs=1;	centroid=centroid=454Isotigs_contig_91173;seqs=1;;seqs=1;	yes	yes	2	0.0043329	64.104	20411000	742	192	3785;3786;3787;3788;3789;3790	2718;2719;2720	2720
ALLEVVQSGGK	K	A	L	G	K	N	1	0	0	0	0	1	1	2	0	0	2	1	0	0	0	1	0	0	0	2	0	11	0	1099.62	centroid=centroid=454Isotigs_contig_14845;seqs=1;;seqs=1;	centroid=centroid=454Isotigs_contig_14845;seqs=1;;seqs=1;	yes	yes	2	0.0046357	78.342	32713000	138	193	3791;3792;3793	2721	2721
ALLNAVGSSGDQAIAK	K	A	L	A	K	A	4	0	1	1	0	1	0	2	0	1	2	1	0	0	0	2	0	0	0	1	0	16	0	1513.81	centroid=centroid=454Isotigs_contig_11338;seqs=1;;seqs=1;	centroid=centroid=454Isotigs_contig_11338;seqs=1;;seqs=1;	yes	yes	2,3	8.6135e-19	128.06	573230000	42	194	3794;3795;3796;3797;3798;3799;3800;3801;3802;3803;3804;3805;3806;3807;3808;3809;3810;3811;3812;3813;3814;3815;3816;3817;3818;3819;3820	2722;2723;2724;2725;2726;2727;2728;2729;2730;2731;2732;2733;2734	2733
ALLTLTAR	K	A	L	A	R	D	2	1	0	0	0	0	0	0	0	0	3	0	0	0	0	0	2	0	0	0	0	8	0	857.533	centroid=centroid=454Isotigs_contig_22033;seqs=1;;seqs=1;	centroid=centroid=454Isotigs_contig_22033;seqs=1;;seqs=1;	yes	yes	2	0.0060009	127.56	17153000	257	195	3821;3822;3823	2735	2735
ALLVDLEPTVVDEVR	R	A	L	V	R	L	1	1	0	2	0	0	2	0	0	0	3	0	0	0	1	0	1	0	0	4	0	15	0	1666.91	centroid=centroid=454Isotigs_contig_41145;seqs=1;;seqs=1;	centroid=centroid=454Isotigs_contig_41145;seqs=1;;seqs=1;	yes	yes	2	0.001057	87.519	29644000	466	196	3824;3825;3826;3827;3828;3829	2736;2737;2738	2738
ALLVDNDYLLYNPSGCR	R	A	L	C	R	I	1	1	2	2	1	0	0	1	0	0	4	0	0	0	1	1	0	0	2	1	0	17	0	1981.96	centroid=centroid=454Isotigs_contig_31170;seqs=1;;seqs=1;	centroid=centroid=454Isotigs_contig_31170;seqs=1;;seqs=1;	yes	yes	2,3	9.4658e-32	136.34	1009600000	384	197	3830;3831;3832;3833;3834;3835;3836;3837;3838;3839;3840;3841;3842;3843;3844;3845;3846;3847;3848;3849;3850;3851;3852;3853;3854;3855;3856;3857;3858;3859;3860;3861;3862;3863;3864;3865;3866;3867;3868;3869;3870;3871;3872;3873;3874;3875;3876;3877;3878;3879;3880	2739;2740;2741;2742;2743;2744;2745;2746;2747;2748;2749;2750;2751;2752;2753;2754;2755;2756;2757;2758;2759;2760;2761;2762;2763;2764;2765;2766;2767;2768;2769;2770;2771;2772	2743
ALLVFAEHR	R	A	L	H	R	Y	2	1	0	0	0	0	1	0	1	0	2	0	0	1	0	0	0	0	0	1	0	9	0	1054.59	centroid=centroid=454Isotigs_contig_80634;seqs=1;;seqs=1;	centroid=centroid=454Isotigs_contig_80634;seqs=1;;seqs=1;	yes	yes	2	0.0045562	103.55	36036000	710	198	3881;3882;3883;3884;3885;3886;3887;3888	2773;2774;2775	2773
ALNSKPGEIALR	K	A	L	L	R	S	2	1	1	0	0	0	1	1	0	1	2	1	0	0	1	1	0	0	0	0	0	12	1	1267.72	centroid=centroid=454Isotigs_contig_105370;seqs=1;;seqs=1;	centroid=centroid=454Isotigs_contig_105370;seqs=1;;seqs=1;	yes	yes	2,3	0.00019568	96.067	150660000	15	200	3906;3907;3908;3909;3910;3911;3912;3913;3914;3915;3916;3917;3918;3919;3920;3921;3922;3923	2782;2783;2784;2785;2786;2787;2788	2788
ALPPFLTDVSHDNPFSSYEIR	R	A	L	I	R	S	1	1	1	2	0	0	1	0	1	1	2	0	0	2	3	3	1	0	1	1	0	21	0	2404.17	centroid=centroid=454Isotigs_contig_297;seqs=6;;seqs=1;	centroid=centroid=454Isotigs_contig_297;seqs=6;;seqs=1;	yes	yes	3	6.726e-12	92.098	121850000	370	201	3924;3925;3926;3927;3928;3929;3930;3931;3932;3933;3934;3935;3936;3937;3938	2789;2790;2791;2792;2793;2794;2795;2796;2797;2798;2799	2796
ALQCLNTASQFR	K	A	L	F	R	H	2	1	1	0	1	2	0	0	0	0	2	0	0	1	0	1	1	0	0	0	0	12	0	1407.69	centroid=centroid=454Isotigs_contig_10584;seqs=2;;seqs=1;	centroid=centroid=454Isotigs_contig_10584;seqs=2;;seqs=1;	yes	yes	2,3	7.0672e-15	189.13	16628000000	17	202	3939;3940;3941;3942;3943;3944;3945;3946;3947;3948;3949;3950;3951;3952;3953;3954;3955;3956;3957;3958;3959;3960;3961;3962;3963;3964;3965;3966;3967;3968;3969;3970;3971;3972;3973;3974;3975;3976;3977;3978;3979;3980;3981;3982;3983;3984;3985;3986;3987;3988;3989;3990;3991;3992	2800;2801;2802;2803;2804;2805;2806;2807;2808;2809;2810;2811;2812;2813;2814;2815;2816;2817;2818;2819;2820;2821;2822;2823;2824;2825;2826;2827;2828;2829;2830;2831;2832;2833;2834;2835;2836;2837;2838;2839;2840;2841;2842;2843	2803
ALQEFVLR	K	A	L	L	R	D	1	1	0	0	0	1	1	0	0	0	2	0	0	1	0	0	0	0	0	1	0	8	0	974.555	centroid=centroid=454Isotigs_contig_32001;seqs=1;;seqs=1;	centroid=centroid=454Isotigs_contig_32001;seqs=1;;seqs=1;	yes	yes	2	0.0080192	93.374	0	389	203	3993	2844	2844
ALQFYEINPDTAVIR	R	A	L	I	R	L	2	1	1	1	0	1	1	0	0	2	1	0	0	1	1	0	1	0	1	1	0	15	0	1748.91	centroid=centroid=454Isotigs_contig_25750;seqs=1;;seqs=1;	centroid=centroid=454Isotigs_contig_25750;seqs=1;;seqs=1;	yes	yes	2,3	0.0003715	92.773	465040000	309	204	3994;3995;3996;3997;3998;3999;4000;4001;4002;4003;4004;4005;4006;4007;4008;4009;4010;4011;4012;4013;4014;4015;4016;4017;4018;4019;4020;4021	2845;2846;2847;2848;2849;2850;2851;2852;2853;2854;2855;2856;2857	2854
ALQSTNDDQAQSVNQLTSNFETQVNQISK	K	A	L	S	K	L	2	0	4	2	0	6	1	0	0	1	2	1	0	1	0	4	3	0	0	2	0	29	0	3207.53	centroid=centroid=454Isotigs_contig_132;seqs=1;;seqs=1;	centroid=centroid=454Isotigs_contig_132;seqs=1;;seqs=1;	yes	yes	3,4	7.999e-36	98.84	35621000	93	205	4022;4023;4024;4025;4026	2858;2859;2860;2861;2862;2863	2859
ALSALGETEQEALGK	K	A	L	G	K	R	3	0	0	0	0	1	3	2	0	0	3	1	0	0	0	1	1	0	0	0	0	15	0	1515.78	centroid=centroid=454Isotigs_contig_123124;seqs=1;;seqs=1;	centroid=centroid=454Isotigs_contig_123124;seqs=1;;seqs=1;	yes	yes	2	9.1908e-25	153.09	229580000	73	206	4027;4028;4029;4030;4031;4032;4033;4034;4035;4036;4037;4038;4039;4040;4041;4042;4043;4044;4045	2864;2865;2866;2867;2868;2869;2870;2871;2872;2873;2874	2868
ALSALGETEQEALGKR	K	A	L	K	R	L	3	1	0	0	0	1	3	2	0	0	3	1	0	0	0	1	1	0	0	0	0	16	1	1671.88	centroid=centroid=454Isotigs_contig_123124;seqs=1;;seqs=1;	centroid=centroid=454Isotigs_contig_123124;seqs=1;;seqs=1;	yes	yes	2,3	1.1437e-25	138.19	31515000	73	207	4046;4047;4048;4049;4050;4051;4052;4053;4054	2875;2876	2876
ALSEILGVTLPYDK	R	A	L	D	K	L	1	0	0	1	0	0	1	1	0	1	3	1	0	0	1	1	1	0	1	1	0	14	0	1517.83	centroid=centroid=454Isotigs_contig_4597;seqs=1;;seqs=1;	centroid=centroid=454Isotigs_contig_4597;seqs=1;;seqs=1;	yes	yes	2	1.7434e-11	83.633	12106000	504	208	4055;4056;4057;4058;4059;4060;4061	2877;2878;2879	2879
ALSENYQTMSDTTFK	R	A	L	F	K	A	1	0	1	1	0	1	1	0	0	0	1	1	1	1	0	2	3	0	1	0	0	15	0	1734.78	centroid=centroid=454Isotigs_contig_74191;seqs=1;;seqs=1;	centroid=centroid=454Isotigs_contig_74191;seqs=1;;seqs=1;	yes	yes	2	0.00021909	83.692	40837000	673	209	4062;4063;4064;4065;4066;4067;4068	2880	2880	669
ALTMDENPSLAVVR	K	A	L	V	R	K	2	1	1	1	0	0	1	0	0	0	2	0	1	0	1	1	1	0	0	2	0	14	0	1514.78	centroid=centroid=454Isotigs_contig_23899;seqs=1;;seqs=1;	centroid=centroid=454Isotigs_contig_23899;seqs=1;;seqs=1;	yes	yes	2	1.4175e-08	113.76	88030000	282	210	4069;4070;4071;4072;4073;4074;4075;4076	2881;2882;2883;2884;2885	2881	268
ALTYEQAVLNLPETK	K	A	L	T	K	V	2	0	1	0	0	1	2	0	0	0	3	1	0	0	1	0	2	0	1	1	0	15	0	1688.9	centroid=centroid=454Isotigs_contig_15065;seqs=1;;seqs=1;	centroid=centroid=454Isotigs_contig_15065;seqs=1;;seqs=1;	yes	yes	2	0.00046476	92.773	71364000	148	211	4077;4078;4079;4080;4081;4082;4083;4084;4085;4086;4087	2886;2887;2888;2889;2890	2890
ALVDGPCSGVNR	R	A	L	N	R	K	1	1	1	1	1	0	0	2	0	0	1	0	0	0	1	1	0	0	0	2	0	12	0	1243.6	centroid=centroid=454Isotigs_contig_12292;seqs=1;;seqs=1;	centroid=centroid=454Isotigs_contig_12292;seqs=1;;seqs=1;	yes	yes	2	0.0049712	69.815	1528300	71	212	4088;4089	2891	2891
ALVPILGNTVQGK	M	A	L	G	K	Q	1	0	1	0	0	1	0	2	0	1	2	1	0	0	1	0	1	0	0	2	0	13	0	1308.78	centroid=centroid=454Isotigs_contig_13233;seqs=1;;seqs=1;	centroid=centroid=454Isotigs_contig_13233;seqs=1;;seqs=1;	yes	yes	2	0.000145	98.105	36275000	95	214	4131;4132;4133;4134;4135;4136;4137;4138;4139;4140	2918;2919;2920;2921;2922;2923;2924;2925	2922
ALVQQVFAK	K	A	L	A	K	E	2	0	0	0	0	2	0	0	0	0	1	1	0	1	0	0	0	0	0	2	0	9	0	1002.59	centroid=centroid=454Isotigs_contig_99847;seqs=1;;seqs=1;	centroid=centroid=454Isotigs_contig_99847;seqs=1;;seqs=1;	yes	yes	2	0.00041466	123.98	10672000	773	215	4141;4142;4143	2926;2927	2926
ALYNFEAINEDDLSFK	R	A	L	F	K	K	2	0	2	2	0	0	2	0	0	1	2	1	0	2	0	1	0	0	1	0	0	16	0	1887.89	centroid=centroid=454Isotigs_contig_66355;seqs=1;;seqs=1;	centroid=centroid=454Isotigs_contig_66355;seqs=1;;seqs=1;	yes	yes	2	0.00041886	66.809	5128900	626	218	4162;4163;4164	2936	2936
ALYQCDPGYDGQSK	R	A	L	S	K	F	1	0	0	2	1	2	0	2	0	0	1	1	0	0	1	1	0	0	2	0	0	14	0	1600.68	centroid=centroid=454Isotigs_contig_2668;seqs=1;;seqs=1;	centroid=centroid=454Isotigs_contig_2668;seqs=1;;seqs=1;	yes	yes	2,3	2.5595e-25	159.52	33299000000	327	219	4165;4166;4167;4168;4169;4170;4171;4172;4173;4174;4175;4176;4177;4178;4179;4180;4181;4182;4183;4184;4185;4186;4187;4188;4189;4190;4191;4192;4193;4194;4195;4196;4197;4198;4199;4200;4201;4202;4203;4204;4205;4206;4207;4208;4209;4210;4211;4212;4213;4214;4215;4216;4217;4218;4219;4220;4221;4222;4223;4224	2937;2938;2939;2940;2941;2942;2943;2944;2945;2946;2947;2948;2949;2950;2951;2952;2953;2954;2955;2956;2957;2958;2959;2960;2961;2962;2963;2964;2965;2966;2967;2968;2969;2970;2971;2972;2973;2974;2975;2976;2977;2978;2979;2980;2981;2982;2983;2984;2985;2986;2987;2988;2989;2990;2991	2985
AMCLAAVQK	R	A	M	Q	K	S	3	0	0	0	1	1	0	0	0	0	1	1	1	0	0	0	0	0	0	1	0	9	0	990.499	centroid=centroid=454Isotigs_contig_25522;seqs=1;;seqs=1;	centroid=centroid=454Isotigs_contig_25522;seqs=1;;seqs=1;	yes	yes	2	0.0001484	117.4	24460000	305	220	4225;4226;4227;4228;4229;4230;4231;4232	2992;2993;2994;2995;2996;2997	2992	295
AMDTLNIQYSNPANR	R	A	M	N	R	V	2	1	3	1	0	1	0	0	0	1	1	0	1	0	1	1	1	0	1	0	0	15	0	1706.8	centroid=centroid=454Isotigs_contig_247174;seqs=1;;seqs=2;	centroid=centroid=454Isotigs_contig_247174;seqs=1;;seqs=2;	yes	yes	2	0.0047221	83.823	1439100	294	221	4233	2998	2998	286
AMEAAFIR	K	A	M	I	R	L	3	1	0	0	0	0	1	0	0	1	0	0	1	1	0	0	0	0	0	0	0	8	0	907.459	centroid=centroid=454Isotigs_contig_7323;seqs=1;;seqs=1;	centroid=centroid=454Isotigs_contig_7323;seqs=1;;seqs=1;	yes	yes	2	0.0033492	119.29	1194300000	665	222;223	4234;4235;4236;4237;4238;4239;4240;4241;4242;4243;4244;4245;4246;4247;4248;4249;4250;4251;4252;4253;4254;4255;4256;4257;4258;4259;4260;4261	2999;3000;3001;3002;3003;3004;3005;3006;3007;3008;3009;3010;3011;3012	3004	641
AMEAAFVR	R	A	M	V	R	V	3	1	0	0	0	0	1	0	0	0	0	0	1	1	0	0	0	0	0	1	0	8	0	893.443	centroid=centroid=454Isotigs_contig_150198;seqs=1;;seqs=1;	centroid=centroid=454Isotigs_contig_150198;seqs=1;;seqs=1;	yes	yes	2	0.0052555	101.6	318510000	144	224	4262;4263;4264;4265;4266;4267;4268;4269;4270;4271;4272;4273;4274;4275;4276;4277;4278;4279;4280;4281;4282;4283;4284	3013;3014;3015;3016;3017;3018	3015	119
AMEDILSR	R	A	M	S	R	R	1	1	0	1	0	0	1	0	0	1	1	0	1	0	0	1	0	0	0	0	0	8	0	933.459	centroid=centroid=454Isotigs_contig_4409;seqs=1;;seqs=1;	centroid=centroid=454Isotigs_contig_4409;seqs=1;;seqs=1;	yes	yes	2	0.0058944	97.635	246030000	491	225	4285;4286;4287;4288;4289;4290;4291;4292;4293;4294;4295;4296	3019;3020;3021	3020	461
AMGEETPVGIK	K	A	M	I	K	S	1	0	0	0	0	0	2	2	0	1	0	1	1	0	1	0	1	0	0	1	0	11	0	1130.56	centroid=centroid=454Isotigs_contig_16154;seqs=1;;seqs=1;	centroid=centroid=454Isotigs_contig_16154;seqs=1;;seqs=1;	yes	yes	2	0.006966	59.84	7868700	172	226	4297;4298	3022	3022	156
AMGTVQDPELIQR	R	A	M	Q	R	V	1	1	0	1	0	2	1	1	0	1	1	0	1	0	1	0	1	0	0	1	0	13	0	1456.73	centroid=centroid=454Isotigs_contig_71616;seqs=1;;seqs=1;	centroid=centroid=454Isotigs_contig_71616;seqs=1;;seqs=1;	yes	yes	2	5.2996e-06	111.79	47438000	658	227	4299;4300;4301;4302;4303;4304;4305;4306	3023;3024;3025;3026	3026	637
AMHYLHHDLNFVR	R	A	M	V	R	S	1	1	1	1	0	0	0	0	3	0	2	0	1	1	0	0	0	0	1	1	0	13	0	1651.8	centroid=centroid=454Isotigs_contig_7809;seqs=2;;seqs=1;	centroid=centroid=454Isotigs_contig_7809;seqs=2;;seqs=1;	yes	yes	2,3,4,5	4.8903e-12	131.42	12321000000	693	228;229	4307;4308;4309;4310;4311;4312;4313;4314;4315;4316;4317;4318;4319;4320;4321;4322;4323;4324;4325;4326;4327;4328;4329;4330;4331;4332;4333;4334;4335;4336;4337;4338;4339;4340;4341;4342;4343;4344;4345;4346;4347;4348;4349;4350;4351;4352;4353;4354;4355;4356;4357;4358;4359;4360;4361;4362;4363;4364;4365;4366;4367;4368;4369;4370;4371;4372;4373;4374;4375;4376;4377;4378;4379;4380;4381;4382;4383;4384;4385;4386…	3027;3028;3029;3030;3031;3032;3033;3034;3035;3036;3037;3038;3039;3040;3041;3042;3043;3044;3045;3046;3047;3048;3049;3050;3051;3052;3053;3054;3055;3056;3057;3058;3059;3060;3061;3062;3063;3064;3065;3066;3067;3068;3069;3070;3071;3072;3073;3074;3075;3076;3077;3078;3079;3080;3081;3082;3083;3084;3085;3086;3087;3088;3089;3090;3091;3092;3093;3094;3095;3096;3097;3098;3099;3100;3101;3102;3103;3104;3105;3106…	3036	688
AMIGIVAGGGR	R	A	M	G	R	I	2	1	0	0	0	0	0	4	0	2	0	0	1	0	0	0	0	0	0	1	0	11	0	1000.55	centroid=centroid=454Isotigs_contig_4701;seqs=1;;seqs=1;	centroid=centroid=454Isotigs_contig_4701;seqs=1;;seqs=1;	yes	yes	2	0.001317	76.943	5228300	514	230	4432;4433;4434	3123;3124	3124	489
AMMASAMK	R	A	M	M	K	S	3	0	0	0	0	0	0	0	0	0	0	1	3	0	0	1	0	0	0	0	0	8	0	839.37	centroid=centroid=454Isotigs_contig_2668;seqs=1;;seqs=1;	centroid=centroid=454Isotigs_contig_2668;seqs=1;;seqs=1;	yes	yes	2	0.002785	102.46	55369000	327	231;232	4435;4436;4437;4438;4439;4440;4441;4442;4443;4444;4445;4446;4447;4448;4449;4450;4451;4452	3125;3126;3127;3128;3129;3130;3131;3132;3133;3134;3135	3126	322;323;324
AMNDITAEDLVPEPK	K	A	M	P	K	I	2	0	1	2	0	0	2	0	0	1	1	1	1	0	2	0	1	0	0	1	0	15	0	1641.79	centroid=centroid=454Isotigs_contig_9876;seqs=1;;seqs=1;	centroid=centroid=454Isotigs_contig_9876;seqs=1;;seqs=1;	yes	yes	2	0.00025779	67.646	33690000	770	233	4453;4454;4455;4456;4457;4458	3136;3137;3138;3139	3138	754
ANINFLVADGIK	K	A	N	I	K	F	2	0	2	1	0	0	0	1	0	2	1	1	0	1	0	0	0	0	0	1	0	12	0	1273.7	centroid=centroid=454Isotigs_contig_15338;seqs=1;;seqs=1;	centroid=centroid=454Isotigs_contig_15338;seqs=1;;seqs=1;	yes	yes	2	0.0005635	87.719	43079000	153	235	4461;4462;4463;4464;4465;4466;4467;4468;4469;4470;4471;4472	3141;3142;3143	3141
ANLQYAYSTR	R	A	N	T	R	R	2	1	1	0	0	1	0	0	0	0	1	0	0	0	0	1	1	0	2	0	0	10	0	1185.58	centroid=centroid=454Isotigs_contig_35852;seqs=1;;seqs=1;	centroid=centroid=454Isotigs_contig_35852;seqs=1;;seqs=1;	yes	yes	2	3.9417e-18	198.25	3924800000	420	236	4473;4474;4475;4476;4477;4478;4479;4480;4481;4482;4483;4484;4485;4486;4487;4488;4489;4490;4491;4492;4493;4494;4495;4496;4497;4498;4499;4500;4501;4502;4503	3144;3145;3146;3147;3148;3149;3150;3151;3152;3153;3154;3155;3156;3157;3158;3159;3160;3161;3162;3163;3164	3159
ANVGDVFGAEKPAK	R	A	N	A	K	A	3	0	1	1	0	0	1	2	0	0	0	2	0	1	1	0	0	0	0	2	0	14	1	1401.73	centroid=centroid=454Isotigs_contig_12039;seqs=1;;seqs=1;	centroid=centroid=454Isotigs_contig_12039;seqs=1;;seqs=1;	yes	yes	2,3	3.843e-17	122.2	108750000	62	237	4504;4505;4506;4507;4508;4509;4510;4511;4512;4513;4514;4515;4516;4517;4518;4519;4520;4521;4522	3165;3166;3167;3168;3169;3170;3171	3171
ANVLFTVVTNK	K	A	N	N	K	D	1	0	2	0	0	0	0	0	0	0	1	1	0	1	0	0	2	0	0	3	0	11	0	1204.68	centroid=centroid=454Isotigs_contig_31301;seqs=1;;seqs=1;	centroid=centroid=454Isotigs_contig_31301;seqs=1;;seqs=1;	yes	yes	2	4.9857e-08	153.33	85495000	386	238	4523;4524;4525;4526;4527;4528;4529;4530;4531;4532;4533;4534;4535;4536;4537;4538	3172;3173;3174;3175;3176;3177;3178	3174
APAEVLEDQEFR	R	A	P	F	R	I	2	1	0	1	0	1	3	0	0	0	1	0	0	1	1	0	0	0	0	1	0	12	0	1402.67	centroid=centroid=454Isotigs_contig_34916;seqs=1;;seqs=1;	centroid=centroid=454Isotigs_contig_34916;seqs=1;;seqs=1;	yes	yes	2	1.8869e-11	133.32	128940000	413	239	4539;4540;4541;4542;4543;4544;4545;4546;4547;4548;4549;4550;4551;4552	3179;3180;3181;3182;3183;3184;3185;3186;3187	3186
APANSHIEMEYLR	R	A	P	L	R	T	2	1	1	0	0	0	2	0	1	1	1	0	1	0	1	1	0	0	1	0	0	13	0	1529.73	centroid=centroid=454Isotigs_contig_144901;seqs=2;;seqs=1;	centroid=centroid=454Isotigs_contig_144901;seqs=2;;seqs=1;	yes	yes	3	0.00036385	83.204	159610000	128	240	4553;4554;4555;4556;4557;4558;4559;4560;4561;4562;4563;4564;4565;4566;4567;4568;4569;4570;4571;4572;4573;4574;4575;4576;4577;4578;4579;4580	3188;3189;3190;3191;3192;3193;3194;3195;3196	3192	115
APAQEIVDEILAAK	K	A	P	A	K	S	4	0	0	1	0	1	2	0	0	2	1	1	0	0	1	0	0	0	0	1	0	14	0	1466.8	centroid=centroid=454Isotigs_contig_141518;seqs=1;;seqs=1;;centroid=centroid=454Isotigs_contig_160386;seqs=1;;seqs=1;	centroid=centroid=454Isotigs_contig_141518;seqs=1;;seqs=1;	yes	no	2	5.5071e-25	159.22	96308000	120	241	4581;4582;4583;4584;4585;4586;4587;4588;4589;4590;4591;4592;4593;4594;4595;4596;4597	3197;3198;3199;3200;3201;3202;3203;3204;3205;3206;3207	3204
APASFDGLSLTPIFANQAHSFR	K	A	P	F	R	D	4	1	1	1	0	1	0	1	1	1	2	0	0	3	2	3	1	0	0	0	0	22	0	2346.18	centroid=centroid=454Isotigs_contig_143763;seqs=1;;seqs=1;	centroid=centroid=454Isotigs_contig_143763;seqs=1;;seqs=1;	yes	yes	3	4.161e-51	133.24	117350000	126	242	4598;4599;4600;4601;4602;4603;4604;4605;4606;4607;4608;4609;4610;4611	3208;3209;3210;3211;3212;3213;3214;3215;3216;3217;3218	3215
APDFVFYAPR	K	A	P	P	R	L	2	1	0	1	0	0	0	0	0	0	0	0	0	2	2	0	0	0	1	1	0	10	0	1181.59	centroid=centroid=454Isotigs_contig_873;seqs=1;;seqs=1;;centroid=centroid=454Isotigs_contig_16517;seqs=1;;seqs=1;	centroid=centroid=454Isotigs_contig_873;seqs=1;;seqs=1;	no	no	2	2.4117e-05	105.2	751070000	734;175	243	4612;4613;4614;4615;4616;4617;4618;4619;4620;4621;4622;4623;4624;4625;4626;4627;4628;4629;4630;4631;4632;4633;4634;4635;4636;4637;4638;4639	3219;3220;3221;3222;3223;3224;3225;3226;3227;3228;3229;3230;3231;3232;3233;3234;3235;3236;3237;3238;3239;3240;3241	3222
APDMAGVPK	R	A	P	P	K	I	2	0	0	1	0	0	0	1	0	0	0	1	1	0	2	0	0	0	0	1	0	9	0	884.443	centroid=centroid=454Isotigs_contig_159000;seqs=1;;seqs=1;	centroid=centroid=454Isotigs_contig_159000;seqs=1;;seqs=1;	yes	yes	2	0.0035049	80.231	5821200	163	244	4640;4641;4642;4643;4644;4645	3242	3242	150
APMVLGHEASAVVSK	K	A	P	S	K	L	3	0	0	0	0	0	1	1	1	0	1	1	1	0	1	2	0	0	0	3	0	15	0	1494.79	centroid=centroid=454Isotigs_contig_15106;seqs=1;;seqs=1;	centroid=centroid=454Isotigs_contig_15106;seqs=1;;seqs=1;	yes	yes	3	0.00063375	57.288	8920400	149	245	4646;4647	3243	3243	127
APPNFIPDDSR	K	A	P	S	R	A	1	1	1	2	0	0	0	0	0	1	0	0	0	1	3	1	0	0	0	0	0	11	0	1227.59	centroid=centroid=454Isotigs_contig_98;seqs=1;;seqs=1;	centroid=centroid=454Isotigs_contig_98;seqs=1;;seqs=1;	yes	yes	2	0.0036605	79.492	15322000	768	246	4648;4649;4650;4651;4652	3244	3244
APPPVPASSLVSDR	K	A	P	D	R	L	2	1	0	1	0	0	0	0	0	0	1	0	0	0	4	3	0	0	0	2	0	14	0	1391.74	centroid=centroid=454Isotigs_contig_21112;seqs=1;;seqs=1;	centroid=centroid=454Isotigs_contig_21112;seqs=1;;seqs=1;	yes	yes	2	0.0011508	90.759	705650000	240	247	4653;4654;4655;4656;4657;4658;4659;4660;4661;4662;4663;4664;4665;4666;4667;4668;4669;4670;4671;4672;4673;4674;4675;4676	3245;3246;3247;3248;3249;3250;3251;3252;3253;3254	3248
APSLRLPSLQK	K	A	P	Q	K	A	1	1	0	0	0	1	0	0	0	0	3	1	0	0	2	2	0	0	0	0	0	11	1	1208.72	centroid=centroid=454Isotigs_contig_1647;seqs=1;;seqs=1;	centroid=centroid=454Isotigs_contig_1647;seqs=1;;seqs=1;	yes	yes	2,3	0.0010756	90.614	69511000	174	248	4677;4678;4679;4680;4681;4682;4683;4684;4685;4686;4687;4688	3255;3256;3257	3257
APSMFLVR	K	A	P	V	R	Q	1	1	0	0	0	0	0	0	0	0	1	0	1	1	1	1	0	0	0	1	0	8	0	919.495	centroid=centroid=454Isotigs_contig_1986;seqs=1;;seqs=1;	centroid=centroid=454Isotigs_contig_1986;seqs=1;;seqs=1;	yes	yes	2	0.0060786	96.492	9149900	226	249	4689;4690	3258	3258	215
APTDPPITPEEAIPPK	K	A	P	P	K	C	2	0	0	1	0	0	2	0	0	2	0	1	0	0	6	0	2	0	0	0	0	16	0	1671.87	centroid=centroid=454Isotigs_contig_2177;seqs=1;;seqs=1;	centroid=centroid=454Isotigs_contig_2177;seqs=1;;seqs=1;	yes	yes	2	0.0021287	51.03	7700800	252	252	4787	3336	3336
APTMQEAMMMR	K	A	P	M	R	S	2	1	0	0	0	1	1	0	0	0	0	0	4	0	1	0	1	0	0	0	0	11	0	1295.55	centroid=centroid=454Isotigs_contig_6176;seqs=2;;seqs=1;	centroid=centroid=454Isotigs_contig_6176;seqs=2;;seqs=1;	yes	yes	2,3	3.2762e-05	112.7	1562000000	596	253;254;255;256	4788;4789;4790;4791;4792;4793;4794;4795;4796;4797;4798;4799;4800;4801;4802;4803;4804;4805;4806;4807;4808;4809;4810;4811;4812;4813;4814;4815;4816;4817;4818;4819;4820;4821;4822;4823;4824;4825;4826;4827;4828;4829;4830;4831;4832;4833;4834;4835;4836;4837;4838;4839;4840;4841;4842;4843;4844;4845;4846;4847;4848;4849;4850;4851;4852;4853;4854;4855;4856;4857;4858;4859;4860;4861;4862;4863;4864;4865;4866;4867…	3337;3338;3339;3340;3341;3342;3343;3344;3345;3346;3347;3348;3349;3350;3351;3352;3353;3354;3355;3356;3357;3358;3359;3360;3361;3362;3363;3364;3365;3366;3367;3368;3369;3370;3371;3372;3373;3374;3375;3376;3377;3378;3379;3380;3381;3382;3383;3384;3385;3386;3387;3388;3389;3390;3391;3392;3393;3394;3395;3396;3397;3398;3399;3400;3401;3402;3403;3404;3405;3406;3407;3408;3409;3410;3411;3412;3413;3414;3415;3416…	3421	562;563;564;565
APTVTDNYIEVVSK	R	A	P	S	K	G	1	0	1	1	0	0	1	0	0	1	0	1	0	0	1	1	2	0	1	3	0	14	0	1534.79	centroid=centroid=454Isotigs_contig_19980;seqs=1;;seqs=1;	centroid=centroid=454Isotigs_contig_19980;seqs=1;;seqs=1;	yes	yes	2	2.4449e-25	164.7	1445500000	227	257	4939;4940;4941;4942;4943;4944;4945;4946;4947;4948;4949;4950;4951;4952;4953;4954;4955;4956;4957;4958;4959	3436;3437;3438;3439;3440;3441;3442;3443;3444;3445;3446;3447	3447
APVAAANAMTK	M	A	P	T	K	I	5	0	1	0	0	0	0	0	0	0	0	1	1	0	1	0	1	0	0	1	0	11	0	1043.54	centroid=centroid=454Isotigs_contig_25891;seqs=1;;seqs=1;	centroid=centroid=454Isotigs_contig_25891;seqs=1;;seqs=1;	yes	yes	2	4.8364e-05	112.94	313940000	312	258;259	4960;4961;4962;4963;4964;4965;4966;4967;4968;4969;4970;4971;4972;4973;4974;4975;4976;4977;4978;4979;4980;4981;4982;4983;4984;4985;4986;4987;4988;4989;4990;4991;4992	3448;3449;3450;3451;3452;3453;3454;3455;3456;3457;3458;3459;3460;3461;3462;3463;3464;3465;3466;3467;3468;3469;3470;3471;3472	3471	303
APVDCSGISQMLMMSSAAEGLLNPEVLEQIGAMR	K	A	P	M	R	N	4	1	1	1	1	2	3	3	0	2	4	0	4	0	2	4	0	0	0	2	0	34	0	3604.71	centroid=centroid=454Isotigs_contig_6176;seqs=2;;seqs=1;	centroid=centroid=454Isotigs_contig_6176;seqs=2;;seqs=1;	yes	yes	3,4	4.5217e-27	51.323	124460000	596	260	4993;4994;4995;4996;4997;4998;4999;5000	3473;3474	3473	566;567;568;569
APVHIITGSAGCK	R	A	P	C	K	E	2	0	0	0	1	0	0	2	1	2	0	1	0	0	1	1	1	0	0	1	0	13	0	1309.68	centroid=centroid=454Isotigs_contig_24452;seqs=1;;seqs=1;	centroid=centroid=454Isotigs_contig_24452;seqs=1;;seqs=1;	yes	yes	2	0.0034096	67.252	11489000	288	261	5001;5002;5003;5004;5005	3475;3476;3477	3476
APYLLVAHNVQFDALK	R	A	P	L	K	N	3	0	1	1	0	1	0	0	1	0	3	1	0	1	1	0	0	0	1	2	0	16	0	1797.98	centroid=centroid=454Isotigs_contig_3077;seqs=1;;seqs=1;	centroid=centroid=454Isotigs_contig_3077;seqs=1;;seqs=1;	yes	yes	2,3	1.8908e-33	153.23	679580000	379	262	5006;5007;5008;5009;5010;5011;5012;5013;5014;5015;5016;5017;5018;5019;5020;5021;5022;5023;5024;5025;5026;5027;5028;5029;5030;5031;5032;5033;5034;5035;5036;5037;5038;5039;5040;5041;5042;5043	3478;3479;3480;3481;3482;3483;3484;3485;3486;3487;3488;3489;3490;3491;3492;3493;3494;3495;3496;3497;3498;3499;3500;3501;3502;3503	3498
AQAFTQAFNYGFTK	R	A	Q	T	K	V	3	0	1	0	0	2	0	1	0	0	0	1	0	3	0	0	2	0	1	0	0	14	0	1592.76	centroid=centroid=454Isotigs_contig_130771;seqs=1;;seqs=1;	centroid=centroid=454Isotigs_contig_130771;seqs=1;;seqs=1;	yes	yes	2	3.4123e-10	123.1	330880000	89	263	5044;5045;5046;5047;5048;5049;5050;5051;5052;5053;5054;5055;5056;5057;5058;5059;5060;5061;5062;5063;5064	3504;3505;3506;3507;3508;3509;3510;3511;3512;3513;3514;3515;3516;3517;3518;3519;3520;3521	3516
AQDDNTHHDSLVFYLK	K	A	Q	L	K	M	1	0	1	3	0	1	0	0	2	0	2	1	0	1	0	1	1	0	1	1	0	16	0	1901.89	centroid=centroid=454Isotigs_contig_4405;seqs=1;;seqs=1;	centroid=centroid=454Isotigs_contig_4405;seqs=1;;seqs=1;	yes	yes	3	0.00064418	61.444	11279000	490	264	5065;5066	3522	3522
AQDKGDVPNSSIMK	R	A	Q	M	K	L	1	0	1	2	0	1	0	1	0	1	0	2	1	0	1	2	0	0	0	1	0	14	1	1488.72	centroid=centroid=454Isotigs_contig_54938;seqs=1;;seqs=1;	centroid=centroid=454Isotigs_contig_54938;seqs=1;;seqs=1;	yes	yes	2	0.0011274	71.279	2699500	559	265	5067;5068;5069;5070;5071;5072	3523	3523	527
AQECDGTPQCSDHTDEVK	K	A	Q	V	K	C	1	0	0	3	2	2	2	1	1	0	0	1	0	0	1	1	2	0	0	1	0	18	0	2075.82	centroid=centroid=454Isotigs_contig_29426;seqs=1;;seqs=1;	centroid=centroid=454Isotigs_contig_29426;seqs=1;;seqs=1;	yes	yes	3	7.2603e-06	62.94	10617000	366	266	5073;5074;5075;5076;5077;5078;5079;5080	3524	3524
AQEDSAHHDSLVFYLK	K	A	Q	L	K	M	2	0	0	2	0	1	1	0	2	0	2	1	0	1	0	2	0	0	1	1	0	16	0	1858.88	centroid=centroid=454Isotigs_contig_27726;seqs=1;;seqs=1;	centroid=centroid=454Isotigs_contig_27726;seqs=1;;seqs=1;	yes	yes	3	0.0006191	61.962	11888000	339	267	5081;5082	3525	3525
AQETLTGDTSGQQQDTYGQKPQETSIGYR	K	A	Q	Y	R	S	1	1	0	2	0	6	2	4	0	1	1	1	0	0	1	2	5	0	2	0	0	29	1	3186.47	centroid=centroid=454Isotigs_contig_8812;seqs=1;;seqs=1;	centroid=centroid=454Isotigs_contig_8812;seqs=1;;seqs=1;	yes	yes	3	1.0027e-19	63.095	146460000	736	268	5083;5084;5085;5086;5087;5088;5089;5090;5091;5092;5093	3526;3527;3528;3529	3529
AQEVTPFDPVEAGLSLVQR	K	A	Q	Q	R	T	2	1	0	1	0	2	2	1	0	0	2	0	0	1	2	1	1	0	0	3	0	19	0	2055.06	centroid=centroid=454Isotigs_contig_221;seqs=1;;seqs=1;	centroid=centroid=454Isotigs_contig_221;seqs=1;;seqs=1;	yes	yes	2,3	3.4196e-19	114.03	222630000	259	269	5094;5095;5096;5097;5098;5099;5100;5101;5102;5103;5104;5105;5106;5107;5108;5109;5110;5111;5112;5113;5114;5115;5116;5117;5118;5119;5120;5121;5122;5123;5124;5125;5126;5127;5128;5129;5130;5131;5132;5133;5134	3530;3531;3532;3533;3534;3535;3536;3537;3538;3539;3540;3541;3542;3543;3544;3545;3546;3547;3548;3549;3550;3551	3546
AQFEEMAVPLLK	R	A	Q	L	K	R	2	0	0	0	0	1	2	0	0	0	2	1	1	1	1	0	0	0	0	1	0	12	0	1374.72	centroid=centroid=454Isotigs_contig_99847;seqs=1;;seqs=1;	centroid=centroid=454Isotigs_contig_99847;seqs=1;;seqs=1;	yes	yes	2	0.0016336	64.827	23255000	773	270	5135;5136;5137	3552;3553	3552	755
AQINEIVLVGGSTR	K	A	Q	T	R	I	1	1	1	0	0	1	1	2	0	2	1	0	0	0	0	1	1	0	0	2	0	14	0	1455.8	centroid=centroid=454Isotigs_contig_695;seqs=1;;seqs=2;	centroid=centroid=454Isotigs_contig_695;seqs=1;;seqs=2;	yes	yes	2	6.4625e-08	113.65	383570000	648	271	5138;5139;5140;5141;5142;5143;5144;5145;5146;5147;5148;5149;5150;5151;5152;5153;5154;5155;5156;5157	3554;3555;3556	3554
AQPFSFSNDMQQFHRPSQSQR	K	A	Q	Q	R	A	1	2	1	1	0	5	0	0	1	0	0	0	1	3	2	4	0	0	0	0	0	21	1	2522.15	centroid=centroid=454Isotigs_contig_8812;seqs=1;;seqs=1;	centroid=centroid=454Isotigs_contig_8812;seqs=1;;seqs=1;	yes	yes	4	4.7519e-08	59.975	6357700	736	272	5158	3557	3557	731
AQSMGPGDYNSPPLR	K	A	Q	L	R	R	1	1	1	1	0	1	0	2	0	0	1	0	1	0	3	2	0	0	1	0	0	15	0	1588.73	centroid=centroid=454Isotigs_contig_221;seqs=1;;seqs=1;	centroid=centroid=454Isotigs_contig_221;seqs=1;;seqs=1;	yes	yes	2	5.8054e-11	119.45	9076700	259	273	5159;5160;5161	3558;3559	3558	247
AQSMGPGDYNSPPLRR	K	A	Q	R	R	V	1	2	1	1	0	1	0	2	0	0	1	0	1	0	3	2	0	0	1	0	0	16	1	1744.83	centroid=centroid=454Isotigs_contig_221;seqs=1;;seqs=1;	centroid=centroid=454Isotigs_contig_221;seqs=1;;seqs=1;	yes	yes	3	4.9228e-05	68.283	19297000	259	274	5162;5163;5164	3560;3561	3561	247
AQVEFAVEAISK	K	A	Q	S	K	A	3	0	0	0	0	1	2	0	0	1	0	1	0	1	0	1	0	0	0	2	0	12	0	1290.68	centroid=centroid=454Isotigs_contig_7158;seqs=1;;seqs=1;	centroid=centroid=454Isotigs_contig_7158;seqs=1;;seqs=1;	yes	yes	2	0.0063419	73.927	11560000	657	275	5165	3562	3562
ARFEELNADLFR	R	A	R	F	R	F	2	2	1	1	0	0	2	0	0	0	2	0	0	2	0	0	0	0	0	0	0	12	1	1479.75	centroid=centroid=454Isotigs_contig_695;seqs=1;;seqs=2;	centroid=centroid=454Isotigs_contig_695;seqs=1;;seqs=2;	yes	yes	2,3	2.8014e-12	148.18	204520000	648	280	5272;5273;5274;5275;5276;5277;5278;5279;5280;5281;5282;5283;5284;5285;5286;5287;5288;5289;5290;5291;5292;5293;5294;5295;5296;5297;5298	3624;3625;3626;3627;3628;3629;3630;3631;3632;3633;3634;3635;3636	3636
ARGDVDFYR	R	A	R	Y	R	G	1	2	0	2	0	0	0	1	0	0	0	0	0	1	0	0	0	0	1	1	0	9	1	1097.53	centroid=centroid=454Isotigs_contig_273;seqs=1;;seqs=1;	centroid=centroid=454Isotigs_contig_273;seqs=1;;seqs=1;	yes	yes	2	0.0005213	169.93	68915000	335	281	5299;5300;5301;5302;5303	3637;3638;3639;3640	3639
ASAVVGQK	K	A	S	Q	K	S	2	0	0	0	0	1	0	1	0	0	0	1	0	0	0	1	0	0	0	2	0	8	0	758.429	centroid=centroid=454Isotigs_contig_26435;seqs=1;;seqs=1;	centroid=centroid=454Isotigs_contig_26435;seqs=1;;seqs=1;	yes	yes	2	0.0022505	142.64	4248100	321	282	5304;5305;5306;5307	3641;3642	3641
ASEILIHVYTLDR	M	A	S	D	R	S	1	1	0	1	0	0	1	0	1	2	2	0	0	0	0	1	1	0	1	1	0	13	0	1528.82	centroid=centroid=454Isotigs_contig_38447;seqs=1;;seqs=1;	centroid=centroid=454Isotigs_contig_38447;seqs=1;;seqs=1;	yes	yes	2	0.00015875	97.69	34384000	447	283	5308;5309;5310;5311;5312;5313;5314;5315	3643;3644;3645	3644
ASFNHTVHNLFAR	K	A	S	A	R	M	2	1	2	0	0	0	0	0	2	0	1	0	0	2	0	1	1	0	0	1	0	13	0	1512.76	centroid=centroid=454Isotigs_contig_35933;seqs=1;;seqs=1;	centroid=centroid=454Isotigs_contig_35933;seqs=1;;seqs=1;	yes	yes	3,4	1.7699e-17	147.33	243010000	422	284	5316;5317;5318;5319;5320;5321;5322;5323;5324;5325;5326;5327;5328;5329;5330;5331;5332;5333;5334;5335;5336;5337;5338;5339;5340	3646;3647;3648;3649;3650;3651;3652;3653;3654;3655;3656	3656
ASGLDSIDPHHPVFGLK	K	A	S	L	K	K	1	0	0	2	0	0	0	2	2	1	2	1	0	1	2	2	0	0	0	1	0	17	0	1788.92	centroid=centroid=454Isotigs_contig_150378;seqs=1;;seqs=1;	centroid=centroid=454Isotigs_contig_150378;seqs=1;;seqs=1;	yes	yes	3	5.3303e-06	81.346	12095000	145	285	5341;5342	3657;3658	3658
ASGTVSLTASILR	R	A	S	L	R	G	2	1	0	0	0	0	0	1	0	1	2	0	0	0	0	3	2	0	0	1	0	13	0	1274.72	centroid=centroid=454Isotigs_contig_92485;seqs=1;;seqs=1;	centroid=centroid=454Isotigs_contig_92485;seqs=1;;seqs=1;	yes	yes	2	2.8908e-06	116.51	26781000	748	286	5343;5344;5345	3659;3660	3659
ASHVTTVVR	K	A	S	V	R	T	1	1	0	0	0	0	0	0	1	0	0	0	0	0	0	1	2	0	0	3	0	9	0	968.54	centroid=centroid=454Isotigs_contig_132;seqs=1;;seqs=1;	centroid=centroid=454Isotigs_contig_132;seqs=1;;seqs=1;	yes	yes	2,3	0.00041272	126.31	17926000	93	287	5346;5347;5348;5349;5350;5351	3661;3662;3663	3661
ASIDAYDNFDNITLAQR	R	A	S	Q	R	L	3	1	2	3	0	1	0	0	0	2	1	0	0	1	0	1	1	0	1	0	0	17	0	1925.91	centroid=centroid=454Isotigs_contig_30790;seqs=1;;seqs=2;	centroid=centroid=454Isotigs_contig_30790;seqs=1;;seqs=2;	yes	yes	2	5.0427e-06	79.837	12130000	380	288	5352;5353;5354;5355	3664	3664
ASITPGTVLILLAGR	R	A	S	G	R	H	2	1	0	0	0	0	0	2	0	2	3	0	0	0	1	1	2	0	0	1	0	15	0	1480.9	centroid=centroid=454Isotigs_contig_191;seqs=1;;seqs=1;	centroid=centroid=454Isotigs_contig_191;seqs=1;;seqs=1;	yes	yes	2	0.0018694	61.409	17294000	216	289	5356;5357;5358;5359;5360;5361;5362;5363;5364;5365	3665;3666;3667;3668;3669;3670;3671	3665
ASLSMGNENPPMGK	R	A	S	G	K	A	1	0	2	0	0	0	1	2	0	0	1	1	2	0	2	2	0	0	0	0	0	14	0	1431.65	centroid=centroid=454Isotigs_contig_24529;seqs=1;;seqs=1;	centroid=centroid=454Isotigs_contig_24529;seqs=1;;seqs=1;	yes	yes	2	0.0029836	85.909	25688000	289	294	5495;5496;5497;5498;5499;5500;5501;5502;5503;5504;5505;5506;5507;5508;5509;5510;5511;5512;5513	3770;3771;3772;3773;3774;3775	3770	277;278
ASPSISTLQTSIR	R	A	S	I	R	G	1	1	0	0	0	1	0	0	0	2	1	0	0	0	1	4	2	0	0	0	0	13	0	1359.74	centroid=centroid=454Isotigs_contig_7807;seqs=1;;seqs=1;	centroid=centroid=454Isotigs_contig_7807;seqs=1;;seqs=1;	yes	yes	2	1.9253e-15	135.94	2229500000	692	295	5514;5515;5516;5517;5518;5519;5520;5521;5522;5523;5524;5525;5526;5527;5528;5529;5530;5531;5532;5533;5534;5535;5536;5537;5538;5539;5540	3776;3777;3778;3779;3780;3781;3782;3783;3784;3785;3786;3787;3788;3789;3790;3791;3792;3793;3794;3795;3796;3797;3798	3796
ASQSPSDEPEGEEGAEEGKDTAAK	R	A	S	A	K	K	4	0	0	2	0	1	6	3	0	0	0	2	0	0	2	3	1	0	0	0	0	24	1	2418.03	centroid=centroid=454Isotigs_contig_140752;seqs=1;;seqs=1;	centroid=centroid=454Isotigs_contig_140752;seqs=1;;seqs=1;	yes	yes	3	5.2196e-10	57.238	4488700	118	296	5541;5542	3799	3799
ASSPAVVNSAVLAK	R	A	S	A	K	T	4	0	1	0	0	0	0	0	0	0	1	1	0	0	1	3	0	0	0	3	0	14	0	1312.74	centroid=centroid=454Isotigs_contig_26435;seqs=1;;seqs=1;	centroid=centroid=454Isotigs_contig_26435;seqs=1;;seqs=1;	yes	yes	2	1.6071e-09	118.58	3428900000	321	297	5543;5544;5545;5546;5547;5548;5549;5550;5551;5552;5553;5554;5555;5556;5557;5558;5559;5560;5561;5562;5563;5564;5565;5566;5567;5568;5569;5570;5571;5572;5573;5574	3800;3801;3802;3803;3804;3805;3806;3807;3808;3809;3810;3811;3812;3813;3814;3815;3816;3817;3818;3819	3806
ASSTSCSPAPSGGSCSTSVR	R	A	S	V	R	Q	2	1	0	0	2	0	0	2	0	0	0	0	0	0	2	8	2	0	0	1	0	20	0	1941.82	centroid=centroid=454Isotigs_contig_15432;seqs=1;;seqs=1;	centroid=centroid=454Isotigs_contig_15432;seqs=1;;seqs=1;	yes	yes	2,3	5.2219e-10	81.807	19433000	157	298	5575;5576;5577;5578;5579;5580	3820;3821;3822;3823	3823
ASTEGTINPASGSSSR	K	A	S	S	R	G	2	1	1	0	0	0	1	2	0	1	0	0	0	0	1	5	2	0	0	0	0	16	0	1520.71	centroid=centroid=454Isotigs_contig_6813;seqs=1;;seqs=1;	centroid=centroid=454Isotigs_contig_6813;seqs=1;;seqs=1;	yes	yes	2	0.00053596	63.681	5728700	640	299	5581;5582;5583;5584;5585	3824	3824
ASTNAAEMAANSFKPR	K	A	S	P	R	V	5	1	2	0	0	0	1	0	0	0	0	1	1	1	1	2	1	0	0	0	0	16	1	1664.79	centroid=centroid=454Isotigs_contig_8812;seqs=1;;seqs=1;	centroid=centroid=454Isotigs_contig_8812;seqs=1;;seqs=1;	yes	yes	3	2.599e-05	96.773	322810000	736	300	5586;5587;5588;5589;5590;5591;5592;5593;5594;5595;5596;5597;5598;5599;5600;5601;5602;5603;5604;5605	3825;3826;3827;3828;3829;3830;3831;3832;3833;3834;3835	3826	732
ASVANDDLTTYTLIVR	K	A	S	V	R	A	2	1	1	2	0	0	0	0	0	1	2	0	0	0	0	1	3	0	1	2	0	16	0	1750.91	centroid=centroid=454Isotigs_contig_25750;seqs=1;;seqs=1;	centroid=centroid=454Isotigs_contig_25750;seqs=1;;seqs=1;	yes	yes	2	2.7806e-11	112.34	117800000	309	301	5606;5607;5608;5609;5610;5611;5612;5613;5614;5615;5616;5617;5618;5619	3836;3837;3838;3839;3840;3841;3842;3843	3839
ASVETDTCIR	K	A	S	I	R	E	1	1	0	1	1	0	1	0	0	1	0	0	0	0	0	1	2	0	0	1	0	10	0	1150.53	centroid=centroid=454Isotigs_contig_25443;seqs=1;;seqs=1;	centroid=centroid=454Isotigs_contig_25443;seqs=1;;seqs=1;	yes	yes	2	2.1041e-07	142.83	35845000	302	302	5620;5621;5622;5623;5624;5625	3844;3845;3846;3847;3848	3844
ATAAVTLANSLLAGTSDSYQLYVR	R	A	T	V	R	T	5	1	1	1	0	1	0	1	0	0	4	0	0	0	0	3	3	0	2	2	0	24	0	2484.29	centroid=centroid=454Isotigs_contig_25750;seqs=1;;seqs=1;	centroid=centroid=454Isotigs_contig_25750;seqs=1;;seqs=1;	yes	yes	3	1.2662e-33	110.75	11838000	309	303	5626;5627	3849;3850	3850
ATADLLKPGGQFYINDVYTDSK	K	A	T	S	K	L	2	0	1	3	0	1	0	2	0	1	2	2	0	1	1	1	2	0	2	1	0	22	1	2415.2	centroid=centroid=454Isotigs_contig_27370;seqs=1;;seqs=1;	centroid=centroid=454Isotigs_contig_27370;seqs=1;;seqs=1;	yes	yes	3	2.9718e-15	72.99	38443000	336	304	5628;5629;5630	3851	3851
ATATVNIIR	R	A	T	I	R	D	2	1	1	0	0	0	0	0	0	2	0	0	0	0	0	0	2	0	0	1	0	9	0	957.561	centroid=centroid=454Isotigs_contig_25750;seqs=1;;seqs=1;	centroid=centroid=454Isotigs_contig_25750;seqs=1;;seqs=1;	yes	yes	2	0.00042312	128.36	156610000	309	308	5664;5665;5666;5667;5668;5669;5670;5671;5672;5673;5674;5675	3872;3873;3874;3875	3873
ATDPEEGDFGTAGIR	R	A	T	I	R	Y	2	1	0	2	0	0	2	3	0	1	0	0	0	1	1	0	2	0	0	0	0	15	0	1534.69	centroid=centroid=454Isotigs_contig_70072;seqs=1;;seqs=1;	centroid=centroid=454Isotigs_contig_70072;seqs=1;;seqs=1;	yes	yes	2	7.9924e-12	124.16	209830000	651	309	5676;5677;5678;5679;5680;5681;5682;5683;5684;5685;5686;5687;5688;5689;5690;5691;5692;5693;5694	3876;3877;3878;3879;3880;3881;3882;3883;3884;3885	3878
ATDSDSSNTPNGQVIHMDATTDSNTK	R	A	T	T	K	N	2	0	3	4	0	1	0	1	1	1	0	1	1	0	1	4	5	0	0	1	0	26	0	2706.17	centroid=centroid=454Isotigs_contig_1697;seqs=1;;seqs=1;	centroid=centroid=454Isotigs_contig_1697;seqs=1;;seqs=1;	yes	yes	3	9.7753e-19	69.528	24164000	185	310	5695;5696;5697;5698;5699;5700;5701	3886	3886	177
ATHPLTSVVYQVLSR	K	A	T	S	R	G	1	1	0	0	0	1	0	0	1	0	2	0	0	0	1	2	2	0	1	3	0	15	0	1669.92	centroid=centroid=454Isotigs_contig_21999;seqs=1;;seqs=1;	centroid=centroid=454Isotigs_contig_21999;seqs=1;;seqs=1;	yes	yes	3	0.00020243	95.981	7564300	256	313	5740;5741;5742;5743;5744;5745	3920;3921;3922	3920
ATLEAENTDLANDLK	K	A	T	L	K	S	3	0	2	2	0	0	2	0	0	0	3	1	0	0	0	0	2	0	0	0	0	15	0	1616.79	centroid=centroid=454Isotigs_contig_7158;seqs=1;;seqs=1;	centroid=centroid=454Isotigs_contig_7158;seqs=1;;seqs=1;	yes	yes	2	2.4085e-26	179.56	224990000	657	314	5746;5747;5748;5749;5750;5751;5752;5753;5754;5755;5756;5757;5758;5759	3923;3924;3925;3926;3927;3928;3929	3928
ATLGEADKEYATIIGLVQEVQR	K	A	T	Q	R	L	3	1	0	1	0	2	3	2	0	2	2	1	0	0	0	0	2	0	1	2	0	22	1	2403.26	centroid=centroid=454Isotigs_contig_15424;seqs=1;;seqs=1;	centroid=centroid=454Isotigs_contig_15424;seqs=1;;seqs=1;	yes	yes	2,3,4	4.5366e-41	124.69	213780000	156	317	5810;5811;5812;5813;5814;5815;5816;5817;5818;5819;5820;5821;5822;5823;5824;5825;5826;5827;5828;5829	3950;3951;3952;3953;3954;3955;3956;3957;3958;3959;3960;3961;3962;3963	3963
ATPLVVLSNR	R	A	T	N	R	N	1	1	1	0	0	0	0	0	0	0	2	0	0	0	1	1	1	0	0	2	0	10	0	1068.63	centroid=centroid=454Isotigs_contig_24529;seqs=1;;seqs=1;	centroid=centroid=454Isotigs_contig_24529;seqs=1;;seqs=1;	yes	yes	2	0.0046545	87.942	135470000	289	320	5853;5854;5855;5856;5857;5858;5859;5860;5861;5862;5863;5864	3975;3976	3975
ATTDLEAVVQEITDK	M	A	T	D	K	Y	2	0	0	2	0	1	2	0	0	1	1	1	0	0	0	0	3	0	0	2	0	15	0	1631.83	centroid=centroid=454Isotigs_contig_27822;seqs=1;;seqs=1;	centroid=centroid=454Isotigs_contig_27822;seqs=1;;seqs=1;	yes	yes	2	1.3744e-07	108.63	8509300	344	321	5865;5866;5867;5868;5869;5870;5871	3977;3978;3979;3980	3979
ATVTINVVR	R	A	T	V	R	N	1	1	1	0	0	0	0	0	0	1	0	0	0	0	0	0	2	0	0	3	0	9	0	971.576	centroid=centroid=454Isotigs_contig_25750;seqs=1;;seqs=1;	centroid=centroid=454Isotigs_contig_25750;seqs=1;;seqs=1;	yes	yes	2	0.0042905	104.2	26846000	309	322	5872;5873;5874	3981	3981
AVADYYPQYK	R	A	V	Y	K	E	2	0	0	1	0	1	0	0	0	0	0	1	0	0	1	0	0	0	3	1	0	10	0	1216.58	centroid=centroid=454Isotigs_contig_5701;seqs=1;;seqs=1;	centroid=centroid=454Isotigs_contig_5701;seqs=1;;seqs=1;	yes	yes	2	0.0015381	100.02	120590000	569	323	5875;5876;5877;5878;5879;5880	3982;3983;3984	3983
AVAQSEHNPFNTLYDAK	K	A	V	A	K	R	3	0	2	1	0	1	1	0	1	0	1	1	0	1	1	1	1	0	1	1	0	17	0	1903.91	centroid=centroid=454Isotigs_contig_168604;seqs=1;;seqs=1;	centroid=centroid=454Isotigs_contig_168604;seqs=1;;seqs=1;	yes	yes	2,3	5.455e-10	106.38	89200000	181	324	5881;5882;5883;5884;5885;5886;5887;5888;5889;5890;5891;5892;5893	3985;3986;3987;3988;3989;3990	3985
AVASVTSLPFAISSIK	K	A	V	I	K	A	3	0	0	0	0	0	0	0	0	2	1	1	0	1	1	4	1	0	0	2	0	16	0	1589.9	centroid=centroid=454Isotigs_contig_5888;seqs=1;;seqs=1;	centroid=centroid=454Isotigs_contig_5888;seqs=1;;seqs=1;	yes	yes	2	0.00028312	90.561	39644000	580	325	5894;5895;5896;5897;5898;5899;5900;5901;5902;5903	3991;3992;3993;3994;3995;3996;3997;3998	3992
AVAVDPIKR	R	A	V	K	R	Y	2	1	0	1	0	0	0	0	0	1	0	1	0	0	1	0	0	0	0	2	0	9	1	967.581	centroid=centroid=454Isotigs_contig_7335;seqs=1;;seqs=1;	centroid=centroid=454Isotigs_contig_7335;seqs=1;;seqs=1;	yes	yes	2,3	0.0016687	104.2	29759000	666	326	5904;5905;5906;5907;5908;5909;5910;5911;5912;5913;5914	3999;4000;4001;4002;4003;4004	4003
AVDDTEDGHNVVGDVK	R	A	V	V	K	L	1	0	1	4	0	0	1	2	1	0	0	1	0	0	0	0	1	0	0	4	0	16	0	1668.76	centroid=centroid=454Isotigs_contig_46246;seqs=1;;seqs=1;	centroid=centroid=454Isotigs_contig_46246;seqs=1;;seqs=1;	yes	yes	2,3	1.9569e-32	143.67	78244000	509	328	5916;5917;5918;5919;5920;5921;5922;5923;5924;5925;5926;5927;5928;5929;5930;5931;5932	4007;4008;4009;4010;4011;4012;4013	4013
AVDGDLDLR	R	A	V	L	R	L	1	1	0	3	0	0	0	1	0	0	2	0	0	0	0	0	0	0	0	1	0	9	0	972.488	centroid=centroid=454Isotigs_contig_93705;seqs=1;;seqs=2;	centroid=centroid=454Isotigs_contig_93705;seqs=1;;seqs=2;	yes	yes	2	0.005371	101.65	49870000	752	329	5933;5934;5935;5936;5937;5938;5939;5940;5941	4014	4014
AVDSLVPIGR	K	A	V	G	R	G	1	1	0	1	0	0	0	1	0	1	1	0	0	0	1	1	0	0	0	2	0	10	0	1025.59	centroid=centroid=454Isotigs_contig_3002;seqs=1;;seqs=2;	centroid=centroid=454Isotigs_contig_3002;seqs=1;;seqs=2;	yes	yes	2	1.4487e-05	120.99	401210000	373	330	5942;5943;5944;5945;5946;5947;5948;5949;5950;5951;5952;5953;5954;5955;5956;5957;5958;5959;5960;5961;5962	4015;4016;4017;4018;4019;4020;4021;4022;4023;4024;4025;4026;4027;4028;4029	4018
AVEILADITQNPR	K	A	V	P	R	F	2	1	1	1	0	1	1	0	0	2	1	0	0	0	1	0	1	0	0	1	0	13	0	1438.78	centroid=centroid=454Isotigs_contig_15065;seqs=1;;seqs=1;	centroid=centroid=454Isotigs_contig_15065;seqs=1;;seqs=1;	yes	yes	2	0.0016238	82.069	37587000	148	331	5963;5964;5965;5966;5967	4030	4030
AVGGEVPATSSLAPK	R	A	V	P	K	I	3	0	0	0	0	0	1	2	0	0	1	1	0	0	2	2	1	0	0	2	0	15	0	1382.74	centroid=centroid=454Isotigs_contig_6809;seqs=1;;seqs=2;	centroid=centroid=454Isotigs_contig_6809;seqs=1;;seqs=2;	yes	yes	2	0.00090205	81.703	70725000	639	335	6093;6094;6095;6096;6097;6098;6099;6100;6101;6102	4113;4114;4115;4116;4117	4114
AVGIFDLLDEESKLPTPK	K	A	V	P	K	Y	1	0	0	2	0	0	2	1	0	1	3	2	0	1	2	1	1	0	0	1	0	18	1	1971.06	centroid=centroid=454Isotigs_contig_52099;seqs=1;;seqs=1;	centroid=centroid=454Isotigs_contig_52099;seqs=1;;seqs=1;	yes	yes	2,3	5.0196e-21	123.14	54386000	547	336	6103;6104;6105;6106;6107;6108;6109;6110;6111;6112;6113;6114;6115	4118;4119;4120;4121;4122;4123;4124	4123
AVILGDLNADCSYMSATALSQTPLK	K	A	V	L	K	V	4	0	1	2	1	1	0	1	0	1	4	1	1	0	1	3	2	0	1	1	0	25	0	2638.3	centroid=centroid=454Isotigs_contig_64075;seqs=1;;seqs=1;	centroid=centroid=454Isotigs_contig_64075;seqs=1;;seqs=1;	yes	yes	3	6.2063e-10	50.783	15813000	613	337	6116;6117;6118	4125	4125	595
AVILSNNMPGVPTNIR	R	A	V	I	R	R	1	1	3	0	0	0	0	1	0	2	1	0	1	0	2	1	1	0	0	2	0	16	0	1694.91	centroid=centroid=454Isotigs_contig_71;seqs=3;;seqs=1;	centroid=centroid=454Isotigs_contig_71;seqs=3;;seqs=1;	yes	yes	2	3.9217e-34	160.8	480650000	656	338	6119;6120;6121;6122;6123;6124;6125;6126;6127;6128;6129;6130;6131;6132;6133;6134;6135;6136;6137;6138;6139;6140;6141	4126;4127;4128;4129;4130;4131;4132;4133;4134;4135;4136;4137	4133	626
AVINVLGNHTCEQR	K	A	V	Q	R	L	1	1	2	0	1	1	1	1	1	1	1	0	0	0	0	0	1	0	0	2	0	14	0	1609.8	centroid=centroid=454Isotigs_contig_13525;seqs=1;;seqs=1;	centroid=centroid=454Isotigs_contig_13525;seqs=1;;seqs=1;	yes	yes	3	0.00054503	96.135	21592000	104	339	6142;6143;6144	4138;4139;4140	4139
AVLNNYIEK	R	A	V	E	K	Q	1	0	2	0	0	0	1	0	0	1	1	1	0	0	0	0	0	0	1	1	0	9	0	1062.57	centroid=centroid=454Isotigs_contig_2108;seqs=1;;seqs=1;	centroid=centroid=454Isotigs_contig_2108;seqs=1;;seqs=1;	yes	yes	2	1.6072e-05	113.62	16360000000	239	340	6145;6146;6147;6148;6149;6150;6151;6152;6153;6154;6155;6156;6157;6158;6159;6160;6161;6162;6163;6164;6165;6166;6167;6168;6169;6170;6171;6172;6173;6174;6175	4141;4142;4143;4144;4145;4146;4147;4148;4149;4150;4151;4152;4153;4154;4155;4156;4157;4158;4159;4160	4146
AVLVDLEPGTMDSVR	R	A	V	V	R	S	1	1	0	2	0	0	1	1	0	0	2	0	1	0	1	1	1	0	0	3	0	15	0	1600.81	centroid=centroid=454Isotigs_contig_1387;seqs=1;;seqs=3;	centroid=centroid=454Isotigs_contig_1387;seqs=1;;seqs=3;	yes	yes	2	3.34e-07	103.76	584320000	111	341	6176;6177;6178;6179;6180;6181;6182;6183;6184;6185;6186;6187;6188;6189;6190;6191;6192;6193;6194	4161;4162;4163;4164;4165;4166;4167;4168;4169;4170;4171;4172;4173	4172	97
AVNNQGNPQPLPVTPGTR	R	A	V	T	R	A	1	1	3	0	0	2	0	2	0	0	1	0	0	0	4	0	2	0	0	2	0	18	0	1858.96	centroid=centroid=454Isotigs_contig_6176;seqs=2;;seqs=1;	centroid=centroid=454Isotigs_contig_6176;seqs=2;;seqs=1;	yes	yes	2,3	1.8612e-57	197.49	8954300000	596	343	6244;6245;6246;6247;6248;6249;6250;6251;6252;6253;6254;6255;6256;6257;6258;6259;6260;6261;6262;6263;6264;6265;6266;6267;6268;6269;6270;6271;6272;6273;6274;6275;6276;6277;6278;6279;6280;6281;6282;6283;6284;6285;6286;6287;6288;6289;6290;6291;6292;6293;6294;6295;6296;6297;6298;6299;6300;6301;6302;6303;6304;6305;6306;6307	4204;4205;4206;4207;4208;4209;4210;4211;4212;4213;4214;4215;4216;4217;4218;4219;4220;4221;4222;4223;4224;4225;4226;4227;4228;4229;4230;4231;4232;4233;4234;4235;4236;4237;4238;4239;4240;4241;4242;4243;4244;4245;4246;4247;4248;4249;4250;4251;4252;4253;4254;4255;4256	4222
AVNQLTNDIK	K	A	V	I	K	T	1	0	2	1	0	1	0	0	0	1	1	1	0	0	0	0	1	0	0	1	0	10	0	1114.6	centroid=centroid=454Isotigs_contig_11338;seqs=1;;seqs=1;	centroid=centroid=454Isotigs_contig_11338;seqs=1;;seqs=1;	yes	yes	2	1.211e-06	128.91	219430000	42	344	6308;6309;6310;6311;6312;6313;6314;6315;6316;6317;6318;6319;6320;6321;6322;6323;6324;6325;6326;6327;6328;6329	4257;4258;4259;4260;4261	4259
AVNSAIISASLGGR	R	A	V	G	R	K	3	1	1	0	0	0	0	2	0	2	1	0	0	0	0	3	0	0	0	1	0	14	0	1314.73	centroid=centroid=454Isotigs_contig_12039;seqs=1;;seqs=1;	centroid=centroid=454Isotigs_contig_12039;seqs=1;;seqs=1;	yes	yes	2	4.5246e-11	108.58	41720000	62	345	6330;6331;6332;6333;6334;6335;6336	4262;4263;4264;4265;4266	4262
AVPVSTVQVQVDGEAK	K	A	V	A	K	V	2	0	0	1	0	2	1	1	0	0	0	1	0	0	1	1	1	0	0	5	0	16	0	1625.86	centroid=centroid=454Isotigs_contig_21999;seqs=1;;seqs=1;	centroid=centroid=454Isotigs_contig_21999;seqs=1;;seqs=1;	yes	yes	2,3	1.0892e-24	135.72	483150000	256	346	6337;6338;6339;6340;6341;6342;6343;6344;6345;6346;6347;6348;6349;6350;6351;6352;6353;6354;6355;6356;6357;6358;6359;6360;6361;6362;6363;6364;6365;6366;6367;6368	4267;4268;4269;4270;4271;4272;4273;4274;4275;4276;4277;4278;4279;4280;4281;4282	4269
AVQFGAVLVGTQPK	K	A	V	P	K	T	2	0	0	0	0	2	0	2	0	0	1	1	0	1	1	0	1	0	0	3	0	14	0	1413.8	centroid=centroid=454Isotigs_contig_2177;seqs=1;;seqs=1;	centroid=centroid=454Isotigs_contig_2177;seqs=1;;seqs=1;	yes	yes	2	2.2879e-19	137.8	113950000	252	347	6369;6370;6371;6372;6373;6374;6375;6376;6377;6378;6379;6380;6381	4283;4284;4285;4286;4287;4288;4289;4290;4291	4283
AVQYGLALFGNK	R	A	V	N	K	L	2	0	1	0	0	1	0	2	0	0	2	1	0	1	0	0	0	0	1	1	0	12	0	1279.69	centroid=centroid=454Isotigs_contig_4386;seqs=1;;seqs=1;	centroid=centroid=454Isotigs_contig_4386;seqs=1;;seqs=1;	yes	yes	2	0.0055071	68.536	6658600	489	348	6382;6383;6384	4292	4292
AVSETVIQQIR	K	A	V	I	R	R	1	1	0	0	0	2	1	0	0	2	0	0	0	0	0	1	1	0	0	2	0	11	0	1242.69	centroid=centroid=454Isotigs_contig_6756;seqs=1;;seqs=1;	centroid=centroid=454Isotigs_contig_6756;seqs=1;;seqs=1;	yes	yes	2	0.00024759	103.31	78471000	637	349	6385;6386;6387;6388;6389;6390;6391;6392;6393;6394;6395;6396;6397;6398;6399	4293;4294;4295	4294
AVSFINSPLLQK	R	A	V	Q	K	Q	1	0	1	0	0	1	0	0	0	1	2	1	0	1	1	2	0	0	0	1	0	12	0	1315.75	centroid=centroid=454Isotigs_contig_53924;seqs=1;;seqs=1;	centroid=centroid=454Isotigs_contig_53924;seqs=1;;seqs=1;	yes	yes	2	0.0011324	78.324	2214300	556	350	6400;6401	4296;4297	4296
AVSGFSEPRPVAIALDTK	K	A	V	T	K	G	3	1	0	1	0	0	1	1	0	1	1	1	0	1	2	2	1	0	0	2	0	18	1	1857	centroid=centroid=454Isotigs_contig_3748;seqs=1;;seqs=1;	centroid=centroid=454Isotigs_contig_3748;seqs=1;;seqs=1;	yes	yes	2,3	1.0893e-39	139.81	239260000	438	351	6402;6403;6404;6405;6406;6407;6408;6409;6410;6411;6412;6413;6414;6415;6416;6417;6418;6419;6420;6421	4298;4299;4300;4301;4302;4303;4304;4305;4306;4307;4308;4309	4307
AVSVADILTAATK	K	A	V	T	K	D	4	0	0	1	0	0	0	0	0	1	1	1	0	0	0	1	2	0	0	2	0	13	0	1258.71	centroid=centroid=454Isotigs_contig_26652;seqs=1;;seqs=1;	centroid=centroid=454Isotigs_contig_26652;seqs=1;;seqs=1;	yes	yes	2	0.0016418	80.746	8347800	324	352	6422;6423;6424;6425;6426;6427	4310;4311	4310
AVTALHQR	K	A	V	Q	R	M	2	1	0	0	0	1	0	0	1	0	1	0	0	0	0	0	1	0	0	1	0	8	0	894.504	centroid=centroid=454Isotigs_contig_7807;seqs=1;;seqs=1;	centroid=centroid=454Isotigs_contig_7807;seqs=1;;seqs=1;	yes	yes	2	0.0024186	149.4	2194200	692	353	6428;6429;6430;6431;6432;6433	4312;4313	4312
AVTFLGTNVEGYTSFGR	R	A	V	G	R	V	1	1	1	0	0	0	1	3	0	0	1	0	0	2	0	1	3	0	1	2	0	17	0	1817.89	centroid=centroid=454Isotigs_contig_34894;seqs=1;;seqs=1;	centroid=centroid=454Isotigs_contig_34894;seqs=1;;seqs=1;	yes	yes	2	6.6051e-06	65.231	3523200	412	354	6434	4314	4314
AVTQAVFPFPK	R	A	V	P	K	Q	2	0	0	0	0	1	0	0	0	0	0	1	0	2	2	0	1	0	0	2	0	11	0	1203.67	centroid=centroid=454Isotigs_contig_98;seqs=1;;seqs=1;;centroid=centroid=454Isotigs_contig_4168;seqs=1;;seqs=1;	centroid=centroid=454Isotigs_contig_98;seqs=1;;seqs=1;	yes	no	2	4.6994e-05	118.28	17419000	768	355	6435;6436;6437;6438;6439	4315;4316;4317	4317
AVVAYKPNMEELER	K	A	V	E	R	Y	2	1	1	0	0	0	3	0	0	0	1	1	1	0	1	0	0	0	1	2	0	14	1	1647.83	centroid=centroid=454Isotigs_contig_15424;seqs=1;;seqs=1;	centroid=centroid=454Isotigs_contig_15424;seqs=1;;seqs=1;	yes	yes	2,3	0.0014801	74.789	124880000	156	356;357	6440;6441;6442;6443;6444;6445;6446;6447;6448;6449;6450;6451	4318;4319;4320;4321	4320	131
AVVGEEALTPEDLLYLEFLIK	K	A	V	I	K	F	2	0	0	1	0	0	4	1	0	1	5	1	0	1	1	0	1	0	1	2	0	21	0	2361.27	centroid=centroid=454Isotigs_contig_1237;seqs=1;;seqs=2;	centroid=centroid=454Isotigs_contig_1237;seqs=1;;seqs=2;	yes	yes	2	3.7777e-08	63.302	19126000	74	358	6452;6453;6454	4322	4322
AVVPSNVDWTQVLTQR	R	A	V	Q	R	Q	1	1	1	1	0	2	0	0	0	0	1	0	0	0	1	1	2	1	0	4	0	16	0	1811.95	centroid=centroid=454Isotigs_contig_66822;seqs=1;;seqs=1;	centroid=centroid=454Isotigs_contig_66822;seqs=1;;seqs=1;	yes	yes	2,3	0.00022572	79.393	111130000	629	359	6455;6456;6457;6458;6459;6460;6461;6462;6463;6464;6465;6466;6467;6468;6469;6470;6471;6472;6473;6474;6475;6476;6477;6478;6479;6480;6481;6482;6483	4323;4324;4325;4326;4327;4328;4329;4330	4330
AVVQVFEGTSGIDAK	K	A	V	A	K	H	2	0	0	1	0	1	1	2	0	1	0	1	0	1	0	1	1	0	0	3	0	15	0	1519.79	centroid=centroid=454Isotigs_contig_1237;seqs=1;;seqs=2;	centroid=centroid=454Isotigs_contig_1237;seqs=1;;seqs=2;	yes	yes	2,3	1.036e-25	163.99	3601400000	74	360	6484;6485;6486;6487;6488;6489;6490;6491;6492;6493;6494;6495;6496;6497;6498;6499;6500;6501;6502;6503;6504;6505;6506;6507;6508;6509;6510;6511;6512;6513;6514;6515;6516;6517;6518;6519;6520;6521;6522;6523;6524;6525;6526	4331;4332;4333;4334;4335;4336;4337;4338;4339;4340;4341;4342;4343;4344;4345;4346;4347;4348;4349;4350;4351;4352;4353;4354;4355;4356;4357;4358;4359;4360;4361;4362	4333
AWGIMQCDLANSGLNCK	R	A	W	C	K	A	2	0	2	1	2	1	0	2	0	1	2	1	1	0	0	1	0	1	0	0	0	17	0	1936.86	centroid=centroid=454Isotigs_contig_450;seqs=1;;seqs=1;	centroid=centroid=454Isotigs_contig_450;seqs=1;;seqs=1;	yes	yes	2,3	2.6271e-44	164.15	716560000	496	361;362	6527;6528;6529;6530;6531;6532;6533;6534;6535;6536;6537;6538;6539;6540;6541;6542;6543;6544;6545;6546;6547;6548;6549;6550;6551;6552;6553;6554;6555;6556;6557;6558;6559;6560;6561;6562;6563;6564;6565;6566;6567	4363;4364;4365;4366;4367;4368;4369;4370;4371;4372;4373;4374;4375;4376;4377;4378;4379;4380;4381;4382;4383;4384;4385;4386;4387;4388;4389;4390;4391;4392;4393;4394;4395;4396;4397	4365	471
AWLCDGQNDCEDR	K	A	W	D	R	S	1	1	1	3	2	1	1	1	0	0	1	0	0	0	0	0	0	1	0	0	0	13	0	1637.62	centroid=centroid=454Isotigs_contig_7335;seqs=1;;seqs=1;	centroid=centroid=454Isotigs_contig_7335;seqs=1;;seqs=1;	yes	yes	2	5.1636e-07	120.87	45439000	666	363	6568;6569;6570;6571;6572;6573	4398;4399;4400;4401	4401
AYMLNDPSIQAFK	R	A	Y	F	K	T	2	0	1	1	0	1	0	0	0	1	1	1	1	1	1	1	0	0	1	0	0	13	0	1496.73	centroid=centroid=454Isotigs_contig_22033;seqs=1;;seqs=1;	centroid=centroid=454Isotigs_contig_22033;seqs=1;;seqs=1;	yes	yes	2	0.00032875	88.021	213520000	257	364	6574;6575;6576;6577;6578;6579;6580;6581;6582;6583;6584;6585;6586;6587;6588;6589;6590;6591	4402;4403;4404;4405;4406;4407;4408;4409;4410;4411;4412;4413;4414;4415	4411	243
AYTRPQPTIECK	R	A	Y	C	K	F	1	1	0	0	1	1	1	0	0	1	0	1	0	0	2	0	2	0	1	0	0	12	1	1462.72	centroid=centroid=454Isotigs_contig_41623;seqs=1;;seqs=1;	centroid=centroid=454Isotigs_contig_41623;seqs=1;;seqs=1;	yes	yes	3	0.0085469	65.179	3792100	470	365	6592;6593	4416	4416
AYVCLQENNAVAEVDLVTETVK	K	A	Y	V	K	H	3	0	2	1	1	1	3	0	0	0	2	1	0	0	0	0	2	0	1	5	0	22	0	2464.22	centroid=centroid=454Isotigs_contig_1188;seqs=2;;seqs=1;	centroid=centroid=454Isotigs_contig_1188;seqs=2;;seqs=1;	yes	yes	2,3	1.0618e-15	91.276	321710000	55	366	6594;6595;6596;6597;6598;6599;6600;6601;6602;6603;6604;6605;6606;6607;6608;6609;6610;6611;6612;6613;6614;6615;6616;6617;6618;6619;6620;6621	4417;4418;4419;4420;4421;4422;4423;4424;4425;4426;4427;4428;4429;4430	4426
AYVFPFHNINLDPGTGEVSGQNLLHIGQR	R	A	Y	Q	R	Y	1	1	3	1	0	2	1	4	2	2	3	0	0	2	2	1	1	0	1	2	0	29	0	3192.61	centroid=centroid=454Isotigs_contig_78579;seqs=1;;seqs=1;	centroid=centroid=454Isotigs_contig_78579;seqs=1;;seqs=1;	yes	yes	4	1.6061e-35	95.519	81121000	697	367	6622;6623;6624;6625;6626;6627;6628;6629	4431;4432;4433;4434;4435;4436	4434
AYYEAHGCVDPTTTLLGGPAR	K	A	Y	A	R	M	3	1	0	1	1	0	1	3	1	0	2	0	0	0	2	0	3	0	2	1	0	21	0	2248.06	centroid=centroid=454Isotigs_contig_6176;seqs=2;;seqs=1;	centroid=centroid=454Isotigs_contig_6176;seqs=2;;seqs=1;	yes	yes	2,3	1.1938e-79	200.99	4633100000	596	368	6630;6631;6632;6633;6634;6635;6636;6637;6638;6639;6640;6641;6642;6643;6644;6645;6646;6647;6648;6649;6650;6651;6652;6653;6654;6655;6656;6657;6658;6659;6660;6661;6662;6663;6664;6665;6666;6667;6668;6669;6670;6671;6672;6673	4437;4438;4439;4440;4441;4442;4443;4444;4445;4446;4447;4448;4449;4450;4451;4452;4453;4454;4455;4456;4457;4458;4459;4460;4461;4462;4463;4464;4465;4466;4467;4468;4469;4470;4471;4472	4445
CACPDGTDFIPGTK	R	C	A	T	K	E	1	0	0	2	2	0	0	2	0	1	0	1	0	1	2	0	2	0	0	0	0	14	0	1537.65	centroid=centroid=454Isotigs_contig_7335;seqs=1;;seqs=1;	centroid=centroid=454Isotigs_contig_7335;seqs=1;;seqs=1;	yes	yes	2	7.8099e-07	85.909	58907000	666	369	6674;6675;6676;6677;6678;6679	4473;4474	4474
CAHSIFDPDAR	K	C	A	A	R	R	2	1	0	2	1	0	0	0	1	1	0	0	0	1	1	1	0	0	0	0	0	11	0	1287.57	centroid=centroid=454Isotigs_contig_101824;seqs=1;;seqs=1;	centroid=centroid=454Isotigs_contig_101824;seqs=1;;seqs=1;	yes	yes	2,3	2.4207e-09	157.97	1449800000	4	370	6680;6681;6682;6683;6684;6685;6686;6687;6688;6689;6690;6691;6692;6693;6694;6695;6696;6697;6698;6699;6700;6701;6702;6703;6704;6705;6706;6707;6708;6709;6710;6711;6712;6713;6714;6715;6716;6717;6718;6719;6720;6721;6722;6723;6724	4475;4476;4477;4478;4479;4480;4481;4482;4483;4484;4485;4486;4487;4488;4489;4490;4491;4492;4493;4494;4495;4496;4497;4498;4499;4500;4501;4502;4503;4504;4505;4506;4507;4508	4498
CALEDDGNSGVSR	R	C	A	S	R	V	1	1	1	2	1	0	1	2	0	0	1	0	0	0	0	2	0	0	0	1	0	13	0	1378.58	centroid=centroid=454Isotigs_contig_1594;seqs=1;;seqs=1;;centroid=centroid=454Isotigs_contig_1595;seqs=1;;seqs=1;	centroid=centroid=454Isotigs_contig_1595;seqs=1;;seqs=1;	no	no	2	4.0328e-10	126.32	113430000	165;164	371	6725;6726;6727;6728;6729;6730;6731;6732;6733;6734;6735;6736;6737;6738;6739	4509;4510;4511;4512;4513;4514;4515;4516;4517;4518;4519	4512
CCVFDPLLGSGVCQPMLR	K	C	C	L	R	F	0	1	0	1	3	1	0	2	0	0	3	0	1	1	2	1	0	0	0	2	0	18	0	2107.97	centroid=centroid=454Isotigs_contig_37240;seqs=1;;seqs=1;	centroid=centroid=454Isotigs_contig_37240;seqs=1;;seqs=1;	yes	yes	2,3	6.1584e-07	84.508	35041000	436	373	6747;6748;6749;6750;6751;6752;6753;6754;6755;6756;6757;6758;6759	4522;4523;4524	4524	421
CDFDNDCGDNSDEKPEFK	K	C	D	F	K	C	0	0	2	5	2	0	2	1	0	0	0	2	0	2	1	1	0	0	0	0	0	18	1	2190.81	centroid=centroid=454Isotigs_contig_7335;seqs=1;;seqs=1;	centroid=centroid=454Isotigs_contig_7335;seqs=1;;seqs=1;	yes	yes	3	1.1759e-14	114.21	15021000	666	374	6760;6761	4525;4526	4526
CECNEGFQLMSDR	R	C	E	D	R	R	0	1	1	1	2	1	2	1	0	0	1	0	1	1	0	1	0	0	0	0	0	13	0	1644.63	centroid=centroid=454Isotigs_contig_7335;seqs=1;;seqs=1;	centroid=centroid=454Isotigs_contig_7335;seqs=1;;seqs=1;	yes	yes	2	0.0031706	58.626	31576000	666	375	6762;6763;6764;6765;6766;6767;6768	4527;4528	4528	647
CECPLSRPLGDPAFR	K	C	E	F	R	C	1	2	0	1	2	0	1	1	0	0	2	0	0	1	3	1	0	0	0	0	0	15	1	1773.83	centroid=centroid=454Isotigs_contig_1281;seqs=1;;seqs=1;	centroid=centroid=454Isotigs_contig_1281;seqs=1;;seqs=1;	yes	yes	3	0.0080679	52.527	5987700	85	376	6769	4529	4529
CEFTGDILR	K	C	E	L	R	M	0	1	0	1	1	0	1	1	0	1	1	0	0	1	0	0	1	0	0	0	0	9	0	1109.52	centroid=centroid=454Isotigs_contig_1237;seqs=1;;seqs=2;	centroid=centroid=454Isotigs_contig_1237;seqs=1;;seqs=2;	yes	yes	2	0.00041148	126.07	458650000	74	377	6770;6771;6772;6773;6774;6775;6776;6777;6778;6779;6780;6781;6782;6783;6784;6785;6786;6787;6788;6789;6790;6791	4530;4531;4532;4533;4534;4535;4536;4537;4538;4539	4534
CEHVSVTCTSPQSSNVNQI	R	C	E	Q	I	-	0	0	2	0	2	2	1	0	1	1	0	0	0	0	1	4	2	0	0	3	0	19	0	2145.94	centroid=centroid=454Isotigs_contig_60916;seqs=1;;seqs=1;	centroid=centroid=454Isotigs_contig_60916;seqs=1;;seqs=1;	yes	yes	2	1.888e-11	99.044	118110000	593	378	6792;6793;6794;6795;6796;6797;6798;6799;6800;6801;6802;6803;6804;6805	4540;4541;4542;4543;4544	4542
CELVMPSCYGK	R	C	E	G	K	T	0	0	0	0	2	0	1	1	0	0	1	1	1	0	1	1	0	0	1	1	0	11	0	1342.57	centroid=centroid=454Isotigs_contig_84589;seqs=1;;seqs=1;;centroid=centroid=454Isotigs_contig_63304;seqs=1;;seqs=1;	centroid=centroid=454Isotigs_contig_84589;seqs=1;;seqs=1;	no	no	2	6.9094e-05	113.22	2787700000	725;610	379;380	6806;6807;6808;6809;6810;6811;6812;6813;6814;6815;6816;6817;6818;6819;6820;6821;6822;6823;6824;6825;6826;6827;6828;6829;6830;6831;6832;6833;6834;6835;6836;6837;6838;6839;6840;6841;6842;6843;6844;6845;6846;6847;6848;6849;6850;6851;6852;6853;6854;6855;6856;6857;6858;6859	4545;4546;4547;4548;4549;4550;4551;4552;4553;4554;4555;4556;4557;4558;4559;4560;4561;4562;4563;4564;4565;4566;4567;4568;4569;4570;4571	4552	584
CEQFSSTCTPTTPGGQK	R	C	E	Q	K	A	0	0	0	0	2	2	1	2	0	0	0	1	0	1	2	2	4	0	0	0	0	17	0	1884.8	centroid=centroid=454Isotigs_contig_60916;seqs=1;;seqs=1;	centroid=centroid=454Isotigs_contig_60916;seqs=1;;seqs=1;	yes	yes	2,3	1.4954e-14	114.96	232760000	593	384	6918;6919;6920;6921;6922;6923;6924;6925;6926;6927;6928;6929;6930;6931;6932;6933;6934;6935;6936;6937;6938;6939;6940;6941	4612;4613;4614;4615;4616;4617;4618;4619;4620;4621;4622;4623;4624	4624
CETQSCEVGWWK	K	C	E	W	K	C	0	0	0	0	2	1	2	1	0	0	0	1	0	0	0	1	1	2	0	1	0	12	0	1568.64	centroid=centroid=454Isotigs_contig_7335;seqs=1;;seqs=1;	centroid=centroid=454Isotigs_contig_7335;seqs=1;;seqs=1;	yes	yes	2	0.00054684	88.021	31872000	666	385	6942;6943;6944;6945;6946;6947;6948	4625;4626	4625
CEVPSRPGTCPK	R	C	E	P	K	G	0	1	0	0	2	0	1	1	0	0	0	1	0	0	3	1	1	0	0	1	0	12	1	1386.64	centroid=centroid=454Isotigs_contig_4755;seqs=1;;seqs=1;	centroid=centroid=454Isotigs_contig_4755;seqs=1;;seqs=1;	yes	yes	2,3	0.0023762	78.324	136740000	522	386	6949;6950;6951;6952;6953;6954;6955;6956;6957;6958;6959;6960;6961;6962;6963;6964;6965;6966;6967;6968;6969;6970;6971;6972;6973;6974;6975;6976;6977;6978;6979;6980;6981;6982;6983;6984;6985;6986;6987;6988;6989;6990;6991;6992;6993;6994;6995;6996;6997	4627;4628;4629;4630;4631;4632;4633	4633
CEVPSTCPVVK	R	C	E	V	K	K	0	0	0	0	2	0	1	0	0	0	0	1	0	0	2	1	1	0	0	3	0	11	0	1274.6	centroid=centroid=454Isotigs_contig_4755;seqs=1;;seqs=1;	centroid=centroid=454Isotigs_contig_4755;seqs=1;;seqs=1;	yes	yes	2	0.0002755	100.69	816910000	522	387	6998;6999;7000;7001;7002;7003;7004;7005;7006;7007;7008;7009;7010;7011;7012;7013;7014;7015;7016;7017;7018;7019;7020;7021;7022;7023;7024;7025;7026;7027;7028	4634;4635;4636;4637;4638;4639;4640;4641;4642;4643;4644;4645;4646	4635
CFAETTPDIDR	K	C	F	D	R	C	1	1	0	2	1	0	1	0	0	1	0	0	0	1	1	0	2	0	0	0	0	11	0	1323.58	centroid=centroid=454Isotigs_contig_8897;seqs=1;;seqs=1;	centroid=centroid=454Isotigs_contig_8897;seqs=1;;seqs=1;	yes	yes	2	0.003519	79.659	568860000	738	388	7029;7030;7031	4647;4648	4647
CFFPEEISSMVLTK	K	C	F	T	K	M	0	0	0	0	1	0	2	0	0	1	1	1	1	2	1	2	1	0	0	1	0	14	0	1686.8	centroid=centroid=454Isotigs_contig_695;seqs=1;;seqs=2;	centroid=centroid=454Isotigs_contig_695;seqs=1;;seqs=2;	yes	yes	2	0.00062253	69.258	49485000	648	389	7032;7033;7034;7035;7036;7037;7038;7039;7040;7041;7042;7043;7044;7045;7046;7047	4649;4650;4651	4651	619
CGDAFGNALFPLISR	R	C	G	S	R	D	2	1	1	1	1	0	0	2	0	1	2	0	0	2	1	1	0	0	0	0	0	15	0	1636.8	centroid=centroid=454Isotigs_contig_32713;seqs=1;;seqs=1;	centroid=centroid=454Isotigs_contig_32713;seqs=1;;seqs=1;	yes	yes	2	3.8579e-10	117	51537000	398	390	7048;7049;7050;7051;7052;7053;7054;7055;7056;7057;7058;7059;7060;7061;7062;7063;7064	4652;4653;4654;4655;4656;4657;4658;4659	4658
CGFFQFLKPLIIK	R	C	G	I	K	E	0	0	0	0	1	1	0	1	0	2	2	2	0	3	1	0	0	0	0	0	0	13	1	1609.91	centroid=centroid=454Isotigs_contig_2357;seqs=1;;seqs=1;	centroid=centroid=454Isotigs_contig_2357;seqs=1;;seqs=1;	yes	yes	2,3	2.1985e-50	215.08	238840000	277	391	7065;7066;7067;7068;7069;7070;7071;7072;7073;7074;7075;7076;7077;7078;7079;7080;7081;7082;7083;7084;7085;7086;7087;7088;7089;7090;7091;7092;7093;7094;7095	4660;4661;4662;4663;4664;4665;4666;4667;4668;4669;4670;4671;4672;4673;4674;4675;4676;4677;4678;4679;4680;4681;4682;4683	4666
CGHLYPAGLK	R	C	G	L	K	L	1	0	0	0	1	0	0	2	1	0	2	1	0	0	1	0	0	0	1	0	0	10	0	1114.56	centroid=centroid=454Isotigs_contig_5701;seqs=1;;seqs=1;	centroid=centroid=454Isotigs_contig_5701;seqs=1;;seqs=1;	yes	yes	2	0.0068363	82.645	12696000	569	392	7096;7097;7098	4684	4684
CGLHLDIVVTEAQR	R	C	G	Q	R	H	1	1	0	1	1	1	1	1	1	1	2	0	0	0	0	0	1	0	0	2	0	14	0	1609.82	centroid=centroid=454Isotigs_contig_101824;seqs=1;;seqs=1;	centroid=centroid=454Isotigs_contig_101824;seqs=1;;seqs=1;	yes	yes	2,3	6.9208e-11	124.07	322820000	4	393	7099;7100;7101;7102;7103;7104;7105;7106;7107;7108;7109;7110;7111;7112;7113;7114;7115;7116;7117;7118;7119;7120;7121;7122;7123;7124;7125;7126;7127;7128	4685;4686;4687;4688;4689;4690;4691;4692;4693;4694;4695;4696;4697;4698;4699;4700;4701;4702;4703;4704;4705;4706	4705
CGLQQSEGDFLLTGR	K	C	G	G	R	Y	0	1	0	1	1	2	1	3	0	0	3	0	0	1	0	1	1	0	0	0	0	15	0	1679.79	centroid=centroid=454Isotigs_contig_159000;seqs=1;;seqs=1;	centroid=centroid=454Isotigs_contig_159000;seqs=1;;seqs=1;	yes	yes	2	0.0017443	78.69	3704700	163	394	7129	4707	4707
CILDENKDTLHIR	R	C	I	I	R	V	0	1	1	2	1	0	1	0	1	2	2	1	0	0	0	0	1	0	0	0	0	13	1	1625.82	centroid=centroid=454Isotigs_contig_69084;seqs=1;;seqs=1;	centroid=centroid=454Isotigs_contig_69084;seqs=1;;seqs=1;	yes	yes	4	0.00092115	92.856	11055000	644	396	7131;7132;7133;7134	4709	4709
CIPVDQVYDGIDNQCR	R	C	I	C	R	R	0	1	1	3	2	2	0	1	0	2	0	0	0	0	1	0	0	0	1	2	0	16	0	1950.86	centroid=centroid=454Isotigs_contig_4755;seqs=1;;seqs=1;	centroid=centroid=454Isotigs_contig_4755;seqs=1;;seqs=1;	yes	yes	2,3	1.311e-18	126.16	455080000	522	397	7135;7136;7137;7138;7139;7140;7141;7142;7143;7144;7145;7146;7147;7148;7149;7150;7151;7152;7153;7154;7155;7156;7157;7158;7159;7160;7161;7162;7163;7164;7165;7166;7167	4710;4711;4712;4713;4714;4715;4716;4717;4718;4719;4720;4721;4722	4712
CITAPANSPVNK	K	C	I	N	K	R	2	0	2	0	1	0	0	0	0	1	0	1	0	0	2	1	1	0	0	1	0	12	0	1270.63	centroid=centroid=454Isotigs_contig_17713;seqs=1;;seqs=1;	centroid=centroid=454Isotigs_contig_17713;seqs=1;;seqs=1;	yes	yes	2	0.0013049	80.69	28268000	197	398	7168;7169	4723;4724	4724
CKEILQEEEDLSEIVQLVGK	K	C	K	G	K	G	0	0	0	1	1	2	5	1	0	2	3	2	0	0	0	1	0	0	0	2	0	20	1	2358.2	centroid=centroid=454Isotigs_contig_3883;seqs=1;;seqs=1;	centroid=centroid=454Isotigs_contig_3883;seqs=1;;seqs=1;	yes	yes	3	6.9474e-12	100.28	39036000	452	399	7170;7171;7172;7173;7174;7175;7176;7177;7178	4725;4726;4727;4728;4729;4730	4730
CKETYPTCLNK	K	C	K	N	K	A	0	0	1	0	2	0	1	0	0	0	1	2	0	0	1	0	2	0	1	0	0	11	1	1412.64	centroid=centroid=454Isotigs_contig_101824;seqs=1;;seqs=1;	centroid=centroid=454Isotigs_contig_101824;seqs=1;;seqs=1;	yes	yes	2	1.3122e-105	253.97	29329000	4	400	7179;7180;7181;7182;7183;7184;7185;7186	4731;4732;4733;4734	4732
CLNVYDVNDK	K	C	L	D	K	G	0	0	2	2	1	0	0	0	0	0	1	1	0	0	0	0	0	0	1	2	0	10	0	1238.56	centroid=centroid=454Isotigs_contig_2521;seqs=1;;seqs=1;	centroid=centroid=454Isotigs_contig_2521;seqs=1;;seqs=1;	yes	yes	2	1.2957e-05	121.36	237120000	301	401	7187;7188;7189;7190;7191;7192;7193	4735;4736;4737;4738;4739	4735
CLVDSSYTCPDK	R	C	L	D	K	H	0	0	0	2	2	0	0	0	0	0	1	1	0	0	1	2	1	0	1	1	0	12	0	1443.6	centroid=centroid=454Isotigs_contig_101824;seqs=1;;seqs=1;	centroid=centroid=454Isotigs_contig_101824;seqs=1;;seqs=1;	yes	yes	2	7.718e-05	114.72	129610000	4	402	7194;7195;7196;7197;7198;7199;7200;7201;7202;7203;7204;7205;7206;7207;7208;7209	4740;4741;4742;4743;4744;4745	4741
CLVDSSYTCPDKHEHTCTPCEQR	R	C	L	Q	R	Y	0	1	0	2	4	1	2	0	2	0	1	1	0	0	2	2	3	0	1	1	0	23	1	2879.17	centroid=centroid=454Isotigs_contig_101824;seqs=1;;seqs=1;	centroid=centroid=454Isotigs_contig_101824;seqs=1;;seqs=1;	yes	yes	4,5	2.2482e-33	122.19	249350000	4	403	7210;7211;7212;7213;7214;7215;7216;7217;7218;7219;7220;7221;7222;7223	4746;4747;4748;4749;4750;4751;4752;4753;4754	4752
CMFLVFYQGEQLR	K	C	M	L	R	N	0	1	0	0	1	2	1	1	0	0	2	0	1	2	0	0	0	0	1	1	0	13	0	1689.8	centroid=centroid=454Isotigs_contig_26574;seqs=1;;seqs=1;	centroid=centroid=454Isotigs_contig_26574;seqs=1;;seqs=1;	yes	yes	2	0.00078145	66.989	49196000	323	404	7224;7225;7226;7227;7228;7229;7230	4755	4755	318
CMPPKDAAAYICPSTPLLR	R	C	M	L	R	F	3	1	0	1	2	0	0	0	0	1	2	1	1	0	4	1	1	0	1	0	0	19	1	2160.05	centroid=centroid=454Isotigs_contig_84589;seqs=1;;seqs=1;	centroid=centroid=454Isotigs_contig_84589;seqs=1;;seqs=1;	yes	yes	3	8.7555e-10	67.645	27462000	725	405	7231	4756	4756	713
CNIDCVNDPK	R	C	N	P	K	N	0	0	2	2	2	0	0	0	0	1	0	1	0	0	1	0	0	0	0	1	0	10	0	1233.51	centroid=centroid=454Isotigs_contig_33100;seqs=1;;seqs=1;	centroid=centroid=454Isotigs_contig_33100;seqs=1;;seqs=1;	yes	yes	2	6.8835e-05	104.82	1354900	401	406	7232;7233	4757;4758	4757
CPFPYVNSQQFGIYCVCCPPGVNEHTVGMMSLVR	R	C	P	V	R	G	0	1	2	0	4	2	1	3	1	1	1	0	2	2	4	2	1	0	2	5	0	34	0	4002.78	centroid=centroid=454Isotigs_contig_4164;seqs=1;;seqs=1;	centroid=centroid=454Isotigs_contig_4164;seqs=1;;seqs=1;	yes	yes	4	4.8355e-46	73.239	61370000	471	407;408	7234;7235;7236;7237;7238	4759;4760;4761;4762;4763	4759	452;453
CPLSDEDKTK	R	C	P	T	K	L	0	0	0	2	1	0	1	0	0	0	1	2	0	0	1	1	1	0	0	0	0	10	1	1191.54	centroid=centroid=454Isotigs_contig_2357;seqs=1;;seqs=1;	centroid=centroid=454Isotigs_contig_2357;seqs=1;;seqs=1;	yes	yes	2,3	1.3283e-05	121.9	16355000	277	409	7239;7240;7241;7242;7243;7244;7245;7246;7247;7248;7249;7250;7251;7252;7253;7254;7255;7256;7257;7258;7259;7260	4764;4765;4766;4767;4768;4769;4770;4771	4765
CPPGLVCVYR	R	C	P	Y	R	T	0	1	0	0	2	0	0	1	0	0	1	0	0	0	2	0	0	0	1	2	0	10	0	1219.58	centroid=centroid=454Isotigs_contig_4755;seqs=1;;seqs=1;	centroid=centroid=454Isotigs_contig_4755;seqs=1;;seqs=1;	yes	yes	2	3.3103e-07	140.35	701200000	522	410	7261;7262;7263;7264;7265;7266;7267;7268;7269;7270;7271;7272;7273;7274;7275;7276;7277;7278;7279;7280;7281;7282;7283;7284;7285;7286;7287;7288;7289;7290;7291;7292;7293	4772;4773;4774;4775;4776;4777;4778;4779;4780;4781;4782;4783;4784;4785	4778
CPSGNYWNQDK	R	C	P	D	K	L	0	0	2	1	1	1	0	1	0	0	0	1	0	0	1	1	0	1	1	0	0	11	0	1367.56	centroid=centroid=454Isotigs_contig_821;seqs=1;;seqs=1;	centroid=centroid=454Isotigs_contig_821;seqs=1;;seqs=1;	yes	yes	2	1.3913e-73	235.49	1856500000	716	411	7294;7295;7296;7297;7298;7299;7300;7301;7302;7303;7304;7305;7306;7307;7308;7309;7310;7311;7312;7313;7314;7315;7316;7317;7318;7319;7320;7321;7322	4786;4787;4788;4789;4790;4791;4792;4793;4794;4795;4796;4797;4798;4799;4800;4801;4802;4803;4804;4805;4806;4807;4808;4809;4810;4811	4786
CPSGNYWNQDKLVCDFQDNVK	R	C	P	V	K	C	0	0	3	3	2	2	0	1	0	0	1	2	0	1	1	1	0	1	1	2	0	21	1	2586.13	centroid=centroid=454Isotigs_contig_821;seqs=1;;seqs=1;	centroid=centroid=454Isotigs_contig_821;seqs=1;;seqs=1;	yes	yes	3	6.1781e-13	97.083	45671000	716	412	7323;7324;7325;7326;7327;7328;7329	4812;4813;4814	4813
CPTTNICIIR	K	C	P	I	R	R	0	1	1	0	2	0	0	0	0	3	0	0	0	0	1	0	2	0	0	0	0	10	0	1246.62	centroid=centroid=454Isotigs_contig_7335;seqs=1;;seqs=1;	centroid=centroid=454Isotigs_contig_7335;seqs=1;;seqs=1;	yes	yes	2	9.2526e-05	115.23	121720000	666	413	7330;7331;7332;7333;7334;7335;7336;7337;7338;7339;7340;7341;7342;7343;7344;7345	4815;4816;4817;4818;4819	4818
CQIPEDKLEQAR	R	C	Q	A	R	A	1	1	0	1	1	2	2	0	0	1	1	1	0	0	1	0	0	0	0	0	0	12	1	1485.72	centroid=centroid=454Isotigs_contig_2108;seqs=1;;seqs=1;	centroid=centroid=454Isotigs_contig_2108;seqs=1;;seqs=1;	yes	yes	2,3	0.0001325	112.84	5694800000	239	414	7346;7347;7348;7349;7350;7351;7352;7353;7354;7355;7356;7357;7358;7359;7360;7361;7362;7363;7364;7365;7366;7367;7368;7369;7370;7371;7372;7373;7374;7375;7376;7377;7378;7379;7380;7381;7382;7383;7384;7385;7386;7387;7388;7389;7390;7391;7392;7393;7394;7395;7396;7397;7398;7399	4820;4821;4822;4823;4824;4825;4826;4827;4828;4829;4830;4831;4832;4833;4834;4835;4836;4837;4838;4839;4840;4841;4842;4843;4844;4845;4846;4847;4848;4849;4850;4851;4852;4853;4854;4855;4856	4833
CQLTDSQADEIRR	R	C	Q	R	R	Q	1	2	0	2	1	2	1	0	0	1	1	0	0	0	0	1	1	0	0	0	0	13	1	1590.74	centroid=centroid=454Isotigs_contig_16710;seqs=1;;seqs=1;	centroid=centroid=454Isotigs_contig_16710;seqs=1;;seqs=1;	yes	yes	2,3	1.9236e-18	152.47	359690000	179	415	7400;7401;7402;7403;7404;7405;7406;7407;7408;7409;7410;7411;7412;7413;7414;7415;7416;7417;7418;7419;7420;7421;7422;7423;7424;7425;7426;7427	4857;4858;4859;4860;4861;4862;4863;4864;4865;4866	4860
CSLLYDCSR	R	C	S	S	R	A	0	1	0	1	2	0	0	0	0	0	2	0	0	0	0	2	0	0	1	0	0	9	0	1172.5	centroid=centroid=454Isotigs_contig_63304;seqs=1;;seqs=1;	centroid=centroid=454Isotigs_contig_63304;seqs=1;;seqs=1;	yes	yes	2	1.6551e-05	185.6	607840000	610	416	7428;7429;7430;7431;7432;7433;7434;7435;7436;7437;7438;7439;7440;7441;7442;7443;7444	4867;4868;4869;4870;4871;4872;4873;4874;4875;4876;4877;4878;4879;4880;4881	4869
CSPVGQIGR	R	C	S	G	R	S	0	1	0	0	1	1	0	2	0	1	0	0	0	0	1	1	0	0	0	1	0	9	0	972.481	centroid=centroid=454Isotigs_contig_101824;seqs=1;;seqs=1;	centroid=centroid=454Isotigs_contig_101824;seqs=1;;seqs=1;	yes	yes	2	0.00063796	117.89	56625000	4	417	7445;7446;7447;7448;7449;7450	4882;4883	4883
CSQLENELIALQR	R	C	S	Q	R	H	1	1	1	0	1	2	2	0	0	1	3	0	0	0	0	1	0	0	0	0	0	13	0	1572.79	centroid=centroid=454Isotigs_contig_1764;seqs=1;;seqs=1;	centroid=centroid=454Isotigs_contig_1764;seqs=1;;seqs=1;	yes	yes	2	0.0047319	94.023	5433100	194	418	7451	4884	4884
CTDGGCIPESWK	R	C	T	W	K	C	0	0	0	1	2	0	1	2	0	1	0	1	0	0	1	1	1	1	0	0	0	12	0	1408.58	centroid=centroid=454Isotigs_contig_7335;seqs=1;;seqs=1;	centroid=centroid=454Isotigs_contig_7335;seqs=1;;seqs=1;	yes	yes	2	7.0348e-06	120.87	52927000	666	419	7452;7453;7454;7455;7456;7457;7458;7459;7460	4885;4886;4887;4888	4887
CTDKLSPDTSISVCPN	R	C	T	P	N	-	0	0	1	2	2	0	0	0	0	1	1	1	0	0	2	3	2	0	0	1	0	16	1	1792.8	centroid=centroid=454Isotigs_contig_821;seqs=1;;seqs=1;	centroid=centroid=454Isotigs_contig_821;seqs=1;;seqs=1;	yes	yes	2	2.4972e-33	160.78	640900000	716	420	7461;7462;7463;7464;7465;7466;7467;7468;7469;7470;7471;7472;7473;7474;7475;7476;7477;7478;7479;7480;7481;7482;7483	4889;4890;4891;4892;4893;4894;4895;4896;4897;4898;4899;4900;4901;4902;4903;4904	4904
CTITILHNQNPPR	R	C	T	P	R	F	0	1	2	0	1	1	0	0	1	2	1	0	0	0	2	0	2	0	0	0	0	13	0	1562.8	centroid=centroid=454Isotigs_contig_25750;seqs=1;;seqs=1;	centroid=centroid=454Isotigs_contig_25750;seqs=1;;seqs=1;	yes	yes	3	1.7102e-17	147.26	12634000	309	421	7484;7485;7486	4905;4906	4905
CTPVNNCPNHK	K	C	T	H	K	A	0	0	3	0	2	0	0	0	1	0	0	1	0	0	2	0	1	0	0	1	0	11	0	1339.58	centroid=centroid=454Isotigs_contig_821;seqs=1;;seqs=1;	centroid=centroid=454Isotigs_contig_821;seqs=1;;seqs=1;	yes	yes	2,3	7.9071e-21	123.79	26692000	716	422	7487;7488;7489;7490;7491;7492;7493;7494;7495	4907;4908;4909;4910;4911;4912	4911
CVATLGSQTDSR	K	C	V	S	R	S	1	1	0	1	1	1	0	1	0	0	1	0	0	0	0	2	2	0	0	1	0	12	0	1293.6	centroid=centroid=454Isotigs_contig_36369;seqs=2;;seqs=1;	centroid=centroid=454Isotigs_contig_36369;seqs=2;;seqs=1;	yes	yes	2	1.5095e-08	125.54	31445000	428	424	7499;7500;7501;7502;7503;7504;7505;7506;7507;7508;7509	4915;4916;4917;4918;4919;4920;4921	4921
CVEGYTLLSDK	R	C	V	D	K	R	0	0	0	1	1	0	1	1	0	0	2	1	0	0	0	1	1	0	1	1	0	11	0	1283.61	centroid=centroid=454Isotigs_contig_7335;seqs=1;;seqs=1;	centroid=centroid=454Isotigs_contig_7335;seqs=1;;seqs=1;	yes	yes	2	0.00087	90.614	67306000	666	425	7510;7511;7512;7513;7514;7515;7516;7517;7518;7519;7520	4922;4923	4922
CVEGYTLLSDKR	R	C	V	K	R	T	0	1	0	1	1	0	1	1	0	0	2	1	0	0	0	1	1	0	1	1	0	12	1	1439.71	centroid=centroid=454Isotigs_contig_7335;seqs=1;;seqs=1;	centroid=centroid=454Isotigs_contig_7335;seqs=1;;seqs=1;	yes	yes	2,3	5.6681e-13	146.36	211980000	666	426	7521;7522;7523;7524;7525;7526;7527;7528;7529;7530;7531;7532;7533;7534;7535;7536;7537;7538;7539;7540	4924;4925;4926;4927;4928;4929;4930;4931;4932;4933;4934;4935	4927
CVEISGSDSEIEK	K	C	V	E	K	A	0	0	0	1	1	0	3	1	0	2	0	1	0	0	0	3	0	0	0	1	0	13	0	1451.64	centroid=centroid=454Isotigs_contig_470;seqs=1;;seqs=1;	centroid=centroid=454Isotigs_contig_470;seqs=1;;seqs=1;	yes	yes	2	0.00021455	98.942	3287500	513	427	7541;7542;7543	4936	4936
CYIQEVPFR	K	C	Y	F	R	G	0	1	0	0	1	1	1	0	0	1	0	0	0	1	1	0	0	0	1	1	0	9	0	1210.58	centroid=centroid=454Isotigs_contig_34386;seqs=1;;seqs=1;	centroid=centroid=454Isotigs_contig_34386;seqs=1;;seqs=1;	yes	yes	2	0.0090995	93.649	41110000	407	428	7544;7545;7546;7547;7548;7549;7550;7551;7552;7553;7554;7555	4937;4938	4938
DAAAYICPSTPLLR	K	D	A	L	R	F	3	1	0	1	1	0	0	0	0	1	2	0	0	0	2	1	1	0	1	0	0	14	0	1546.78	centroid=centroid=454Isotigs_contig_84589;seqs=1;;seqs=1;	centroid=centroid=454Isotigs_contig_84589;seqs=1;;seqs=1;	yes	yes	2,3	3.7793e-10	122.97	2845500000	725	429	7556;7557;7558;7559;7560;7561;7562;7563;7564;7565;7566;7567;7568;7569;7570;7571;7572;7573;7574;7575;7576;7577;7578;7579;7580;7581;7582;7583;7584;7585;7586;7587;7588;7589;7590;7591;7592;7593	4939;4940;4941;4942;4943;4944;4945;4946;4947;4948;4949;4950;4951;4952;4953;4954;4955;4956;4957;4958;4959;4960;4961;4962	4941
DAAGNIGDVVSNVGDAVIGGLGDAVSDVGDGMK	K	D	A	M	K	D	4	0	2	6	0	0	0	8	0	2	1	1	1	0	0	2	0	0	0	6	0	33	0	3043.44	centroid=centroid=454Isotigs_contig_5087;seqs=1;;seqs=1;	centroid=centroid=454Isotigs_contig_5087;seqs=1;;seqs=1;	yes	yes	3,4	1.0658e-57	98.009	1210100000	537	430	7594;7595;7596;7597;7598;7599;7600;7601;7602;7603;7604;7605;7606;7607;7608;7609;7610;7611;7612;7613;7614;7615;7616;7617;7618;7619;7620;7621;7622;7623;7624	4963;4964;4965;4966;4967;4968;4969;4970;4971;4972;4973;4974;4975;4976;4977;4978;4979;4980;4981;4982;4983;4984;4985;4986;4987;4988;4989;4990;4991;4992;4993;4994;4995;4996;4997;4998;4999;5000;5001;5002;5003;5004;5005	5001	509
DAAMNICPALPFLK	K	D	A	L	K	F	3	0	1	1	1	0	0	0	0	1	2	1	1	1	2	0	0	0	0	0	0	14	0	1559.78	centroid=centroid=454Isotigs_contig_63304;seqs=1;;seqs=1;	centroid=centroid=454Isotigs_contig_63304;seqs=1;;seqs=1;	yes	yes	2,3	1.305e-19	135.81	2508400000	610	431;432	7625;7626;7627;7628;7629;7630;7631;7632;7633;7634;7635;7636;7637;7638;7639;7640;7641;7642;7643;7644;7645;7646;7647;7648;7649;7650;7651;7652;7653;7654;7655;7656;7657;7658;7659;7660;7661;7662;7663;7664;7665;7666;7667;7668;7669;7670;7671;7672;7673;7674;7675	5006;5007;5008;5009;5010;5011;5012;5013;5014;5015;5016;5017;5018;5019;5020;5021;5022;5023;5024;5025;5026;5027;5028;5029;5030;5031;5032;5033;5034;5035;5036;5037;5038;5039;5040;5041;5042;5043;5044;5045;5046;5047;5048	5010	585
DAATTAYNLR	R	D	A	L	R	L	3	1	1	1	0	0	0	0	0	0	1	0	0	0	0	0	2	0	1	0	0	10	0	1094.54	centroid=centroid=454Isotigs_contig_25750;seqs=1;;seqs=1;	centroid=centroid=454Isotigs_contig_25750;seqs=1;;seqs=1;	yes	yes	2	1.1553e-06	128.27	227410000	309	433	7676;7677;7678;7679;7680;7681;7682;7683;7684;7685;7686;7687;7688;7689;7690;7691;7692;7693;7694	5049;5050;5051;5052;5053;5054;5055;5056;5057	5049
DADELESWILEK	R	D	A	E	K	L	1	0	0	2	0	0	3	0	0	1	2	1	0	0	0	1	0	1	0	0	0	12	0	1446.69	centroid=centroid=454Isotigs_contig_39106;seqs=1;;seqs=3;	centroid=centroid=454Isotigs_contig_39106;seqs=1;;seqs=3;	yes	yes	2	0.0051652	69.352	1921100	455	434	7695;7696;7697	5058;5059	5059
DAEIVGMGAVAAVETVFGSR	K	D	A	S	R	T	4	1	0	1	0	0	2	3	0	1	0	0	1	1	0	1	1	0	0	4	0	20	0	1977.98	centroid=centroid=454Isotigs_contig_7158;seqs=1;;seqs=1;	centroid=centroid=454Isotigs_contig_7158;seqs=1;;seqs=1;	yes	yes	2,3	8.7056e-11	84.107	40672000	657	440	7806;7807;7808;7809;7810;7811;7812;7813;7814;7815;7816;7817;7818	5132;5133;5134;5135;5136;5137;5138	5134	628
DAFDTTLLFYTPIR	K	D	A	I	R	G	1	1	0	2	0	0	0	0	0	1	2	0	0	2	1	0	3	0	1	0	0	14	0	1671.85	centroid=centroid=454Isotigs_contig_5153;seqs=1;;seqs=1;	centroid=centroid=454Isotigs_contig_5153;seqs=1;;seqs=1;	yes	yes	2	5.12e-25	140.82	28962000	540	444	7846;7847;7848;7849;7850;7851;7852	5155;5156;5157;5158	5155
DAFSQFGEIK	K	D	A	I	K	E	1	0	0	1	0	1	1	1	0	1	0	1	0	2	0	1	0	0	0	0	0	10	0	1140.55	centroid=centroid=454Isotigs_contig_3069;seqs=1;;seqs=1;	centroid=centroid=454Isotigs_contig_3069;seqs=1;;seqs=1;	yes	yes	2	0.0078401	80.24	3932900	378	446	7864;7865	5166	5166
DAGAIAGLNVLR	K	D	A	L	R	I	3	1	1	1	0	0	0	2	0	1	2	0	0	0	0	0	0	0	0	1	0	12	0	1168.66	centroid=centroid=454Isotigs_contig_46337;seqs=1;;seqs=3;	centroid=centroid=454Isotigs_contig_46337;seqs=1;;seqs=3;	yes	yes	2	0.0030299	74.962	15438000	510	447	7866;7867;7868;7869;7870;7871	5167	5167
DAGGAVKDVVDDAGGAVK	K	D	A	V	K	D	4	0	0	4	0	0	0	4	0	0	0	2	0	0	0	0	0	0	0	4	0	18	1	1642.82	centroid=centroid=454Isotigs_contig_5087;seqs=1;;seqs=1;	centroid=centroid=454Isotigs_contig_5087;seqs=1;;seqs=1;	yes	yes	2,3	1.2198e-57	197.84	1393600000	537	448	7872;7873;7874;7875;7876;7877;7878;7879;7880;7881;7882;7883;7884;7885;7886;7887;7888;7889;7890;7891;7892;7893;7894;7895;7896;7897;7898;7899;7900;7901;7902;7903;7904;7905;7906;7907;7908;7909;7910;7911;7912;7913;7914;7915;7916	5168;5169;5170;5171;5172;5173;5174;5175;5176;5177;5178;5179;5180;5181;5182;5183;5184;5185;5186;5187;5188;5189;5190;5191;5192;5193;5194;5195;5196;5197;5198;5199;5200;5201;5202	5187
DAGGAVKDVVDDAGGAVKDVVADAGDALK	K	D	A	L	K	D	7	0	0	7	0	0	0	5	0	0	1	3	0	0	0	0	0	0	0	6	0	29	2	2697.35	centroid=centroid=454Isotigs_contig_5087;seqs=1;;seqs=1;	centroid=centroid=454Isotigs_contig_5087;seqs=1;;seqs=1;	yes	yes	3,4	9.6328e-63	127.92	25712000	537	449	7917;7918;7919;7920	5203;5204;5205;5206;5207	5206
DAGHMEDTLILFTADNGIPFPNAK	K	D	A	A	K	T	3	0	2	3	0	0	1	2	1	2	2	1	1	2	2	0	2	0	0	0	0	24	0	2586.24	centroid=centroid=454Isotigs_contig_32583;seqs=1;;seqs=1;	centroid=centroid=454Isotigs_contig_32583;seqs=1;;seqs=1;	yes	yes	3	2.6388e-17	69.765	56279000	396	450	7921;7922;7923;7924;7925;7926;7927;7928;7929;7930	5208;5209;5210;5211	5208	387
DAGQIAGLNVLR	K	D	A	L	R	V	2	1	1	1	0	1	0	2	0	1	2	0	0	0	0	0	0	0	0	1	0	12	0	1225.68	centroid=centroid=454Isotigs_contig_13347;seqs=1;;seqs=2;	centroid=centroid=454Isotigs_contig_13347;seqs=1;;seqs=2;	yes	yes	2	0.00071761	86.114	36719000	98	451	7931;7932;7933;7934;7935;7936;7937;7938;7939;7940;7941	5212;5213;5214;5215	5214
DAGTIAGLNVLR	K	D	A	L	R	I	2	1	1	1	0	0	0	2	0	1	2	0	0	0	0	0	1	0	0	1	0	12	0	1198.67	centroid=centroid=454Isotigs_contig_695;seqs=1;;seqs=2;;centroid=centroid=454Isotigs_contig_555822;seqs=1;;seqs=1;	centroid=centroid=454Isotigs_contig_695;seqs=1;;seqs=2;	no	no	2	1.6087e-11	134.3	616380000	648;565	452	7942;7943;7944;7945;7946;7947;7948;7949;7950;7951;7952;7953;7954;7955;7956;7957;7958;7959;7960;7961;7962;7963;7964;7965;7966;7967;7968;7969;7970	5216;5217;5218;5219;5220;5221;5222;5223;5224;5225;5226;5227;5228;5229;5230;5231;5232;5233;5234;5235;5236	5235
DAGTIAGLNVMR	K	D	A	M	R	I	2	1	1	1	0	0	0	2	0	1	1	0	1	0	0	0	1	0	0	1	0	12	0	1216.62	centroid=centroid=454Isotigs_contig_50495;seqs=1;;seqs=1;;centroid=centroid=454Isotigs_contig_10133;seqs=1;;seqs=1;	centroid=centroid=454Isotigs_contig_10133;seqs=1;;seqs=1;	no	no	2	0.0004181	78.548	384640000	2;535	453	7971;7972;7973;7974;7975;7976;7977;7978;7979;7980;7981;7982;7983;7984;7985;7986;7987;7988;7989;7990;7991;7992;7993	5237;5238;5239;5240;5241;5242;5243;5244;5245;5246;5247	5237	3
DALNSALDEELER	R	D	A	E	R	D	2	1	1	2	0	0	3	0	0	0	3	0	0	0	0	1	0	0	0	0	0	13	0	1473.69	centroid=centroid=454Isotigs_contig_76308;seqs=1;;seqs=1;	centroid=centroid=454Isotigs_contig_76308;seqs=1;;seqs=1;	yes	yes	2	0.0066889	59.709	2734800	683	454	7994	5248	5248
DALPEEAYIAELDAK	R	D	A	A	K	S	4	0	0	2	0	0	3	0	0	1	2	1	0	0	1	0	0	0	1	0	0	15	0	1646.8	centroid=centroid=454Isotigs_contig_15054;seqs=1;;seqs=1;	centroid=centroid=454Isotigs_contig_15054;seqs=1;;seqs=1;	yes	yes	2	0.0034777	54.281	6997000	147	455	7995;7996;7997	5249;5250	5249
DAMLQQEMMR	R	D	A	M	R	Q	1	1	0	1	0	2	1	0	0	0	1	0	3	0	0	0	0	0	0	0	0	10	0	1251.54	centroid=centroid=454Isotigs_contig_15424;seqs=1;;seqs=1;	centroid=centroid=454Isotigs_contig_15424;seqs=1;;seqs=1;	yes	yes	2	0.0002227	97.734	9512200	156	456	7998;7999;8000;8001;8002;8003;8004	5251;5252;5253;5254;5255;5256;5257	5254	132;133;134
DANALDVLLGSLLSGTVAAQNSQQASFR	K	D	A	F	R	P	5	1	2	2	0	3	0	2	0	0	5	0	0	1	0	4	1	0	0	2	0	28	0	2845.46	centroid=centroid=454Isotigs_contig_21112;seqs=1;;seqs=1;	centroid=centroid=454Isotigs_contig_21112;seqs=1;;seqs=1;	yes	yes	2,3,4	4.7476e-98	151.95	1089600000	240	457	8005;8006;8007;8008;8009;8010;8011;8012;8013;8014;8015;8016;8017;8018;8019;8020;8021;8022;8023;8024;8025;8026;8027;8028;8029;8030;8031	5258;5259;5260;5261;5262;5263;5264;5265;5266;5267;5268;5269;5270;5271;5272;5273;5274;5275;5276;5277;5278;5279;5280;5281;5282;5283;5284;5285;5286;5287;5288;5289;5290;5291;5292	5281
DANYTLPDGK	R	D	A	G	K	V	1	0	1	2	0	0	0	1	0	0	1	1	0	0	1	0	1	0	1	0	0	10	0	1092.51	centroid=centroid=454Isotigs_contig_57047;seqs=1;;seqs=1;	centroid=centroid=454Isotigs_contig_57047;seqs=1;;seqs=1;	yes	yes	2	0.0020444	95.618	33473000	570	458	8032;8033;8034;8035;8036;8037	5293	5293
DAQSIITEHLNQITEELKK	K	D	A	K	K	L	1	0	1	1	0	2	3	0	1	3	2	2	0	0	0	1	2	0	0	0	0	19	1	2209.16	centroid=centroid=454Isotigs_contig_31301;seqs=1;;seqs=1;	centroid=centroid=454Isotigs_contig_31301;seqs=1;;seqs=1;	yes	yes	3,4	7.4481e-34	126.4	213430000	386	459	8038;8039;8040;8041;8042;8043;8044;8045;8046;8047;8048;8049;8050;8051;8052;8053;8054;8055;8056;8057;8058;8059;8060;8061	5294;5295;5296;5297;5298;5299;5300;5301;5302;5303;5304;5305;5306;5307;5308	5298
DASMNEIIHK	K	D	A	H	K	R	1	0	1	1	0	0	1	0	1	2	0	1	1	0	0	1	0	0	0	0	0	10	0	1156.55	centroid=centroid=454Isotigs_contig_143922;seqs=1;;seqs=1;	centroid=centroid=454Isotigs_contig_143922;seqs=1;;seqs=1;	yes	yes	2,3	0.001583	82.261	10562000	127	460	8062;8063;8064;8065;8066;8067;8068;8069;8070;8071;8072;8073	5309;5310;5311;5312	5309	114
DATAQIVILDSSSLR	K	D	A	L	R	R	2	1	0	2	0	1	0	0	0	2	2	0	0	0	0	3	1	0	0	1	0	15	0	1587.85	centroid=centroid=454Isotigs_contig_25750;seqs=1;;seqs=1;	centroid=centroid=454Isotigs_contig_25750;seqs=1;;seqs=1;	yes	yes	2	3.6983e-14	128.06	97574000	309	461	8074;8075;8076;8077;8078;8079;8080;8081;8082;8083;8084;8085;8086;8087;8088	5313;5314;5315;5316;5317;5318;5319;5320;5321	5314
DATFISNLVNANGVFR	K	D	A	F	R	G	2	1	3	1	0	0	0	1	0	1	1	0	0	2	0	1	1	0	0	2	0	16	0	1736.88	centroid=centroid=454Isotigs_contig_165344;seqs=1;;seqs=1;	centroid=centroid=454Isotigs_contig_165344;seqs=1;;seqs=1;	yes	yes	2,3	6.4834e-148	256.57	367710000	176	462	8089;8090;8091;8092;8093;8094;8095;8096;8097;8098;8099;8100;8101;8102;8103;8104;8105;8106;8107;8108;8109;8110;8111;8112;8113;8114;8115;8116;8117;8118;8119;8120;8121;8122;8123	5322;5323;5324;5325;5326;5327;5328;5329;5330;5331;5332;5333;5334;5335;5336;5337;5338;5339;5340;5341;5342;5343;5344;5345;5346;5347;5348;5349;5350;5351	5327
DATNTATATITVLYNRPPYFTQK	R	D	A	Q	K	F	3	1	2	1	0	1	0	0	0	1	1	1	0	1	2	0	6	0	2	1	0	23	1	2585.31	centroid=centroid=454Isotigs_contig_291505;seqs=1;;seqs=2;	centroid=centroid=454Isotigs_contig_291505;seqs=1;;seqs=2;	yes	yes	3	5.2158e-21	103.31	21361000	361	463	8124;8125;8126	5352;5353;5354;5355	5353
DAVGGAGDSVK	K	D	A	V	K	D	2	0	0	2	0	0	0	3	0	0	0	1	0	0	0	1	0	0	0	2	0	11	0	974.467	centroid=centroid=454Isotigs_contig_5087;seqs=1;;seqs=1;	centroid=centroid=454Isotigs_contig_5087;seqs=1;;seqs=1;	yes	yes	2	0.00087	90.614	110790000	537	464	8127;8128;8129;8130;8131;8132;8133;8134;8135;8136;8137;8138;8139;8140;8141;8142;8143;8144;8145;8146;8147;8148;8149	5356;5357;5358;5359;5360	5357
DAVGGAGDSVKDVVEGVGDVAK	K	D	A	A	K	D	3	0	0	4	0	0	1	5	0	0	0	2	0	0	0	1	0	0	0	6	0	22	1	2043.01	centroid=centroid=454Isotigs_contig_5087;seqs=1;;seqs=1;	centroid=centroid=454Isotigs_contig_5087;seqs=1;;seqs=1;	yes	yes	2,3,4	2.3843e-84	192.27	4655000000	537	465	8150;8151;8152;8153;8154;8155;8156;8157;8158;8159;8160;8161;8162;8163;8164;8165;8166;8167;8168;8169;8170;8171;8172;8173;8174;8175;8176;8177;8178;8179;8180;8181;8182;8183;8184;8185;8186;8187;8188;8189;8190;8191;8192;8193;8194;8195;8196;8197;8198;8199;8200;8201	5361;5362;5363;5364;5365;5366;5367;5368;5369;5370;5371;5372;5373;5374;5375;5376;5377;5378;5379;5380;5381;5382;5383;5384;5385;5386;5387;5388;5389;5390;5391;5392;5393;5394;5395;5396;5397;5398;5399;5400;5401;5402;5403;5404	5399
DAVGGAGDSVKDVVEGVGDVAKDVLK	K	D	A	L	K	D	3	0	0	5	0	0	1	5	0	0	1	3	0	0	0	1	0	0	0	7	0	26	2	2498.29	centroid=centroid=454Isotigs_contig_5087;seqs=1;;seqs=1;	centroid=centroid=454Isotigs_contig_5087;seqs=1;;seqs=1;	yes	yes	3,4	4.7188e-52	128.4	452390000	537	466	8202;8203;8204;8205;8206;8207;8208;8209;8210;8211;8212;8213;8214;8215;8216;8217;8218;8219;8220;8221;8222;8223	5405;5406;5407;5408;5409;5410;5411;5412;5413;5414;5415;5416;5417;5418;5419;5420;5421;5422;5423	5417
DAVGNFGDAVSDVASGVK	K	D	A	V	K	D	3	0	1	3	0	0	0	3	0	0	0	1	0	1	0	2	0	0	0	4	0	18	0	1706.81	centroid=centroid=454Isotigs_contig_5087;seqs=1;;seqs=1;	centroid=centroid=454Isotigs_contig_5087;seqs=1;;seqs=1;	yes	yes	2,3	2.3929e-40	144.68	7552400000	537	467	8224;8225;8226;8227;8228;8229;8230;8231;8232;8233;8234;8235;8236;8237;8238;8239;8240;8241;8242;8243;8244;8245;8246;8247;8248;8249;8250;8251;8252;8253;8254;8255;8256;8257;8258;8259;8260;8261;8262;8263;8264;8265;8266;8267;8268;8269;8270;8271;8272;8273;8274;8275;8276;8277;8278;8279;8280;8281;8282;8283;8284;8285;8286;8287;8288;8289;8290;8291;8292;8293;8294;8295;8296;8297;8298;8299;8300;8301;8302;8303…	5424;5425;5426;5427;5428;5429;5430;5431;5432;5433;5434;5435;5436;5437;5438;5439;5440;5441;5442;5443;5444;5445;5446;5447;5448;5449;5450;5451;5452;5453;5454;5455;5456;5457;5458;5459;5460;5461;5462;5463;5464;5465;5466;5467;5468;5469;5470;5471;5472;5473;5474;5475;5476;5477;5478;5479;5480;5481;5482;5483;5484;5485;5486;5487;5488;5489;5490;5491;5492;5493;5494;5495;5496;5497;5498;5499;5500;5501;5502;5503…	5448
DAVGNFGDAVSDVASGVKDAVGGAGDSVK	K	D	A	V	K	D	5	0	1	5	0	0	0	6	0	0	0	2	0	1	0	3	0	0	0	6	0	29	1	2663.27	centroid=centroid=454Isotigs_contig_5087;seqs=1;;seqs=1;	centroid=centroid=454Isotigs_contig_5087;seqs=1;;seqs=1;	yes	yes	3	7.4653e-20	63.625	12931000	537	468	8308;8309	5509	5509
DAVIEQDIASLTQHDTETDAAIAALNQK	R	D	A	Q	K	D	6	0	1	4	0	3	2	0	1	3	2	1	0	0	0	1	3	0	0	1	0	28	0	2980.46	centroid=centroid=454Isotigs_contig_227;seqs=1;;seqs=1;	centroid=centroid=454Isotigs_contig_227;seqs=1;;seqs=1;	yes	yes	3,4	7.1859e-32	90.694	437650000	268	469	8310;8311;8312;8313;8314;8315;8316;8317;8318;8319;8320;8321;8322	5510;5511;5512;5513;5514;5515;5516;5517;5518;5519	5511
DAVLLVFANK	R	D	A	N	K	Q	2	0	1	1	0	0	0	0	0	0	2	1	0	1	0	0	0	0	0	2	0	10	0	1088.62	centroid=centroid=454Isotigs_contig_45664;seqs=1;;seqs=1;	centroid=centroid=454Isotigs_contig_45664;seqs=1;;seqs=1;	yes	yes	2	0.0044502	88.495	16030000	499	470	8323	5520	5520
DAYENELAQAR	R	D	A	A	R	K	3	1	1	1	0	1	2	0	0	0	1	0	0	0	0	0	0	0	1	0	0	11	0	1278.58	centroid=centroid=454Isotigs_contig_572;seqs=1;;seqs=1;	centroid=centroid=454Isotigs_contig_572;seqs=1;;seqs=1;	yes	yes	2	4.6139e-08	176.95	1539000000	573	471	8324;8325;8326;8327;8328;8329;8330;8331;8332;8333;8334;8335;8336;8337;8338;8339;8340;8341;8342;8343;8344;8345;8346;8347;8348;8349;8350	5521;5522;5523;5524;5525;5526;5527;5528;5529;5530;5531;5532;5533;5534;5535;5536;5537;5538	5524
DAYTSLVQETNNYFK	R	D	A	F	K	Q	1	0	2	1	0	1	1	0	0	0	1	1	0	1	0	1	2	0	2	1	0	15	0	1791.83	centroid=centroid=454Isotigs_contig_34386;seqs=1;;seqs=1;	centroid=centroid=454Isotigs_contig_34386;seqs=1;;seqs=1;	yes	yes	2,3	5.1301e-25	148.57	66967000	407	472	8351;8352;8353;8354;8355;8356;8357;8358;8359;8360;8361;8362;8363	5539;5540;5541;5542;5543;5544;5545;5546;5547;5548	5539
DCAEAILEDSVK	R	D	C	V	K	T	2	0	0	2	1	0	2	0	0	1	1	1	0	0	0	1	0	0	0	1	0	12	0	1348.62	centroid=centroid=454Isotigs_contig_63304;seqs=1;;seqs=1;	centroid=centroid=454Isotigs_contig_63304;seqs=1;;seqs=1;	yes	yes	2,3	1.0164e-08	127.56	3525400000	610	473	8364;8365;8366;8367;8368;8369;8370;8371;8372;8373;8374;8375;8376;8377;8378;8379;8380;8381;8382;8383;8384;8385;8386;8387;8388;8389;8390;8391;8392;8393;8394;8395	5549;5550;5551;5552;5553;5554;5555;5556;5557;5558;5559;5560;5561;5562;5563;5564;5565;5566;5567;5568;5569	5558
DCISAEDLDEMNVEIIR	K	D	C	I	R	N	1	1	1	3	1	0	3	0	0	3	1	0	1	0	0	1	0	0	0	1	0	17	0	2020.91	centroid=centroid=454Isotigs_contig_34569;seqs=1;;seqs=1;	centroid=centroid=454Isotigs_contig_34569;seqs=1;;seqs=1;	yes	yes	2	2.2353e-07	94.203	20590000	410	474	8396;8397;8398;8399	5570;5571;5572;5573	5571	406
DCTDAVHDESVHAFCTK	R	D	C	T	K	N	2	0	0	3	2	0	1	0	2	0	0	1	0	1	0	1	2	0	0	2	0	17	0	1990.81	centroid=centroid=454Isotigs_contig_84589;seqs=1;;seqs=1;	centroid=centroid=454Isotigs_contig_84589;seqs=1;;seqs=1;	yes	yes	2,3,4	1.857e-126	238.81	5592100000	725	475	8400;8401;8402;8403;8404;8405;8406;8407;8408;8409;8410;8411;8412;8413;8414;8415;8416;8417;8418;8419;8420;8421;8422;8423;8424;8425;8426;8427;8428;8429;8430;8431;8432;8433;8434;8435;8436;8437;8438;8439;8440;8441;8442;8443;8444;8445;8446;8447;8448;8449;8450;8451;8452;8453;8454;8455	5574;5575;5576;5577;5578;5579;5580;5581;5582;5583;5584;5585;5586;5587;5588;5589;5590;5591;5592;5593;5594;5595;5596;5597;5598;5599;5600;5601;5602;5603;5604;5605;5606;5607;5608;5609;5610;5611;5612;5613;5614;5615;5616;5617;5618;5619;5620	5592
DDACKPGLHSELAQPTR	K	D	D	T	R	S	2	1	0	2	1	1	1	1	1	0	2	1	0	0	2	1	1	0	0	0	0	17	1	1893.9	centroid=centroid=454Isotigs_contig_25522;seqs=1;;seqs=1;	centroid=centroid=454Isotigs_contig_25522;seqs=1;;seqs=1;	yes	yes	3	9.946e-10	104.88	177880000	305	476	8456;8457;8458;8459;8460;8461;8462;8463;8464;8465;8466;8467;8468;8469;8470;8471;8472;8473;8474;8475;8476;8477	5621;5622;5623;5624;5625;5626;5627;5628;5629;5630;5631;5632;5633;5634;5635;5636;5637	5626
DDAVYVSSEADR	K	D	D	D	R	K	2	1	0	3	0	0	1	0	0	0	0	0	0	0	0	2	0	0	1	2	0	12	0	1325.57	centroid=centroid=454Isotigs_contig_80303;seqs=1;;seqs=1;	centroid=centroid=454Isotigs_contig_80303;seqs=1;;seqs=1;	yes	yes	2	0.0055031	60.157	4955000	707	477	8478	5638	5638
DDAVYVSSEADRK	K	D	D	R	K	E	2	1	0	3	0	0	1	0	0	0	0	1	0	0	0	2	0	0	1	2	0	13	1	1453.67	centroid=centroid=454Isotigs_contig_80303;seqs=1;;seqs=1;	centroid=centroid=454Isotigs_contig_80303;seqs=1;;seqs=1;	yes	yes	3	0.0092212	50.897	12908000	707	478	8479;8480;8481;8482;8483	5639	5639
DDDIQGTVSQLK	K	D	D	L	K	S	0	0	0	3	0	2	0	1	0	1	1	1	0	0	0	1	1	0	0	1	0	12	0	1317.64	centroid=centroid=454Isotigs_contig_227;seqs=1;;seqs=1;	centroid=centroid=454Isotigs_contig_227;seqs=1;;seqs=1;	yes	yes	2	1.8869e-11	133.32	337760000	268	480	8490;8491;8492;8493;8494;8495;8496;8497;8498;8499;8500;8501;8502;8503	5643;5644;5645;5646;5647;5648;5649;5650;5651;5652;5653	5652
DDETMYVEAK	R	D	D	A	K	K	1	0	0	2	0	0	2	0	0	0	0	1	1	0	0	0	1	0	1	1	0	10	0	1199.5	centroid=centroid=454Isotigs_contig_44780;seqs=1;;seqs=1;	centroid=centroid=454Isotigs_contig_44780;seqs=1;;seqs=1;	yes	yes	2	0.0027781	73.499	4360700	495	481	8504	5654	5654	470
DDFLQQNGYTPYDR	K	D	D	D	R	F	0	1	1	3	0	2	0	1	0	0	1	0	0	1	1	0	1	0	2	0	0	14	0	1730.75	centroid=centroid=454Isotigs_contig_3883;seqs=1;;seqs=1;	centroid=centroid=454Isotigs_contig_3883;seqs=1;;seqs=1;	yes	yes	2	3.0923e-13	125.97	69220000	452	482	8505;8506;8507;8508;8509	5655;5656;5657;5658;5659	5659
DDKPDKPDSR	K	D	D	S	R	E	0	1	0	4	0	0	0	0	0	0	0	2	0	0	2	1	0	0	0	0	0	10	2	1171.55	centroid=centroid=454Isotigs_contig_10584;seqs=2;;seqs=1;	centroid=centroid=454Isotigs_contig_10584;seqs=2;;seqs=1;	yes	yes	3	6.325e-08	111.52	0	17	483	8510	5660	5660
DDNYNTYTDAR	R	D	D	A	R	N	1	1	2	3	0	0	0	0	0	0	0	0	0	0	0	0	2	0	2	0	0	11	0	1346.54	centroid=centroid=454Isotigs_contig_2171;seqs=1;;seqs=1;	centroid=centroid=454Isotigs_contig_2171;seqs=1;;seqs=1;	yes	yes	2	0.0087951	73.435	4315400	249	484	8511	5661	5661
DDPSINNQQTVNK	R	D	D	N	K	M	0	0	3	2	0	2	0	0	0	1	0	1	0	0	1	1	1	0	0	1	0	13	0	1471.69	centroid=centroid=454Isotigs_contig_3069;seqs=1;;seqs=1;	centroid=centroid=454Isotigs_contig_3069;seqs=1;;seqs=1;	yes	yes	2	8.483e-10	110.92	9221200	378	486	8514;8515;8516;8517;8518	5663;5664;5665	5663
DDSLENQIDDVGR	K	D	D	G	R	T	0	1	1	4	0	1	1	1	0	1	1	0	0	0	0	1	0	0	0	1	0	13	0	1474.65	centroid=centroid=454Isotigs_contig_132;seqs=1;;seqs=1;	centroid=centroid=454Isotigs_contig_132;seqs=1;;seqs=1;	yes	yes	2	3.2564e-18	141.58	399500000	93	488	8521;8522;8523;8524;8525;8526;8527;8528;8529;8530;8531;8532	5668;5669;5670;5671;5672;5673;5674;5675;5676;5677;5678	5669
DDTDVVVFR	R	D	D	F	R	D	0	1	0	3	0	0	0	0	0	0	0	0	0	1	0	0	1	0	0	3	0	9	0	1064.51	centroid=centroid=454Isotigs_contig_124132;seqs=1;;seqs=1;	centroid=centroid=454Isotigs_contig_124132;seqs=1;;seqs=1;	yes	yes	2	0.0093358	92.838	26206000	75	489	8533;8534;8535	5679	5679
DECGIETGTVAGTPK	R	D	E	P	K	Y	1	0	0	1	1	0	2	3	0	1	0	1	0	0	1	0	3	0	0	1	0	15	0	1533.7	centroid=centroid=454Isotigs_contig_116159;seqs=1;;seqs=1;	centroid=centroid=454Isotigs_contig_116159;seqs=1;;seqs=1;	yes	yes	2	1.5014e-15	100.43	56862000	49	490	8536;8537;8538;8539;8540;8541;8542;8543;8544;8545;8546;8547	5680;5681;5682;5683;5684;5685;5686;5687	5681
DEDSTAAFNTVSFALSGTFK	R	D	E	F	K	D	3	0	1	2	0	0	1	1	0	0	1	1	0	3	0	3	3	0	0	1	0	20	0	2106.97	centroid=centroid=454Isotigs_contig_75801;seqs=2;;seqs=1;	centroid=centroid=454Isotigs_contig_75801;seqs=2;;seqs=1;	yes	yes	2,3	7.8548e-34	127.32	166540000	680	491	8548;8549;8550;8551;8552;8553;8554;8555;8556;8557;8558;8559;8560;8561;8562;8563;8564;8565;8566	5688;5689;5690;5691;5692;5693;5694;5695;5696;5697;5698;5699;5700;5701;5702;5703	5693
DEIYDLQQALR	K	D	E	L	R	D	1	1	0	2	0	2	1	0	0	1	2	0	0	0	0	0	0	0	1	0	0	11	0	1362.68	centroid=centroid=454Isotigs_contig_11358;seqs=1;;seqs=1;	centroid=centroid=454Isotigs_contig_11358;seqs=1;;seqs=1;	yes	yes	2	5.821e-08	169.93	249180000	43	492	8567;8568;8569;8570;8571;8572;8573;8574;8575;8576;8577;8578;8579;8580;8581;8582;8583;8584	5704;5705;5706;5707	5707
DELLVSTALPGK	K	D	E	G	K	K	1	0	0	1	0	0	1	1	0	0	3	1	0	0	1	1	1	0	0	1	0	12	0	1241.69	centroid=centroid=454Isotigs_contig_1365;seqs=1;;seqs=1;	centroid=centroid=454Isotigs_contig_1365;seqs=1;;seqs=1;	yes	yes	2	0.0021894	76.073	59413000	105	493	8585;8586;8587;8588;8589;8590;8591;8592;8593;8594;8595;8596;8597	5708;5709;5710;5711	5710
DELLVSTALPGKK	K	D	E	K	K	L	1	0	0	1	0	0	1	1	0	0	3	2	0	0	1	1	1	0	0	1	0	13	1	1369.78	centroid=centroid=454Isotigs_contig_1365;seqs=1;;seqs=1;	centroid=centroid=454Isotigs_contig_1365;seqs=1;;seqs=1;	yes	yes	2	0.00086201	75.102	23149000	105	494	8598;8599;8600;8601;8602	5712	5712
DEMGSTIQHVR	R	D	E	V	R	K	0	1	0	1	0	1	1	1	1	1	0	0	1	0	0	1	1	0	0	1	0	11	0	1271.59	centroid=centroid=454Isotigs_contig_118160;seqs=1;;seqs=1;	centroid=centroid=454Isotigs_contig_118160;seqs=1;;seqs=1;	yes	yes	2,3	0.00013207	107.06	17476000	54	495	8603;8604;8605;8606;8607;8608;8609;8610;8611;8612;8613;8614;8615;8616;8617;8618;8619;8620;8621;8622	5713;5714;5715;5716;5717;5718;5719;5720;5721	5721	42
DEVFLDLTKPEDEIKNEK	R	D	E	E	K	F	0	0	1	3	0	0	4	0	0	1	2	3	0	1	1	0	1	0	0	1	0	18	2	2161.08	centroid=centroid=454Isotigs_contig_80985;seqs=1;;seqs=1;	centroid=centroid=454Isotigs_contig_80985;seqs=1;;seqs=1;	yes	yes	3	1.2258e-06	68.41	40038000	712	496	8623;8624;8625;8626;8627;8628	5722;5723	5722
DEWELFDLENDPQELK	R	D	E	L	K	N	0	0	1	3	0	1	4	0	0	0	3	1	0	1	1	0	0	1	0	0	0	16	0	2018.91	centroid=centroid=454Isotigs_contig_32583;seqs=1;;seqs=1;	centroid=centroid=454Isotigs_contig_32583;seqs=1;;seqs=1;	yes	yes	2	0.00034583	83.54	12754000	396	497	8629;8630;8631;8632;8633;8634	5724;5725;5726	5726
DFELTQVMIQNQQR	K	D	F	Q	R	E	0	1	1	1	0	4	1	0	0	1	1	0	1	1	0	0	1	0	0	1	0	14	0	1748.85	centroid=centroid=454Isotigs_contig_873;seqs=1;;seqs=1;	centroid=centroid=454Isotigs_contig_873;seqs=1;;seqs=1;	yes	yes	2,3	8.4619e-25	159.5	135600000	734	498;499	8635;8636;8637;8638;8639;8640;8641;8642;8643;8644;8645;8646;8647;8648;8649;8650;8651;8652;8653;8654;8655	5727;5728;5729;5730;5731;5732;5733;5734;5735;5736	5734	725
DFFQVNYLGNNR	K	D	F	N	R	A	0	1	3	1	0	1	0	1	0	0	1	0	0	2	0	0	0	0	1	1	0	12	0	1485.7	centroid=centroid=454Isotigs_contig_75801;seqs=2;;seqs=1;	centroid=centroid=454Isotigs_contig_75801;seqs=2;;seqs=1;	yes	yes	2	6.4334e-52	155.97	802890000	680	500	8656;8657;8658;8659;8660;8661;8662;8663;8664;8665;8666;8667;8668;8669;8670;8671;8672;8673;8674;8675;8676;8677;8678;8679	5737;5738;5739;5740;5741;5742;5743;5744;5745;5746;5747;5748;5749;5750;5751;5752;5753;5754;5755;5756;5757;5758;5759;5760;5761	5742
DFGFLYDTSILNINILQGK	R	D	F	G	K	Q	0	0	2	2	0	1	0	2	0	3	3	1	0	2	0	1	1	0	1	0	0	19	0	2170.13	centroid=centroid=454Isotigs_contig_31170;seqs=1;;seqs=1;	centroid=centroid=454Isotigs_contig_31170;seqs=1;;seqs=1;	yes	yes	2	1.0753e-09	86.367	6417900	384	501	8680;8681;8682	5762;5763	5762
DFNLGELENQLLQANPILEAFGNAK	R	D	F	A	K	T	3	0	4	1	0	2	3	2	0	1	5	1	0	2	1	0	0	0	0	0	0	25	0	2757.4	centroid=centroid=454Isotigs_contig_7158;seqs=1;;seqs=1;	centroid=centroid=454Isotigs_contig_7158;seqs=1;;seqs=1;	yes	yes	3	1.846e-11	57.738	11892000	657	502	8683;8684	5764;5765	5765
DFPELTMDVEGK	R	D	F	G	K	Q	0	0	0	2	0	0	2	1	0	0	1	1	1	1	1	0	1	0	0	1	0	12	0	1379.63	centroid=centroid=454Isotigs_contig_3883;seqs=1;;seqs=1;	centroid=centroid=454Isotigs_contig_3883;seqs=1;;seqs=1;	yes	yes	2	2.9247e-05	104.59	1605300000	452	503;504	8685;8686;8687;8688;8689;8690;8691;8692;8693;8694;8695;8696;8697;8698;8699;8700;8701;8702;8703;8704;8705;8706;8707;8708;8709	5766;5767;5768;5769;5770;5771;5772;5773;5774;5775;5776;5777;5778;5779;5780;5781;5782;5783;5784	5779	440
DFPGVPFSVTDFNMGNR	R	D	F	N	R	C	0	1	2	2	0	0	0	2	0	0	0	0	1	3	2	1	1	0	0	2	0	17	0	1898.86	centroid=centroid=454Isotigs_contig_130771;seqs=1;;seqs=1;	centroid=centroid=454Isotigs_contig_130771;seqs=1;;seqs=1;	yes	yes	2	7.425e-05	54.768	12173000	89	505	8710;8711;8712	5785	5785	73
DFQYDANEIQAGK	R	D	F	G	K	D	2	0	1	2	0	2	1	1	0	1	0	1	0	1	0	0	0	0	1	0	0	13	0	1497.67	centroid=centroid=454Isotigs_contig_47888;seqs=1;;seqs=1;	centroid=centroid=454Isotigs_contig_47888;seqs=1;;seqs=1;	yes	yes	2	1.5968e-09	77.894	0	524	506	8713	5786	5786
DFSDELGCHK	K	D	F	H	K	G	0	0	0	2	1	0	1	1	1	0	1	1	0	1	0	1	0	0	0	0	0	10	0	1206.5	centroid=centroid=454Isotigs_contig_7335;seqs=1;;seqs=1;	centroid=centroid=454Isotigs_contig_7335;seqs=1;;seqs=1;	yes	yes	2	9.3462e-07	125.75	64108000	666	507	8714;8715;8716;8717;8718;8719;8720;8721	5787;5788;5789;5790;5791	5791
DFVLKPTSPK	R	D	F	P	K	G	0	0	0	1	0	0	0	0	0	0	1	2	0	1	2	1	1	0	0	1	0	10	1	1130.63	centroid=centroid=454Isotigs_contig_37078;seqs=1;;seqs=1;	centroid=centroid=454Isotigs_contig_37078;seqs=1;;seqs=1;	yes	yes	2	0.0043989	90.913	6826200	434	508	8722;8723	5792	5792
DFVSIEEDSIR	K	D	F	I	R	V	0	1	0	2	0	0	2	0	0	2	0	0	0	1	0	2	0	0	0	1	0	11	0	1308.62	centroid=centroid=454Isotigs_contig_146226;seqs=1;;seqs=1;	centroid=centroid=454Isotigs_contig_146226;seqs=1;;seqs=1;	yes	yes	2	0.0019856	84.479	30946000	133	509	8724;8725;8726;8727;8728;8729;8730;8731;8732;8733	5793;5794	5793
DGANTNSPEEVLLSFK	R	D	G	F	K	N	1	0	2	1	0	0	2	1	0	0	2	1	0	1	1	2	1	0	0	1	0	16	0	1719.83	centroid=centroid=454Isotigs_contig_98;seqs=1;;seqs=1;	centroid=centroid=454Isotigs_contig_98;seqs=1;;seqs=1;	yes	yes	2	3.3832e-11	111.34	17437000	768	510	8734;8735;8736;8737;8738	5795;5796;5797;5798	5798
DGKPFQYASGSFHYSR	K	D	G	S	R	V	1	1	0	1	0	1	0	2	1	0	0	1	0	2	1	3	0	0	2	0	0	16	1	1845.84	centroid=centroid=454Isotigs_contig_29558;seqs=1;;seqs=1;	centroid=centroid=454Isotigs_contig_29558;seqs=1;;seqs=1;	yes	yes	3	0.00041323	80.316	5292300	368	511	8739;8740;8741	5799	5799
DGLAEELDGAGDVFESFFDELR	R	D	G	L	R	D	2	1	0	4	0	0	4	3	0	0	3	0	0	3	0	1	0	0	0	1	0	22	0	2430.09	centroid=centroid=454Isotigs_contig_5087;seqs=1;;seqs=1;	centroid=centroid=454Isotigs_contig_5087;seqs=1;;seqs=1;	yes	yes	2,3	2.0636e-102	208.47	729720000	537	512	8742;8743;8744;8745;8746;8747;8748;8749;8750;8751;8752;8753;8754;8755;8756;8757;8758;8759;8760;8761;8762;8763;8764;8765;8766;8767;8768;8769;8770;8771;8772;8773;8774	5800;5801;5802;5803;5804;5805;5806;5807;5808;5809;5810;5811;5812;5813;5814;5815;5816;5817;5818;5819;5820;5821;5822;5823;5824;5825;5826;5827;5828;5829;5830;5831;5832	5816
DGLNAYPGR	R	D	G	G	R	V	1	1	1	1	0	0	0	2	0	0	1	0	0	0	1	0	0	0	1	0	0	9	0	961.462	centroid=centroid=454Isotigs_contig_84589;seqs=1;;seqs=1;	centroid=centroid=454Isotigs_contig_84589;seqs=1;;seqs=1;	yes	yes	2	0.00034845	137.13	794340000	725	513	8775;8776;8777;8778;8779;8780;8781;8782;8783;8784;8785;8786;8787;8788;8789;8790;8791;8792;8793;8794;8795;8796;8797;8798;8799;8800;8801;8802	5833;5834;5835;5836;5837;5838;5839;5840;5841;5842;5843;5844;5845;5846;5847;5848	5833
DGMQLQHVQEEVK	K	D	G	V	K	K	0	0	0	1	0	3	2	1	1	0	1	1	1	0	0	0	0	0	0	2	0	13	0	1539.74	centroid=centroid=454Isotigs_contig_572;seqs=1;;seqs=1;	centroid=centroid=454Isotigs_contig_572;seqs=1;;seqs=1;	yes	yes	2,3	1.6544e-18	157.09	392330000	573	514	8803;8804;8805;8806;8807;8808;8809;8810;8811;8812;8813;8814;8815;8816;8817;8818;8819;8820;8821;8822;8823;8824;8825;8826;8827;8828;8829;8830;8831;8832;8833;8834;8835;8836;8837;8838;8839	5849;5850;5851;5852;5853;5854;5855;5856;5857;5858;5859;5860;5861;5862;5863;5864;5865;5866;5867;5868;5869;5870;5871;5872;5873;5874;5875;5876;5877	5875	544
DGMQLQHVQEEVKK	K	D	G	K	K	L	0	0	0	1	0	3	2	1	1	0	1	2	1	0	0	0	0	0	0	2	0	14	1	1667.83	centroid=centroid=454Isotigs_contig_572;seqs=1;;seqs=1;	centroid=centroid=454Isotigs_contig_572;seqs=1;;seqs=1;	yes	yes	2,3,4	1.3574e-19	133.16	648990000	573	515	8840;8841;8842;8843;8844;8845;8846;8847;8848;8849;8850;8851;8852;8853;8854;8855;8856;8857;8858;8859;8860;8861;8862;8863;8864;8865;8866;8867;8868;8869;8870;8871;8872;8873;8874;8875;8876;8877;8878;8879;8880;8881;8882;8883;8884;8885;8886;8887;8888;8889;8890;8891	5878;5879;5880;5881;5882;5883;5884;5885;5886;5887;5888;5889;5890;5891;5892;5893;5894;5895;5896;5897;5898;5899;5900;5901;5902;5903;5904;5905;5906;5907;5908;5909;5910;5911	5880	544
DGPNAYPGQVLTGFYLVCQK	R	D	G	Q	K	Q	1	0	1	1	1	2	0	3	0	0	2	1	0	1	2	0	1	0	2	2	0	20	0	2226.08	centroid=centroid=454Isotigs_contig_63304;seqs=1;;seqs=1;	centroid=centroid=454Isotigs_contig_63304;seqs=1;;seqs=1;	yes	yes	2,3	1.804e-14	103.41	1424500000	610	516	8892;8893;8894;8895;8896;8897;8898;8899;8900;8901;8902;8903;8904;8905;8906;8907;8908;8909;8910;8911;8912;8913;8914;8915;8916;8917;8918;8919;8920;8921;8922;8923;8924;8925;8926;8927;8928;8929;8930;8931;8932;8933	5912;5913;5914;5915;5916;5917;5918;5919;5920;5921;5922;5923;5924;5925;5926;5927;5928;5929;5930;5931;5932;5933;5934;5935;5936;5937;5938;5939;5940;5941;5942;5943;5944;5945;5946;5947	5944
DGQAMLWDLNEGK	K	D	G	G	K	H	1	0	1	2	0	1	1	2	0	0	2	1	1	0	0	0	0	1	0	0	0	13	0	1475.67	centroid=centroid=454Isotigs_contig_2381;seqs=1;;seqs=1;	centroid=centroid=454Isotigs_contig_2381;seqs=1;;seqs=1;	yes	yes	2	0.00037145	80.746	20344000	280	517	8934	5948	5948	267
DGSFNEFGK	K	D	G	G	K	V	0	0	1	1	0	0	1	2	0	0	0	1	0	2	0	1	0	0	0	0	0	9	0	999.43	centroid=centroid=454Isotigs_contig_6275;seqs=1;;seqs=1;	centroid=centroid=454Isotigs_contig_6275;seqs=1;;seqs=1;	yes	yes	2	0.00042564	128.86	45952000	607	518	8935;8936;8937;8938;8939;8940;8941;8942	5949;5950;5951	5949
DGSFSAFGESDK	K	D	G	D	K	S	1	0	0	2	0	0	1	2	0	0	0	1	0	2	0	3	0	0	0	0	0	12	0	1245.52	centroid=centroid=454Isotigs_contig_11338;seqs=1;;seqs=1;	centroid=centroid=454Isotigs_contig_11338;seqs=1;;seqs=1;	yes	yes	2	0.0061551	66.989	22147000	42	519	8943;8944;8945;8946;8947	5952	5952
DGTGVVEFLR	K	D	G	L	R	K	0	1	0	1	0	0	1	2	0	0	1	0	0	1	0	0	1	0	0	2	0	10	0	1091.56	centroid=centroid=454Isotigs_contig_591;seqs=1;;seqs=1;;centroid=centroid=454Isotigs_contig_31193;seqs=1;;seqs=1;	centroid=centroid=454Isotigs_contig_591;seqs=1;;seqs=1;	yes	no	2	9.0023e-06	99.568	1389200	385	520	8948	5953	5953
DGTILFTDSSAK	K	D	G	A	K	W	1	0	0	2	0	0	0	1	0	1	1	1	0	1	0	2	2	0	0	0	0	12	0	1253.61	centroid=centroid=454Isotigs_contig_2858;seqs=1;;seqs=1;	centroid=centroid=454Isotigs_contig_2858;seqs=1;;seqs=1;	yes	yes	1,2	3.8441e-11	196.27	1771300000	355	521	8949;8950;8951;8952;8953;8954;8955;8956;8957;8958;8959;8960;8961;8962;8963;8964;8965;8966;8967;8968;8969;8970;8971;8972;8973;8974;8975;8976;8977;8978;8979;8980;8981;8982;8983	5954;5955;5956;5957;5958;5959;5960;5961;5962;5963;5964;5965;5966;5967;5968;5969;5970;5971;5972;5973;5974;5975;5976	5972
DGTVVLSDSSSR	K	D	G	S	R	F	0	1	0	2	0	0	0	1	0	0	1	0	0	0	0	4	1	0	0	2	0	12	0	1221.58	centroid=centroid=454Isotigs_contig_8812;seqs=1;;seqs=1;	centroid=centroid=454Isotigs_contig_8812;seqs=1;;seqs=1;	yes	yes	2	2.2723e-12	140.78	491890000	736	522	8984;8985;8986;8987;8988;8989;8990;8991;8992;8993;8994;8995;8996;8997;8998;8999;9000;9001;9002;9003;9004;9005;9006	5977;5978;5979;5980;5981;5982;5983;5984;5985;5986;5987;5988;5989;5990;5991;5992	5977
DHATTFIESHEIVR	R	D	H	V	R	D	1	1	0	1	0	0	2	0	2	2	0	0	0	1	0	1	2	0	0	1	0	14	0	1653.81	centroid=centroid=454Isotigs_contig_196754;seqs=1;;seqs=1;	centroid=centroid=454Isotigs_contig_196754;seqs=1;;seqs=1;	yes	yes	3	1.0869e-17	101.3	4567900	223	523	9007;9008	5993;5994	5994
DHLFIDVHDAVAVAK	R	D	H	A	K	S	3	0	0	3	0	0	0	0	2	1	1	1	0	1	0	0	0	0	0	3	0	15	0	1648.86	centroid=centroid=454Isotigs_contig_42852;seqs=1;;seqs=1;	centroid=centroid=454Isotigs_contig_42852;seqs=1;;seqs=1;	yes	yes	3	1.2004e-19	135.47	24228000	482	524	9009;9010;9011;9012;9013	5995	5995
DHLIEVFR	R	D	H	F	R	Q	0	1	0	1	0	0	1	0	1	1	1	0	0	1	0	0	0	0	0	1	0	8	0	1027.55	centroid=centroid=454Isotigs_contig_13525;seqs=1;;seqs=1;	centroid=centroid=454Isotigs_contig_13525;seqs=1;;seqs=1;	yes	yes	2	0.0080875	120.87	28017000	104	525	9014;9015;9016;9017;9018;9019	5996	5996
DIAPEGQTLAESNK	R	D	I	N	K	N	2	0	1	1	0	1	2	1	0	1	1	1	0	0	1	1	1	0	0	0	0	14	0	1471.72	centroid=centroid=454Isotigs_contig_43333;seqs=1;;seqs=1;	centroid=centroid=454Isotigs_contig_43333;seqs=1;;seqs=1;	yes	yes	2	0.00067509	94.717	86378000	485	526	9020;9021;9022;9023;9024;9025;9026	5997;5998;5999;6000;6001	5998
DIATDDQPVYSNFVDGTPLEPTNILR	K	D	I	L	R	L	1	1	2	4	0	1	1	1	0	2	2	0	0	1	3	1	3	0	1	2	0	26	0	2889.4	centroid=centroid=454Isotigs_contig_78579;seqs=1;;seqs=1;	centroid=centroid=454Isotigs_contig_78579;seqs=1;;seqs=1;	yes	yes	3	2.1908e-23	78.645	6578500	697	527	9027	6002	6002
DIDAHFTDFEGLIK	R	D	I	I	K	D	1	0	0	3	0	0	1	1	1	2	1	1	0	2	0	0	1	0	0	0	0	14	0	1619.78	centroid=centroid=454Isotigs_contig_16729;seqs=1;;seqs=1;	centroid=centroid=454Isotigs_contig_16729;seqs=1;;seqs=1;	yes	yes	2,3	7.3336e-25	141.85	16382000	180	528	9028;9029;9030;9031;9032;9033	6003;6004;6005;6006	6005
DIDECSDQVGTCSQK	R	D	I	Q	K	C	0	0	0	3	2	2	1	1	0	1	0	1	0	0	0	2	1	0	0	1	0	15	0	1740.69	centroid=centroid=454Isotigs_contig_7335;seqs=1;;seqs=1;	centroid=centroid=454Isotigs_contig_7335;seqs=1;;seqs=1;	yes	yes	2	2.8227e-50	208.47	90898000	666	529	9034;9035;9036;9037;9038;9039;9040;9041;9042;9043;9044;9045	6007;6008;6009;6010;6011;6012;6013	6013
DIDSTVETTILELK	K	D	I	L	K	D	0	0	0	2	0	0	2	0	0	2	2	1	0	0	0	1	3	0	0	1	0	14	0	1575.82	centroid=centroid=454Isotigs_contig_25804;seqs=2;;seqs=1;	centroid=centroid=454Isotigs_contig_25804;seqs=2;;seqs=1;	yes	yes	2	1.2622e-07	110.44	7086100	310	530	9046;9047;9048;9049;9050	6014;6015	6015
DIDYDFDDAR	R	D	I	A	R	T	1	1	0	5	0	0	0	0	0	1	0	0	0	1	0	0	0	0	1	0	0	10	0	1243.5	centroid=centroid=454Isotigs_contig_7809;seqs=2;;seqs=1;	centroid=centroid=454Isotigs_contig_7809;seqs=2;;seqs=1;	yes	yes	2	7.2579e-05	115.78	822400000	693	531	9051;9052;9053;9054;9055;9056;9057;9058;9059;9060;9061;9062;9063;9064;9065;9066;9067;9068;9069	6016;6017;6018;6019;6020;6021;6022;6023;6024;6025;6026;6027;6028	6023
DIEIENGLNALLR	K	D	I	L	R	V	1	1	2	1	0	0	2	1	0	2	3	0	0	0	0	0	0	0	0	0	0	13	0	1468.79	centroid=centroid=454Isotigs_contig_691;seqs=1;;seqs=1;	centroid=centroid=454Isotigs_contig_691;seqs=1;;seqs=1;	yes	yes	2,3	1.0254e-17	172.11	772800000	645	532	9070;9071;9072;9073;9074;9075;9076;9077;9078;9079;9080;9081;9082;9083;9084;9085;9086;9087;9088;9089;9090;9091;9092;9093;9094;9095;9096;9097;9098;9099;9100;9101	6029;6030;6031;6032;6033;6034;6035;6036;6037;6038;6039;6040;6041;6042;6043;6044;6045;6046;6047;6048;6049;6050;6051;6052;6053;6054;6055;6056	6051
DIFADVNHVSK	K	D	I	S	K	S	1	0	1	2	0	0	0	0	1	1	0	1	0	1	0	1	0	0	0	2	0	11	0	1243.62	centroid=centroid=454Isotigs_contig_6813;seqs=1;;seqs=1;	centroid=centroid=454Isotigs_contig_6813;seqs=1;;seqs=1;	yes	yes	2	0.00082281	91.123	217670000	640	534	9130;9131;9132;9133;9134;9135;9136;9137;9138;9139;9140;9141;9142;9143;9144;9145;9146	6088;6089;6090;6091;6092	6090
DIGDTGDSDLGMMMMASVLGGNSQPSHQDSVQLDR	R	D	I	D	R	S	1	1	1	6	0	3	0	5	1	1	3	0	4	0	1	5	1	0	0	2	0	35	0	3663.59	centroid=centroid=454Isotigs_contig_5087;seqs=1;;seqs=1;	centroid=centroid=454Isotigs_contig_5087;seqs=1;;seqs=1;	yes	yes	3,4	7.039e-54	81.28	800460000	537	535	9147;9148;9149;9150;9151;9152;9153;9154;9155;9156;9157;9158;9159;9160;9161;9162	6093;6094;6095;6096;6097;6098;6099;6100;6101;6102;6103;6104	6094	510;511;512;513
DIIEALNKK	K	D	I	K	K	E	1	0	1	1	0	0	1	0	0	2	1	2	0	0	0	0	0	0	0	0	0	9	1	1042.6	centroid=centroid=454Isotigs_contig_255005;seqs=1;;seqs=1;	centroid=centroid=454Isotigs_contig_255005;seqs=1;;seqs=1;	yes	yes	2	0.0025124	99.442	12549000	304	536	9163;9164;9165	6105	6105
DIIVEDINQAQPR	K	D	I	P	R	Y	1	1	1	2	0	2	1	0	0	3	0	0	0	0	1	0	0	0	0	1	0	13	0	1509.78	centroid=centroid=454Isotigs_contig_133605;seqs=1;;seqs=1;	centroid=centroid=454Isotigs_contig_133605;seqs=1;;seqs=1;	yes	yes	2	5.1677e-17	158.01	46937000	99	537	9166;9167;9168;9169;9170;9171;9172	6106;6107;6108;6109;6110	6108
DILADVNHPFIVR	R	D	I	V	R	L	1	1	1	2	0	0	0	0	1	2	1	0	0	1	1	0	0	0	0	2	0	13	0	1507.81	centroid=centroid=454Isotigs_contig_150060;seqs=1;;seqs=2;	centroid=centroid=454Isotigs_contig_150060;seqs=1;;seqs=2;	yes	yes	2	0.0015661	86.288	10726000	143	538	9173;9174;9175;9176	6111	6111
DINDEILDQNNR	K	D	I	N	R	L	0	1	3	3	0	1	1	0	0	2	1	0	0	0	0	0	0	0	0	0	0	12	0	1457.67	centroid=centroid=454Isotigs_contig_1611;seqs=2;;seqs=1;	centroid=centroid=454Isotigs_contig_1611;seqs=2;;seqs=1;	yes	yes	2	0.0033709	73.927	49054000	171	539	9177;9178;9179	6112;6113	6113
DIQEPFPSDR	K	D	I	D	R	H	0	1	0	2	0	1	1	0	0	1	0	0	0	1	2	1	0	0	0	0	0	10	0	1202.56	centroid=centroid=454Isotigs_contig_44723;seqs=1;;seqs=1;	centroid=centroid=454Isotigs_contig_44723;seqs=1;;seqs=1;	yes	yes	2	0.0010136	104.22	70832000	494	540	9180;9181;9182;9183;9184;9185;9186;9187;9188	6114;6115;6116	6116
DIQQEYDMK	R	D	I	M	K	V	0	0	0	2	0	2	1	0	0	1	0	1	1	0	0	0	0	0	1	0	0	9	0	1168.51	centroid=centroid=454Isotigs_contig_140914;seqs=1;;seqs=1;	centroid=centroid=454Isotigs_contig_140914;seqs=1;;seqs=1;	yes	yes	2	0.0035405	79.986	10608000	119	541	9189;9190;9191;9192;9193;9194	6117	6117	106
DIQQEYDNKVDSIR	R	D	I	I	R	G	0	1	1	3	0	2	1	0	0	2	0	1	0	0	0	1	0	0	1	1	0	14	1	1721.82	centroid=centroid=454Isotigs_contig_87417;seqs=1;;seqs=1;	centroid=centroid=454Isotigs_contig_87417;seqs=1;;seqs=1;	yes	yes	2,3	1.0905e-07	112.42	66914000	735	542	9195;9196;9197;9198;9199;9200;9201	6118;6119;6120;6121	6118
DIQSDLLFK	R	D	I	F	K	R	0	0	0	2	0	1	0	0	0	1	2	1	0	1	0	1	0	0	0	0	0	9	0	1077.57	centroid=centroid=454Isotigs_contig_2283;seqs=2;;seqs=1;	centroid=centroid=454Isotigs_contig_2283;seqs=2;;seqs=1;	yes	yes	2	0.005371	101.65	95955000	269	543	9202;9203;9204;9205;9206;9207;9208;9209;9210;9211;9212;9213;9214;9215;9216;9217	6122;6123;6124;6125;6126;6127	6123
DISALHRPISISR	K	D	I	S	R	I	1	2	0	1	0	0	0	0	1	3	1	0	0	0	1	3	0	0	0	0	0	13	1	1463.82	centroid=centroid=454Isotigs_contig_38447;seqs=1;;seqs=1;	centroid=centroid=454Isotigs_contig_38447;seqs=1;;seqs=1;	yes	yes	3	0.0019275	86.803	143390000	447	544	9218;9219;9220;9221;9222;9223;9224;9225;9226;9227;9228;9229	6128;6129;6130;6131;6132;6133	6129
DISPLQTFHYGGDEVPK	R	D	I	P	K	S	0	0	0	2	0	1	1	2	1	1	1	1	0	1	2	1	1	0	1	1	0	17	0	1901.92	centroid=centroid=454Isotigs_contig_226862;seqs=1;;seqs=1;	centroid=centroid=454Isotigs_contig_226862;seqs=1;;seqs=1;	yes	yes	3	5.6463e-06	69.188	14315000	266	545	9230;9231;9232;9233	6134	6134
DITGSSLYR	K	D	I	Y	R	G	0	1	0	1	0	0	0	1	0	1	1	0	0	0	0	2	1	0	1	0	0	9	0	1010.5	centroid=centroid=454Isotigs_contig_93725;seqs=1;;seqs=1;	centroid=centroid=454Isotigs_contig_93725;seqs=1;;seqs=1;	yes	yes	2	0.0090995	93.649	20579000	753	546	9234;9235;9236;9237	6135	6135
DITYFIQQLLR	R	D	I	L	R	E	0	1	0	1	0	2	0	0	0	2	2	0	0	1	0	0	1	0	1	0	0	11	0	1408.77	centroid=centroid=454Isotigs_contig_6695;seqs=1;;seqs=1;	centroid=centroid=454Isotigs_contig_6695;seqs=1;;seqs=1;	yes	yes	2	4.1512e-06	123.79	11675000	630	547	9238;9239	6136	6136
DIVQFVPIR	R	D	I	I	R	D	0	1	0	1	0	1	0	0	0	2	0	0	0	1	1	0	0	0	0	2	0	9	0	1085.62	centroid=centroid=454Isotigs_contig_62224;seqs=1;;seqs=1;	centroid=centroid=454Isotigs_contig_62224;seqs=1;;seqs=1;	yes	yes	2	0.0005222	121.05	2612600	600	548	9240	6137	6137
DKLDDVTVLPVFVSR	K	D	K	S	R	E	0	1	0	3	0	0	0	0	0	0	2	1	0	1	1	1	1	0	0	4	0	15	1	1701.93	centroid=centroid=454Isotigs_contig_92424;seqs=1;;seqs=1;	centroid=centroid=454Isotigs_contig_92424;seqs=1;;seqs=1;	yes	yes	3	2.8438e-05	64.565	8787000	747	549	9241;9242;9243;9244	6138;6139	6139
DKLWLDKFTELK	R	D	K	L	K	Q	0	0	0	2	0	0	1	0	0	0	3	3	0	1	0	0	1	1	0	0	0	12	2	1534.84	centroid=centroid=454Isotigs_contig_273;seqs=1;;seqs=1;	centroid=centroid=454Isotigs_contig_273;seqs=1;;seqs=1;	yes	yes	2,3,4	1.0191e-12	142.38	192350000	335	550	9245;9246;9247;9248;9249;9250;9251;9252;9253;9254;9255;9256	6140;6141;6142;6143;6144;6145;6146;6147;6148;6149	6140
DKPGQFIGLVDDNSPASTAGLR	R	D	K	L	R	V	2	1	1	3	0	1	0	3	0	1	2	1	0	1	2	2	1	0	0	1	0	22	1	2257.13	centroid=centroid=454Isotigs_contig_45900;seqs=1;;seqs=1;	centroid=centroid=454Isotigs_contig_45900;seqs=1;;seqs=1;	yes	yes	3	2.1884e-17	99.11	133590000	503	551	9257;9258;9259;9260;9261;9262;9263;9264;9265;9266;9267;9268;9269;9270;9271;9272;9273	6150;6151;6152;6153	6152
DLASVQTLQR	R	D	L	Q	R	K	1	1	0	1	0	2	0	0	0	0	2	0	0	0	0	1	1	0	0	1	0	10	0	1129.61	centroid=centroid=454Isotigs_contig_112929;seqs=1;;seqs=1;	centroid=centroid=454Isotigs_contig_112929;seqs=1;;seqs=1;	yes	yes	2	0.0013812	101.38	14072000	38	552	9274;9275;9276;9277	6154;6155	6155
DLATPGLLR	K	D	L	L	R	Q	1	1	0	1	0	0	0	1	0	0	3	0	0	0	1	0	1	0	0	0	0	9	0	954.55	centroid=centroid=454Isotigs_contig_15338;seqs=1;;seqs=1;	centroid=centroid=454Isotigs_contig_15338;seqs=1;;seqs=1;	yes	yes	2	0.0056981	100.98	36636000	153	553	9278;9279;9280;9281;9282;9283;9284;9285;9286	6156;6157	6156
DLCETCGGVGCSR	K	D	L	S	R	M	0	1	0	1	3	0	1	3	0	0	1	0	0	0	0	1	1	0	0	1	0	13	0	1469.57	centroid=centroid=454Isotigs_contig_3799;seqs=1;;seqs=1;	centroid=centroid=454Isotigs_contig_3799;seqs=1;;seqs=1;	yes	yes	2	2.2159e-05	112.08	80848000	443	554	9287;9288;9289;9290;9291;9292;9293;9294;9295;9296;9297;9298;9299;9300;9301;9302;9303;9304;9305;9306	6158;6159;6160;6161;6162;6163;6164;6165;6166	6158
DLDAILNVITSAK	R	D	L	A	K	K	2	0	1	2	0	0	0	0	0	2	2	1	0	0	0	1	1	0	0	1	0	13	0	1371.76	centroid=centroid=454Isotigs_contig_149478;seqs=2;;seqs=1;	centroid=centroid=454Isotigs_contig_149478;seqs=2;;seqs=1;	yes	yes	2	0.0015571	86.944	33173000	140	555	9307;9308;9309;9310;9311;9312;9313;9314;9315;9316;9317;9318;9319	6167;6168;6169;6170;6171;6172;6173;6174;6175;6176;6177	6176
DLEDAVYMGASVR	R	D	L	V	R	L	2	1	0	2	0	0	1	1	0	0	1	0	1	0	0	1	0	0	1	2	0	13	0	1424.66	centroid=centroid=454Isotigs_contig_18268;seqs=1;;seqs=1;	centroid=centroid=454Isotigs_contig_18268;seqs=1;;seqs=1;	yes	yes	2	0.00024953	90.412	188740000	203	556	9320;9321;9322;9323;9324;9325;9326;9327;9328;9329;9330;9331;9332;9333;9334;9335;9336;9337;9338;9339;9340	6178;6179;6180;6181;6182;6183;6184;6185;6186;6187	6187	197
DLEEDHAGIPIK	K	D	L	I	K	V	1	0	0	2	0	0	2	1	1	2	1	1	0	0	1	0	0	0	0	0	0	12	0	1335.67	centroid=centroid=454Isotigs_contig_23;seqs=1;;seqs=1;	centroid=centroid=454Isotigs_contig_23;seqs=1;;seqs=1;	yes	yes	2	2.0799e-12	168.02	186090000	271	557	9341;9342;9343;9344;9345;9346;9347;9348;9349;9350;9351;9352;9353;9354;9355	6188;6189;6190;6191;6192;6193;6194;6195;6196;6197;6198	6195
DLEEQLEEEEQTR	K	D	L	T	R	Q	0	1	0	1	0	2	6	0	0	0	2	0	0	0	0	0	1	0	0	0	0	13	0	1646.73	centroid=centroid=454Isotigs_contig_7158;seqs=1;;seqs=1;	centroid=centroid=454Isotigs_contig_7158;seqs=1;;seqs=1;	yes	yes	2,3	5.9469e-21	187.11	94309000	657	558	9356;9357;9358;9359;9360;9361;9362;9363;9364	6199;6200;6201;6202;6203;6204;6205;6206;6207	6205
DLEHEAGNNILLK	R	D	L	L	K	G	1	0	2	1	0	0	2	1	1	1	3	1	0	0	0	0	0	0	0	0	0	13	0	1464.76	centroid=centroid=454Isotigs_contig_461;seqs=1;;seqs=1;	centroid=centroid=454Isotigs_contig_461;seqs=1;;seqs=1;	yes	yes	2	0.002627	71.879	26918000	508	559	9365;9366;9367;9368;9369;9370;9371	6208;6209	6209
DLELADTPVLR	R	D	L	L	R	V	1	1	0	2	0	0	1	0	0	0	3	0	0	0	1	0	1	0	0	1	0	11	0	1240.67	centroid=centroid=454Isotigs_contig_46005;seqs=1;;seqs=1;	centroid=centroid=454Isotigs_contig_46005;seqs=1;;seqs=1;	yes	yes	2	4.6994e-05	118.28	62592000	505	561	9374;9375;9376;9377	6211;6212;6213;6214	6213
DLFGPGVISDLTR	R	D	L	T	R	M	0	1	0	2	0	0	0	2	0	1	2	0	0	1	1	1	1	0	0	1	0	13	0	1388.73	centroid=centroid=454Isotigs_contig_27819;seqs=1;;seqs=1;	centroid=centroid=454Isotigs_contig_27819;seqs=1;;seqs=1;	yes	yes	2	0.0015933	84.297	40426000	343	562	9378;9379;9380;9381;9382;9383;9384;9385;9386;9387;9388	6215;6216;6217;6218;6219;6220	6219
DLHEDLTSGQIDELLENFNELNDFDDK	K	D	L	D	K	K	0	0	3	6	0	1	4	1	1	1	5	1	0	2	0	1	1	0	0	0	0	27	0	3177.43	centroid=centroid=454Isotigs_contig_12941;seqs=1;;seqs=1;	centroid=centroid=454Isotigs_contig_12941;seqs=1;;seqs=1;	yes	yes	3	6.7087e-44	114.74	23232000	87	563	9389;9390;9391;9392;9393;9394;9395	6221;6222;6223;6224;6225;6226;6227	6227
DLHEDLTSGQIDELLENFNELNDFDDKK	K	D	L	K	K	V	0	0	3	6	0	1	4	1	1	1	5	2	0	2	0	1	1	0	0	0	0	28	1	3305.52	centroid=centroid=454Isotigs_contig_12941;seqs=1;;seqs=1;	centroid=centroid=454Isotigs_contig_12941;seqs=1;;seqs=1;	yes	yes	3,4	1.0348e-39	109.25	77908000	87	564	9396;9397;9398;9399;9400;9401;9402	6228;6229;6230;6231;6232;6233	6233
DLINNLGNAR	R	D	L	A	R	S	1	1	3	1	0	0	0	1	0	1	2	0	0	0	0	0	0	0	0	0	0	10	0	1098.58	centroid=centroid=454Isotigs_contig_7335;seqs=1;;seqs=1;	centroid=centroid=454Isotigs_contig_7335;seqs=1;;seqs=1;	yes	yes	2	1.1572e-07	144.77	833190000	666	565	9403;9404;9405;9406;9407;9408;9409;9410;9411;9412;9413;9414;9415;9416;9417;9418;9419;9420;9421;9422;9423;9424;9425;9426	6234;6235;6236;6237;6238;6239;6240;6241;6242;6243;6244;6245;6246;6247;6248	6248
DLISSLTSGLLTIGDR	K	D	L	D	R	F	0	1	0	2	0	0	0	2	0	2	4	0	0	0	0	3	2	0	0	0	0	16	0	1659.9	centroid=centroid=454Isotigs_contig_15054;seqs=1;;seqs=1;	centroid=centroid=454Isotigs_contig_15054;seqs=1;;seqs=1;	yes	yes	2	6.3459e-05	96.208	5585000	147	566	9427;9428;9429;9430;9431;9432;9433	6249;6250;6251;6252;6253;6254;6255	6252
DLKPENILLDTEGHIK	R	D	L	I	K	L	0	0	1	2	0	0	2	1	1	2	3	2	0	0	1	0	1	0	0	0	0	16	1	1833.98	centroid=centroid=454Isotigs_contig_150060;seqs=1;;seqs=2;	centroid=centroid=454Isotigs_contig_150060;seqs=1;;seqs=2;	yes	yes	3	0.00069967	63.062	45655000	143	567	9434;9435;9436;9437;9438;9439;9440;9441	6256;6257;6258;6259;6260	6258
DLLDDEDNIIASELDIIVAK	K	D	L	A	K	K	2	0	1	5	0	0	2	0	0	4	3	1	0	0	0	1	0	0	0	1	0	20	0	2213.13	centroid=centroid=454Isotigs_contig_5270;seqs=1;;seqs=1;	centroid=centroid=454Isotigs_contig_5270;seqs=1;;seqs=1;	yes	yes	2,3	2.995e-35	131.54	488040000	549	568	9442;9443;9444;9445;9446;9447;9448;9449;9450;9451;9452;9453;9454;9455;9456;9457;9458;9459;9460;9461;9462;9463;9464;9465;9466;9467;9468	6261;6262;6263;6264;6265;6266;6267;6268;6269;6270;6271;6272;6273;6274;6275;6276;6277;6278;6279;6280;6281;6282;6283;6284;6285;6286;6287;6288;6289;6290;6291;6292;6293	6283
DLLDQIELMKPEPVQIK	K	D	L	I	K	G	0	0	0	2	0	2	2	0	0	2	3	2	1	0	2	0	0	0	0	1	0	17	1	2008.09	centroid=centroid=454Isotigs_contig_11108;seqs=1;;seqs=1;	centroid=centroid=454Isotigs_contig_11108;seqs=1;;seqs=1;	yes	yes	3	5.8735e-08	100.43	29771000	34	569	9469;9470;9471;9472;9473;9474;9475;9476	6294;6295;6296;6297	6295	28
DLLDQLELLKPEPIQIK	K	D	L	I	K	G	0	0	0	2	0	2	2	0	0	2	5	2	0	0	2	0	0	0	0	0	0	17	1	2004.15	centroid=centroid=454Isotigs_contig_572;seqs=1;;seqs=1;	centroid=centroid=454Isotigs_contig_572;seqs=1;;seqs=1;	yes	yes	2,3	6.0839e-51	189.81	783810000	573	570	9477;9478;9479;9480;9481;9482;9483;9484;9485;9486;9487;9488;9489;9490;9491;9492;9493;9494;9495;9496;9497;9498;9499;9500;9501;9502;9503;9504;9505;9506;9507;9508;9509;9510;9511;9512;9513;9514;9515;9516;9517;9518;9519;9520;9521;9522;9523	6298;6299;6300;6301;6302;6303;6304;6305;6306;6307;6308;6309;6310;6311;6312;6313;6314;6315;6316;6317;6318;6319;6320;6321;6322;6323;6324;6325;6326;6327;6328;6329;6330;6331;6332;6333;6334;6335	6301
DLMVGEEASELR	K	D	L	L	R	S	1	1	0	1	0	0	3	1	0	0	2	0	1	0	0	1	0	0	0	1	0	12	0	1347.63	centroid=centroid=454Isotigs_contig_15472;seqs=1;;seqs=1;	centroid=centroid=454Isotigs_contig_15472;seqs=1;;seqs=1;	yes	yes	2	0.00060266	76.073	27104000	159	571	9524;9525;9526;9527;9528	6336;6337	6336	145
DLNEECEALR	R	D	L	L	R	A	1	1	1	1	1	0	3	0	0	0	2	0	0	0	0	0	0	0	0	0	0	10	0	1247.55	centroid=centroid=454Isotigs_contig_7158;seqs=1;;seqs=1;	centroid=centroid=454Isotigs_contig_7158;seqs=1;;seqs=1;	yes	yes	2	0.0069316	82.417	26688000	657	572	9529;9530;9531;9532;9533	6338	6338
DLNENVNAFQR	K	D	L	Q	R	T	1	1	3	1	0	1	1	0	0	0	1	0	0	1	0	0	0	0	0	1	0	11	0	1318.63	centroid=centroid=454Isotigs_contig_26574;seqs=1;;seqs=1;;centroid=centroid=454Isotigs_contig_40341;seqs=1;;seqs=1;	centroid=centroid=454Isotigs_contig_26574;seqs=1;;seqs=1;	yes	no	2	1.1341e-08	164.65	707630000	323	573	9534;9535;9536;9537;9538;9539;9540;9541;9542;9543;9544;9545;9546;9547;9548;9549;9550;9551;9552;9553;9554;9555;9556;9557;9558	6339;6340;6341;6342;6343;6344;6345	6343
DLNIIIGQGR	K	D	L	G	R	E	0	1	1	1	0	1	0	2	0	3	1	0	0	0	0	0	0	0	0	0	0	10	0	1097.62	centroid=centroid=454Isotigs_contig_20308;seqs=1;;seqs=1;	centroid=centroid=454Isotigs_contig_20308;seqs=1;;seqs=1;	yes	yes	2	2.4836e-08	145.9	1229500000	230	574	9559;9560;9561;9562;9563;9564;9565;9566;9567;9568;9569;9570;9571;9572;9573;9574;9575;9576;9577;9578;9579;9580	6346;6347;6348;6349;6350;6351;6352;6353;6354;6355;6356;6357;6358;6359;6360	6355
DLPITEEVCR	R	D	L	C	R	N	0	1	0	1	1	0	2	0	0	1	1	0	0	0	1	0	1	0	0	1	0	10	0	1230.59	centroid=centroid=454Isotigs_contig_49914;seqs=1;;seqs=1;	centroid=centroid=454Isotigs_contig_49914;seqs=1;;seqs=1;	yes	yes	2	0.0035898	90.827	2964300	531	578	9603;9604	6371;6372	6371
DLQMNIDDIINLR	R	D	L	L	R	K	0	1	2	3	0	1	0	0	0	3	2	0	1	0	0	0	0	0	0	0	0	13	0	1571.8	centroid=centroid=454Isotigs_contig_196754;seqs=1;;seqs=1;	centroid=centroid=454Isotigs_contig_196754;seqs=1;;seqs=1;	yes	yes	2	0.000376	79.875	5656100	223	579	9605;9606;9607	6373;6374	6373	214
DLSIIANKR	R	D	L	K	R	N	1	1	1	1	0	0	0	0	0	2	1	1	0	0	0	1	0	0	0	0	0	9	1	1028.6	centroid=centroid=454Isotigs_contig_76660;seqs=1;;seqs=1;	centroid=centroid=454Isotigs_contig_76660;seqs=1;;seqs=1;	yes	yes	2	0.0025124	99.442	66475000	685	580	9608;9609	6375;6376	6375
DLSSLDEYITEVK	R	D	L	V	K	S	0	0	0	2	0	0	2	0	0	1	2	1	0	0	0	2	1	0	1	1	0	13	0	1510.74	centroid=centroid=454Isotigs_contig_36446;seqs=1;;seqs=1;	centroid=centroid=454Isotigs_contig_36446;seqs=1;;seqs=1;	yes	yes	2	7.0427e-05	101.32	312590000	429	581	9610;9611;9612;9613;9614;9615;9616;9617;9618;9619;9620;9621;9622	6377;6378;6379;6380;6381;6382;6383;6384	6380
DLSSVQTFLTK	R	D	L	T	K	Q	0	0	0	1	0	1	0	0	0	0	2	1	0	1	0	2	2	0	0	1	0	11	0	1237.66	centroid=centroid=454Isotigs_contig_38980;seqs=2;;seqs=1;	centroid=centroid=454Isotigs_contig_38980;seqs=2;;seqs=1;	yes	yes	2	0.00094494	89.805	11464000	453	582	9623;9624;9625;9626	6385;6386;6387	6387
DLTEVDLR	R	D	L	L	R	G	0	1	0	2	0	0	1	0	0	0	2	0	0	0	0	0	1	0	0	1	0	8	0	959.492	centroid=centroid=454Isotigs_contig_269;seqs=1;;seqs=1;	centroid=centroid=454Isotigs_contig_269;seqs=1;;seqs=1;	yes	yes	2	0.0048096	136.75	3503500000	330	584	9630;9631;9632;9633;9634;9635;9636;9637;9638;9639;9640;9641;9642;9643;9644;9645;9646;9647;9648;9649;9650;9651;9652;9653;9654	6389;6390;6391;6392;6393;6394	6389
DLTPQVINAAR	K	D	L	A	R	V	2	1	1	1	0	1	0	0	0	1	1	0	0	0	1	0	1	0	0	1	0	11	0	1196.65	centroid=centroid=454Isotigs_contig_134534;seqs=1;;seqs=1;	centroid=centroid=454Isotigs_contig_134534;seqs=1;;seqs=1;	yes	yes	2	0.0021607	83.862	16921000	102	586	9656;9657;9658;9659;9660	6396;6397	6396
DLVLSEVAHK	R	D	L	H	K	A	1	0	0	1	0	0	1	0	1	0	2	1	0	0	0	1	0	0	0	2	0	10	0	1109.61	centroid=centroid=454Isotigs_contig_27819;seqs=1;;seqs=1;;centroid=centroid=454Isotigs_contig_20535;seqs=1;;seqs=1;	centroid=centroid=454Isotigs_contig_27819;seqs=1;;seqs=1;	yes	no	2	0.0011436	103.26	57801000	343	587	9661;9662;9663;9664;9665;9666	6398;6399	6399
DLYANIVLSGGSTMFPGIADR	K	D	L	D	R	M	2	1	1	2	0	0	0	3	0	2	2	0	1	1	1	2	1	0	1	1	0	21	0	2196.09	centroid=centroid=454Isotigs_contig_943;seqs=1;;seqs=1;	centroid=centroid=454Isotigs_contig_943;seqs=1;;seqs=1;	yes	yes	2,3	8.042e-14	98.543	223840000	756	588	9667;9668;9669;9670;9671;9672;9673;9674;9675;9676;9677;9678;9679;9680;9681;9682;9683;9684;9685	6400;6401;6402;6403;6404;6405;6406;6407;6408;6409;6410;6411;6412;6413	6401	748
DMCDGAPTGSAFCK	R	D	M	C	K	G	2	0	0	2	2	0	0	2	0	0	0	1	1	1	1	1	1	0	0	0	0	14	0	1515.58	centroid=centroid=454Isotigs_contig_12039;seqs=1;;seqs=1;	centroid=centroid=454Isotigs_contig_12039;seqs=1;;seqs=1;	yes	yes	2	5.3238e-11	79.885	0	62	590	9715	6433	6433	45
DMFIVHSTEEVQGLADAHEQFK	R	D	M	F	K	A	2	0	0	2	0	2	3	1	2	1	1	1	1	2	0	1	1	0	0	2	0	22	0	2530.18	centroid=centroid=454Isotigs_contig_15424;seqs=1;;seqs=1;	centroid=centroid=454Isotigs_contig_15424;seqs=1;;seqs=1;	yes	yes	3	6.3589e-61	142.43	42765000	156	591	9716;9717;9718;9719;9720	6434;6435;6436;6437;6438;6439;6440	6437	135
DMGLNVSMMADSTSR	R	D	M	S	R	W	1	1	1	2	0	0	0	1	0	0	1	0	3	0	0	3	1	0	0	1	0	15	0	1613.68	centroid=centroid=454Isotigs_contig_3883;seqs=1;;seqs=1;	centroid=centroid=454Isotigs_contig_3883;seqs=1;;seqs=1;	yes	yes	2	1.1478e-05	99.344	347110000	452	592;593	9721;9722;9723;9724;9725;9726;9727;9728;9729;9730;9731;9732;9733;9734;9735;9736;9737;9738;9739;9740;9741;9742;9743;9744;9745;9746;9747;9748;9749;9750	6441;6442;6443;6444;6445;6446;6447;6448;6449;6450;6451;6452;6453;6454;6455;6456;6457;6458;6459	6446	441;442;443
DMSAPDLLNDPR	R	D	M	P	R	V	1	1	1	3	0	0	0	0	0	0	2	0	1	0	2	1	0	0	0	0	0	12	0	1342.62	centroid=centroid=454Isotigs_contig_7807;seqs=1;;seqs=1;	centroid=centroid=454Isotigs_contig_7807;seqs=1;;seqs=1;	yes	yes	2	2.4247e-05	103.44	1357300000	692	595;596	9799;9800;9801;9802;9803;9804;9805;9806;9807;9808;9809;9810;9811;9812;9813;9814;9815;9816;9817;9818;9819;9820;9821;9822;9823;9824;9825;9826;9827;9828;9829;9830;9831;9832	6491;6492;6493;6494;6495;6496;6497;6498;6499;6500;6501;6502;6503;6504;6505;6506;6507;6508;6509;6510;6511;6512;6513;6514;6515;6516;6517;6518	6505	682
DNDFIITR	R	D	N	T	R	A	0	1	1	2	0	0	0	0	0	2	0	0	0	1	0	0	1	0	0	0	0	8	0	992.493	centroid=centroid=454Isotigs_contig_32713;seqs=1;;seqs=1;	centroid=centroid=454Isotigs_contig_32713;seqs=1;;seqs=1;	yes	yes	2	0.0020144	153.08	188600000	398	598	9856;9857;9858;9859;9860;9861;9862;9863;9864;9865;9866;9867;9868;9869;9870;9871;9872;9873;9874;9875;9876	6531;6532;6533;6534;6535;6536;6537	6537
DNDFSQLITGLK	K	D	N	L	K	Y	0	0	1	2	0	1	0	1	0	1	2	1	0	1	0	1	1	0	0	0	0	12	0	1349.68	centroid=centroid=454Isotigs_contig_227;seqs=1;;seqs=1;	centroid=centroid=454Isotigs_contig_227;seqs=1;;seqs=1;	yes	yes	2,3	2.6766e-14	184.34	1560500000	268	599	9877;9878;9879;9880;9881;9882;9883;9884;9885;9886;9887;9888;9889;9890;9891;9892;9893;9894;9895;9896;9897;9898;9899;9900;9901;9902;9903;9904;9905	6538;6539;6540;6541;6542;6543;6544;6545;6546;6547;6548;6549;6550;6551;6552;6553;6554;6555;6556;6557;6558;6559;6560;6561;6562;6563;6564	6538
DNDLEAQVENLSK	K	D	N	S	K	E	1	0	2	2	0	1	2	0	0	0	2	1	0	0	0	1	0	0	0	1	0	13	0	1473.69	centroid=centroid=454Isotigs_contig_691;seqs=1;;seqs=1;	centroid=centroid=454Isotigs_contig_691;seqs=1;;seqs=1;	yes	yes	2,3	4.6373e-18	147.7	1469200000	645	600	9906;9907;9908;9909;9910;9911;9912;9913;9914;9915;9916;9917;9918;9919;9920;9921;9922;9923;9924;9925;9926;9927;9928;9929;9930;9931;9932;9933;9934	6565;6566;6567;6568;6569;6570;6571;6572;6573;6574;6575;6576;6577;6578;6579;6580;6581;6582;6583;6584	6566
DNEMQTASSIR	R	D	N	I	R	L	1	1	1	1	0	1	1	0	0	1	0	0	1	0	0	2	1	0	0	0	0	11	0	1250.56	centroid=centroid=454Isotigs_contig_112077;seqs=1;;seqs=1;	centroid=centroid=454Isotigs_contig_112077;seqs=1;;seqs=1;	yes	yes	2	1.412e-09	152.67	44421000	37	601	9935;9936;9937;9938;9939;9940;9941;9942;9943;9944;9945;9946;9947;9948;9949;9950;9951;9952;9953;9954;9955;9956;9957	6585;6586;6587;6588;6589;6590;6591;6592;6593;6594;6595;6596;6597;6598;6599;6600;6601;6602	6596	30
DNGMHALIIYDDLSK	R	D	N	S	K	Q	1	0	1	3	0	0	0	1	1	2	2	1	1	0	0	1	0	0	1	0	0	15	0	1703.82	centroid=centroid=454Isotigs_contig_3002;seqs=1;;seqs=2;	centroid=centroid=454Isotigs_contig_3002;seqs=1;;seqs=2;	yes	yes	2,3	2.1253e-07	105.9	104790000	373	602	9958;9959;9960;9961;9962;9963;9964;9965;9966;9967;9968;9969;9970;9971;9972;9973;9974;9975;9976	6603;6604;6605;6606;6607;6608;6609;6610;6611;6612	6611	371
DNHDLLQFFSSLSER	R	D	N	E	R	K	0	1	1	2	0	1	1	0	1	0	3	0	0	2	0	3	0	0	0	0	0	15	0	1806.85	centroid=centroid=454Isotigs_contig_261700;seqs=1;;seqs=1;	centroid=centroid=454Isotigs_contig_261700;seqs=1;;seqs=1;	yes	yes	2,3	4.47e-14	127.3	63571000	315	603	9977;9978;9979;9980;9981;9982;9983;9984;9985;9986;9987;9988;9989;9990;9991;9992;9993	6613;6614;6615;6616;6617;6618;6619;6620;6621;6622;6623	6620
DNIEGIQGSLFGELIR	K	D	N	I	R	A	0	1	1	1	0	1	2	3	0	3	2	0	0	1	0	1	0	0	0	0	0	16	0	1759.91	centroid=centroid=454Isotigs_contig_226862;seqs=1;;seqs=1;	centroid=centroid=454Isotigs_contig_226862;seqs=1;;seqs=1;	yes	yes	2	4.0185e-19	130.01	22222000	266	604	9994;9995;9996;9997;9998;9999;10000	6624;6625;6626;6627;6628	6627
DNLIDVSDR	K	D	N	D	R	L	0	1	1	3	0	0	0	0	0	1	1	0	0	0	0	1	0	0	0	1	0	9	0	1045.5	centroid=centroid=454Isotigs_contig_12039;seqs=1;;seqs=1;	centroid=centroid=454Isotigs_contig_12039;seqs=1;;seqs=1;	yes	yes	2	0.002687	108.15	6895600	62	605	10001;10002	6629	6629
DNMSIATDEIFGPVQSIIK	K	D	N	I	K	F	1	0	1	2	0	1	1	1	0	4	0	1	1	1	1	2	1	0	0	1	0	19	0	2077.04	centroid=centroid=454Isotigs_contig_57198;seqs=1;;seqs=1;	centroid=centroid=454Isotigs_contig_57198;seqs=1;;seqs=1;	yes	yes	2	7.5739e-15	103.9	48406000	572	606	10003;10004;10005;10006;10007;10008;10009;10010;10011	6630;6631;6632;6633;6634;6635;6636;6637;6638	6631	543
DNMSIVLIAFEGAPR	R	D	N	P	R	V	2	1	1	1	0	0	1	1	0	2	1	0	1	1	1	1	0	0	0	1	0	15	0	1631.83	centroid=centroid=454Isotigs_contig_2380;seqs=1;;seqs=2;	centroid=centroid=454Isotigs_contig_2380;seqs=1;;seqs=2;	yes	yes	2	1.0833e-05	64.454	964320	279	607	10012	6639	6639	265
DNPSQFAIVFR	K	D	N	F	R	M	1	1	1	1	0	1	0	0	0	1	0	0	0	2	1	1	0	0	0	1	0	11	0	1292.65	centroid=centroid=454Isotigs_contig_36446;seqs=1;;seqs=1;	centroid=centroid=454Isotigs_contig_36446;seqs=1;;seqs=1;	yes	yes	2	4.7858e-08	162.21	210060000	429	608	10013;10014;10015;10016;10017;10018;10019;10020;10021;10022;10023;10024;10025	6640;6641;6642;6643;6644;6645;6646	6640
DNPYFAAVDESLR	K	D	N	L	R	H	2	1	1	2	0	0	1	0	0	0	1	0	0	1	1	1	0	0	1	1	0	13	0	1495.69	centroid=centroid=454Isotigs_contig_25891;seqs=1;;seqs=1;	centroid=centroid=454Isotigs_contig_25891;seqs=1;;seqs=1;	yes	yes	2,3	7.9514e-16	137.8	4248700000	312	609	10026;10027;10028;10029;10030;10031;10032;10033;10034;10035;10036;10037;10038;10039;10040;10041;10042;10043;10044;10045;10046;10047;10048;10049;10050;10051;10052;10053;10054;10055;10056;10057;10058;10059;10060;10061;10062;10063;10064;10065;10066;10067;10068;10069;10070;10071;10072;10073;10074;10075	6647;6648;6649;6650;6651;6652;6653;6654;6655;6656;6657;6658;6659;6660;6661;6662;6663;6664;6665;6666;6667;6668;6669;6670;6671;6672;6673;6674;6675;6676;6677;6678;6679;6680;6681;6682;6683;6684;6685;6686	6655
DNSGFISAEELQEILTNCGK	K	D	N	G	K	K	1	0	2	1	1	1	3	2	0	2	2	1	0	1	0	2	1	0	0	0	0	20	0	2224.03	centroid=centroid=454Isotigs_contig_2339;seqs=1;;seqs=1;	centroid=centroid=454Isotigs_contig_2339;seqs=1;;seqs=1;	yes	yes	2,3	3.8344e-49	141.31	59384000	275	610	10076;10077;10078;10079;10080;10081;10082;10083;10084;10085;10086;10087;10088;10089	6687;6688;6689;6690;6691;6692;6693;6694	6693
DNTSINVFR	K	D	N	F	R	Y	0	1	2	1	0	0	0	0	0	1	0	0	0	1	0	1	1	0	0	1	0	9	0	1064.53	centroid=centroid=454Isotigs_contig_7804;seqs=1;;seqs=1;	centroid=centroid=454Isotigs_contig_7804;seqs=1;;seqs=1;	yes	yes	2	0.0042905	104.2	11492000	691	611	10090;10091;10092;10093	6695	6695
DNVNKPYECSHETVCTR	R	D	N	T	R	Q	0	1	2	1	2	0	2	0	1	0	0	1	0	0	1	1	2	0	1	2	0	17	1	2107.91	centroid=centroid=454Isotigs_contig_11987;seqs=1;;seqs=1;	centroid=centroid=454Isotigs_contig_11987;seqs=1;;seqs=1;	yes	yes	3	7.5856e-06	85.563	13931000	59	612	10094;10095;10096;10097;10098;10099;10100	6696;6697	6697
DNVPSVEGISVDWIGR	K	D	N	G	R	K	0	1	1	2	0	0	1	2	0	2	0	0	0	0	1	2	0	1	0	3	0	16	0	1741.86	centroid=centroid=454Isotigs_contig_7335;seqs=1;;seqs=1;	centroid=centroid=454Isotigs_contig_7335;seqs=1;;seqs=1;	yes	yes	2,3	2.0923e-11	113.47	328340000	666	613	10101;10102;10103;10104;10105;10106;10107;10108;10109;10110;10111;10112;10113;10114;10115;10116;10117;10118;10119;10120;10121;10122	6698;6699;6700;6701;6702;6703;6704;6705;6706;6707;6708;6709;6710;6711	6711
DNYNLIQLTIVGR	R	D	N	G	R	N	0	1	2	1	0	1	0	1	0	2	2	0	0	0	0	0	1	0	1	1	0	13	0	1517.82	centroid=centroid=454Isotigs_contig_20360;seqs=1;;seqs=1;	centroid=centroid=454Isotigs_contig_20360;seqs=1;;seqs=1;	yes	yes	2,3	3.7368e-08	124.07	463330000	232	614	10123;10124;10125;10126;10127;10128;10129;10130;10131;10132;10133;10134;10135;10136;10137;10138;10139;10140;10141;10142;10143;10144;10145;10146;10147;10148;10149;10150;10151;10152;10153;10154;10155;10156	6712;6713;6714;6715;6716;6717;6718;6719;6720;6721;6722;6723;6724;6725;6726;6727;6728;6729;6730;6731	6721
DNYQPNIYVYNPMNDAAPPAR	R	D	N	A	R	T	3	1	4	2	0	1	0	0	0	1	0	0	1	0	4	0	0	0	3	1	0	21	0	2422.1	centroid=centroid=454Isotigs_contig_21112;seqs=1;;seqs=1;	centroid=centroid=454Isotigs_contig_21112;seqs=1;;seqs=1;	yes	yes	2,3,4	7.878e-36	125.75	4407400000	240	615;616	10157;10158;10159;10160;10161;10162;10163;10164;10165;10166;10167;10168;10169;10170;10171;10172;10173;10174;10175;10176;10177;10178;10179;10180;10181;10182;10183;10184;10185;10186;10187;10188;10189;10190;10191;10192;10193;10194;10195;10196;10197;10198;10199;10200;10201;10202;10203;10204;10205;10206;10207;10208;10209;10210;10211;10212;10213;10214;10215;10216;10217;10218;10219;10220	6732;6733;6734;6735;6736;6737;6738;6739;6740;6741;6742;6743;6744;6745;6746;6747;6748;6749;6750;6751;6752;6753;6754;6755;6756;6757;6758;6759;6760;6761;6762;6763;6764;6765;6766;6767;6768;6769;6770;6771;6772;6773;6774;6775;6776;6777;6778;6779;6780;6781;6782;6783;6784;6785;6786;6787;6788;6789;6790;6791	6743	232
DPAPVLEQPPVATGPIVEADQSFHFR	R	D	P	F	R	C	3	1	0	2	0	2	2	1	1	1	1	0	0	2	5	1	1	0	0	3	0	26	0	2816.41	centroid=centroid=454Isotigs_contig_25522;seqs=1;;seqs=1;	centroid=centroid=454Isotigs_contig_25522;seqs=1;;seqs=1;	yes	yes	3	6.6266e-24	87.881	19081000	305	617	10221;10222;10223	6792;6793	6793
DPASGSLLALDSYR	R	D	P	Y	R	G	2	1	0	2	0	0	0	1	0	0	3	0	0	0	1	3	0	0	1	0	0	14	0	1463.73	centroid=centroid=454Isotigs_contig_16710;seqs=1;;seqs=1;	centroid=centroid=454Isotigs_contig_16710;seqs=1;;seqs=1;	yes	yes	2	8.1903e-25	162.94	213950000	179	618	10224;10225;10226;10227;10228;10229;10230;10231;10232;10233;10234;10235;10236;10237;10238;10239;10240;10241;10242;10243	6794;6795;6796;6797;6798;6799;6800;6801;6802;6803;6804;6805;6806	6795
DPENFPFVVIGNK	R	D	P	N	K	I	0	0	2	1	0	0	1	1	0	1	0	1	0	2	2	0	0	0	0	2	0	13	0	1474.75	centroid=centroid=454Isotigs_contig_4367;seqs=1;;seqs=2;	centroid=centroid=454Isotigs_contig_4367;seqs=1;;seqs=2;	yes	yes	2	0.0016346	81.278	12531000	486	619	10244;10245;10246;10247;10248	6807;6808	6808
DPFTLVVCLDK	R	D	P	D	K	E	0	0	0	2	1	0	0	0	0	0	2	1	0	1	1	0	1	0	0	2	0	11	0	1305.66	centroid=centroid=454Isotigs_contig_2171;seqs=1;;seqs=1;	centroid=centroid=454Isotigs_contig_2171;seqs=1;;seqs=1;	yes	yes	2	0.0027112	81.92	1309900	249	620	10249;10250	6809	6809
DPHHDQQVEDIASLK	K	D	P	L	K	T	1	0	0	3	0	2	1	0	2	1	1	1	0	0	1	1	0	0	0	1	0	15	0	1730.82	centroid=centroid=454Isotigs_contig_17713;seqs=1;;seqs=1;	centroid=centroid=454Isotigs_contig_17713;seqs=1;;seqs=1;	yes	yes	3	0.0040008	55.755	11660000	197	621	10251;10252;10253	6810	6810
DPIFVLNQNDCGNTR	R	D	P	T	R	C	0	1	3	2	1	1	0	1	0	1	1	0	0	1	1	0	1	0	0	1	0	15	0	1761.81	centroid=centroid=454Isotigs_contig_4755;seqs=1;;seqs=1;	centroid=centroid=454Isotigs_contig_4755;seqs=1;;seqs=1;	yes	yes	2,3	1.0037e-14	130.72	961140000	522	622	10254;10255;10256;10257;10258;10259;10260;10261;10262;10263;10264;10265;10266;10267;10268;10269;10270;10271;10272;10273;10274;10275;10276;10277;10278;10279;10280;10281;10282;10283;10284;10285;10286;10287;10288;10289;10290;10291;10292;10293;10294;10295;10296;10297	6811;6812;6813;6814;6815;6816;6817;6818;6819;6820;6821;6822;6823;6824;6825;6826;6827;6828;6829;6830;6831;6832;6833;6834;6835;6836;6837;6838;6839;6840	6811
DPLVLSVAAHDIGEYVR	K	D	P	V	R	Y	2	1	0	2	0	0	1	1	1	1	2	0	0	0	1	1	0	0	1	3	0	17	0	1852.97	centroid=centroid=454Isotigs_contig_36446;seqs=1;;seqs=1;	centroid=centroid=454Isotigs_contig_36446;seqs=1;;seqs=1;	yes	yes	3	4.2477e-06	75.548	7475800	429	623	10298;10299	6841;6842	6842
DPSEEVEILLR	R	D	P	L	R	F	0	1	0	1	0	0	3	0	0	1	2	0	0	0	1	1	0	0	0	1	0	11	0	1298.67	centroid=centroid=454Isotigs_contig_150060;seqs=1;;seqs=2;	centroid=centroid=454Isotigs_contig_150060;seqs=1;;seqs=2;	yes	yes	2	8.2108e-08	128.01	8863700	143	624	10300;10301;10302	6843;6844	6843
DPSFAVSTK	K	D	P	T	K	V	1	0	0	1	0	0	0	0	0	0	0	1	0	1	1	2	1	0	0	1	0	9	0	950.471	centroid=centroid=454Isotigs_contig_165344;seqs=1;;seqs=1;	centroid=centroid=454Isotigs_contig_165344;seqs=1;;seqs=1;	yes	yes	2	0.0079907	96.342	30271000	176	625	10303;10304;10305;10306	6845	6845
DQAELHLKPVNVDLCRPQNR	R	D	Q	N	R	E	1	2	2	2	1	2	1	0	1	0	3	1	0	0	2	0	0	0	0	2	0	20	2	2401.23	centroid=centroid=454Isotigs_contig_80303;seqs=1;;seqs=1;	centroid=centroid=454Isotigs_contig_80303;seqs=1;;seqs=1;	yes	yes	4	7.1303e-05	53.554	22447000	707	626	10307;10308	6846	6846
DQEFVNTCNSR	R	D	Q	S	R	G	0	1	2	1	1	1	1	0	0	0	0	0	0	1	0	1	1	0	0	1	0	11	0	1368.57	centroid=centroid=454Isotigs_contig_15433;seqs=1;;seqs=1;	centroid=centroid=454Isotigs_contig_15433;seqs=1;;seqs=1;	yes	yes	2	5.2752e-08	172.13	69483000	158	627	10309;10310;10311;10312;10313;10314;10315;10316	6847;6848;6849;6850;6851	6847
DQEGQDVLLFIDNIFR	R	D	Q	F	R	F	0	1	1	3	0	2	1	1	0	2	2	0	0	2	0	0	0	0	0	1	0	16	0	1920.96	centroid=centroid=454Isotigs_contig_1089;seqs=1;;seqs=2;	centroid=centroid=454Isotigs_contig_1089;seqs=1;;seqs=2;	yes	yes	2,3	2.9501e-34	175.26	90702000	24	628	10317;10318;10319;10320;10321;10322;10323;10324;10325;10326;10327;10328;10329;10330;10331;10332	6852;6853;6854;6855;6856;6857;6858;6859;6860;6861;6862;6863;6864;6865;6866;6867	6864
DQELIQSLVPELMEK	R	D	Q	E	K	Y	0	0	0	1	0	2	3	0	0	1	3	1	1	0	1	1	0	0	0	1	0	15	0	1770.91	centroid=centroid=454Isotigs_contig_20638;seqs=1;;seqs=1;	centroid=centroid=454Isotigs_contig_20638;seqs=1;;seqs=1;	yes	yes	2,3	1.9618e-09	114.63	233280000	233	629	10333;10334;10335;10336;10337;10338;10339;10340;10341;10342;10343;10344;10345;10346;10347;10348;10349;10350;10351	6868;6869;6870;6871;6872;6873;6874;6875;6876	6870	224
DQGVLDDLALR	R	D	Q	L	R	G	1	1	0	3	0	1	0	1	0	0	3	0	0	0	0	0	0	0	0	1	0	11	0	1213.63	centroid=centroid=454Isotigs_contig_9349;seqs=1;;seqs=1;	centroid=centroid=454Isotigs_contig_9349;seqs=1;;seqs=1;	yes	yes	2	0.0041601	78.903	4508700	751	630	10352;10353	6877	6877
DQHVAATPEFR	R	D	Q	F	R	I	2	1	0	1	0	1	1	0	1	0	0	0	0	1	1	0	1	0	0	1	0	11	0	1269.61	centroid=centroid=454Isotigs_contig_130482;seqs=1;;seqs=1;;centroid=centroid=454Isotigs_contig_66615;seqs=1;;seqs=1;	centroid=centroid=454Isotigs_contig_130482;seqs=1;;seqs=1;	yes	no	2	1.9203e-05	99.732	56491000	88	631	10354;10355;10356;10357;10358;10359;10360;10361;10362;10363;10364;10365;10366;10367;10368;10369;10370	6878;6879;6880;6881	6880
DQINLLTEK	R	D	Q	E	K	E	0	0	1	1	0	1	1	0	0	1	2	1	0	0	0	0	1	0	0	0	0	9	0	1072.58	centroid=centroid=454Isotigs_contig_99847;seqs=1;;seqs=1;	centroid=centroid=454Isotigs_contig_99847;seqs=1;;seqs=1;	yes	yes	2	0.00060064	118.91	11112000	773	632	10371;10372;10373;10374	6882	6882
DQKLQEALYFPDGTPR	K	D	Q	P	R	Y	1	1	0	2	0	2	1	1	0	0	2	1	0	1	2	0	1	0	1	0	0	16	1	1876.93	centroid=centroid=454Isotigs_contig_123;seqs=1;;seqs=1;	centroid=centroid=454Isotigs_contig_123;seqs=1;;seqs=1;	yes	yes	2,3	2.2799e-11	113.88	873780000	72	634	10402;10403;10404;10405;10406;10407;10408;10409;10410;10411;10412;10413;10414;10415;10416;10417;10418;10419;10420;10421;10422;10423;10424;10425;10426;10427;10428;10429;10430;10431;10432;10433;10434;10435;10436;10437;10438;10439;10440;10441;10442	6908;6909;6910;6911;6912;6913;6914;6915;6916;6917;6918;6919;6920;6921;6922;6923;6924;6925;6926;6927;6928	6911
DQTLPVDSVASFPIK	K	D	Q	I	K	W	1	0	0	2	0	1	0	0	0	1	1	1	0	1	2	2	1	0	0	2	0	15	0	1615.85	centroid=centroid=454Isotigs_contig_31301;seqs=1;;seqs=1;	centroid=centroid=454Isotigs_contig_31301;seqs=1;;seqs=1;	yes	yes	2	0.00083737	79.652	120040000	386	635	10443;10444;10445;10446;10447;10448;10449;10450;10451;10452;10453;10454;10455;10456	6929;6930;6931;6932;6933;6934;6935;6936;6937;6938	6936
DQTLQYVLTMLDDVLQEDK	R	D	Q	D	K	S	0	0	0	4	0	3	1	0	0	0	4	1	1	0	0	0	2	0	1	2	0	19	0	2266.1	centroid=centroid=454Isotigs_contig_36446;seqs=1;;seqs=1;	centroid=centroid=454Isotigs_contig_36446;seqs=1;;seqs=1;	yes	yes	2,3	5.1729e-12	98.391	27442000	429	636	10457;10458;10459;10460;10461;10462;10463;10464	6939;6940;6941;6942;6943;6944;6945	6939	417
DQVTENQISLLTANDAR	K	D	Q	A	R	F	2	1	2	2	0	2	1	0	0	1	2	0	0	0	0	1	2	0	0	1	0	17	0	1886.93	centroid=centroid=454Isotigs_contig_132;seqs=1;;seqs=1;	centroid=centroid=454Isotigs_contig_132;seqs=1;;seqs=1;	yes	yes	2,3	8.5482e-64	198.95	265050000	93	637	10465;10466;10467;10468;10469;10470;10471;10472;10473;10474;10475;10476;10477;10478;10479;10480;10481;10482;10483;10484;10485;10486;10487;10488	6946;6947;6948;6949;6950;6951;6952;6953;6954;6955;6956;6957;6958;6959;6960;6961;6962;6963	6946
DRPGQVIAHPLYCAK	K	D	R	A	K	Y	2	1	0	1	1	1	0	1	1	1	1	1	0	0	2	0	0	0	1	1	0	15	1	1723.88	centroid=centroid=454Isotigs_contig_14003;seqs=1;;seqs=1;	centroid=centroid=454Isotigs_contig_14003;seqs=1;;seqs=1;	yes	yes	2,3,4	3.1087e-10	119.54	5834200000	116	640	10522;10523;10524;10525;10526;10527;10528;10529;10530;10531;10532;10533;10534;10535;10536;10537;10538;10539;10540;10541;10542;10543;10544;10545;10546;10547;10548;10549;10550;10551;10552;10553;10554;10555;10556;10557;10558;10559;10560;10561;10562;10563;10564;10565;10566;10567;10568;10569;10570;10571;10572;10573;10574;10575;10576;10577;10578;10579;10580;10581;10582;10583;10584;10585;10586;10587;105…	6985;6986;6987;6988;6989;6990;6991;6992;6993;6994;6995;6996;6997;6998;6999;7000;7001;7002;7003;7004;7005;7006;7007;7008;7009;7010;7011;7012;7013;7014;7015;7016;7017;7018;7019;7020;7021;7022;7023;7024;7025;7026;7027;7028;7029	6991
DRVDASDVLYELSSFADVSGR	R	D	R	G	R	D	2	2	0	4	0	0	1	1	0	0	2	0	0	1	0	4	0	0	1	3	0	21	1	2300.09	centroid=centroid=454Isotigs_contig_134096;seqs=1;;seqs=1;	centroid=centroid=454Isotigs_contig_134096;seqs=1;;seqs=1;	yes	yes	3	7.5626e-06	55.128	5341200	100	641	10589;10590;10591	7030;7031	7030
DSEAYTYLLHQIAPR	K	D	S	P	R	E	2	1	0	1	0	1	1	0	1	1	2	0	0	0	1	1	1	0	2	0	0	15	0	1775.88	centroid=centroid=454Isotigs_contig_19597;seqs=1;;seqs=1;	centroid=centroid=454Isotigs_contig_19597;seqs=1;;seqs=1;	yes	yes	3	0.0018878	54.402	768030	220	642	10592	7032	7032
DSGASVIAIGVGQNVDR	K	D	S	D	R	T	2	1	1	2	0	1	0	3	0	2	0	0	0	0	0	2	0	0	0	3	0	17	0	1656.84	centroid=centroid=454Isotigs_contig_25443;seqs=1;;seqs=1;	centroid=centroid=454Isotigs_contig_25443;seqs=1;;seqs=1;	yes	yes	2	8.8813e-26	130.29	49019000	302	643	10593;10594;10595;10596;10597;10598	7033;7034;7035;7036	7033
DSGPAIIDEGGTDREDAEIKR	K	D	S	K	R	A	2	2	0	4	0	0	3	3	0	3	0	1	0	0	1	1	1	0	0	0	0	21	2	2243.07	centroid=centroid=454Isotigs_contig_25804;seqs=2;;seqs=1;	centroid=centroid=454Isotigs_contig_25804;seqs=2;;seqs=1;	yes	yes	3,4	3.3905e-06	54.834	39961000	310	644	10599;10600;10601;10602;10603;10604;10605	7037;7038	7037
DSLQEIVSNESGLK	K	D	S	L	K	S	0	0	1	1	0	1	2	1	0	1	2	1	0	0	0	3	0	0	0	1	0	14	0	1517.76	centroid=centroid=454Isotigs_contig_150378;seqs=1;;seqs=1;	centroid=centroid=454Isotigs_contig_150378;seqs=1;;seqs=1;	yes	yes	2	7.7248e-05	69.261	12286000	145	646	10619;10620;10621	7044;7045	7044
DSNMELVGSK	K	D	S	S	K	E	0	0	1	1	0	0	1	1	0	0	1	1	1	0	0	2	0	0	0	1	0	10	0	1078.5	centroid=centroid=454Isotigs_contig_26661;seqs=1;;seqs=1;	centroid=centroid=454Isotigs_contig_26661;seqs=1;;seqs=1;	yes	yes	2	0.0026099	74.611	6297100	326	647	10622;10623;10624	7046;7047	7046	320
DSNMELVGSKEDR	K	D	S	D	R	H	0	1	1	2	0	0	2	1	0	0	1	1	1	0	0	2	0	0	0	1	0	13	1	1478.67	centroid=centroid=454Isotigs_contig_26661;seqs=1;;seqs=1;	centroid=centroid=454Isotigs_contig_26661;seqs=1;;seqs=1;	yes	yes	3	0.002401	62.287	7459700	326	648	10625;10626;10627;10628;10629;10630;10631	7048	7048	320
DSNPFPVTK	R	D	S	T	K	E	0	0	1	1	0	0	0	0	0	0	0	1	0	1	2	1	1	0	0	1	0	9	0	1003.5	centroid=centroid=454Isotigs_contig_11358;seqs=1;;seqs=1;	centroid=centroid=454Isotigs_contig_11358;seqs=1;;seqs=1;	yes	yes	2	0.0079907	96.342	58489000	43	649	10632;10633;10634;10635;10636	7049	7049
DSSEILLFMQSR	K	D	S	S	R	F	0	1	0	1	0	1	1	0	0	1	2	0	1	1	0	3	0	0	0	0	0	12	0	1424.7	centroid=centroid=454Isotigs_contig_7335;seqs=1;;seqs=1;	centroid=centroid=454Isotigs_contig_7335;seqs=1;;seqs=1;	yes	yes	2	3.2623e-09	125.82	329020000	666	651;652	10645;10646;10647;10648;10649;10650;10651;10652;10653;10654;10655;10656;10657;10658;10659;10660;10661;10662;10663;10664;10665;10666;10667	7052;7053;7054;7055;7056;7057;7058;7059;7060;7061;7062;7063;7064;7065;7066;7067	7063	648
DSSSNLQTNPTAESEK	R	D	S	E	K	S	1	0	2	1	0	1	2	0	0	0	1	1	0	0	1	4	2	0	0	0	0	16	0	1706.76	centroid=centroid=454Isotigs_contig_42852;seqs=1;;seqs=1;	centroid=centroid=454Isotigs_contig_42852;seqs=1;;seqs=1;	yes	yes	2	2.6647e-33	164.41	33879000	482	653	10668;10669;10670;10671;10672;10673;10674;10675	7068;7069;7070	7069
DSTLIMQLLR	K	D	S	L	R	D	0	1	0	1	0	1	0	0	0	1	3	0	1	0	0	1	1	0	0	0	0	10	0	1188.65	centroid=centroid=454Isotigs_contig_8216;seqs=1;;seqs=1;;centroid=centroid=454Isotigs_contig_27726;seqs=1;;seqs=1;;centroid=centroid=454Isotigs_contig_4405;seqs=1;;seqs=1;;centroid=centroid=454Isotigs_contig_19017;seqs=1;;seqs=1;;centroid=centroid=454Isotigs_contig_1768;seqs=1;;seqs=1;;centroid=centroid=454Isotigs_contig_7641;seqs=1;;seqs=1;	centroid=centroid=454Isotigs_contig_8216;seqs=1;;seqs=1;	no	no	2	5.2011e-08	142.43	1284600000	717;196;339;490;684;214	654;655	10676;10677;10678;10679;10680;10681;10682;10683;10684;10685;10686;10687;10688;10689;10690;10691;10692;10693;10694;10695;10696;10697;10698;10699;10700;10701;10702;10703;10704;10705;10706;10707;10708;10709;10710;10711;10712;10713;10714;10715;10716;10717;10718;10719;10720;10721;10722;10723;10724;10725;10726;10727;10728;10729;10730;10731;10732;10733;10734;10735	7071;7072;7073;7074;7075;7076;7077;7078;7079;7080;7081;7082;7083;7084;7085;7086;7087;7088;7089;7090;7091;7092;7093;7094;7095;7096;7097;7098;7099;7100;7101;7102;7103;7104;7105;7106;7107;7108;7109;7110;7111;7112;7113;7114;7115	7109	190;206
DTATNDQGFSGTQPSK	K	D	T	S	K	A	1	0	1	2	0	2	0	2	0	0	0	1	0	1	1	2	3	0	0	0	0	16	0	1652.73	centroid=centroid=454Isotigs_contig_221;seqs=1;;seqs=1;	centroid=centroid=454Isotigs_contig_221;seqs=1;;seqs=1;	yes	yes	2	5.1152e-61	209.13	41392000	259	659	10810;10811;10812;10813;10814;10815;10816;10817;10818;10819;10820;10821;10822;10823	7159;7160;7161;7162;7163;7164;7165;7166	7165
DTEAELNVLR	K	D	T	L	R	R	1	1	1	1	0	0	2	0	0	0	2	0	0	0	0	0	1	0	0	1	0	10	0	1158.59	centroid=centroid=454Isotigs_contig_227;seqs=1;;seqs=1;	centroid=centroid=454Isotigs_contig_227;seqs=1;;seqs=1;	yes	yes	2	1.7486e-07	182.65	803190000	268	660	10824;10825;10826;10827;10828;10829;10830;10831;10832;10833;10834;10835;10836;10837;10838;10839;10840;10841;10842;10843;10844;10845;10846;10847;10848;10849;10850	7167;7168;7169;7170;7171;7172;7173;7174;7175;7176;7177;7178;7179;7180;7181;7182	7172
DTEAGGFDLGEVLDR	R	D	T	D	R	L	1	1	0	3	0	0	2	3	0	0	2	0	0	1	0	0	1	0	0	1	0	15	0	1592.73	centroid=centroid=454Isotigs_contig_10584;seqs=2;;seqs=1;	centroid=centroid=454Isotigs_contig_10584;seqs=2;;seqs=1;	yes	yes	2,3	1.8527e-29	185.27	15162000000	17	661	10851;10852;10853;10854;10855;10856;10857;10858;10859;10860;10861;10862;10863;10864;10865;10866;10867;10868;10869;10870;10871;10872;10873;10874;10875;10876;10877;10878;10879;10880;10881;10882;10883;10884;10885;10886;10887;10888;10889;10890;10891;10892;10893;10894;10895;10896;10897;10898	7183;7184;7185;7186;7187;7188;7189;7190;7191;7192;7193;7194;7195;7196;7197;7198;7199;7200;7201;7202;7203;7204;7205;7206;7207;7208;7209;7210;7211;7212;7213;7214;7215;7216;7217;7218;7219;7220;7221;7222;7223;7224;7225;7226;7227;7228;7229;7230;7231;7232;7233;7234;7235;7236;7237;7238	7209
DTEYLAVLDTLDNGKPLSDAR	R	D	T	A	R	E	2	1	1	4	0	0	1	1	0	0	4	1	0	0	1	1	2	0	1	1	0	21	1	2305.14	centroid=centroid=454Isotigs_contig_57198;seqs=1;;seqs=1;	centroid=centroid=454Isotigs_contig_57198;seqs=1;;seqs=1;	yes	yes	2,3	1.826e-51	145.88	73953000	572	662	10899;10900;10901;10902;10903;10904;10905;10906;10907	7239;7240;7241;7242;7243;7244;7245;7246	7246
DTIGHLCIQSCR	K	D	T	C	R	L	0	1	0	1	2	1	0	1	1	2	1	0	0	0	0	1	1	0	0	0	0	12	0	1458.67	centroid=centroid=454Isotigs_contig_7072;seqs=1;;seqs=1;	centroid=centroid=454Isotigs_contig_7072;seqs=1;;seqs=1;	yes	yes	3	0.0072204	64.827	20877000	654	663	10908;10909;10910;10911;10912;10913;10914;10915	7247	7247
DTIQQSTASGSMTIQR	K	D	T	Q	R	S	1	1	0	1	0	3	0	1	0	2	0	0	1	0	0	3	3	0	0	0	0	16	0	1722.82	centroid=centroid=454Isotigs_contig_359;seqs=1;;seqs=1;	centroid=centroid=454Isotigs_contig_359;seqs=1;;seqs=1;	yes	yes	2,3	5.8137e-34	166.04	602550000	421	664	10916;10917;10918;10919;10920;10921;10922;10923;10924;10925;10926;10927;10928;10929;10930;10931;10932;10933;10934;10935;10936;10937;10938;10939;10940;10941;10942;10943;10944;10945;10946;10947;10948;10949;10950;10951;10952;10953;10954;10955;10956;10957;10958;10959;10960;10961	7248;7249;7250;7251;7252;7253;7254;7255;7256;7257;7258;7259;7260;7261;7262;7263;7264;7265;7266;7267;7268;7269;7270;7271;7272;7273	7272	410
DTLALDVLR	K	D	T	L	R	H	1	1	0	2	0	0	0	0	0	0	3	0	0	0	0	0	1	0	0	1	0	9	0	1014.57	centroid=centroid=454Isotigs_contig_5888;seqs=1;;seqs=1;	centroid=centroid=454Isotigs_contig_5888;seqs=1;;seqs=1;	yes	yes	2	0.0095649	92.051	11577000	580	665	10962;10963;10964;10965;10966	7274;7275	7275
DTMVEPSSMVSHTFCSGVDNINIR	K	D	T	I	R	G	0	1	2	2	1	0	1	1	1	2	0	0	2	1	1	4	2	0	0	3	0	24	0	2695.2	centroid=centroid=454Isotigs_contig_7323;seqs=1;;seqs=1;	centroid=centroid=454Isotigs_contig_7323;seqs=1;;seqs=1;	yes	yes	3	8.0338e-61	134.66	444140000	665	666	10967;10968;10969;10970;10971;10972;10973;10974;10975;10976;10977;10978;10979;10980;10981;10982;10983	7276;7277;7278;7279;7280;7281;7282;7283;7284;7285	7278	642;643
DTNGSQFFITTVK	K	D	T	V	K	T	0	0	1	1	0	1	0	1	0	1	0	1	0	2	0	1	3	0	0	1	0	13	0	1456.72	centroid=centroid=454Isotigs_contig_59326;seqs=1;;seqs=1;	centroid=centroid=454Isotigs_contig_59326;seqs=1;;seqs=1;	yes	yes	2	0.0017852	78.814	24623000	583	667	10984;10985;10986;10987	7286	7286
DTQSLIQLDTQAR	K	D	T	A	R	A	1	1	0	2	0	3	0	0	0	1	2	0	0	0	0	1	2	0	0	0	0	13	0	1487.76	centroid=centroid=454Isotigs_contig_8897;seqs=1;;seqs=1;	centroid=centroid=454Isotigs_contig_8897;seqs=1;;seqs=1;	yes	yes	2	7.0992e-18	166.62	536840000	738	668	10988;10989;10990;10991;10992;10993;10994;10995;10996;10997;10998;10999;11000;11001;11002;11003;11004;11005;11006;11007;11008;11009;11010;11011;11012;11013	7287;7288;7289;7290;7291;7292;7293;7294;7295;7296;7297;7298;7299;7300;7301;7302;7303;7304;7305;7306;7307;7308	7287
DTSNPSLQLLLSDVHHDIYTGSNK	R	D	T	N	K	E	0	0	2	3	0	1	0	1	2	1	4	1	0	0	1	4	2	0	1	1	0	24	0	2653.3	centroid=centroid=454Isotigs_contig_1850;seqs=1;;seqs=1;	centroid=centroid=454Isotigs_contig_1850;seqs=1;;seqs=1;	yes	yes	2,3,4	9.6782e-89	181.82	26651000000	207	669	11014;11015;11016;11017;11018;11019;11020;11021;11022;11023;11024;11025;11026;11027;11028;11029;11030;11031;11032;11033;11034;11035;11036;11037;11038;11039;11040;11041;11042;11043;11044;11045;11046;11047;11048;11049;11050;11051;11052;11053;11054;11055;11056;11057;11058;11059;11060;11061;11062;11063;11064;11065;11066;11067;11068;11069;11070;11071;11072;11073;11074;11075;11076;11077;11078;11079;110…	7309;7310;7311;7312;7313;7314;7315;7316;7317;7318;7319;7320;7321;7322;7323;7324;7325;7326;7327;7328;7329;7330;7331;7332;7333;7334;7335;7336;7337;7338;7339;7340;7341;7342;7343;7344;7345;7346;7347;7348;7349;7350;7351;7352;7353;7354;7355;7356;7357;7358;7359;7360;7361;7362;7363;7364;7365;7366;7367;7368;7369;7370;7371;7372;7373;7374;7375;7376;7377;7378;7379;7380;7381;7382;7383;7384;7385;7386;7387;7388…	7326
DTSNPSLQLLLSDVHHDIYTGSNKEDGDGNR	R	D	T	N	R	G	0	1	3	5	0	1	1	3	2	1	4	1	0	0	1	4	2	0	1	1	0	31	1	3396.58	centroid=centroid=454Isotigs_contig_1850;seqs=1;;seqs=1;	centroid=centroid=454Isotigs_contig_1850;seqs=1;;seqs=1;	yes	yes	3,4,5	9.1408e-112	151.67	6477000000	207	670	11112;11113;11114;11115;11116;11117;11118;11119;11120;11121;11122;11123;11124;11125;11126;11127;11128;11129;11130;11131;11132;11133;11134;11135;11136;11137;11138;11139;11140;11141;11142;11143;11144;11145;11146;11147;11148;11149;11150;11151;11152;11153;11154;11155	7423;7424;7425;7426;7427;7428;7429;7430;7431;7432;7433;7434;7435;7436;7437;7438;7439;7440;7441;7442;7443;7444	7434
DTSNPSLQLLLSDVHHDIYTGSNKEDGDGNRGNQIDK	R	D	T	D	K	F	0	1	4	6	0	2	1	4	2	2	4	2	0	0	1	4	2	0	1	1	0	37	2	4051.91	centroid=centroid=454Isotigs_contig_1850;seqs=1;;seqs=1;	centroid=centroid=454Isotigs_contig_1850;seqs=1;;seqs=1;	yes	yes	6	6.8251e-49	66.419	41252000	207	671	11156;11157	7445	7445
DTTGVADNLLHK	K	D	T	H	K	V	1	0	1	2	0	0	0	1	1	0	2	1	0	0	0	0	2	0	0	1	0	12	0	1282.65	centroid=centroid=454Isotigs_contig_2666;seqs=2;;seqs=1;	centroid=centroid=454Isotigs_contig_2666;seqs=2;;seqs=1;	yes	yes	2	0.0024081	64.121	3743600	325	672	11158	7446	7446
DTVGVIGFFDAEDNAEAK	K	D	T	A	K	S	3	0	1	3	0	0	2	2	0	1	0	1	0	2	0	0	1	0	0	2	0	18	0	1896.87	centroid=centroid=454Isotigs_contig_7386;seqs=1;;seqs=1;	centroid=centroid=454Isotigs_contig_7386;seqs=1;;seqs=1;	yes	yes	2	2.5238e-06	88.565	8055500	668	673	11159;11160	7447	7447
DTVSNVVDGVK	K	D	T	V	K	D	0	0	1	2	0	0	0	1	0	0	0	1	0	0	0	1	1	0	0	4	0	11	0	1131.58	centroid=centroid=454Isotigs_contig_5087;seqs=1;;seqs=1;	centroid=centroid=454Isotigs_contig_5087;seqs=1;;seqs=1;	yes	yes	2	5.8524e-09	161.19	3163600000	537	674	11161;11162;11163;11164;11165;11166;11167;11168;11169;11170;11171;11172;11173;11174;11175;11176;11177;11178;11179;11180;11181;11182;11183;11184;11185;11186;11187;11188;11189;11190;11191;11192;11193;11194;11195;11196;11197;11198;11199;11200;11201;11202;11203;11204;11205;11206;11207;11208;11209;11210;11211;11212;11213;11214;11215;11216;11217;11218;11219	7448;7449;7450;7451;7452;7453;7454;7455;7456;7457;7458;7459;7460;7461;7462;7463;7464;7465;7466;7467;7468;7469;7470;7471;7472;7473;7474;7475;7476;7477;7478;7479;7480;7481;7482;7483;7484;7485;7486;7487	7474
DTYTMNVIAQDNGTPR	K	D	T	P	R	R	1	1	2	2	0	1	0	1	0	1	0	0	1	0	1	0	3	0	1	1	0	16	0	1794.82	centroid=centroid=454Isotigs_contig_25750;seqs=1;;seqs=1;	centroid=centroid=454Isotigs_contig_25750;seqs=1;;seqs=1;	yes	yes	2	3.7181e-08	106.38	44001000	309	675	11220;11221;11222;11223;11224;11225;11226;11227	7488;7489;7490	7490	298
DVAEQIVVPEWFR	R	D	V	F	R	S	1	1	0	1	0	1	2	0	0	1	0	0	0	1	1	0	0	1	0	3	0	13	0	1586.81	centroid=centroid=454Isotigs_contig_29173;seqs=1;;seqs=1;	centroid=centroid=454Isotigs_contig_29173;seqs=1;;seqs=1;	yes	yes	2,3	3.6567e-18	139.86	328200000	363	676	11228;11229;11230;11231;11232;11233;11234;11235;11236;11237;11238;11239;11240;11241;11242;11243;11244;11245;11246;11247;11248;11249;11250;11251	7491;7492;7493;7494;7495;7496;7497;7498;7499;7500;7501;7502;7503;7504;7505;7506;7507;7508	7504
DVAGAEALLDR	K	D	V	D	R	H	3	1	0	2	0	0	1	1	0	0	2	0	0	0	0	0	0	0	0	1	0	11	0	1128.58	centroid=centroid=454Isotigs_contig_112929;seqs=1;;seqs=1;	centroid=centroid=454Isotigs_contig_112929;seqs=1;;seqs=1;	yes	yes	2	0.0027112	81.92	8719200	38	677	11252;11253;11254;11255;11256	7509	7509
DVALGGQGAPLVPCGER	K	D	V	E	R	F	2	1	0	1	1	1	1	4	0	0	2	0	0	0	2	0	0	0	0	2	0	17	0	1694.84	centroid=centroid=454Isotigs_contig_38710;seqs=1;;seqs=1;	centroid=centroid=454Isotigs_contig_38710;seqs=1;;seqs=1;	yes	yes	2	6.2138e-06	87.676	3931200	451	678	11257;11258	7510	7510
DVANPLSLCVDPSK	R	D	V	S	K	G	1	0	1	2	1	0	0	0	0	0	2	1	0	0	2	2	0	0	0	2	0	14	0	1513.74	centroid=centroid=454Isotigs_contig_7335;seqs=1;;seqs=1;	centroid=centroid=454Isotigs_contig_7335;seqs=1;;seqs=1;	yes	yes	2	1.0737e-14	86.497	256670000	666	679	11259;11260;11261;11262;11263;11264;11265	7511;7512;7513;7514;7515;7516	7514
DVDAAFMVGAMPR	K	D	V	P	R	K	3	1	0	2	0	0	0	1	0	0	0	0	2	1	1	0	0	0	0	2	0	13	0	1378.64	centroid=centroid=454Isotigs_contig_6854;seqs=1;;seqs=1;	centroid=centroid=454Isotigs_contig_6854;seqs=1;;seqs=1;	yes	yes	2	0.00081687	94.122	126040000	641	680	11266;11267;11268;11269;11270;11271;11272;11273;11274;11275;11276;11277;11278;11279;11280	7517;7518;7519;7520;7521;7522;7523	7522	612;613
DVDHLTAEETLELR	K	D	V	L	R	H	1	1	0	2	0	0	3	0	1	0	3	0	0	0	0	0	2	0	0	1	0	14	0	1639.81	centroid=centroid=454Isotigs_contig_1031;seqs=3;;seqs=1;	centroid=centroid=454Isotigs_contig_1031;seqs=3;;seqs=1;	yes	yes	2	9.588e-08	112.02	66247000	8	691	11391;11392;11393;11394;11395;11396;11397;11398;11399;11400;11401	7550;7551;7552;7553;7554	7551
DVFEDELIPLFEK	K	D	V	E	K	C	0	0	0	2	0	0	3	0	0	1	2	1	0	2	1	0	0	0	0	1	0	13	0	1592.8	centroid=centroid=454Isotigs_contig_7416;seqs=1;;seqs=1;;centroid=centroid=454Isotigs_contig_2072;seqs=1;;seqs=1;	centroid=centroid=454Isotigs_contig_7416;seqs=1;;seqs=1;	yes	no	2	0.0015722	85.837	7178300	672	695	11444;11445;11446;11447	7568;7569	7568
DVFPITCEDISNLIR	K	D	V	I	R	V	0	1	1	2	1	0	1	0	0	3	1	0	0	1	1	1	1	0	0	1	0	15	0	1790.89	centroid=centroid=454Isotigs_contig_13700;seqs=1;;seqs=1;	centroid=centroid=454Isotigs_contig_13700;seqs=1;;seqs=1;	yes	yes	2	0.00017988	96.673	27394000	107	697	11466;11467;11468;11469;11470;11471;11472	7573;7574;7575;7576;7577;7578;7579	7575
DVGRLEQNNPITSPVVNIVSRPR	K	D	V	P	R	H	0	3	3	1	0	1	1	1	0	2	1	0	0	0	3	2	1	0	0	4	0	23	2	2559.39	centroid=centroid=454Isotigs_contig_25891;seqs=1;;seqs=1;	centroid=centroid=454Isotigs_contig_25891;seqs=1;;seqs=1;	yes	yes	3	3.3162e-07	54.582	16618000	312	698	11473;11474	7580	7580
DVIAQAQSGTGK	R	D	V	G	K	T	2	0	0	1	0	2	0	2	0	1	0	1	0	0	0	1	1	0	0	1	0	12	0	1173.6	centroid=centroid=454Isotigs_contig_5168;seqs=1;;seqs=2;;centroid=centroid=454Isotigs_contig_39059;seqs=1;;seqs=1;	centroid=centroid=454Isotigs_contig_5168;seqs=1;;seqs=2;	yes	no	2	1.0164e-08	127.56	61856000	544	699	11475;11476;11477;11478;11479;11480;11481;11482;11483;11484;11485;11486;11487;11488;11489;11490;11491;11492	7581;7582;7583;7584;7585;7586;7587;7588;7589;7590	7585
DVLKDAGGAVK	K	D	V	V	K	D	2	0	0	2	0	0	0	2	0	0	1	2	0	0	0	0	0	0	0	2	0	11	1	1071.59	centroid=centroid=454Isotigs_contig_5087;seqs=1;;seqs=1;	centroid=centroid=454Isotigs_contig_5087;seqs=1;;seqs=1;	yes	yes	2	0.00064176	108.56	74625000	537	700	11493;11494;11495;11496;11497;11498;11499;11500;11501;11502;11503;11504;11505;11506;11507;11508;11509;11510;11511;11512;11513;11514;11515;11516	7591;7592;7593;7594;7595;7596;7597	7595
DVLVYPNGLELTADGTAILIAETGR	R	D	V	G	R	A	3	1	1	2	0	0	2	3	0	2	4	0	0	0	1	0	3	0	1	2	0	25	0	2600.37	centroid=centroid=454Isotigs_contig_58150;seqs=1;;seqs=1;	centroid=centroid=454Isotigs_contig_58150;seqs=1;;seqs=1;	yes	yes	2,3	2.994e-25	99.838	420640000	577	701	11517;11518;11519;11520;11521;11522;11523;11524;11525;11526;11527;11528;11529;11530;11531	7598;7599;7600;7601;7602;7603;7604;7605;7606;7607;7608;7609;7610;7611;7612;7613;7614;7615;7616;7617;7618;7619;7620;7621;7622;7623;7624;7625;7626	7599
DVLYIGSAVPLETSEGLEAVQQPLR	K	D	V	L	R	S	2	1	0	1	0	2	3	2	0	1	4	0	0	0	2	2	1	0	1	3	0	25	0	2683.41	centroid=centroid=454Isotigs_contig_38262;seqs=1;;seqs=1;	centroid=centroid=454Isotigs_contig_38262;seqs=1;;seqs=1;	yes	yes	3	3.3122e-12	58.373	1955800	444	702	11532	7627	7627
DVPLIVIINTDGR	K	D	V	G	R	S	0	1	1	2	0	0	0	1	0	3	1	0	0	0	1	0	1	0	0	2	0	13	0	1423.8	centroid=centroid=454Isotigs_contig_4386;seqs=1;;seqs=1;	centroid=centroid=454Isotigs_contig_4386;seqs=1;;seqs=1;	yes	yes	2	0.0016098	83.087	31368000	489	704	11541;11542;11543;11544;11545;11546;11547;11548;11549	7629;7630;7631;7632	7630
DVQPELFETTEDGK	R	D	V	G	K	H	0	0	0	2	0	1	3	1	0	0	1	1	0	1	1	0	2	0	0	1	0	14	0	1606.74	centroid=centroid=454Isotigs_contig_157;seqs=1;;seqs=1;	centroid=centroid=454Isotigs_contig_157;seqs=1;;seqs=1;	yes	yes	2	0.0031389	66.246	14768000	161	705	11550;11551;11552	7633	7633
DVSSALLSAPYGEGGTNTHLGLNYIADNK	K	D	V	N	K	L	3	0	3	2	0	0	1	4	1	1	4	1	0	0	1	3	2	0	2	1	0	29	0	2976.45	centroid=centroid=454Isotigs_contig_198;seqs=3;;seqs=1;	centroid=centroid=454Isotigs_contig_198;seqs=3;;seqs=1;	yes	yes	3	2.0632e-19	59.893	23685000	225	706	11553;11554;11555	7634;7635	7635
DVSTLSTSEIENIR	K	D	V	I	R	S	0	1	1	1	0	0	2	0	0	2	1	0	0	0	0	3	2	0	0	1	0	14	0	1562.78	centroid=centroid=454Isotigs_contig_154;seqs=1;;seqs=1;	centroid=centroid=454Isotigs_contig_154;seqs=1;;seqs=1;	yes	yes	2	0.0010436	92.939	37834000	155	707	11556;11557;11558;11559;11560;11561	7636;7637;7638;7639	7637
DVTHIEEELK	K	D	V	L	K	T	0	0	0	1	0	0	3	0	1	1	1	1	0	0	0	0	1	0	0	1	0	10	0	1211.6	centroid=centroid=454Isotigs_contig_47888;seqs=1;;seqs=1;	centroid=centroid=454Isotigs_contig_47888;seqs=1;;seqs=1;	yes	yes	2,3	1.7596e-05	111.86	241730000	524	709	11566;11567;11568;11569;11570;11571;11572;11573;11574;11575;11576;11577;11578;11579;11580	7642;7643;7644;7645;7646;7647;7648;7649	7643
DVVADAGDALK	K	D	V	L	K	D	3	0	0	3	0	0	0	1	0	0	1	1	0	0	0	0	0	0	0	2	0	11	0	1072.54	centroid=centroid=454Isotigs_contig_5087;seqs=1;;seqs=1;	centroid=centroid=454Isotigs_contig_5087;seqs=1;;seqs=1;	yes	yes	1,2	0.00030681	101.39	3135700000	537	710	11581;11582;11583;11584;11585;11586;11587;11588;11589;11590;11591;11592;11593;11594;11595;11596;11597;11598;11599;11600;11601;11602;11603;11604;11605;11606;11607	7650;7651;7652;7653;7654;7655;7656;7657;7658;7659;7660	7659
DVVADAGDALKDVVQNAGDVVK	K	D	V	V	K	D	4	0	1	5	0	1	0	2	0	0	1	2	0	0	0	0	0	0	0	6	0	22	1	2197.12	centroid=centroid=454Isotigs_contig_5087;seqs=1;;seqs=1;	centroid=centroid=454Isotigs_contig_5087;seqs=1;;seqs=1;	yes	yes	2,3,4	1.8358e-102	209.75	6477800000	537	711	11608;11609;11610;11611;11612;11613;11614;11615;11616;11617;11618;11619;11620;11621;11622;11623;11624;11625;11626;11627;11628;11629;11630;11631;11632;11633;11634;11635;11636;11637;11638;11639;11640;11641;11642;11643;11644;11645;11646;11647;11648;11649;11650;11651;11652;11653;11654;11655;11656;11657;11658;11659;11660;11661;11662;11663;11664;11665;11666;11667;11668;11669;11670;11671;11672;11673;116…	7661;7662;7663;7664;7665;7666;7667;7668;7669;7670;7671;7672;7673;7674;7675;7676;7677;7678;7679;7680;7681;7682;7683;7684;7685;7686;7687;7688;7689;7690;7691;7692;7693;7694;7695;7696;7697;7698;7699;7700;7701;7702;7703;7704;7705;7706;7707;7708;7709;7710;7711;7712;7713;7714;7715;7716;7717;7718;7719;7720;7721;7722;7723;7724;7725;7726;7727;7728;7729;7730;7731;7732;7733;7734;7735;7736;7737;7738;7739;7740…	7738
DVVADAGDALKDVVQNAGDVVKDVVDDAGDAVK	K	D	V	V	K	D	6	0	1	9	0	1	0	3	0	0	1	3	0	0	0	0	0	0	0	9	0	33	2	3281.63	centroid=centroid=454Isotigs_contig_5087;seqs=1;;seqs=1;	centroid=centroid=454Isotigs_contig_5087;seqs=1;;seqs=1;	yes	yes	4	2.7524e-26	51.595	3405000	537	712	11677	7744	7744
DVVAIFNNLLR	K	D	V	L	R	R	1	1	2	1	0	0	0	0	0	1	2	0	0	1	0	0	0	0	0	2	0	11	0	1272.72	centroid=centroid=454Isotigs_contig_81046;seqs=1;;seqs=2;	centroid=centroid=454Isotigs_contig_81046;seqs=1;;seqs=2;	yes	yes	2	0.00017963	102.52	11994000	713	713	11678;11679;11680;11681;11682;11683;11684;11685;11686	7745;7746	7746
DVVDDAGDAVK	K	D	V	V	K	D	2	0	0	4	0	0	0	1	0	0	0	1	0	0	0	0	0	0	0	3	0	11	0	1102.51	centroid=centroid=454Isotigs_contig_5087;seqs=1;;seqs=1;	centroid=centroid=454Isotigs_contig_5087;seqs=1;;seqs=1;	yes	yes	2	2.062e-05	96.229	10459000000	537	714	11687;11688;11689;11690;11691;11692;11693;11694;11695;11696;11697;11698;11699;11700;11701;11702;11703;11704;11705;11706;11707;11708;11709;11710;11711;11712;11713;11714;11715;11716;11717;11718;11719;11720;11721;11722;11723;11724;11725;11726;11727;11728;11729;11730	7747;7748;7749;7750;7751;7752;7753;7754;7755;7756;7757;7758;7759;7760;7761;7762;7763;7764;7765;7766;7767;7768;7769;7770	7756
DVVDDAGDAVKDVVGDSGDALK	K	D	V	L	K	D	3	0	0	7	0	0	0	3	0	0	1	2	0	0	0	1	0	0	0	5	0	22	1	2159.02	centroid=centroid=454Isotigs_contig_5087;seqs=1;;seqs=1;	centroid=centroid=454Isotigs_contig_5087;seqs=1;;seqs=1;	yes	yes	2,3	1.0024e-127	225.84	808330000	537	715	11731;11732;11733;11734;11735;11736;11737;11738;11739;11740;11741;11742;11743;11744;11745;11746;11747;11748;11749;11750;11751	7771;7772;7773;7774;7775;7776;7777;7778;7779;7780;7781;7782;7783;7784	7777
DVVDDAGDAVKDVVGDSGDALKDVVGDVGDAVK	K	D	V	V	K	D	4	0	0	10	0	0	0	5	0	0	1	3	0	0	0	1	0	0	0	9	0	33	2	3213.55	centroid=centroid=454Isotigs_contig_5087;seqs=1;;seqs=1;	centroid=centroid=454Isotigs_contig_5087;seqs=1;;seqs=1;	yes	yes	3,4	5.7908e-55	93.807	408110000	537	716	11752;11753;11754;11755;11756;11757;11758;11759;11760;11761	7785;7786;7787;7788;7789;7790;7791;7792;7793;7794;7795	7788
DVVDDAGDVVK	K	D	V	V	K	E	1	0	0	4	0	0	0	1	0	0	0	1	0	0	0	0	0	0	0	4	0	11	0	1130.55	centroid=centroid=454Isotigs_contig_5087;seqs=1;;seqs=1;	centroid=centroid=454Isotigs_contig_5087;seqs=1;;seqs=1;	yes	yes	2	0.00061698	93.345	6118900000	537	717	11762;11763;11764;11765;11766;11767;11768;11769;11770;11771;11772;11773;11774;11775;11776;11777;11778;11779;11780;11781;11782;11783;11784;11785;11786;11787;11788	7796;7797;7798;7799;7800;7801;7802;7803;7804;7805;7806;7807;7808;7809;7810;7811;7812;7813;7814;7815;7816;7817;7818;7819	7814
DVVDDAGDVVKEAAEGIAELGEK	K	D	V	E	K	A	4	0	0	4	0	0	4	3	0	1	1	2	0	0	0	0	0	0	0	4	0	23	1	2328.13	centroid=centroid=454Isotigs_contig_5087;seqs=1;;seqs=1;	centroid=centroid=454Isotigs_contig_5087;seqs=1;;seqs=1;	yes	yes	2,3,4	1.6841e-18	101.33	205430000	537	718	11789;11790;11791;11792;11793;11794;11795;11796;11797;11798;11799;11800;11801;11802;11803;11804;11805;11806;11807;11808;11809;11810;11811;11812;11813;11814;11815	7820;7821;7822;7823;7824;7825;7826;7827;7828;7829;7830;7831	7828
DVVDDAGGAVK	K	D	V	V	K	D	2	0	0	3	0	0	0	2	0	0	0	1	0	0	0	0	0	0	0	3	0	11	0	1044.51	centroid=centroid=454Isotigs_contig_5087;seqs=1;;seqs=1;	centroid=centroid=454Isotigs_contig_5087;seqs=1;;seqs=1;	yes	yes	2	0.00092218	90.05	9717800000	537	719	11816;11817;11818;11819;11820;11821;11822;11823;11824;11825;11826;11827;11828;11829;11830;11831;11832;11833;11834;11835;11836;11837;11838;11839;11840;11841;11842;11843;11844;11845;11846;11847;11848;11849;11850;11851;11852;11853;11854;11855;11856;11857;11858;11859;11860;11861;11862;11863;11864;11865;11866;11867;11868;11869;11870;11871;11872;11873	7832;7833;7834;7835;7836;7837;7838;7839;7840;7841;7842;7843;7844;7845;7846;7847;7848;7849;7850;7851;7852;7853;7854;7855;7856;7857;7858;7859;7860;7861	7835
DVVDDAGGAVKDVVADAGDALK	K	D	V	L	K	D	5	0	0	6	0	0	0	3	0	0	1	2	0	0	0	0	0	0	0	5	0	22	1	2099.04	centroid=centroid=454Isotigs_contig_5087;seqs=1;;seqs=1;	centroid=centroid=454Isotigs_contig_5087;seqs=1;;seqs=1;	yes	yes	2,3	1.4369e-25	111.66	259990000	537	720	11874;11875;11876;11877;11878;11879;11880;11881;11882;11883;11884;11885;11886;11887;11888	7862;7863;7864;7865;7866;7867;7868;7869;7870;7871;7872;7873;7874;7875	7864
DVVDDAGGAVKDVVADAGDALKDVVQNAGDVVK	K	D	V	V	K	D	6	0	1	8	0	1	0	4	0	0	1	3	0	0	0	0	0	0	0	9	0	33	2	3223.62	centroid=centroid=454Isotigs_contig_5087;seqs=1;;seqs=1;	centroid=centroid=454Isotigs_contig_5087;seqs=1;;seqs=1;	yes	yes	3,4,5	8.9859e-70	116.52	149480000	537	721	11889;11890;11891;11892;11893;11894;11895;11896	7876;7877;7878;7879;7880;7881;7882;7883;7884	7879
DVVEGVGDVAK	K	D	V	A	K	D	1	0	0	2	0	0	1	2	0	0	0	1	0	0	0	0	0	0	0	4	0	11	0	1086.56	centroid=centroid=454Isotigs_contig_5087;seqs=1;;seqs=1;	centroid=centroid=454Isotigs_contig_5087;seqs=1;;seqs=1;	yes	yes	2	0.00039483	105.2	13926000000	537	722	11897;11898;11899;11900;11901;11902;11903;11904;11905;11906;11907;11908;11909;11910;11911;11912;11913;11914;11915;11916;11917;11918;11919;11920;11921;11922;11923;11924;11925;11926	7885;7886;7887;7888;7889;7890;7891;7892;7893;7894;7895;7896;7897;7898;7899;7900;7901;7902;7903;7904;7905;7906;7907;7908;7909;7910;7911;7912	7895
DVVEGVGDVAKDVLK	K	D	V	L	K	D	1	0	0	3	0	0	1	2	0	0	1	2	0	0	0	0	0	0	0	5	0	15	1	1541.83	centroid=centroid=454Isotigs_contig_5087;seqs=1;;seqs=1;	centroid=centroid=454Isotigs_contig_5087;seqs=1;;seqs=1;	yes	yes	2,3	2.0071e-25	142.45	536790000	537	723	11927;11928;11929;11930;11931;11932;11933;11934;11935;11936;11937;11938;11939;11940;11941;11942;11943;11944;11945;11946;11947;11948;11949;11950;11951;11952;11953;11954;11955;11956;11957;11958;11959;11960;11961;11962;11963;11964	7913;7914;7915;7916;7917;7918;7919;7920;7921;7922;7923;7924;7925;7926;7927;7928;7929;7930;7931;7932	7931
DVVGDSGDALK	K	D	V	L	K	D	1	0	0	3	0	0	0	2	0	0	1	1	0	0	0	1	0	0	0	2	0	11	0	1074.52	centroid=centroid=454Isotigs_contig_5087;seqs=1;;seqs=1;	centroid=centroid=454Isotigs_contig_5087;seqs=1;;seqs=1;	yes	yes	2	0.00080519	91.313	1293000000	537	724	11965;11966;11967;11968;11969;11970;11971;11972;11973;11974;11975;11976;11977;11978;11979;11980;11981;11982;11983;11984;11985;11986;11987;11988;11989;11990;11991;11992;11993;11994	7933;7934;7935;7936;7937;7938;7939;7940;7941;7942;7943	7941
DVVGDSGDALKDVVGDVGDAVK	K	D	V	V	K	D	2	0	0	6	0	0	0	4	0	0	1	2	0	0	0	1	0	0	0	6	0	22	1	2129.05	centroid=centroid=454Isotigs_contig_5087;seqs=1;;seqs=1;	centroid=centroid=454Isotigs_contig_5087;seqs=1;;seqs=1;	yes	yes	2,3,4	6.5628e-78	184.2	7054000000	537	725	11995;11996;11997;11998;11999;12000;12001;12002;12003;12004;12005;12006;12007;12008;12009;12010;12011;12012;12013;12014;12015;12016;12017;12018;12019;12020;12021;12022;12023;12024;12025;12026;12027;12028;12029;12030;12031;12032;12033;12034;12035;12036;12037;12038;12039;12040;12041;12042;12043;12044;12045;12046;12047;12048;12049;12050;12051;12052	7944;7945;7946;7947;7948;7949;7950;7951;7952;7953;7954;7955;7956;7957;7958;7959;7960;7961;7962;7963;7964;7965;7966;7967;7968;7969;7970;7971;7972;7973;7974;7975;7976;7977;7978;7979;7980;7981;7982;7983;7984;7985;7986;7987;7988;7989;7990;7991;7992	7991
DVVGDSGDALKDVVGDVGDAVKDVVDDAGDVVK	K	D	V	V	K	E	3	0	0	10	0	0	0	5	0	0	1	3	0	0	0	1	0	0	0	10	0	33	2	3241.58	centroid=centroid=454Isotigs_contig_5087;seqs=1;;seqs=1;	centroid=centroid=454Isotigs_contig_5087;seqs=1;;seqs=1;	yes	yes	3,4	5.8662e-62	104.39	202290000	537	726	12053;12054;12055;12056;12057;12058;12059	7993;7994;7995;7996	7994
DVVGDVGDAVK	K	D	V	V	K	D	1	0	0	3	0	0	0	2	0	0	0	1	0	0	0	0	0	0	0	4	0	11	0	1072.54	centroid=centroid=454Isotigs_contig_5087;seqs=1;;seqs=1;	centroid=centroid=454Isotigs_contig_5087;seqs=1;;seqs=1;	yes	yes	2	0.00039519	113.22	2518800000	537	727	12060;12061;12062;12063;12064;12065;12066;12067;12068;12069;12070;12071;12072;12073;12074;12075;12076;12077;12078;12079;12080	7997;7998;7999;8000;8001;8002;8003;8004;8005;8006;8007	8000
DVVGDVGDAVKDVVDDAGDVVK	K	D	V	V	K	E	2	0	0	7	0	0	0	3	0	0	0	2	0	0	0	0	0	0	0	8	0	22	1	2185.07	centroid=centroid=454Isotigs_contig_5087;seqs=1;;seqs=1;	centroid=centroid=454Isotigs_contig_5087;seqs=1;;seqs=1;	yes	yes	2,3	7.7253e-74	180.63	478020000	537	728	12081;12082;12083;12084;12085;12086;12087;12088;12089;12090;12091;12092;12093;12094;12095;12096;12097;12098;12099;12100;12101;12102	8008;8009;8010;8011;8012;8013;8014;8015;8016;8017;8018;8019;8020;8021;8022;8023;8024;8025;8026;8027;8028;8029;8030;8031;8032	8024
DVVQNAGDVVK	K	D	V	V	K	D	1	0	1	2	0	1	0	1	0	0	0	1	0	0	0	0	0	0	0	4	0	11	0	1142.59	centroid=centroid=454Isotigs_contig_5087;seqs=1;;seqs=1;	centroid=centroid=454Isotigs_contig_5087;seqs=1;;seqs=1;	yes	yes	2	6.2226e-08	131.17	3111200000	537	729	12103;12104;12105;12106;12107;12108;12109;12110;12111;12112;12113;12114;12115;12116;12117;12118;12119;12120;12121;12122;12123;12124;12125;12126;12127;12128;12129	8033;8034;8035;8036;8037;8038;8039;8040;8041;8042;8043;8044;8045;8046;8047;8048;8049;8050;8051;8052;8053;8054;8055	8035
DVVQNAGDVVKDVVDDAGDAVK	K	D	V	V	K	D	3	0	1	6	0	1	0	2	0	0	0	2	0	0	0	0	0	0	0	7	0	22	1	2227.1	centroid=centroid=454Isotigs_contig_5087;seqs=1;;seqs=1;	centroid=centroid=454Isotigs_contig_5087;seqs=1;;seqs=1;	yes	yes	2,3	5.1581e-78	185.62	419740000	537	730	12130;12131;12132;12133;12134;12135;12136;12137;12138;12139;12140;12141;12142;12143	8056;8057;8058;8059;8060;8061;8062;8063;8064;8065;8066;8067;8068;8069	8067
DWTMGQPVGCSCYR	R	D	W	Y	R	R	0	1	0	1	2	1	0	2	0	0	0	0	1	0	1	1	1	1	1	1	0	14	0	1715.69	centroid=centroid=454Isotigs_contig_273;seqs=1;;seqs=1;	centroid=centroid=454Isotigs_contig_273;seqs=1;;seqs=1;	yes	yes	2	1.1584e-25	167.32	223780000	335	731;732	12144;12145;12146;12147;12148;12149;12150;12151;12152;12153;12154	8070;8071;8072;8073;8074;8075;8076;8077;8078	8070	336
DYELAPNTK	K	D	Y	T	K	Y	1	0	1	1	0	0	1	0	0	0	1	1	0	0	1	0	1	0	1	0	0	9	0	1049.5	centroid=centroid=454Isotigs_contig_359;seqs=1;;seqs=1;	centroid=centroid=454Isotigs_contig_359;seqs=1;;seqs=1;	yes	yes	2	0.0022225	109.29	143880000	421	733	12155;12156;12157;12158;12159;12160;12161;12162;12163;12164;12165;12166;12167;12168	8079;8080;8081;8082	8081
DYFFELGGYDPGLK	K	D	Y	L	K	I	0	0	0	2	0	0	1	3	0	0	2	1	0	2	1	0	0	0	2	0	0	14	0	1619.75	centroid=centroid=454Isotigs_contig_69084;seqs=1;;seqs=1;	centroid=centroid=454Isotigs_contig_69084;seqs=1;;seqs=1;	yes	yes	2	0.0022693	73.834	47994000	644	734	12169;12170;12171;12172;12173;12174;12175;12176	8083;8084;8085;8086;8087;8088	8086
DYGYSDLFYFR	K	D	Y	F	R	T	0	1	0	2	0	0	0	1	0	0	1	0	0	2	0	1	0	0	3	0	0	11	0	1444.63	centroid=centroid=454Isotigs_contig_24452;seqs=1;;seqs=1;	centroid=centroid=454Isotigs_contig_24452;seqs=1;;seqs=1;	yes	yes	2	0.0010569	88.596	11403000	288	735	12177;12178;12179;12180;12181;12182	8089;8090;8091;8092	8089
DYKDLNIIIGQGR	K	D	Y	G	R	E	0	1	1	2	0	1	0	2	0	3	1	1	0	0	0	0	0	0	1	0	0	13	1	1503.8	centroid=centroid=454Isotigs_contig_20308;seqs=1;;seqs=1;	centroid=centroid=454Isotigs_contig_20308;seqs=1;;seqs=1;	yes	yes	2,3	4.3473e-15	133.32	148470000	230	736	12183;12184;12185;12186;12187;12188;12189;12190;12191;12192;12193;12194;12195;12196;12197;12198;12199;12200;12201;12202;12203;12204;12205	8093;8094;8095;8096;8097;8098;8099;8100	8093
DYNGADVGELAFNGGR	R	D	Y	G	R	F	2	1	2	2	0	0	1	4	0	0	1	0	0	1	0	0	0	0	1	1	0	16	0	1653.74	centroid=centroid=454Isotigs_contig_15360;seqs=1;;seqs=1;	centroid=centroid=454Isotigs_contig_15360;seqs=1;;seqs=1;	yes	yes	2	1.3924e-11	114.63	87513000	154	737	12206;12207;12208;12209;12210;12211;12212;12213;12214;12215;12216;12217;12218	8101;8102;8103;8104;8105;8106;8107;8108	8108
DYNQEITEYPVK	K	D	Y	V	K	L	0	0	1	1	0	1	2	0	0	1	0	1	0	0	1	0	1	0	2	1	0	12	0	1497.7	centroid=centroid=454Isotigs_contig_5102;seqs=1;;seqs=1;	centroid=centroid=454Isotigs_contig_5102;seqs=1;;seqs=1;	yes	yes	2	2.1186e-11	132.5	284270000	538	738	12219;12220;12221;12222;12223;12224;12225;12226;12227;12228;12229;12230;12231;12232;12233;12234;12235;12236;12237;12238	8109;8110;8111;8112;8113;8114;8115;8116	8116
DYPDMVAEIQGLKDEVLK	R	D	Y	L	K	A	1	0	0	3	0	1	2	1	0	1	2	2	1	0	1	0	0	0	1	2	0	18	1	2062.03	centroid=centroid=454Isotigs_contig_31170;seqs=1;;seqs=1;	centroid=centroid=454Isotigs_contig_31170;seqs=1;;seqs=1;	yes	yes	3	8.8682e-07	81.157	26470000	384	739	12239;12240;12241;12242;12243;12244	8117;8118;8119	8118	381
DYTTEITSGVR	K	D	Y	V	R	S	0	1	0	1	0	0	1	1	0	1	0	0	0	0	0	1	3	0	1	1	0	11	0	1240.59	centroid=centroid=454Isotigs_contig_7335;seqs=1;;seqs=1;	centroid=centroid=454Isotigs_contig_7335;seqs=1;;seqs=1;	yes	yes	2	7.0308e-08	129.89	161400000	666	745	12412;12413;12414;12415;12416;12417;12418;12419;12420;12421;12422;12423;12424;12425	8267;8268;8269;8270;8271;8272	8271
EAAEGIAELGEK	K	E	A	E	K	A	3	0	0	0	0	0	4	2	0	1	1	1	0	0	0	0	0	0	0	0	0	12	0	1215.6	centroid=centroid=454Isotigs_contig_5087;seqs=1;;seqs=1;	centroid=centroid=454Isotigs_contig_5087;seqs=1;;seqs=1;	yes	yes	2	1.8858e-12	152.47	12467000000	537	746;747	12426;12427;12428;12429;12430;12431;12432;12433;12434;12435;12436;12437;12438;12439;12440;12441;12442;12443;12444;12445;12446;12447;12448;12449;12450;12451;12452;12453;12454;12455;12456;12457;12458;12459;12460;12461;12462;12463;12464;12465;12466;12467;12468;12469;12470;12471;12472;12473;12474;12475;12476;12477;12478;12479;12480;12481;12482;12483;12484	8273;8274;8275;8276;8277;8278;8279;8280;8281;8282;8283;8284;8285;8286;8287;8288;8289;8290;8291;8292;8293;8294;8295;8296;8297;8298;8299;8300;8301;8302;8303;8304;8305;8306;8307;8308;8309;8310;8311;8312;8313;8314;8315;8316;8317;8318;8319;8320;8321;8322;8323;8324;8325;8326;8327;8328;8329;8330;8331;8332;8333;8334;8335;8336;8337;8338;8339;8340;8341;8342;8343	8333
EAAENSLVAYK	K	E	A	Y	K	A	3	0	1	0	0	0	2	0	0	0	1	1	0	0	0	1	0	0	1	1	0	11	0	1193.59	centroid=centroid=454Isotigs_contig_8216;seqs=1;;seqs=1;	centroid=centroid=454Isotigs_contig_8216;seqs=1;;seqs=1;	yes	yes	2	2.3047e-05	121.36	463270000	717	748	12485;12486;12487;12488;12489;12490;12491;12492;12493;12494;12495;12496;12497;12498;12499;12500;12501;12502;12503;12504;12505;12506;12507	8344;8345;8346;8347;8348;8349;8350;8351;8352;8353;8354	8344
EAFNMIDQNR	K	E	A	N	R	D	1	1	2	1	0	1	1	0	0	1	0	0	1	1	0	0	0	0	0	0	0	10	0	1236.56	centroid=centroid=454Isotigs_contig_27801;seqs=1;;seqs=1;	centroid=centroid=454Isotigs_contig_27801;seqs=1;;seqs=1;	yes	yes	2	0.00039389	98.254	91626000	342	750	12509;12510;12511;12512;12513;12514;12515;12516;12517;12518;12519;12520;12521	8356;8357;8358;8359;8360;8361;8362;8363	8359	346
EAFSLFDKDGDGTITTK	K	E	A	T	K	E	1	0	0	3	0	0	1	2	0	1	1	2	0	2	0	1	3	0	0	0	0	17	1	1843.88	centroid=centroid=454Isotigs_contig_28902;seqs=1;;seqs=3;	centroid=centroid=454Isotigs_contig_28902;seqs=1;;seqs=3;	yes	yes	2,3	8.207e-44	149.86	296110000	358	751	12522;12523;12524;12525;12526;12527;12528;12529;12530;12531;12532;12533;12534;12535;12536;12537;12538;12539	8364;8365;8366;8367;8368;8369;8370;8371;8372;8373;8374;8375;8376;8377;8378	8377
EAGAGGLSIAVEGPSK	R	E	A	S	K	A	3	0	0	0	0	0	2	4	0	1	1	1	0	0	1	2	0	0	0	1	0	16	0	1441.74	centroid=centroid=454Isotigs_contig_1628;seqs=1;;seqs=2;;centroid=centroid=454Isotigs_contig_13999;seqs=1;;seqs=1;	centroid=centroid=454Isotigs_contig_13999;seqs=1;;seqs=1;	no	no	2	0.00014151	93.495	49450000	115;173	752	12540;12541;12542;12543;12544;12545	8379	8379
EAGPGDVAVGVTDER	K	E	A	E	R	G	2	1	0	2	0	0	2	3	0	0	0	0	0	0	1	0	1	0	0	3	0	15	0	1470.7	centroid=centroid=454Isotigs_contig_48400;seqs=1;;seqs=1;	centroid=centroid=454Isotigs_contig_48400;seqs=1;;seqs=1;	yes	yes	2	0.00082927	74.141	58378000	525	753	12546;12547;12548;12549;12550;12551;12552;12553;12554;12555;12556	8380;8381;8382;8383;8384;8385	8383
EAGYGGMSLSIEGPSK	R	E	A	S	K	A	1	0	0	0	0	0	2	4	0	1	1	1	1	0	1	3	0	0	1	0	0	16	0	1581.73	centroid=centroid=454Isotigs_contig_1628;seqs=1;;seqs=2;;centroid=centroid=454Isotigs_contig_13999;seqs=1;;seqs=1;	centroid=centroid=454Isotigs_contig_13999;seqs=1;;seqs=1;	no	no	2	6.5902e-05	75.911	21866000	115;173	754	12557;12558;12559;12560;12561;12562	8386	8386	100
EAHHTAEYEAPNLIIR	R	E	A	I	R	R	3	1	1	0	0	0	3	0	2	2	1	0	0	0	1	0	1	0	1	0	0	16	0	1862.93	centroid=centroid=454Isotigs_contig_80303;seqs=1;;seqs=1;	centroid=centroid=454Isotigs_contig_80303;seqs=1;;seqs=1;	yes	yes	3,4	1.7932e-33	150.29	51135000	707	755	12563;12564;12565;12566;12567;12568;12569;12570;12571	8387;8388;8389;8390;8391;8392	8392
EAIHENALIFK	K	E	A	F	K	H	2	0	1	0	0	0	2	0	1	2	1	1	0	1	0	0	0	0	0	0	0	11	0	1283.69	centroid=centroid=454Isotigs_contig_272304;seqs=1;;seqs=1;	centroid=centroid=454Isotigs_contig_272304;seqs=1;;seqs=1;	yes	yes	2	0.00039384	103.91	24995000	333	756	12572;12573;12574;12575;12576;12577	8393	8393
EAIKDDNYLNNEFIK	R	E	A	I	K	A	1	0	3	2	0	0	2	0	0	2	1	2	0	1	0	0	0	0	1	0	0	15	1	1824.89	centroid=centroid=454Isotigs_contig_6854;seqs=1;;seqs=1;	centroid=centroid=454Isotigs_contig_6854;seqs=1;;seqs=1;	yes	yes	2,3	8.8179e-35	195.6	315010000	641	757	12578;12579;12580;12581;12582;12583;12584;12585;12586;12587;12588;12589;12590;12591;12592;12593;12594;12595;12596;12597;12598;12599;12600;12601;12602;12603	8394;8395;8396;8397;8398;8399;8400;8401;8402;8403;8404;8405;8406;8407	8399
EAILLDEIYCPPETAVLLASYACQAK	K	E	A	A	K	Y	5	0	0	1	2	1	3	0	0	2	4	1	0	0	2	1	1	0	2	1	0	26	0	2937.45	centroid=centroid=454Isotigs_contig_873;seqs=1;;seqs=1;	centroid=centroid=454Isotigs_contig_873;seqs=1;;seqs=1;	yes	yes	3	2.3417e-30	108.14	19940000	734	758	12604;12605;12606;12607;12608;12609;12610;12611;12612	8408;8409;8410;8411;8412;8413;8414	8412
EAINVEQAFQAVAK	K	E	A	A	K	N	4	0	1	0	0	2	2	0	0	1	0	1	0	1	0	0	0	0	0	2	0	14	0	1516.79	centroid=centroid=454Isotigs_contig_4367;seqs=1;;seqs=2;	centroid=centroid=454Isotigs_contig_4367;seqs=1;;seqs=2;	yes	yes	2	0.0022558	74.133	15579000	486	759	12613;12614;12615;12616	8415;8416	8415
EALLGGVLIGNVIDEK	K	E	A	E	K	N	1	0	1	1	0	0	2	3	0	2	3	1	0	0	0	0	0	0	0	2	0	16	0	1638.92	centroid=centroid=454Isotigs_contig_80985;seqs=1;;seqs=1;	centroid=centroid=454Isotigs_contig_80985;seqs=1;;seqs=1;	yes	yes	2	0.00077137	58.814	8941500	712	760	12617;12618;12619;12620;12621	8417	8417
EALMYPEIK	K	E	A	I	K	F	1	0	0	0	0	0	2	0	0	1	1	1	1	0	1	0	0	0	1	0	0	9	0	1092.55	centroid=centroid=454Isotigs_contig_7508;seqs=1;;seqs=1;	centroid=centroid=454Isotigs_contig_7508;seqs=1;;seqs=1;	yes	yes	2	7.5206e-05	138.08	23381000000	676	761;762;763	12622;12623;12624;12625;12626;12627;12628;12629;12630;12631;12632;12633;12634;12635;12636;12637;12638;12639;12640;12641;12642;12643;12644;12645;12646;12647;12648;12649;12650;12651;12652;12653;12654;12655;12656;12657;12658;12659;12660;12661;12662;12663;12664;12665;12666;12667;12668;12669;12670;12671;12672;12673;12674;12675;12676;12677;12678;12679;12680;12681;12682;12683;12684;12685;12686;12687;126…	8418;8419;8420;8421;8422;8423;8424;8425;8426;8427;8428;8429;8430;8431;8432;8433;8434;8435;8436;8437;8438;8439;8440;8441;8442;8443;8444;8445;8446;8447;8448;8449;8450;8451;8452;8453;8454;8455;8456;8457;8458;8459;8460;8461;8462;8463;8464;8465;8466;8467;8468;8469;8470;8471;8472;8473;8474;8475;8476;8477;8478;8479;8480;8481;8482;8483;8484;8485;8486;8487;8488	8463	670
EALMYPEIKFVANIK	K	E	A	I	K	S	2	0	1	0	0	0	2	0	0	2	1	2	1	1	1	0	0	0	1	1	0	15	1	1764.95	centroid=centroid=454Isotigs_contig_7508;seqs=1;;seqs=1;	centroid=centroid=454Isotigs_contig_7508;seqs=1;;seqs=1;	yes	yes	3	0.0012675	57.288	17917000	676	764	12708;12709;12710;12711;12712;12713	8489;8490;8491	8489	670
EALYRFGTK	K	E	A	T	K	A	1	1	0	0	0	0	1	1	0	0	1	1	0	1	0	0	1	0	1	0	0	9	1	1083.57	centroid=centroid=454Isotigs_contig_299991;seqs=1;;seqs=1;	centroid=centroid=454Isotigs_contig_299991;seqs=1;;seqs=1;	yes	yes	2	0.008844	76.064	947320000	372	765	12714;12715;12716;12717;12718;12719;12720;12721;12722;12723;12724;12725;12726;12727;12728;12729;12730;12731;12732;12733;12734;12735;12736;12737;12738;12739;12740;12741;12742;12743;12744;12745;12746;12747;12748;12749;12750;12751;12752;12753;12754	8492;8493;8494;8495	8492		15;19
EAQDLQPAEIDQK	K	E	A	Q	K	A	2	0	0	2	0	3	2	0	0	1	1	1	0	0	1	0	0	0	0	0	0	13	0	1483.72	centroid=centroid=454Isotigs_contig_74191;seqs=1;;seqs=1;	centroid=centroid=454Isotigs_contig_74191;seqs=1;;seqs=1;	yes	yes	2	8.8759e-18	155.66	58768000	673	766	12755;12756;12757;12758;12759;12760;12761;12762;12763	8496;8497;8498;8499;8500	8500
EASDIILTDDNFTSIVK	K	E	A	V	K	A	1	0	1	3	0	0	1	0	0	3	1	1	0	1	0	2	2	0	0	1	0	17	0	1879.94	centroid=centroid=454Isotigs_contig_73016;seqs=1;;seqs=1;;centroid=centroid=454Isotigs_contig_76667;seqs=1;;seqs=1;	centroid=centroid=454Isotigs_contig_73016;seqs=1;;seqs=1;	yes	no	2	1.8094e-07	99.747	9724500	663	767	12764;12765;12766;12767	8501;8502	8502
EASIYTGITLSEYFR	R	E	A	F	R	D	1	1	0	0	0	0	2	1	0	2	1	0	0	1	0	2	2	0	2	0	0	15	0	1748.86	centroid=centroid=454Isotigs_contig_3883;seqs=1;;seqs=1;	centroid=centroid=454Isotigs_contig_3883;seqs=1;;seqs=1;	yes	yes	2	6.9625e-09	115.1	111110000	452	768	12768;12769;12770;12771;12772;12773;12774;12775;12776;12777	8503;8504;8505;8506;8507	8506
EAYPGDVFYLHSR	R	E	A	S	R	L	1	1	0	1	0	0	1	1	1	0	1	0	0	1	1	1	0	0	2	1	0	13	0	1552.73	centroid=centroid=454Isotigs_contig_3002;seqs=1;;seqs=2;	centroid=centroid=454Isotigs_contig_3002;seqs=1;;seqs=2;	yes	yes	2,3	0.0014426	88.092	163490000	373	769	12778;12779;12780;12781;12782;12783;12784;12785;12786;12787;12788;12789;12790;12791;12792;12793;12794;12795;12796;12797;12798;12799	8508;8509;8510;8511;8512;8513;8514;8515;8516	8516
EDAMIEYLK	R	E	D	L	K	I	1	0	0	1	0	0	2	0	0	1	1	1	1	0	0	0	0	0	1	0	0	9	0	1110.53	centroid=centroid=454Isotigs_contig_16517;seqs=1;;seqs=1;	centroid=centroid=454Isotigs_contig_16517;seqs=1;;seqs=1;	yes	yes	2	0.0010308	103.55	60865000	175	770	12800;12801;12802;12803;12804;12805;12806;12807;12808;12809;12810;12811	8517;8518;8519;8520;8521	8518	161
EDATIEYLK	R	E	D	L	K	I	1	0	0	1	0	0	2	0	0	1	1	1	0	0	0	0	1	0	1	0	0	9	0	1080.53	centroid=centroid=454Isotigs_contig_873;seqs=1;;seqs=1;	centroid=centroid=454Isotigs_contig_873;seqs=1;;seqs=1;	yes	yes	1,2	2.9898e-05	125.31	579460000	734	771	12812;12813;12814;12815;12816;12817;12818;12819;12820;12821;12822;12823;12824;12825;12826;12827;12828;12829;12830;12831;12832;12833	8522;8523;8524;8525;8526	8524
EDFFMYNR	R	E	D	N	R	G	0	1	1	1	0	0	1	0	0	0	0	0	1	2	0	0	0	0	1	0	0	8	0	1120.46	centroid=centroid=454Isotigs_contig_111860;seqs=1;;seqs=1;	centroid=centroid=454Isotigs_contig_111860;seqs=1;;seqs=1;	yes	yes	2	0.0060786	96.492	38623000	36	772	12834;12835;12836;12837;12838;12839;12840;12841;12842;12843;12844;12845	8527;8528	8528	29
EDGDGNRGNQIDK	K	E	D	D	K	F	0	1	2	3	0	1	1	3	0	1	0	1	0	0	0	0	0	0	0	0	0	13	1	1416.62	centroid=centroid=454Isotigs_contig_1850;seqs=1;;seqs=1;	centroid=centroid=454Isotigs_contig_1850;seqs=1;;seqs=1;	yes	yes	2,3	5.2281e-35	129.54	8665700	207	773	12846;12847;12848	8529;8530;8531	8530
EDHADVSNQLYACYAIGK	R	E	D	G	K	D	3	0	1	2	1	1	1	1	1	1	1	1	0	0	0	1	0	0	2	1	0	18	0	2052.92	centroid=centroid=454Isotigs_contig_1237;seqs=1;;seqs=2;	centroid=centroid=454Isotigs_contig_1237;seqs=1;;seqs=2;	yes	yes	3	2.2092e-07	95.751	73849000	74	774	12849;12850;12851;12852;12853;12854;12855;12856	8532;8533;8534;8535;8536	8534
EDLIDAAR	K	E	D	A	R	E	2	1	0	2	0	0	1	0	0	1	1	0	0	0	0	0	0	0	0	0	0	8	0	901.451	centroid=centroid=454Isotigs_contig_7323;seqs=1;;seqs=1;	centroid=centroid=454Isotigs_contig_7323;seqs=1;;seqs=1;	yes	yes	2	0.0034812	143.89	416120000	665	775	12857;12858;12859;12860;12861;12862;12863;12864	8537	8537
EDLKQAVLR	K	E	D	L	R	G	1	1	0	1	0	1	1	0	0	0	2	1	0	0	0	0	0	0	0	1	0	9	1	1070.61	centroid=centroid=454Isotigs_contig_7323;seqs=1;;seqs=1;;centroid=centroid=454Isotigs_contig_9415;seqs=1;;seqs=1;	centroid=centroid=454Isotigs_contig_7323;seqs=1;;seqs=1;	no	no	2	0.00053106	129.63	18882000	665;755	776	12865;12866;12867;12868;12869	8538	8538
EDPYFGEDILLHEIAHGVHLAVQR	R	E	D	Q	R	E	2	1	0	2	0	1	3	2	3	2	3	0	0	1	1	0	0	0	1	2	0	24	0	2757.39	centroid=centroid=454Isotigs_contig_9926;seqs=1;;seqs=1;	centroid=centroid=454Isotigs_contig_9926;seqs=1;;seqs=1;	yes	yes	4,5	1.4243e-24	96.591	31974000	771	777	12870;12871;12872;12873;12874;12875;12876;12877;12878;12879;12880	8539;8540;8541;8542;8543;8544;8545	8543
EDQSILCTGESGAGK	R	E	D	G	K	T	1	0	0	1	1	1	2	3	0	1	1	1	0	0	0	2	1	0	0	0	0	15	0	1550.69	centroid=centroid=454Isotigs_contig_72045;seqs=1;;seqs=1;	centroid=centroid=454Isotigs_contig_72045;seqs=1;;seqs=1;	yes	yes	2	1.4477e-06	103.88	105160000	659	778	12881;12882;12883;12884;12885;12886;12887;12888;12889;12890;12891;12892;12893	8546;8547;8548;8549;8550	8548
EDTAVNVFR	K	E	D	F	R	Y	1	1	1	1	0	0	1	0	0	0	0	0	0	1	0	0	1	0	0	2	0	9	0	1049.51	centroid=centroid=454Isotigs_contig_47053;seqs=1;;seqs=1;	centroid=centroid=454Isotigs_contig_47053;seqs=1;;seqs=1;	yes	yes	2	0.00043524	130.75	36388000	517	779	12894;12895;12896;12897	8551;8552;8553	8552
EDVDLAVAAAR	K	E	D	A	R	E	4	1	0	2	0	0	1	0	0	0	1	0	0	0	0	0	0	0	0	2	0	11	0	1128.58	centroid=centroid=454Isotigs_contig_57198;seqs=1;;seqs=1;;centroid=centroid=454Isotigs_contig_64755;seqs=1;;seqs=1;	centroid=centroid=454Isotigs_contig_57198;seqs=1;;seqs=1;	yes	no	2	0.00052023	106	20715000	572	780	12898;12899;12900	8554;8555;8556	8555
EDVSLNVPILR	R	E	D	L	R	L	0	1	1	1	0	0	1	0	0	1	2	0	0	0	1	1	0	0	0	2	0	11	0	1253.7	centroid=centroid=454Isotigs_contig_94717;seqs=1;;seqs=1;	centroid=centroid=454Isotigs_contig_94717;seqs=1;;seqs=1;	yes	yes	2	1.4346e-08	162.26	218180000	757	781	12901;12902;12903;12904;12905;12906;12907;12908;12909;12910;12911;12912;12913;12914;12915;12916;12917;12918;12919;12920;12921;12922;12923	8557;8558;8559;8560;8561;8562;8563;8564;8565;8566;8567;8568	8560
EDYGTPNVLER	R	E	D	E	R	A	0	1	1	1	0	0	2	1	0	0	1	0	0	0	1	0	1	0	1	1	0	11	0	1291.6	centroid=centroid=454Isotigs_contig_22033;seqs=1;;seqs=1;	centroid=centroid=454Isotigs_contig_22033;seqs=1;;seqs=1;	yes	yes	2	9.9614e-09	142.08	144430000	257	782	12924;12925;12926;12927;12928;12929;12930;12931;12932;12933;12934;12935;12936	8569;8570;8571;8572;8573;8574	8570
EEGTTSIPEHSSLPAWWNVR	R	E	E	V	R	A	1	1	1	0	0	0	3	1	1	1	1	0	0	0	2	3	2	2	0	1	0	20	0	2295.09	centroid=centroid=454Isotigs_contig_169764;seqs=1;;seqs=1;	centroid=centroid=454Isotigs_contig_169764;seqs=1;;seqs=1;	yes	yes	3	4.1249e-10	77.08	475800000	186	784	12941;12942;12943;12944;12945;12946;12947;12948;12949;12950;12951	8576;8577;8578;8579;8580;8581;8582;8583;8584	8578
EEIFGPVQQILK	R	E	E	L	K	F	0	0	0	0	0	2	2	1	0	2	1	1	0	1	1	0	0	0	0	1	0	12	0	1399.77	centroid=centroid=454Isotigs_contig_45530;seqs=1;;seqs=1;;centroid=centroid=454Isotigs_contig_91539;seqs=1;;seqs=1;	centroid=centroid=454Isotigs_contig_45530;seqs=1;;seqs=1;	yes	no	2	0.00012456	98.754	59297000	498	785	12952;12953;12954;12955;12956;12957;12958	8585;8586;8587;8588;8589	8588
EEIQKGEDYIR	R	E	E	I	R	E	0	1	0	1	0	1	3	1	0	2	0	1	0	0	0	0	0	0	1	0	0	11	1	1378.67	centroid=centroid=454Isotigs_contig_272613;seqs=1;;seqs=1;	centroid=centroid=454Isotigs_contig_272613;seqs=1;;seqs=1;	yes	yes	2,3	5.5338e-08	158.05	350630000	334	786	12959;12960;12961;12962;12963;12964;12965;12966;12967;12968;12969;12970;12971;12972;12973;12974;12975;12976;12977;12978;12979;12980;12981;12982;12983;12984;12985;12986;12987;12988;12989;12990;12991;12992;12993;12994;12995;12996;12997;12998;12999	8590;8591;8592;8593;8594;8595;8596;8597;8598;8599;8600;8601;8602;8603;8604;8605;8606;8607	8590
EELLNELLEDAR	K	E	E	A	R	K	1	1	1	1	0	0	4	0	0	0	4	0	0	0	0	0	0	0	0	0	0	12	0	1442.73	centroid=centroid=454Isotigs_contig_20638;seqs=1;;seqs=1;	centroid=centroid=454Isotigs_contig_20638;seqs=1;;seqs=1;	yes	yes	2	1.61e-12	145.31	85566000	233	787	13000;13001;13002;13003;13004;13005;13006;13007;13008;13009;13010;13011	8608;8609;8610;8611	8610
EELLNELLEDARK	K	E	E	R	K	I	1	1	1	1	0	0	4	0	0	0	4	1	0	0	0	0	0	0	0	0	0	13	1	1570.82	centroid=centroid=454Isotigs_contig_20638;seqs=1;;seqs=1;	centroid=centroid=454Isotigs_contig_20638;seqs=1;;seqs=1;	yes	yes	3	1.0068e-05	105.03	7481900	233	788	13012;13013;13014	8612;8613;8614	8613
EEVENSPFVER	R	E	E	E	R	L	0	1	1	0	0	0	4	0	0	0	0	0	0	1	1	1	0	0	0	2	0	11	0	1333.62	centroid=centroid=454Isotigs_contig_4048;seqs=1;;seqs=1;;centroid=centroid=454Isotigs_contig_200119;seqs=1;;seqs=1;	centroid=centroid=454Isotigs_contig_4048;seqs=1;;seqs=1;	yes	no	2	0.00054085	111.63	54286000	463	791	13056;13057;13058;13059;13060;13061;13062	8650;8651;8652;8653	8652
EFDGTPIDASLFPK	K	E	F	P	K	V	1	0	0	2	0	0	1	1	0	1	1	1	0	2	2	1	1	0	0	0	0	14	0	1535.75	centroid=centroid=454Isotigs_contig_1031;seqs=3;;seqs=1;	centroid=centroid=454Isotigs_contig_1031;seqs=3;;seqs=1;	yes	yes	2	1.1871e-10	79.614	0	8	792	13063;13064	8654;8655	8654
EFEGFETLFAR	K	E	F	A	R	F	1	1	0	0	0	0	3	1	0	0	1	0	0	3	0	0	1	0	0	0	0	11	0	1344.63	centroid=centroid=454Isotigs_contig_83996;seqs=1;;seqs=1;	centroid=centroid=454Isotigs_contig_83996;seqs=1;;seqs=1;	yes	yes	2	3.3746e-08	136.02	2465800	724	793	13065;13066	8656	8656
EFITTMLYPTYSK	K	E	F	S	K	L	0	0	0	0	0	0	1	0	0	1	1	1	1	1	1	1	3	0	2	0	0	13	0	1592.78	centroid=centroid=454Isotigs_contig_5474;seqs=1;;seqs=1;	centroid=centroid=454Isotigs_contig_5474;seqs=1;;seqs=1;	yes	yes	2	8.2516e-05	96.464	93005000	558	794	13067;13068;13069;13070;13071;13072;13073	8657;8658;8659;8660;8661;8662	8660	526
EFLYVVLEGESTGR	K	E	F	G	R	L	0	1	0	0	0	0	3	2	0	0	2	0	0	1	0	1	1	0	1	2	0	14	0	1597.8	centroid=centroid=454Isotigs_contig_2858;seqs=1;;seqs=1;	centroid=centroid=454Isotigs_contig_2858;seqs=1;;seqs=1;	yes	yes	2,3	2.2879e-19	137.8	338320000	355	795	13074;13075;13076;13077;13078;13079;13080;13081;13082;13083;13084;13085;13086;13087;13088;13089;13090;13091;13092;13093;13094;13095;13096;13097;13098;13099;13100;13101;13102;13103;13104;13105;13106;13107;13108;13109;13110;13111	8663;8664;8665;8666;8667;8668;8669;8670;8671;8672;8673;8674;8675;8676;8677;8678;8679;8680;8681;8682;8683;8684;8685	8682
EFTVEEYVLPK	K	E	F	P	K	F	0	0	0	0	0	0	3	0	0	0	1	1	0	1	1	0	1	0	1	2	0	11	0	1352.69	centroid=centroid=454Isotigs_contig_170169;seqs=1;;seqs=1;	centroid=centroid=454Isotigs_contig_170169;seqs=1;;seqs=1;	yes	yes	2	0.0063395	76.332	20514000	187	796	13112;13113;13114;13115;13116;13117	8686	8686
EFVVFVPEGWK	R	E	F	W	K	S	0	0	0	0	0	0	2	1	0	0	0	1	0	2	1	0	0	1	0	3	0	11	0	1335.69	centroid=centroid=454Isotigs_contig_15995;seqs=1;;seqs=1;	centroid=centroid=454Isotigs_contig_15995;seqs=1;;seqs=1;	yes	yes	2	1.0467e-07	117.25	71861000	167	797	13118;13119;13120;13121;13122;13123;13124;13125;13126;13127;13128;13129;13130;13131;13132;13133;13134;13135;13136	8687;8688;8689;8690;8691;8692;8693;8694;8695;8696;8697	8687
EGASGAFAQYNK	K	E	G	N	K	D	3	0	1	0	0	1	1	2	0	0	0	1	0	1	0	1	0	0	1	0	0	12	0	1241.57	centroid=centroid=454Isotigs_contig_74191;seqs=1;;seqs=1;	centroid=centroid=454Isotigs_contig_74191;seqs=1;;seqs=1;	yes	yes	2	0.0072938	58.172	10359000	673	798	13137	8698	8698
EGCNSVIVALEGEAFFDDAGK	R	E	G	G	K	F	3	0	1	2	1	0	3	3	0	1	1	1	0	2	0	1	0	0	0	2	0	21	0	2227.01	centroid=centroid=454Isotigs_contig_1188;seqs=2;;seqs=1;	centroid=centroid=454Isotigs_contig_1188;seqs=2;;seqs=1;	yes	yes	2,3	2.8778e-21	115.42	95703000	55	799	13138;13139;13140;13141;13142;13143;13144;13145;13146;13147;13148	8699;8700;8701;8702;8703;8704;8705	8699
EGDNNIVFLCDCPQDFFGDFCEHR	R	E	G	H	R	N	0	1	2	4	3	1	2	2	1	1	1	0	0	4	1	0	0	0	0	1	0	24	0	2990.21	centroid=centroid=454Isotigs_contig_7335;seqs=1;;seqs=1;	centroid=centroid=454Isotigs_contig_7335;seqs=1;;seqs=1;	yes	yes	3	6.3793e-22	76.889	26905000	666	800	13149;13150;13151;13152;13153;13154;13155	8706;8707	8706
EGFHSLLNTNIR	R	E	G	I	R	A	0	1	2	0	0	0	1	1	1	1	2	0	0	1	0	1	1	0	0	0	0	12	0	1399.72	centroid=centroid=454Isotigs_contig_43333;seqs=1;;seqs=1;	centroid=centroid=454Isotigs_contig_43333;seqs=1;;seqs=1;	yes	yes	3	1.3278e-06	123.67	44806000	485	801	13156;13157;13158;13159;13160;13161;13162;13163;13164;13165	8708;8709;8710;8711;8712	8711
EGFIYYVEK	R	E	G	E	K	I	0	0	0	0	0	0	2	1	0	1	0	1	0	1	0	0	0	0	2	1	0	9	0	1146.56	centroid=centroid=454Isotigs_contig_7335;seqs=1;;seqs=1;	centroid=centroid=454Isotigs_contig_7335;seqs=1;;seqs=1;	yes	yes	2	0.003487	106.18	402250000	666	802	13166;13167;13168;13169;13170;13171;13172;13173;13174;13175;13176;13177;13178;13179;13180;13181;13182;13183	8713;8714	8714
EGFQYLADALGLTGEQR	K	E	G	Q	R	A	2	1	0	1	0	2	2	3	0	0	3	0	0	1	0	0	1	0	1	0	0	17	0	1866.91	centroid=centroid=454Isotigs_contig_28994;seqs=1;;seqs=1;	centroid=centroid=454Isotigs_contig_28994;seqs=1;;seqs=1;	yes	yes	2,3	8.4659e-44	162.26	905760000	359	803;804	13184;13185;13186;13187;13188;13189;13190;13191;13192;13193;13194;13195;13196;13197;13198;13199;13200;13201;13202;13203;13204;13205;13206;13207;13208;13209;13210;13211;13212;13213;13214;13215;13216;13217;13218;13219;13220;13221;13222;13223;13224;13225;13226;13227;13228;13229;13230;13231;13232;13233;13234;13235;13236;13237;13238;13239;13240;13241	8715;8716;8717;8718;8719;8720;8721;8722;8723;8724;8725;8726;8727;8728;8729;8730;8731;8732;8733;8734;8735;8736;8737;8738;8739;8740;8741;8742;8743;8744;8745;8746;8747;8748;8749;8750;8751;8752;8753;8754;8755;8756;8757;8758;8759;8760;8761;8762;8763;8764;8765;8766	8749
EGGEPVEYTVFDFEK	K	E	G	E	K	S	0	0	0	1	0	0	4	2	0	0	0	1	0	2	1	0	1	0	1	2	0	15	0	1744.78	centroid=centroid=454Isotigs_contig_45754;seqs=1;;seqs=1;	centroid=centroid=454Isotigs_contig_45754;seqs=1;;seqs=1;	yes	yes	2	0.00082508	88.768	13509000	501	805	13242;13243;13244;13245;13246	8767;8768	8768
EGGVHFELLVDP	K	E	G	D	P	-	0	0	0	1	0	0	2	2	1	0	2	0	0	1	1	0	0	0	0	2	0	12	0	1310.65	centroid=centroid=454Isotigs_contig_2855;seqs=1;;seqs=1;	centroid=centroid=454Isotigs_contig_2855;seqs=1;;seqs=1;	yes	yes	2	9.961e-05	113.93	57734000	353	806	13247;13248;13249;13250;13251;13252;13253;13254;13255;13256;13257;13258;13259;13260	8769;8770;8771;8772;8773	8772
EGIIPGIQAYQR	R	E	G	Q	R	G	1	1	0	0	0	2	1	2	0	3	0	0	0	0	1	0	0	0	1	0	0	12	0	1343.72	centroid=centroid=454Isotigs_contig_1703;seqs=1;;seqs=1;	centroid=centroid=454Isotigs_contig_1703;seqs=1;;seqs=1;	yes	yes	2	0.0019161	78.342	47053000	188	807	13261;13262;13263;13264;13265;13266;13267;13268;13269	8774;8775;8776	8776
EGILFGGQGGDLIDAR	R	E	G	A	R	W	1	1	0	2	0	1	1	5	0	2	2	0	0	1	0	0	0	0	0	0	0	16	0	1616.82	centroid=centroid=454Isotigs_contig_29148;seqs=1;;seqs=1;	centroid=centroid=454Isotigs_contig_29148;seqs=1;;seqs=1;	yes	yes	2	2.6301e-09	109.48	27589000	360	808	13270;13271;13272;13273;13274;13275;13276;13277	8777;8778;8779;8780	8778
EGLLLWCQR	K	E	G	Q	R	K	0	1	0	0	1	1	1	1	0	0	3	0	0	0	0	0	0	1	0	0	0	9	0	1173.6	centroid=centroid=454Isotigs_contig_50027;seqs=1;;seqs=1;	centroid=centroid=454Isotigs_contig_50027;seqs=1;;seqs=1;	yes	yes	2	5.2327e-08	121.09	47614000	533	809	13278;13279;13280;13281;13282;13283;13284;13285;13286	8781;8782;8783;8784	8784
EGMANEVNEFIVDTR	K	E	G	T	R	E	1	1	2	1	0	0	3	1	0	1	0	0	1	1	0	0	1	0	0	2	0	15	0	1722.79	centroid=centroid=454Isotigs_contig_13999;seqs=1;;seqs=1;	centroid=centroid=454Isotigs_contig_13999;seqs=1;;seqs=1;	yes	yes	2	3.9795e-07	102.64	46027000	115	810	13287;13288;13289;13290;13291;13292;13293;13294	8785;8786;8787;8788	8787	101
EGNDLYHEMITTK	R	E	G	T	K	V	0	0	1	1	0	0	2	1	1	1	1	1	1	0	0	0	2	0	1	0	0	13	0	1549.71	centroid=centroid=454Isotigs_contig_1089;seqs=1;;seqs=2;	centroid=centroid=454Isotigs_contig_1089;seqs=1;;seqs=2;	yes	yes	2,3	5.2169e-06	111.88	63650000	24	811;812	13295;13296;13297;13298;13299;13300;13301;13302;13303;13304;13305;13306;13307;13308	8789;8790;8791;8792;8793;8794	8791	18
EGNVELQLLK	K	E	G	L	K	S	0	0	1	0	0	1	2	1	0	0	3	1	0	0	0	0	0	0	0	1	0	10	0	1141.63	centroid=centroid=454Isotigs_contig_1188;seqs=2;;seqs=1;	centroid=centroid=454Isotigs_contig_1188;seqs=2;;seqs=1;	yes	yes	2	9.8522e-07	160.98	4199000000	55	813	13309;13310;13311;13312;13313;13314;13315;13316;13317;13318;13319;13320;13321;13322;13323;13324;13325;13326;13327;13328;13329;13330;13331;13332;13333;13334;13335;13336;13337;13338;13339;13340;13341	8795;8796;8797;8798;8799;8800;8801;8802;8803;8804;8805;8806;8807;8808;8809;8810;8811;8812;8813;8814;8815;8816;8817;8818	8798
EGSYDDWDNLQDYK	K	E	G	Y	K	S	0	0	1	4	0	1	1	1	0	0	1	1	0	0	0	1	0	1	2	0	0	14	0	1746.7	centroid=centroid=454Isotigs_contig_41818;seqs=1;;seqs=1;	centroid=centroid=454Isotigs_contig_41818;seqs=1;;seqs=1;	yes	yes	2	1.2422e-09	119.88	152390000	472	814	13342;13343;13344;13345;13346;13347;13348;13349;13350;13351;13352;13353;13354	8819;8820;8821;8822;8823;8824;8825;8826	8822
EGTIQGTLISQR	R	E	G	Q	R	V	0	1	0	0	0	2	1	2	0	2	1	0	0	0	0	1	2	0	0	0	0	12	0	1301.69	centroid=centroid=454Isotigs_contig_1703;seqs=1;;seqs=1;	centroid=centroid=454Isotigs_contig_1703;seqs=1;;seqs=1;	yes	yes	2	1.4148e-11	134.99	205420000	188	815	13355;13356;13357;13358;13359;13360;13361;13362;13363;13364;13365;13366;13367;13368;13369;13370;13371;13372;13373;13374;13375	8827;8828;8829;8830;8831;8832;8833;8834;8835;8836	8827
EGTIQGTQTYQK	R	E	G	Q	K	G	0	0	0	0	0	3	1	2	0	1	0	1	0	0	0	0	3	0	1	0	0	12	0	1352.66	centroid=centroid=454Isotigs_contig_1703;seqs=1;;seqs=1;	centroid=centroid=454Isotigs_contig_1703;seqs=1;;seqs=1;	yes	yes	2	0.00031296	92.247	3313200	188	816	13376;13377;13378	8837;8838	8837
EGTIQGTQTYR	R	E	G	Y	R	R	0	1	0	0	0	2	1	2	0	1	0	0	0	0	0	0	3	0	1	0	0	11	0	1252.6	centroid=centroid=454Isotigs_contig_1703;seqs=1;;seqs=1;	centroid=centroid=454Isotigs_contig_1703;seqs=1;;seqs=1;	yes	yes	2	0.00039384	103.91	3728000	188	817	13379;13380;13381;13382	8839	8839
EGVIGNYEPPLIK	K	E	G	I	K	Q	0	0	1	0	0	0	2	2	0	2	1	1	0	0	2	0	0	0	1	1	0	13	0	1427.77	centroid=centroid=454Isotigs_contig_69084;seqs=1;;seqs=1;	centroid=centroid=454Isotigs_contig_69084;seqs=1;;seqs=1;	yes	yes	2	0.0021036	76.073	85312000	644	818	13383;13384;13385;13386;13387;13388;13389;13390;13391;13392;13393;13394;13395;13396;13397	8840;8841;8842;8843;8844;8845	8845
EGVLCEENMR	K	E	G	M	R	G	0	1	1	0	1	0	3	1	0	0	1	0	1	0	0	0	0	0	0	1	0	10	0	1235.53	centroid=centroid=454Isotigs_contig_23;seqs=1;;seqs=1;	centroid=centroid=454Isotigs_contig_23;seqs=1;;seqs=1;	yes	yes	2	0.00058433	93.556	11591000	271	819	13398;13399;13400;13401	8846;8847;8848	8848	261
EGVLPDPSGGK	R	E	G	G	K	N	0	0	0	1	0	0	1	3	0	0	1	1	0	0	2	1	0	0	0	1	0	11	0	1054.53	centroid=centroid=454Isotigs_contig_11358;seqs=1;;seqs=1;	centroid=centroid=454Isotigs_contig_11358;seqs=1;;seqs=1;	yes	yes	2	0.0077983	74.611	73663000	43	820	13402;13403;13404;13405;13406;13407	8849;8850	8849
EGVTDYYAR	R	E	G	A	R	R	1	1	0	1	0	0	1	1	0	0	0	0	0	0	0	0	1	0	2	1	0	9	0	1072.48	centroid=centroid=454Isotigs_contig_401;seqs=1;;seqs=1;	centroid=centroid=454Isotigs_contig_401;seqs=1;;seqs=1;	yes	yes	2	0.0096187	91.867	9755500	461	821	13408;13409;13410;13411;13412	8851	8851
EGVVAAQILNEVSR	K	E	G	S	R	V	2	1	1	0	0	1	2	1	0	1	1	0	0	0	0	1	0	0	0	3	0	14	0	1483.8	centroid=centroid=454Isotigs_contig_78579;seqs=1;;seqs=1;	centroid=centroid=454Isotigs_contig_78579;seqs=1;;seqs=1;	yes	yes	2	6.9568e-19	135.14	175340000	697	822	13413;13414;13415;13416;13417;13418;13419;13420;13421;13422;13423;13424;13425;13426;13427;13428;13429	8852;8853;8854;8855;8856;8857;8858;8859;8860;8861	8860
EHALLAYTLGVK	R	E	H	V	K	Q	2	0	0	0	0	0	1	1	1	0	3	1	0	0	0	0	1	0	1	1	0	12	0	1313.73	centroid=centroid=454Isotigs_contig_671;seqs=1;;seqs=1;	centroid=centroid=454Isotigs_contig_671;seqs=1;;seqs=1;	yes	yes	2,3	1.4713e-12	176.05	1094300000	634	823	13430;13431;13432;13433;13434;13435;13436;13437;13438;13439;13440;13441;13442;13443;13444;13445;13446;13447;13448;13449;13450;13451;13452;13453;13454;13455;13456;13457;13458;13459;13460;13461;13462;13463;13464;13465;13466;13467	8862;8863;8864;8865;8866;8867;8868;8869;8870;8871;8872;8873;8874;8875;8876;8877;8878;8879;8880;8881;8882;8883;8884;8885;8886;8887;8888;8889;8890;8891	8882
EHSLPFQVFDYK	R	E	H	Y	K	T	0	0	0	1	0	1	1	0	1	0	1	1	0	2	1	1	0	0	1	1	0	12	0	1508.73	centroid=centroid=454Isotigs_contig_1031;seqs=3;;seqs=1;	centroid=centroid=454Isotigs_contig_1031;seqs=3;;seqs=1;	yes	yes	2,3	5.7397e-09	129.37	112250000	8	824	13468;13469;13470;13471;13472;13473;13474;13475;13476;13477;13478;13479;13480;13481;13482;13483;13484;13485;13486	8892;8893;8894;8895;8896;8897;8898;8899;8900;8901	8900
EIADHITNLK	K	E	I	L	K	R	1	0	1	1	0	0	1	0	1	2	1	1	0	0	0	0	1	0	0	0	0	10	0	1152.61	centroid=centroid=454Isotigs_contig_553;seqs=1;;seqs=1;	centroid=centroid=454Isotigs_contig_553;seqs=1;;seqs=1;	yes	yes	2	0.002014	77.358	9296800	563	825	13487;13488	8902;8903	8903
EIADHITNLKR	K	E	I	K	R	V	1	1	1	1	0	0	1	0	1	2	1	1	0	0	0	0	1	0	0	0	0	11	1	1308.71	centroid=centroid=454Isotigs_contig_553;seqs=1;;seqs=1;	centroid=centroid=454Isotigs_contig_553;seqs=1;;seqs=1;	yes	yes	3	0.001803	78.342	26327000	563	826	13489;13490;13491;13492;13493;13494;13495;13496;13497;13498	8904;8905	8904
EIAECFDSTAPR	R	E	I	P	R	F	2	1	0	1	1	0	2	0	0	1	0	0	0	1	1	1	1	0	0	0	0	12	0	1394.61	centroid=centroid=454Isotigs_contig_207220;seqs=1;;seqs=1;	centroid=centroid=454Isotigs_contig_207220;seqs=1;;seqs=1;	yes	yes	2	8.8867e-09	128.08	139560000	235	827	13499;13500;13501;13502;13503;13504;13505;13506;13507;13508;13509;13510;13511;13512;13513;13514	8906;8907;8908;8909;8910;8911;8912;8913	8907
EIAGDTMNATTTIGGVSMQTIYK	R	E	I	Y	K	R	2	0	1	1	0	1	1	3	0	3	0	1	2	0	0	1	5	0	1	1	0	23	0	2401.15	centroid=centroid=454Isotigs_contig_28994;seqs=1;;seqs=1;	centroid=centroid=454Isotigs_contig_28994;seqs=1;;seqs=1;	yes	yes	3	3.3995e-06	50.202	6117600	359	828	13515;13516;13517	8914	8914	353;354
EIAVSAEQMR	K	E	I	M	R	A	2	1	0	0	0	1	2	0	0	1	0	0	1	0	0	1	0	0	0	1	0	10	0	1132.55	centroid=centroid=454Isotigs_contig_6654;seqs=1;;seqs=1;	centroid=centroid=454Isotigs_contig_6654;seqs=1;;seqs=1;	yes	yes	2	0.0006785	92.428	123720000	627	829	13518;13519;13520;13521;13522;13523;13524;13525;13526;13527;13528;13529;13530;13531;13532;13533;13534;13535;13536;13537	8915;8916;8917;8918;8919	8916	604
EIDEDDVKK	K	E	I	K	K	L	0	0	0	3	0	0	2	0	0	1	0	2	0	0	0	0	0	0	0	1	0	9	1	1089.52	centroid=centroid=454Isotigs_contig_7809;seqs=2;;seqs=1;	centroid=centroid=454Isotigs_contig_7809;seqs=2;;seqs=1;	yes	yes	2	0.0052276	89.029	8957300	693	830	13538;13539;13540;13541;13542;13543;13544;13545;13546	8920;8921;8922	8921
EIDSQMNELR	R	E	I	L	R	H	0	1	1	1	0	1	2	0	0	1	1	0	1	0	0	1	0	0	0	0	0	10	0	1233.57	centroid=centroid=454Isotigs_contig_691;seqs=1;;seqs=1;	centroid=centroid=454Isotigs_contig_691;seqs=1;;seqs=1;	yes	yes	2	4.7603e-08	142.83	456630000	645	831	13547;13548;13549;13550;13551;13552;13553;13554;13555;13556;13557;13558;13559;13560;13561	8923;8924;8925;8926;8927;8928;8929;8930;8931;8932;8933;8934	8923	616
EIEAVCNPIISK	K	E	I	S	K	L	1	0	1	0	1	0	2	0	0	3	0	1	0	0	1	1	0	0	0	1	0	12	0	1371.71	centroid=centroid=454Isotigs_contig_695;seqs=1;;seqs=2;	centroid=centroid=454Isotigs_contig_695;seqs=1;;seqs=2;	yes	yes	2	0.00014978	110.31	160760000	648	832	13562;13563;13564;13565;13566;13567;13568;13569;13570;13571;13572;13573;13574;13575;13576;13577;13578;13579	8935;8936;8937;8938;8939;8940;8941;8942	8938
EIELWQALGK	K	E	I	G	K	H	1	0	0	0	0	1	2	1	0	1	2	1	0	0	0	0	0	1	0	0	0	10	0	1185.64	centroid=centroid=454Isotigs_contig_141518;seqs=1;;seqs=1;;centroid=centroid=454Isotigs_contig_160386;seqs=1;;seqs=1;	centroid=centroid=454Isotigs_contig_141518;seqs=1;;seqs=1;	yes	no	2	0.00022416	111.61	3306900	120	833	13580;13581	8943	8943
EIFALDPEDIK	K	E	I	I	K	F	1	0	0	2	0	0	2	0	0	2	1	1	0	1	1	0	0	0	0	0	0	11	0	1288.66	centroid=centroid=454Isotigs_contig_4282;seqs=1;;seqs=1;	centroid=centroid=454Isotigs_contig_4282;seqs=1;;seqs=1;	yes	yes	2	0.00035144	110.08	3609100000	481	836	13710;13711;13712;13713;13714;13715;13716;13717;13718;13719;13720;13721;13722;13723;13724;13725;13726;13727;13728;13729;13730;13731;13732;13733;13734;13735;13736;13737;13738;13739;13740	9089;9090;9091;9092;9093;9094;9095;9096;9097;9098;9099;9100;9101;9102;9103;9104;9105;9106;9107;9108;9109;9110;9111;9112;9113;9114;9115;9116;9117;9118;9119;9120;9121	9091
EIFEQPESVVNTMR	K	E	I	M	R	G	0	1	1	0	0	1	3	0	0	1	0	0	1	1	1	1	1	0	0	2	0	14	0	1677.8	centroid=centroid=454Isotigs_contig_6530;seqs=1;;seqs=1;	centroid=centroid=454Isotigs_contig_6530;seqs=1;;seqs=1;	yes	yes	2	2.837e-19	131.96	159160000	618	837	13741;13742;13743;13744;13745;13746;13747;13748;13749	9122;9123;9124;9125;9126;9127;9128	9124	597
EIFLSQPILLELEAPLK	R	E	I	L	K	I	1	0	0	0	0	1	3	0	0	2	5	1	0	1	2	1	0	0	0	0	0	17	0	1952.12	centroid=centroid=454Isotigs_contig_32858;seqs=1;;seqs=2;;centroid=centroid=454Isotigs_contig_39278;seqs=1;;seqs=2;	centroid=centroid=454Isotigs_contig_32858;seqs=1;;seqs=2;	yes	no	2	3.827e-06	81.656	11183000	400	838	13750;13751;13752;13753;13754;13755	9129;9130;9131;9132	9132
EIGTNYIPPNR	K	E	I	N	R	E	0	1	2	0	0	0	1	1	0	2	0	0	0	0	2	0	1	0	1	0	0	11	0	1272.65	centroid=centroid=454Isotigs_contig_21551;seqs=1;;seqs=1;	centroid=centroid=454Isotigs_contig_21551;seqs=1;;seqs=1;	yes	yes	2	0.0015231	72.2	5950900	245	839	13756	9133	9133
EIGTNYIPPNREDK	K	E	I	D	K	M	0	1	2	1	0	0	2	1	0	2	0	1	0	0	2	0	1	0	1	0	0	14	1	1644.81	centroid=centroid=454Isotigs_contig_21551;seqs=1;;seqs=1;	centroid=centroid=454Isotigs_contig_21551;seqs=1;;seqs=1;	yes	yes	2,3	0.00039207	98.676	80776000	245	840	13757;13758;13759;13760;13761;13762;13763;13764;13765;13766;13767;13768;13769;13770	9134;9135;9136;9137;9138;9139;9140;9141;9142	9137
EILAGISYPTGVELTDDGR	K	E	I	G	R	T	1	1	0	2	0	0	2	3	0	2	2	0	0	0	1	1	2	0	1	1	0	19	0	2005	centroid=centroid=454Isotigs_contig_221;seqs=1;;seqs=1;	centroid=centroid=454Isotigs_contig_221;seqs=1;;seqs=1;	yes	yes	2,3	1.6691e-40	135.18	166570000	259	843	13795;13796;13797;13798;13799;13800;13801;13802;13803;13804;13805;13806;13807;13808;13809	9156;9157;9158;9159;9160;9161;9162;9163;9164;9165;9166;9167;9168	9167
EILQEEEDLSEIVQLVGK	K	E	I	G	K	G	0	0	0	1	0	2	5	1	0	2	3	1	0	0	0	1	0	0	0	2	0	18	0	2070.07	centroid=centroid=454Isotigs_contig_3883;seqs=1;;seqs=1;	centroid=centroid=454Isotigs_contig_3883;seqs=1;;seqs=1;	yes	yes	2,3	3.3038e-44	148.44	883770000	452	844;845	13810;13811;13812;13813;13814;13815;13816;13817;13818;13819;13820;13821;13822;13823;13824;13825;13826;13827;13828;13829;13830;13831;13832;13833;13834;13835;13836;13837;13838;13839;13840;13841;13842;13843;13844;13845;13846;13847	9169;9170;9171;9172;9173;9174;9175;9176;9177;9178;9179;9180;9181;9182;9183;9184;9185;9186;9187;9188;9189;9190;9191;9192;9193;9194;9195;9196;9197;9198;9199;9200;9201;9202;9203;9204;9205;9206	9189
EINELSQTYSDIEAEISGLK	R	E	I	L	K	Q	1	0	1	1	0	1	4	1	0	3	2	1	0	0	0	3	1	0	1	0	0	20	0	2238.09	centroid=centroid=454Isotigs_contig_691;seqs=1;;seqs=1;	centroid=centroid=454Isotigs_contig_691;seqs=1;;seqs=1;	yes	yes	2,3	7.7313e-57	168.79	842900000	645	846;847	13848;13849;13850;13851;13852;13853;13854;13855;13856;13857;13858;13859;13860;13861;13862;13863;13864;13865;13866;13867;13868;13869;13870;13871;13872;13873;13874;13875;13876;13877;13878;13879;13880;13881;13882;13883;13884;13885;13886;13887;13888;13889;13890;13891	9207;9208;9209;9210;9211;9212;9213;9214;9215;9216;9217;9218;9219;9220;9221;9222;9223;9224;9225;9226;9227;9228;9229;9230;9231;9232;9233;9234;9235;9236;9237;9238;9239;9240;9241;9242;9243;9244	9209
EIQHDLYNTR	K	E	I	T	R	P	0	1	1	1	0	1	1	0	1	1	1	0	0	0	0	0	1	0	1	0	0	10	0	1287.62	centroid=centroid=454Isotigs_contig_7323;seqs=1;;seqs=1;	centroid=centroid=454Isotigs_contig_7323;seqs=1;;seqs=1;	yes	yes	2,3	7.8058e-19	204.17	617170000	665	848;849	13892;13893;13894;13895;13896;13897;13898;13899;13900;13901;13902;13903;13904;13905;13906;13907;13908;13909;13910;13911;13912;13913;13914;13915;13916;13917;13918;13919;13920;13921;13922;13923;13924;13925;13926;13927;13928;13929;13930;13931;13932;13933;13934;13935;13936;13937	9245;9246;9247;9248;9249;9250;9251;9252;9253;9254;9255;9256;9257;9258;9259;9260;9261;9262;9263;9264;9265;9266;9267	9252
EIQHDLYNTRPLFAHFLDGGSTVGK	K	E	I	G	K	K	1	1	1	2	0	1	1	3	2	1	3	1	0	2	1	1	2	0	1	1	0	25	1	2814.41	centroid=centroid=454Isotigs_contig_7323;seqs=1;;seqs=1;	centroid=centroid=454Isotigs_contig_7323;seqs=1;;seqs=1;	yes	yes	3,4,5	4.9184e-41	117.62	563590000	665	850	13938;13939;13940;13941;13942;13943;13944;13945;13946;13947;13948	9268;9269;9270;9271;9272;9273;9274;9275;9276	9276
EIQSAYDEK	R	E	I	E	K	I	1	0	0	1	0	1	2	0	0	1	0	1	0	0	0	1	0	0	1	0	0	9	0	1081.49	centroid=centroid=454Isotigs_contig_572;seqs=1;;seqs=1;	centroid=centroid=454Isotigs_contig_572;seqs=1;;seqs=1;	yes	yes	2	0.0090943	93.667	6073700	573	851	13949;13950;13951;13952;13953;13954	9277	9277
EISALAPATMK	K	E	I	M	K	I	3	0	0	0	0	0	1	0	0	1	1	1	1	0	1	1	1	0	0	0	0	11	0	1130.6	centroid=centroid=454Isotigs_contig_943;seqs=1;;seqs=1;	centroid=centroid=454Isotigs_contig_943;seqs=1;;seqs=1;	yes	yes	1,2	3.2173e-07	103.21	2868200000	756	852;853;854	13955;13956;13957;13958;13959;13960;13961;13962;13963;13964;13965;13966;13967;13968;13969;13970;13971;13972;13973;13974;13975;13976;13977;13978;13979;13980;13981;13982;13983;13984;13985;13986;13987;13988;13989;13990;13991;13992;13993;13994;13995;13996;13997;13998;13999;14000;14001;14002;14003;14004;14005	9278;9279;9280;9281;9282;9283;9284;9285;9286;9287;9288;9289;9290;9291;9292;9293;9294;9295;9296;9297;9298;9299;9300;9301;9302;9303;9304;9305;9306;9307;9308;9309;9310;9311	9300	749
EISCFDVEAK	R	E	I	A	K	L	1	0	0	1	1	0	2	0	0	1	0	1	0	1	0	1	0	0	0	1	0	10	0	1196.54	centroid=centroid=454Isotigs_contig_8282;seqs=1;;seqs=1;	centroid=centroid=454Isotigs_contig_8282;seqs=1;;seqs=1;	yes	yes	2	0.0017918	97.813	339080000	720	855	14006;14007;14008;14009;14010;14011;14012;14013;14014;14015;14016;14017;14018;14019;14020	9312;9313	9312
EISESAQMMSNLLMLTK	R	E	I	T	K	L	1	0	1	0	0	1	2	0	0	1	3	1	3	0	0	3	1	0	0	0	0	17	0	1924.93	centroid=centroid=454Isotigs_contig_784;seqs=2;;seqs=1;	centroid=centroid=454Isotigs_contig_784;seqs=2;;seqs=1;	yes	yes	2,3	9.9478e-11	105.9	3630700000	695	856;857;858	14021;14022;14023;14024;14025;14026;14027;14028;14029;14030;14031;14032;14033;14034;14035;14036;14037;14038;14039;14040;14041;14042;14043;14044;14045;14046;14047;14048;14049;14050;14051;14052;14053;14054;14055;14056;14057;14058;14059;14060;14061;14062;14063;14064;14065;14066;14067;14068;14069;14070;14071;14072;14073;14074;14075;14076;14077;14078;14079;14080;14081;14082;14083;14084;14085;14086;140…	9314;9315;9316;9317;9318;9319;9320;9321;9322;9323;9324;9325;9326;9327;9328;9329;9330;9331;9332;9333;9334;9335;9336;9337;9338;9339;9340;9341;9342;9343;9344;9345;9346;9347;9348;9349;9350;9351;9352;9353;9354;9355;9356;9357;9358;9359;9360;9361;9362	9342	691;692;693
EISEVDIR	K	E	I	I	R	N	0	1	0	1	0	0	2	0	0	2	0	0	0	0	0	1	0	0	0	1	0	8	0	959.492	centroid=centroid=454Isotigs_contig_351458;seqs=1;;seqs=1;	centroid=centroid=454Isotigs_contig_351458;seqs=1;;seqs=1;	yes	yes	2	0.0030815	116.37	213440000	416	859	14130;14131;14132;14133;14134;14135;14136;14137;14138;14139;14140;14141;14142;14143;14144	9363;9364;9365;9366;9367;9368	9363
EIVDLVLDR	K	E	I	D	R	I	0	1	0	2	0	0	1	0	0	1	2	0	0	0	0	0	0	0	0	2	0	9	0	1070.6	centroid=centroid=454Isotigs_contig_1259;seqs=1;;seqs=5;	centroid=centroid=454Isotigs_contig_1259;seqs=1;;seqs=5;	yes	yes	2	0.00075258	116.52	44697000	79	862	14179;14180;14181;14182;14183;14184;14185;14186;14187;14188;14189;14190;14191;14192	9391;9392;9393;9394	9394
EIVHLQAGQCGNQIGAK	R	E	I	A	K	F	2	0	1	0	1	3	1	3	1	2	1	1	0	0	0	0	0	0	0	1	0	17	0	1821.92	centroid=centroid=454Isotigs_contig_1387;seqs=1;;seqs=3;	centroid=centroid=454Isotigs_contig_1387;seqs=1;;seqs=3;	yes	yes	2,3	5.3416e-06	68.413	149990000	111	863	14193;14194;14195;14196;14197;14198;14199;14200;14201;14202;14203;14204;14205;14206	9395;9396	9395
EIWFFGLQYTDSK	R	E	I	S	K	G	0	0	0	1	0	1	1	1	0	1	1	1	0	2	0	1	1	1	1	0	0	13	0	1632.78	centroid=centroid=454Isotigs_contig_873;seqs=1;;seqs=1;	centroid=centroid=454Isotigs_contig_873;seqs=1;;seqs=1;	yes	yes	2	2.5886e-05	107.65	24664000	734	864	14207;14208;14209;14210;14211;14212;14213;14214;14215	9397;9398;9399;9400;9401;9402	9399
EIYERPPHIFALADNAHK	R	E	I	H	K	T	3	1	1	1	0	0	2	0	2	2	1	1	0	1	2	0	0	0	1	0	0	18	1	2120.08	centroid=centroid=454Isotigs_contig_250568;seqs=1;;seqs=1;	centroid=centroid=454Isotigs_contig_250568;seqs=1;;seqs=1;	yes	yes	3	2.7561e-06	78.848	11254000	300	865	14216;14217;14218	9403;9404	9404
EIYQYNGSNSSPMER	R	E	I	E	R	S	0	1	2	0	0	1	2	1	0	1	0	0	1	0	1	3	0	0	2	0	0	15	0	1773.76	centroid=centroid=454Isotigs_contig_4572;seqs=1;;seqs=1;	centroid=centroid=454Isotigs_contig_4572;seqs=1;;seqs=1;	yes	yes	2	5.8054e-11	119.45	156920000	500	866	14219;14220;14221;14222;14223;14224;14225;14226;14227;14228;14229;14230;14231;14232;14233	9405;9406;9407;9408;9409;9410;9411;9412;9413;9414;9415	9415	473
EKEMSELHSELEIAK	R	E	K	A	K	K	1	0	0	0	0	0	5	0	1	1	2	2	1	0	0	2	0	0	0	0	0	15	1	1771.87	centroid=centroid=454Isotigs_contig_873;seqs=1;;seqs=1;	centroid=centroid=454Isotigs_contig_873;seqs=1;;seqs=1;	yes	yes	3	7.3899e-07	103.14	192140000	734	867	14234;14235;14236;14237;14238;14239;14240;14241;14242;14243;14244	9416;9417;9418	9417	726
ELDDAIDSVISQGLYTSAK	R	E	L	A	K	G	2	0	0	3	0	1	1	1	0	2	2	1	0	0	0	3	1	0	1	1	0	19	0	2023.99	centroid=centroid=454Isotigs_contig_2177;seqs=1;;seqs=1;	centroid=centroid=454Isotigs_contig_2177;seqs=1;;seqs=1;	yes	yes	2	1.1635e-09	70.837	7268900	252	868	14245;14246;14247	9419;9420	9420
ELDDLVSKEDDVGK	R	E	L	G	K	S	0	0	0	4	0	0	2	1	0	0	2	2	0	0	0	1	0	0	0	2	0	14	1	1560.75	centroid=centroid=454Isotigs_contig_7158;seqs=1;;seqs=1;	centroid=centroid=454Isotigs_contig_7158;seqs=1;;seqs=1;	yes	yes	2	1.1578e-40	200.19	35990000	657	869	14248;14249;14250;14251;14252;14253	9421;9422;9423	9423
ELDPNGEGQISIDEFVR	R	E	L	V	R	V	0	1	1	2	0	1	3	2	0	2	1	0	0	1	1	1	0	0	0	1	0	17	0	1916.91	centroid=centroid=454Isotigs_contig_80902;seqs=1;;seqs=1;	centroid=centroid=454Isotigs_contig_80902;seqs=1;;seqs=1;	yes	yes	2	0.00083498	50.178	17283000	711	870	14254;14255;14256;14257;14258	9424	9424
ELEAFDIETTAMGLK	K	E	L	L	K	A	2	0	0	1	0	0	3	1	0	1	2	1	1	1	0	0	2	0	0	0	0	15	0	1666.81	centroid=centroid=454Isotigs_contig_25867;seqs=1;;seqs=1;	centroid=centroid=454Isotigs_contig_25867;seqs=1;;seqs=1;	yes	yes	2	8.8114e-06	66.246	2946200	311	871	14259	9425	9425	301
ELEDLQAMIQER	K	E	L	E	R	D	1	1	0	1	0	2	3	0	0	1	2	0	1	0	0	0	0	0	0	0	0	12	0	1473.71	centroid=centroid=454Isotigs_contig_873;seqs=1;;seqs=1;	centroid=centroid=454Isotigs_contig_873;seqs=1;;seqs=1;	yes	yes	2	3.2854e-06	117.2	32367000	734	872	14260;14261;14262	9426;9427	9426	727
ELEDLQLMIR	K	E	L	I	R	E	0	1	0	1	0	1	2	0	0	1	3	0	1	0	0	0	0	0	0	0	0	10	0	1258.66	centroid=centroid=454Isotigs_contig_16517;seqs=1;;seqs=1;	centroid=centroid=454Isotigs_contig_16517;seqs=1;;seqs=1;	yes	yes	2	6.4772e-06	99.855	6749300	175	873	14263;14264	9428;9429	9429	162
ELEGALDNANR	R	E	L	N	R	A	2	1	2	1	0	0	2	1	0	0	2	0	0	0	0	0	0	0	0	0	0	11	0	1200.57	centroid=centroid=454Isotigs_contig_2598;seqs=2;;seqs=2;	centroid=centroid=454Isotigs_contig_2598;seqs=2;;seqs=2;	yes	yes	2	2.3047e-05	121.36	15192000	313	874	14265;14266;14267;14268;14269;14270;14271;14272;14273	9430;9431;9432	9431
ELEGIPLILDLTR	R	E	L	T	R	I	0	1	0	1	0	0	2	1	0	2	4	0	0	0	1	0	1	0	0	0	0	13	0	1480.85	centroid=centroid=454Isotigs_contig_150378;seqs=1;;seqs=1;	centroid=centroid=454Isotigs_contig_150378;seqs=1;;seqs=1;	yes	yes	2	0.00029046	97.69	45715000	145	875	14274;14275;14276;14277;14278;14279;14280;14281;14282;14283;14284	9433;9434;9435;9436;9437;9438;9439;9440	9440
ELEGLLLSQAGQVAQR	R	E	L	Q	R	R	2	1	0	0	0	3	2	2	0	0	4	0	0	0	0	1	0	0	0	1	0	16	0	1710.93	centroid=centroid=454Isotigs_contig_16679;seqs=1;;seqs=1;	centroid=centroid=454Isotigs_contig_16679;seqs=1;;seqs=1;	yes	yes	2,3	4.6543e-05	97.797	27767000	178	876	14285;14286;14287;14288;14289;14290;14291;14292	9441;9442;9443;9444;9445	9442
ELETSQENFIR	K	E	L	I	R	Q	0	1	1	0	0	1	3	0	0	1	1	0	0	1	0	1	1	0	0	0	0	11	0	1364.66	centroid=centroid=454Isotigs_contig_52099;seqs=1;;seqs=1;	centroid=centroid=454Isotigs_contig_52099;seqs=1;;seqs=1;	yes	yes	2	6.3206e-06	123.51	36945000	547	877	14293;14294;14295;14296	9446	9446
ELFDNSGSNPGEK	K	E	L	E	K	T	0	0	2	1	0	0	2	2	0	0	1	1	0	1	1	2	0	0	0	0	0	13	0	1392.62	centroid=centroid=454Isotigs_contig_5701;seqs=1;;seqs=1;	centroid=centroid=454Isotigs_contig_5701;seqs=1;;seqs=1;	yes	yes	2	3.199e-17	148.96	920770000	569	878	14297;14298;14299;14300;14301;14302;14303;14304;14305;14306;14307;14308;14309;14310;14311;14312;14313;14314;14315;14316;14317;14318	9447;9448;9449;9450;9451;9452;9453;9454;9455;9456;9457;9458;9459	9458
ELGEEYLDDLSDSR	K	E	L	S	R	E	0	1	0	3	0	0	3	1	0	0	3	0	0	0	0	2	0	0	1	0	0	14	0	1639.72	centroid=centroid=454Isotigs_contig_10584;seqs=2;;seqs=1;	centroid=centroid=454Isotigs_contig_10584;seqs=2;;seqs=1;	yes	yes	2,3	4.3823e-19	136.6	4948000000	17	879;880	14319;14320;14321;14322;14323;14324;14325;14326;14327;14328;14329;14330;14331;14332;14333;14334;14335;14336;14337;14338;14339;14340;14341;14342;14343;14344;14345;14346;14347;14348;14349;14350;14351;14352;14353;14354;14355;14356;14357;14358;14359;14360;14361;14362;14363;14364;14365;14366;14367;14368	9460;9461;9462;9463;9464;9465;9466;9467;9468;9469;9470;9471;9472;9473;9474;9475;9476;9477;9478;9479;9480;9481;9482;9483;9484;9485;9486;9487;9488;9489;9490;9491;9492;9493;9494;9495;9496;9497;9498;9499;9500	9485
ELGEYGLQNYLEVK	R	E	L	V	K	N	0	0	1	0	0	1	3	2	0	0	3	1	0	0	0	0	0	0	2	1	0	14	0	1653.83	centroid=centroid=454Isotigs_contig_45530;seqs=1;;seqs=1;	centroid=centroid=454Isotigs_contig_45530;seqs=1;;seqs=1;	yes	yes	2	3.039e-25	139.86	75843000	498	881	14369;14370;14371;14372;14373;14374;14375;14376	9501;9502;9503;9504;9505	9504
ELGGIETESDYK	K	E	L	Y	K	Y	0	0	0	1	0	0	3	2	0	1	1	1	0	0	0	1	1	0	1	0	0	12	0	1339.61	centroid=centroid=454Isotigs_contig_22472;seqs=1;;seqs=1;	centroid=centroid=454Isotigs_contig_22472;seqs=1;;seqs=1;	yes	yes	2	7.718e-05	114.72	195400000	262	882	14377;14378;14379;14380;14381;14382;14383;14384;14385;14386;14387;14388;14389;14390;14391;14392	9506;9507;9508	9506
ELGVLIENCPCLGADAEK	K	E	L	E	K	L	2	0	1	1	2	0	3	2	0	1	3	1	0	0	1	0	0	0	0	1	0	18	0	1986.94	centroid=centroid=454Isotigs_contig_152245;seqs=1;;seqs=1;	centroid=centroid=454Isotigs_contig_152245;seqs=1;;seqs=1;	yes	yes	2	1.7587e-06	87.676	86256000	150	883	14393;14394;14395;14396;14397;14398;14399;14400;14401;14402;14403;14404	9509;9510;9511;9512	9511
ELHDSIVGFR	K	E	L	F	R	A	0	1	0	1	0	0	1	1	1	1	1	0	0	1	0	1	0	0	0	1	0	10	0	1171.6	centroid=centroid=454Isotigs_contig_77827;seqs=1;;seqs=1;	centroid=centroid=454Isotigs_contig_77827;seqs=1;;seqs=1;	yes	yes	2	0.0023047	94.309	47374000	690	884	14405;14406;14407;14408;14409;14410	9513	9513
ELHEPLQEPQEPR	K	E	L	P	R	Q	0	1	0	0	0	2	4	0	1	0	2	0	0	0	3	0	0	0	0	0	0	13	0	1600.78	centroid=centroid=454Isotigs_contig_126624;seqs=1;;seqs=1;	centroid=centroid=454Isotigs_contig_126624;seqs=1;;seqs=1;	yes	yes	3	0.00087934	91.939	4361300	81	885	14411;14412;14413	9514	9514
ELHQSFKPNTVVK	K	E	L	V	K	D	0	0	1	0	0	1	1	0	1	0	1	2	0	1	1	1	1	0	0	2	0	13	1	1525.83	centroid=centroid=454Isotigs_contig_99847;seqs=1;;seqs=1;	centroid=centroid=454Isotigs_contig_99847;seqs=1;;seqs=1;	yes	yes	3	2.9573e-05	103.83	26236000	773	886	14414;14415;14416;14417;14418;14419;14420;14421	9515;9516	9516
ELINTLATGIFATVAK	R	E	L	A	K	L	3	0	1	0	0	0	1	1	0	2	2	1	0	1	0	0	3	0	0	1	0	16	0	1660.94	centroid=centroid=454Isotigs_contig_92424;seqs=1;;seqs=1;	centroid=centroid=454Isotigs_contig_92424;seqs=1;;seqs=1;	yes	yes	2,3	1.3924e-11	114.63	36059000	747	887	14422;14423;14424;14425;14426;14427;14428	9517;9518;9519;9520;9521;9522;9523;9524	9517
ELISNASDALDK	R	E	L	D	K	I	2	0	1	2	0	0	1	0	0	1	2	1	0	0	0	2	0	0	0	0	0	12	0	1274.64	centroid=centroid=454Isotigs_contig_8547;seqs=1;;seqs=1;;centroid=centroid=454Isotigs_contig_10182;seqs=1;;seqs=2;	centroid=centroid=454Isotigs_contig_10182;seqs=1;;seqs=2;	no	no	2	1.4148e-11	134.99	280940000	3;729	888	14429;14430;14431;14432;14433;14434;14435;14436;14437;14438;14439;14440;14441;14442;14443;14444;14445;14446;14447;14448;14449	9525;9526;9527;9528;9529;9530;9531;9532;9533;9534;9535;9536;9537	9537
ELIVTYENQSK	R	E	L	S	K	D	0	0	1	0	0	1	2	0	0	1	1	1	0	0	0	1	1	0	1	1	0	11	0	1322.67	centroid=centroid=454Isotigs_contig_572;seqs=1;;seqs=1;	centroid=centroid=454Isotigs_contig_572;seqs=1;;seqs=1;	yes	yes	2	3.0966e-08	176.95	2121500000	573	889	14450;14451;14452;14453;14454;14455;14456;14457;14458;14459;14460;14461;14462;14463;14464;14465;14466;14467;14468;14469;14470;14471	9538;9539;9540;9541;9542;9543;9544;9545;9546;9547;9548;9549;9550;9551;9552;9553	9549
ELKQDTSSISGK	K	E	L	G	K	L	0	0	0	1	0	1	1	1	0	1	1	2	0	0	0	3	1	0	0	0	0	12	1	1291.66	centroid=centroid=454Isotigs_contig_763;seqs=1;;seqs=1;	centroid=centroid=454Isotigs_contig_763;seqs=1;;seqs=1;	yes	yes	2	0.0030263	76.728	1360700	682	891	14477;14478;14479	9555	9555
ELLADTGPDGWASLASFHGAPAR	R	E	L	A	R	C	5	1	0	2	0	0	1	3	1	0	3	0	0	1	2	2	1	1	0	0	0	23	0	2338.13	centroid=centroid=454Isotigs_contig_157;seqs=1;;seqs=1;	centroid=centroid=454Isotigs_contig_157;seqs=1;;seqs=1;	yes	yes	3	4.2771e-17	94.384	88088000	161	892	14480;14481;14482;14483;14484;14485;14486;14487;14488;14489;14490;14491;14492;14493	9556;9557;9558;9559;9560;9561;9562	9562
ELLALSLANTNQPHLIAR	K	E	L	A	R	L	3	1	2	0	0	1	1	0	1	1	5	0	0	0	1	1	1	0	0	0	0	18	0	1973.11	centroid=centroid=454Isotigs_contig_20352;seqs=1;;seqs=1;	centroid=centroid=454Isotigs_contig_20352;seqs=1;;seqs=1;	yes	yes	3	4.3518e-27	131.56	48012000	231	893	14494;14495;14496;14497;14498;14499;14500;14501;14502;14503	9563;9564;9565;9566;9567;9568;9569	9568
ELLDKIQDQNRR	R	E	L	R	R	L	0	2	1	2	0	2	1	0	0	1	2	1	0	0	0	0	0	0	0	0	0	12	2	1526.82	centroid=centroid=454Isotigs_contig_572;seqs=1;;seqs=1;	centroid=centroid=454Isotigs_contig_572;seqs=1;;seqs=1;	yes	yes	3	0.00092416	78.548	52207000	573	894	14504;14505;14506;14507;14508;14509;14510;14511;14512;14513;14514	9570;9571;9572;9573;9574	9574
ELNSLAIEMPDDFDFNFK	K	E	L	F	K	E	1	0	2	3	0	0	2	0	0	1	2	1	1	3	1	1	0	0	0	0	0	18	0	2143.98	centroid=centroid=454Isotigs_contig_10584;seqs=2;;seqs=1;	centroid=centroid=454Isotigs_contig_10584;seqs=2;;seqs=1;	yes	yes	2,3	1.0641e-44	157.54	4322600000	17	895;896;897	14515;14516;14517;14518;14519;14520;14521;14522;14523;14524;14525;14526;14527;14528;14529;14530;14531;14532;14533;14534;14535;14536;14537;14538;14539;14540;14541;14542;14543;14544;14545;14546;14547;14548;14549;14550;14551;14552;14553;14554;14555;14556;14557;14558;14559;14560;14561;14562;14563;14564;14565;14566;14567;14568;14569;14570;14571	9575;9576;9577;9578;9579;9580;9581;9582;9583;9584;9585;9586;9587;9588;9589;9590;9591;9592;9593;9594;9595;9596;9597;9598;9599;9600;9601;9602;9603;9604;9605;9606;9607;9608;9609;9610;9611;9612;9613;9614;9615;9616;9617;9618;9619;9620;9621;9622;9623;9624;9625;9626;9627;9628;9629;9630;9631;9632;9633;9634	9625	14
ELNSLAIEMPDDFDFNFKENEFPEGHSLQR	K	E	L	Q	R	K	1	1	3	3	0	1	5	1	1	1	3	1	1	4	2	2	0	0	0	0	0	30	1	3567.63	centroid=centroid=454Isotigs_contig_10584;seqs=2;;seqs=1;	centroid=centroid=454Isotigs_contig_10584;seqs=2;;seqs=1;	yes	yes	3,4	4.7832e-30	66.828	382950000	17	898	14572;14573;14574;14575;14576;14577;14578;14579	9635;9636;9637;9638	9637	14
ELPELINENFSTIPDKR	R	E	L	K	R	G	0	1	2	1	0	0	3	0	0	2	2	1	0	1	2	1	1	0	0	0	0	17	1	2014.04	centroid=centroid=454Isotigs_contig_824;seqs=1;;seqs=1;	centroid=centroid=454Isotigs_contig_824;seqs=1;;seqs=1;	yes	yes	3	1.7932e-06	78.078	14063000	719	899	14580;14581;14582	9639;9640	9639
ELPGSPFHPQVVDSR	R	E	L	S	R	K	0	1	0	1	0	1	1	1	1	0	1	0	0	1	3	2	0	0	0	2	0	15	0	1663.83	centroid=centroid=454Isotigs_contig_99566;seqs=1;;seqs=1;	centroid=centroid=454Isotigs_contig_99566;seqs=1;;seqs=1;	yes	yes	3	0.0060243	53.168	8887300	772	900	14583;14584	9641	9641
ELQEEIVELK	K	E	L	L	K	N	0	0	0	0	0	1	4	0	0	1	2	1	0	0	0	0	0	0	0	1	0	10	0	1228.66	centroid=centroid=454Isotigs_contig_45203;seqs=1;;seqs=1;	centroid=centroid=454Isotigs_contig_45203;seqs=1;;seqs=1;	yes	yes	2	8.403e-07	125.75	34311000	497	901	14585;14586;14587;14588;14589;14590;14591;14592	9642;9643;9644	9644
ELQHDLYNNRPLFAHFLDGGSTIGK	K	E	L	G	K	K	1	1	2	2	0	1	1	3	2	1	4	1	0	2	1	1	1	0	1	0	0	25	1	2841.42	centroid=centroid=454Isotigs_contig_9415;seqs=1;;seqs=1;	centroid=centroid=454Isotigs_contig_9415;seqs=1;;seqs=1;	yes	yes	3,4	2.2986e-22	84.674	208550000	755	902	14593;14594;14595;14596;14597	9645;9646;9647;9648;9649	9648
ELQLQTAQGIINTER	K	E	L	E	R	S	1	1	1	0	0	3	2	1	0	2	2	0	0	0	0	0	2	0	0	0	0	15	0	1712.91	centroid=centroid=454Isotigs_contig_134534;seqs=1;;seqs=1;	centroid=centroid=454Isotigs_contig_134534;seqs=1;;seqs=1;	yes	yes	2	5.1477e-06	70.197	2333500	102	903	14598	9650	9650
ELSLLTQQNTALEER	R	E	L	E	R	I	1	1	1	0	0	2	3	0	0	0	4	0	0	0	0	1	2	0	0	0	0	15	0	1743.9	centroid=centroid=454Isotigs_contig_227;seqs=1;;seqs=1;	centroid=centroid=454Isotigs_contig_227;seqs=1;;seqs=1;	yes	yes	2,3	3.0971e-62	220.21	1796900000	268	904;905	14599;14600;14601;14602;14603;14604;14605;14606;14607;14608;14609;14610;14611;14612;14613;14614;14615;14616;14617;14618;14619;14620;14621;14622;14623;14624;14625;14626;14627;14628;14629;14630;14631;14632;14633;14634;14635;14636;14637;14638;14639;14640;14641;14642;14643;14644;14645;14646	9651;9652;9653;9654;9655;9656;9657;9658;9659;9660;9661;9662;9663;9664;9665;9666;9667;9668;9669;9670;9671;9672;9673;9674;9675;9676;9677;9678;9679;9680;9681;9682;9683;9684;9685;9686;9687;9688;9689;9690	9683
ELTTQLQELQEDLDAER	R	E	L	E	R	E	1	1	0	2	0	3	4	0	0	0	4	0	0	0	0	0	2	0	0	0	0	17	0	2029.98	centroid=centroid=454Isotigs_contig_7158;seqs=1;;seqs=1;	centroid=centroid=454Isotigs_contig_7158;seqs=1;;seqs=1;	yes	yes	2,3	4.9209e-51	189.81	164940000	657	910	14798;14799;14800;14801;14802;14803;14804;14805;14806;14807;14808;14809;14810;14811;14812;14813	9816;9817;9818;9819;9820;9821;9822;9823;9824;9825;9826;9827;9828	9826
ELTYMHSEGILAGELK	K	E	L	L	K	H	1	0	0	0	0	0	3	2	1	1	3	1	1	0	0	1	1	0	1	0	0	16	0	1789.89	centroid=centroid=454Isotigs_contig_6530;seqs=1;;seqs=1;;centroid=centroid=454Isotigs_contig_98358;seqs=1;;seqs=1;	centroid=centroid=454Isotigs_contig_6530;seqs=1;;seqs=1;	yes	no	3	7.9073e-05	69.331	14438000	618	911	14814;14815	9829	9829	598
ELVEAGLVDGR	R	E	L	G	R	D	1	1	0	1	0	0	2	2	0	0	2	0	0	0	0	0	0	0	0	2	0	11	0	1156.61	centroid=centroid=454Isotigs_contig_78331;seqs=1;;seqs=1;;centroid=centroid=454Isotigs_contig_86200;seqs=1;;seqs=1;	centroid=centroid=454Isotigs_contig_78331;seqs=1;;seqs=1;	yes	no	2	0.0007665	61.48	2464300	694	912	14816	9830	9830
EMEQLIQQQEELSAQNDKLEK	R	E	M	E	K	S	1	0	1	1	0	5	5	0	0	1	3	2	1	0	0	1	0	0	0	0	0	21	1	2530.22	centroid=centroid=454Isotigs_contig_7158;seqs=1;;seqs=1;	centroid=centroid=454Isotigs_contig_7158;seqs=1;;seqs=1;	yes	yes	3	1.3241e-42	134.86	51266000	657	913	14817;14818;14819;14820;14821	9831;9832;9833;9834	9833	629
EMESELEDER	R	E	M	E	R	K	0	1	0	1	0	0	5	0	0	0	1	0	1	0	0	1	0	0	0	0	0	10	0	1265.51	centroid=centroid=454Isotigs_contig_7158;seqs=1;;seqs=1;	centroid=centroid=454Isotigs_contig_7158;seqs=1;;seqs=1;	yes	yes	2	1.9515e-14	123.79	29581000	657	914	14822;14823;14824;14825;14826;14827;14828;14829;14830;14831	9835;9836;9837;9838;9839;9840	9840	630
EMESELEDERK	R	E	M	R	K	Q	0	1	0	1	0	0	5	0	0	0	1	1	1	0	0	1	0	0	0	0	0	11	1	1393.6	centroid=centroid=454Isotigs_contig_7158;seqs=1;;seqs=1;	centroid=centroid=454Isotigs_contig_7158;seqs=1;;seqs=1;	yes	yes	2,3	0.00030622	83.182	10310000	657	915	14832;14833;14834;14835;14836;14837;14838;14839;14840;14841	9841;9842;9843;9844	9841	630
EMLFGPNPNR	R	E	M	N	R	K	0	1	2	0	0	0	1	1	0	0	1	0	1	1	2	0	0	0	0	0	0	10	0	1173.56	centroid=centroid=454Isotigs_contig_20638;seqs=1;;seqs=1;	centroid=centroid=454Isotigs_contig_20638;seqs=1;;seqs=1;	yes	yes	2	0.00020254	105.1	410680000	233	916	14842;14843;14844;14845;14846;14847;14848;14849;14850;14851;14852;14853;14854;14855;14856;14857;14858;14859;14860;14861	9845;9846;9847;9848;9849;9850;9851;9852	9845	225
EMLFGPNPNRK	R	E	M	R	K	F	0	1	2	0	0	0	1	1	0	0	1	1	1	1	2	0	0	0	0	0	0	11	1	1301.65	centroid=centroid=454Isotigs_contig_20638;seqs=1;;seqs=1;	centroid=centroid=454Isotigs_contig_20638;seqs=1;;seqs=1;	yes	yes	2,3	6.405e-05	94.692	302090000	233	917	14862;14863;14864;14865;14866;14867;14868;14869;14870;14871;14872;14873;14874;14875;14876;14877;14878;14879;14880;14881;14882;14883;14884;14885;14886;14887;14888;14889;14890;14891;14892;14893;14894;14895;14896;14897	9853;9854;9855;9856;9857;9858;9859;9860;9861;9862;9863;9864;9865;9866;9867;9868;9869	9868	225
EMLFTLEGEASETK	R	E	M	T	K	F	1	0	0	0	0	0	4	1	0	0	2	1	1	1	0	1	2	0	0	0	0	14	0	1583.74	centroid=centroid=454Isotigs_contig_29423;seqs=1;;seqs=1;	centroid=centroid=454Isotigs_contig_29423;seqs=1;;seqs=1;	yes	yes	2	0.00073552	65.374	27375000	365	918	14898;14899;14900;14901;14902;14903;14904;14905	9870;9871	9870	364
EMLSLPESEAVYR	R	E	M	Y	R	C	1	1	0	0	0	0	3	0	0	0	2	0	1	0	1	2	0	0	1	1	0	13	0	1522.73	centroid=centroid=454Isotigs_contig_226954;seqs=1;;seqs=1;	centroid=centroid=454Isotigs_contig_226954;seqs=1;;seqs=1;	yes	yes	2	0.0004467	77.185	6487200	267	919	14906;14907	9872	9872	255
EMNDLEVEFEK	K	E	M	E	K	M	0	0	1	1	0	0	4	0	0	0	1	1	1	1	0	0	0	0	0	1	0	11	0	1381.61	centroid=centroid=454Isotigs_contig_26574;seqs=1;;seqs=1;;centroid=centroid=454Isotigs_contig_40341;seqs=1;;seqs=1;	centroid=centroid=454Isotigs_contig_26574;seqs=1;;seqs=1;	yes	no	2	6.8493e-05	102.4	494190000	323	920	14908;14909;14910;14911;14912;14913;14914;14915;14916;14917;14918;14919;14920;14921;14922;14923;14924;14925	9873;9874;9875;9876;9877;9878;9879;9880;9881	9875	319
EMQNLNER	R	E	M	E	R	L	0	1	2	0	0	1	2	0	0	0	1	0	1	0	0	0	0	0	0	0	0	8	0	1032.47	centroid=centroid=454Isotigs_contig_572;seqs=1;;seqs=1;	centroid=centroid=454Isotigs_contig_572;seqs=1;;seqs=1;	yes	yes	2	0.004534	91.318	0	573	921	14926	9882	9882	545
EMSELHSELEIAK	K	E	M	A	K	K	1	0	0	0	0	0	4	0	1	1	2	1	1	0	0	2	0	0	0	0	0	13	0	1514.73	centroid=centroid=454Isotigs_contig_873;seqs=1;;seqs=1;	centroid=centroid=454Isotigs_contig_873;seqs=1;;seqs=1;	yes	yes	2	0.00036494	82.85	17197000	734	922	14927;14928;14929	9883	9883	726
ENAGSIIMGTR	K	E	N	T	R	G	1	1	1	0	0	0	1	2	0	2	0	0	1	0	0	1	1	0	0	0	0	11	0	1147.57	centroid=centroid=454Isotigs_contig_13504;seqs=1;;seqs=1;	centroid=centroid=454Isotigs_contig_13504;seqs=1;;seqs=1;	yes	yes	2	0.00023681	71.176	293260000	103	923	14930;14931;14932;14933;14934;14935;14936;14937;14938;14939	9884;9885;9886;9887;9888	9888	81
ENDMFSTAAGGR	R	E	N	G	R	S	2	1	1	1	0	0	1	2	0	0	0	0	1	1	0	1	1	0	0	0	0	12	0	1254.53	centroid=centroid=454Isotigs_contig_10722;seqs=1;;seqs=1;	centroid=centroid=454Isotigs_contig_10722;seqs=1;;seqs=1;	yes	yes	2	8.9007e-05	90.793	314830000	21	924;925	14940;14941;14942;14943;14944;14945;14946;14947;14948;14949;14950;14951;14952;14953;14954;14955;14956;14957;14958;14959;14960;14961;14962	9889;9890;9891;9892;9893;9894;9895;9896	9893	16
ENEAFVDGLDSGEK	K	E	N	E	K	Y	1	0	1	2	0	0	3	2	0	0	1	1	0	1	0	1	0	0	0	1	0	14	0	1508.66	centroid=centroid=454Isotigs_contig_256482;seqs=1;;seqs=1;	centroid=centroid=454Isotigs_contig_256482;seqs=1;;seqs=1;	yes	yes	2	5.5683e-10	122.33	74171000	307	926	14963;14964;14965;14966;14967;14968;14969;14970;14971;14972	9897;9898;9899;9900;9901	9901
ENEFPEGHSLQR	K	E	N	Q	R	K	0	1	1	0	0	1	3	1	1	0	1	0	0	1	1	1	0	0	0	0	0	12	0	1441.66	centroid=centroid=454Isotigs_contig_10584;seqs=2;;seqs=1;	centroid=centroid=454Isotigs_contig_10584;seqs=2;;seqs=1;	yes	yes	2,3	1.4574e-12	146.36	6194300000	17	927;928	14973;14974;14975;14976;14977;14978;14979;14980;14981;14982;14983;14984;14985;14986;14987;14988;14989;14990;14991;14992;14993;14994;14995;14996;14997;14998;14999;15000;15001;15002;15003;15004;15005;15006;15007;15008;15009;15010;15011;15012;15013;15014;15015;15016;15017;15018;15019;15020;15021;15022;15023;15024;15025;15026;15027;15028;15029;15030;15031;15032;15033;15034;15035;15036;15037;15038;150…	9902;9903;9904;9905;9906;9907;9908;9909;9910;9911;9912;9913;9914;9915;9916;9917;9918;9919;9920;9921;9922;9923;9924;9925;9926;9927;9928;9929;9930;9931;9932;9933;9934;9935;9936;9937;9938;9939;9940;9941;9942	9922
ENINNVGLSR	K	E	N	S	R	R	0	1	3	0	0	0	1	1	0	1	1	0	0	0	0	1	0	0	0	1	0	10	0	1114.57	centroid=centroid=454Isotigs_contig_14188;seqs=1;;seqs=1;	centroid=centroid=454Isotigs_contig_14188;seqs=1;;seqs=1;	yes	yes	2	0.0090387	78.342	17120000	121	930	15052;15053;15054	9944	9944
ENLIESMKPDGTDR	K	E	N	D	R	V	0	1	1	2	0	0	2	1	0	1	1	1	1	0	1	1	1	0	0	0	0	14	1	1603.75	centroid=centroid=454Isotigs_contig_7335;seqs=1;;seqs=1;	centroid=centroid=454Isotigs_contig_7335;seqs=1;;seqs=1;	yes	yes	2,3	1.1061e-13	127.18	414770000	666	931;932	15055;15056;15057;15058;15059;15060;15061;15062;15063;15064;15065;15066;15067;15068;15069;15070;15071;15072;15073;15074;15075;15076;15077;15078;15079;15080;15081;15082;15083;15084;15085;15086;15087;15088;15089;15090;15091;15092;15093;15094;15095	9945;9946;9947;9948;9949;9950;9951;9952;9953;9954;9955;9956;9957;9958;9959;9960;9961;9962;9963;9964;9965;9966;9967;9968;9969;9970	9966	649
ENQEAAVIEALR	R	E	N	L	R	R	3	1	1	0	0	1	3	0	0	1	1	0	0	0	0	0	0	0	0	1	0	12	0	1341.69	centroid=centroid=454Isotigs_contig_1744;seqs=1;;seqs=2;	centroid=centroid=454Isotigs_contig_1744;seqs=1;;seqs=2;	yes	yes	2	0.0071604	58.32	7141300	190	933	15096	9971	9971
ENVVGVTLPLFESYQDGSDTYELTGLAR	K	E	N	A	R	G	1	1	1	2	0	1	3	3	0	0	4	0	0	1	1	2	3	0	2	3	0	28	0	3072.49	centroid=centroid=454Isotigs_contig_96767;seqs=1;;seqs=1;	centroid=centroid=454Isotigs_contig_96767;seqs=1;;seqs=1;	yes	yes	3	9.8756e-39	108.5	77143000	762	934	15097;15098;15099;15100;15101;15102;15103;15104;15105	9972;9973;9974;9975;9976;9977;9978	9975
ENVVTFAPGSVAPQR	R	E	N	Q	R	Q	2	1	1	0	0	1	1	1	0	0	0	0	0	1	2	1	1	0	0	3	0	15	0	1570.81	centroid=centroid=454Isotigs_contig_4702;seqs=1;;seqs=1;	centroid=centroid=454Isotigs_contig_4702;seqs=1;;seqs=1;	yes	yes	2	0.0010982	68.283	18716000	515	935	15106;15107	9979	9979
ENYQAFINR	R	E	N	N	R	F	1	1	2	0	0	1	1	0	0	1	0	0	0	1	0	0	0	0	1	0	0	9	0	1153.55	centroid=centroid=454Isotigs_contig_20352;seqs=1;;seqs=1;	centroid=centroid=454Isotigs_contig_20352;seqs=1;;seqs=1;	yes	yes	2	9.7713e-06	107.69	6095500	231	936	15108;15109;15110;15111;15112	9980;9981;9982	9980
EPAGLPFLGELLSR	K	E	P	S	R	Q	1	1	0	0	0	0	2	2	0	0	4	0	0	1	2	1	0	0	0	0	0	14	0	1497.82	centroid=centroid=454Isotigs_contig_196754;seqs=1;;seqs=1;	centroid=centroid=454Isotigs_contig_196754;seqs=1;;seqs=1;	yes	yes	2	0.0030245	67.136	4416200	223	937	15113;15114;15115	9983	9983
EPFSPCDYVSNR	K	E	P	N	R	C	0	1	1	1	1	0	1	0	0	0	0	0	0	1	2	2	0	0	1	1	0	12	0	1469.62	centroid=centroid=454Isotigs_contig_84589;seqs=1;;seqs=1;	centroid=centroid=454Isotigs_contig_84589;seqs=1;;seqs=1;	yes	yes	2	0.00012892	98.407	107840000	725	938	15116;15117;15118;15119;15120;15121;15122;15123;15124;15125;15126;15127;15128;15129;15130;15131	9984;9985;9986;9987;9988;9989;9990	9989
EPLTNSQMVAR	R	E	P	A	R	K	1	1	1	0	0	1	1	0	0	0	1	0	1	0	1	1	1	0	0	1	0	11	0	1244.62	centroid=centroid=454Isotigs_contig_85288;seqs=1;;seqs=1;	centroid=centroid=454Isotigs_contig_85288;seqs=1;;seqs=1;	yes	yes	2	0.00011611	94.465	60970000	728	939	15132;15133;15134;15135;15136;15137;15138;15139;15140;15141;15142;15143;15144;15145;15146;15147;15148;15149;15150;15151	9991;9992;9993;9994;9995;9996;9997;9998;9999	9993	721
EPPQELQDTQAR	K	E	P	A	R	T	1	1	0	1	0	3	2	0	0	0	1	0	0	0	2	0	1	0	0	0	0	12	0	1410.67	centroid=centroid=454Isotigs_contig_44780;seqs=1;;seqs=1;	centroid=centroid=454Isotigs_contig_44780;seqs=1;;seqs=1;	yes	yes	2	8.9711e-05	101.53	8306700	495	941	15171;15172;15173;15174;15175	10011;10012;10013	10012
EPSTTLNADEAVAR	K	E	P	A	R	G	3	1	1	1	0	0	2	0	0	0	1	0	0	0	1	1	2	0	0	1	0	14	0	1472.71	centroid=centroid=454Isotigs_contig_99847;seqs=1;;seqs=1;	centroid=centroid=454Isotigs_contig_99847;seqs=1;;seqs=1;	yes	yes	2	0.0029076	68.044	51445000	773	942	15176;15177;15178;15179;15180;15181;15182;15183;15184	10014	10014
EPTTPCEYDELR	K	E	P	L	R	K	0	1	0	1	1	0	3	0	0	0	1	0	0	0	2	0	2	0	1	0	0	12	0	1508.65	centroid=centroid=454Isotigs_contig_101824;seqs=1;;seqs=1;	centroid=centroid=454Isotigs_contig_101824;seqs=1;;seqs=1;	yes	yes	2	0.00014076	97.463	366850000	4	943	15185;15186;15187;15188;15189;15190;15191;15192;15193;15194;15195;15196;15197;15198;15199;15200;15201;15202;15203;15204;15205;15206	10015;10016;10017;10018;10019;10020;10021;10022;10023;10024;10025;10026;10027;10028	10025
EPTTPCEYDELRK	K	E	P	R	K	C	0	1	0	1	1	0	3	0	0	0	1	1	0	0	2	0	2	0	1	0	0	13	1	1636.74	centroid=centroid=454Isotigs_contig_101824;seqs=1;;seqs=1;	centroid=centroid=454Isotigs_contig_101824;seqs=1;;seqs=1;	yes	yes	2,3	1.0896e-05	106.32	291420000	4	944	15207;15208;15209;15210;15211;15212;15213;15214;15215;15216;15217;15218;15219;15220;15221;15222;15223;15224;15225	10029;10030;10031;10032;10033;10034;10035;10036;10037;10038	10037
EQAHADLLLDEIIDLR	K	E	Q	L	R	Q	2	1	0	3	0	1	2	0	1	2	4	0	0	0	0	0	0	0	0	0	0	16	0	1862.97	centroid=centroid=454Isotigs_contig_3453;seqs=1;;seqs=1;	centroid=centroid=454Isotigs_contig_3453;seqs=1;;seqs=1;	yes	yes	3	0.0025781	52.862	1577000	409	945	15226;15227	10039	10039
EQELQAQLLVR	R	E	Q	V	R	S	1	1	0	0	0	3	2	0	0	0	3	0	0	0	0	0	0	0	0	1	0	11	0	1325.73	centroid=centroid=454Isotigs_contig_70388;seqs=1;;seqs=1;	centroid=centroid=454Isotigs_contig_70388;seqs=1;;seqs=1;	yes	yes	2	4.2224e-08	134.57	71542000	652	946	15228;15229;15230;15231;15232;15233;15234;15235;15236;15237;15238;15239	10040;10041;10042;10043;10044;10045	10042
EQIEADPSDENAR	K	E	Q	A	R	D	2	1	1	2	0	1	3	0	0	1	0	0	0	0	1	1	0	0	0	0	0	13	0	1472.64	centroid=centroid=454Isotigs_contig_4048;seqs=1;;seqs=1;	centroid=centroid=454Isotigs_contig_4048;seqs=1;;seqs=1;	yes	yes	2	9.109e-07	118.24	23621000	463	947	15240;15241;15242;15243;15244;15245;15246;15247;15248	10046;10047;10048;10049;10050;10051;10052	10052
EQISDSDLTNLLLR	K	E	Q	L	R	C	0	1	1	2	0	1	1	0	0	1	4	0	0	0	0	2	1	0	0	0	0	14	0	1615.84	centroid=centroid=454Isotigs_contig_9860;seqs=1;;seqs=1;	centroid=centroid=454Isotigs_contig_9860;seqs=1;;seqs=1;	yes	yes	2	8.8205e-08	112.42	30874000	769	951	15289;15290;15291;15292;15293;15294;15295;15296	10068;10069;10070;10071	10071
EQLEQERTQLKMQLEK	K	E	Q	E	K	L	0	1	0	0	0	4	4	0	0	0	3	2	1	0	0	0	1	0	0	0	0	16	2	2030.05	centroid=centroid=454Isotigs_contig_180555;seqs=1;;seqs=1;	centroid=centroid=454Isotigs_contig_180555;seqs=1;;seqs=1;	yes	yes	2	0.00072425	52.5	20994000	199	952	15297;15298;15299;15300;15301;15302	10072	10072	195	14
EQLQLMYAK	K	E	Q	A	K	R	1	0	0	0	0	2	1	0	0	0	2	1	1	0	0	0	0	0	1	0	0	9	0	1122.57	centroid=centroid=454Isotigs_contig_221;seqs=1;;seqs=1;	centroid=centroid=454Isotigs_contig_221;seqs=1;;seqs=1;	yes	yes	2	0.0032071	82.287	22878000	259	953	15303;15304;15305;15306	10073	10073	248
EQMQLASSTDENVR	R	E	Q	V	R	K	1	1	1	1	0	2	2	0	0	0	1	0	1	0	0	2	1	0	0	1	0	14	0	1606.73	centroid=centroid=454Isotigs_contig_29148;seqs=1;;seqs=1;	centroid=centroid=454Isotigs_contig_29148;seqs=1;;seqs=1;	yes	yes	2	0.0045616	50.04	8988100	360	954	15307;15308;15309	10074	10074	357
EQPYHWLSSWETTGR	R	E	Q	G	R	R	0	1	0	0	0	1	2	1	1	0	1	0	0	0	1	2	2	2	1	0	0	15	0	1875.85	centroid=centroid=454Isotigs_contig_64786;seqs=1;;seqs=1;	centroid=centroid=454Isotigs_contig_64786;seqs=1;;seqs=1;	yes	yes	3	0.00097441	70.197	37495000	617	955	15310;15311;15312;15313;15314;15315;15316;15317;15318	10075;10076	10075
EQQLELIK	K	E	Q	I	K	S	0	0	0	0	0	2	2	0	0	1	2	1	0	0	0	0	0	0	0	0	0	8	0	999.56	centroid=centroid=454Isotigs_contig_35852;seqs=1;;seqs=1;	centroid=centroid=454Isotigs_contig_35852;seqs=1;;seqs=1;	yes	yes	1,2	1.724e-09	155.84	11120000000	420	956;957	15319;15320;15321;15322;15323;15324;15325;15326;15327;15328;15329;15330;15331;15332;15333;15334;15335;15336;15337;15338;15339;15340;15341;15342;15343;15344;15345;15346;15347;15348;15349;15350;15351;15352;15353;15354;15355;15356;15357;15358;15359;15360;15361;15362;15363;15364	10077;10078;10079;10080;10081;10082;10083;10084;10085;10086;10087;10088;10089;10090;10091;10092;10093;10094;10095;10096;10097;10098;10099;10100	10095
EQVLQQQLLR	R	E	Q	L	R	S	0	1	0	0	0	4	1	0	0	0	3	0	0	0	0	0	0	0	0	1	0	10	0	1253.71	centroid=centroid=454Isotigs_contig_873;seqs=1;;seqs=1;	centroid=centroid=454Isotigs_contig_873;seqs=1;;seqs=1;	yes	yes	2	1.1562e-07	155.42	714240000	734	959	15370;15371;15372;15373;15374;15375;15376;15377;15378;15379;15380;15381;15382;15383;15384;15385;15386;15387;15388;15389;15390;15391	10103;10104;10105;10106;10107;10108;10109;10110;10111;10112;10113;10114;10115;10116;10117;10118;10119	10103
EQVTVDEAYDR	R	E	Q	D	R	V	1	1	0	2	0	1	2	0	0	0	0	0	0	0	0	0	1	0	1	2	0	11	0	1323.59	centroid=centroid=454Isotigs_contig_31148;seqs=1;;seqs=1;	centroid=centroid=454Isotigs_contig_31148;seqs=1;;seqs=1;	yes	yes	2	0.0012964	86.911	3429200	383	960	15392;15393	10120	10120
ERVPMHMFTHASLFMK	K	E	R	M	K	Y	1	1	0	0	0	0	1	0	2	0	1	1	3	2	1	1	1	0	0	1	0	16	1	1960.95	centroid=centroid=454Isotigs_contig_1323;seqs=1;;seqs=1;	centroid=centroid=454Isotigs_contig_1323;seqs=1;;seqs=1;	yes	yes	4	8.294e-05	60.949	10869000	94	961	15394;15395	10121	10121	77;78;79
ESCQAYAVCVYGR	R	E	S	G	R	F	2	1	0	0	2	1	1	1	0	0	0	0	0	0	0	1	0	0	2	2	0	13	0	1561.67	centroid=centroid=454Isotigs_contig_9056;seqs=1;;seqs=1;	centroid=centroid=454Isotigs_contig_9056;seqs=1;;seqs=1;	yes	yes	2	0.0015594	86.772	35840000	741	962	15396;15397;15398;15399;15400;15401;15402	10122	10122
ESDIFPQSLDAR	R	E	S	A	R	Y	1	1	0	2	0	1	1	0	0	1	1	0	0	1	1	2	0	0	0	0	0	12	0	1376.66	centroid=centroid=454Isotigs_contig_5379;seqs=1;;seqs=1;	centroid=centroid=454Isotigs_contig_5379;seqs=1;;seqs=1;	yes	yes	2	0.00054684	88.021	181780000	553	963	15403;15404;15405;15406;15407;15408;15409;15410;15411;15412;15413;15414;15415;15416;15417;15418;15419	10123;10124;10125;10126;10127;10128	10123
ESDILPQSLDAR	R	E	S	A	R	Y	1	1	0	2	0	1	1	0	0	1	2	0	0	0	1	2	0	0	0	0	0	12	0	1342.67	centroid=centroid=454Isotigs_contig_5380;seqs=1;;seqs=1;	centroid=centroid=454Isotigs_contig_5380;seqs=1;;seqs=1;	yes	yes	2	0.00020827	108.72	268020000	554	964	15420;15421;15422;15423;15424;15425;15426;15427;15428;15429;15430	10129;10130;10131;10132;10133	10132
ESEVSTLHVELESAR	K	E	S	A	R	K	1	1	0	0	0	0	4	0	1	0	2	0	0	0	0	3	1	0	0	2	0	15	0	1684.83	centroid=centroid=454Isotigs_contig_70388;seqs=1;;seqs=1;	centroid=centroid=454Isotigs_contig_70388;seqs=1;;seqs=1;	yes	yes	2,3	1.4688e-06	103.79	19847000	652	965	15431;15432;15433;15434	10134;10135	10135
ESFDDAISDLEK	K	E	S	E	K	L	1	0	0	3	0	0	2	0	0	1	1	1	0	1	0	2	0	0	0	0	0	12	0	1367.61	centroid=centroid=454Isotigs_contig_7641;seqs=1;;seqs=1;	centroid=centroid=454Isotigs_contig_7641;seqs=1;;seqs=1;	yes	yes	2	0.0022974	77.185	58002000	684	966	15435;15436;15437;15438;15439	10136	10136
ESFDGAISELEK	K	E	S	E	K	L	1	0	0	1	0	0	3	1	0	1	1	1	0	1	0	2	0	0	0	0	0	12	0	1323.62	centroid=centroid=454Isotigs_contig_19017;seqs=1;;seqs=1;	centroid=centroid=454Isotigs_contig_19017;seqs=1;;seqs=1;	yes	yes	2	3.9348e-06	122.39	111890000	214	967	15440;15441;15442;15443;15444;15445;15446;15447	10137;10138;10139;10140	10139
ESGLAYDQYLR	R	E	S	L	R	E	1	1	0	1	0	1	1	1	0	0	2	0	0	0	0	1	0	0	2	0	0	11	0	1313.63	centroid=centroid=454Isotigs_contig_7760;seqs=1;;seqs=1;	centroid=centroid=454Isotigs_contig_7760;seqs=1;;seqs=1;	yes	yes	2	2.5244e-05	77.674	54120000	688	968	15448;15449;15450;15451;15452;15453;15454;15455;15456;15457	10141;10142	10141
ESILDALKR	R	E	S	K	R	T	1	1	0	1	0	0	1	0	0	1	2	1	0	0	0	1	0	0	0	0	0	9	1	1043.6	centroid=centroid=454Isotigs_contig_136589;seqs=1;;seqs=2;	centroid=centroid=454Isotigs_contig_136589;seqs=1;;seqs=2;	yes	yes	2	0.0020409	101.9	46890000	106	969	15458;15459;15460;15461;15462;15463;15464;15465;15466;15467	10143;10144;10145;10146	10145
ESLVAAIKDGHR	R	E	S	H	R	V	2	1	0	1	0	0	1	1	1	1	1	1	0	0	0	1	0	0	0	1	0	12	1	1294.7	centroid=centroid=454Isotigs_contig_7323;seqs=1;;seqs=1;	centroid=centroid=454Isotigs_contig_7323;seqs=1;;seqs=1;	yes	yes	2	0.00014991	104.17	6869300	665	970	15468;15469;15470;15471	10147;10148	10147
ESNCGVHINAGPEIGVASTK	R	E	S	T	K	A	2	0	2	0	1	0	2	3	1	2	0	1	0	0	1	2	1	0	0	2	0	20	0	2038.97	centroid=centroid=454Isotigs_contig_6530;seqs=1;;seqs=1;;centroid=centroid=454Isotigs_contig_98358;seqs=1;;seqs=1;	centroid=centroid=454Isotigs_contig_6530;seqs=1;;seqs=1;	yes	no	3	6.474e-07	63.606	50279000	618	971	15472;15473;15474;15475;15476;15477;15478;15479	10149;10150;10151	10151
ESNELIVFDLASSK	K	E	S	S	K	W	1	0	1	1	0	0	2	0	0	1	2	1	0	1	0	3	0	0	0	1	0	14	0	1550.78	centroid=centroid=454Isotigs_contig_33258;seqs=1;;seqs=1;	centroid=centroid=454Isotigs_contig_33258;seqs=1;;seqs=1;	yes	yes	2	0.00049679	96.673	8195200	403	972	15480;15481;15482;15483;15484	10152;10153	10153
ESSSLTNQIVQLR	K	E	S	L	R	E	0	1	1	0	0	2	1	0	0	1	2	0	0	0	0	3	1	0	0	1	0	13	0	1473.78	centroid=centroid=454Isotigs_contig_691;seqs=1;;seqs=1;	centroid=centroid=454Isotigs_contig_691;seqs=1;;seqs=1;	yes	yes	2,3	1.9202e-62	220.66	3705100000	645	973;974	15485;15486;15487;15488;15489;15490;15491;15492;15493;15494;15495;15496;15497;15498;15499;15500;15501;15502;15503;15504;15505;15506;15507;15508;15509;15510;15511;15512;15513;15514;15515;15516;15517;15518;15519;15520;15521;15522;15523;15524;15525;15526;15527;15528;15529;15530;15531;15532;15533	10154;10155;10156;10157;10158;10159;10160;10161;10162;10163;10164;10165;10166;10167;10168;10169;10170;10171;10172;10173;10174;10175;10176;10177;10178;10179;10180	10156
ESVQESVVQSSEFNMK	R	E	S	M	K	E	0	0	1	0	0	2	3	0	0	0	0	1	1	1	0	4	0	0	0	3	0	16	0	1826.84	centroid=centroid=454Isotigs_contig_5102;seqs=1;;seqs=1;	centroid=centroid=454Isotigs_contig_5102;seqs=1;;seqs=1;	yes	yes	2,3	1.6246e-15	121.82	107440000	538	975	15534;15535;15536;15537;15538;15539;15540;15541;15542;15543;15544;15545;15546;15547;15548	10181;10182;10183;10184;10185;10186;10187;10188;10189;10190	10181	515
ETADTDTAEQVMQSFK	R	E	T	F	K	I	2	0	0	2	0	2	2	0	0	0	0	1	1	1	0	1	3	0	0	1	0	16	0	1799.79	centroid=centroid=454Isotigs_contig_15424;seqs=1;;seqs=1;	centroid=centroid=454Isotigs_contig_15424;seqs=1;;seqs=1;	yes	yes	2	5.2453e-34	157.07	114610000	156	976	15549;15550;15551;15552;15553;15554;15555;15556;15557;15558;15559;15560;15561	10191;10192;10193;10194;10195;10196;10197;10198;10199;10200;10201;10202;10203	10203	136
ETAKNILMMK	K	E	T	M	K	V	1	0	1	0	0	0	1	0	0	1	1	2	2	0	0	0	1	0	0	0	0	10	1	1177.62	centroid=centroid=454Isotigs_contig_123;seqs=1;;seqs=1;	centroid=centroid=454Isotigs_contig_123;seqs=1;;seqs=1;	yes	yes	2	1.9899e-07	126.39	168940000	72	977;978	15562;15563;15564;15565;15566;15567;15568;15569;15570;15571;15572;15573;15574;15575;15576;15577;15578;15579;15580;15581;15582;15583;15584;15585;15586;15587;15588;15589;15590;15591;15592;15593	10204;10205;10206;10207;10208;10209;10210;10211;10212;10213;10214;10215;10216	10212	49;50
ETASDVAYLGAVLLK	R	E	T	L	K	A	3	0	0	1	0	0	1	1	0	0	3	1	0	0	0	1	1	0	1	2	0	15	0	1548.84	centroid=centroid=454Isotigs_contig_28558;seqs=1;;seqs=1;	centroid=centroid=454Isotigs_contig_28558;seqs=1;;seqs=1;	yes	yes	2	5.0643e-06	70.26	1385900	354	979	15594	10217	10217
ETDEILADSVAFLVGGIFNNK	R	E	T	N	K	V	2	0	2	2	0	0	2	2	0	2	2	1	0	2	0	1	1	0	0	2	0	21	0	2251.14	centroid=centroid=454Isotigs_contig_3868;seqs=1;;seqs=1;	centroid=centroid=454Isotigs_contig_3868;seqs=1;;seqs=1;	yes	yes	2,3	8.396e-36	130.27	55658000	450	980	15595;15596;15597;15598;15599;15600	10218;10219;10220;10221;10222;10223	10220
ETDREIDSQMNELR	R	E	T	L	R	H	0	2	1	2	0	1	3	0	0	1	1	0	1	0	0	1	1	0	0	0	0	14	1	1734.78	centroid=centroid=454Isotigs_contig_691;seqs=1;;seqs=1;	centroid=centroid=454Isotigs_contig_691;seqs=1;;seqs=1;	yes	yes	2,3	8.6421e-15	131.35	1027400000	645	981;982	15601;15602;15603;15604;15605;15606;15607;15608;15609;15610;15611;15612;15613;15614;15615;15616;15617;15618;15619;15620;15621;15622;15623;15624;15625;15626;15627;15628;15629;15630	10224;10225;10226;10227;10228;10229;10230;10231;10232;10233;10234;10235;10236;10237;10238;10239;10240;10241;10242;10243;10244	10225	616
ETDVTVTK	R	E	T	T	K	D	0	0	0	1	0	0	1	0	0	0	0	1	0	0	0	0	3	0	0	2	0	8	0	891.455	centroid=centroid=454Isotigs_contig_10584;seqs=2;;seqs=1;	centroid=centroid=454Isotigs_contig_10584;seqs=2;;seqs=1;	yes	yes	2	6.6312e-14	124.98	0	17	983	15631	10245	10245
ETIALQALDDSLDK	R	E	T	D	K	S	2	0	0	3	0	1	1	0	0	1	3	1	0	0	0	1	1	0	0	0	0	14	0	1530.78	centroid=centroid=454Isotigs_contig_54982;seqs=1;;seqs=1;	centroid=centroid=454Isotigs_contig_54982;seqs=1;;seqs=1;	yes	yes	2	0.00031916	98.654	5755600	560	984	15632	10246	10246
ETISNTPFAFWEPK	K	E	T	P	K	A	1	0	1	0	0	0	2	0	0	1	0	1	0	2	2	1	2	1	0	0	0	14	0	1665.8	centroid=centroid=454Isotigs_contig_2357;seqs=1;;seqs=1;	centroid=centroid=454Isotigs_contig_2357;seqs=1;;seqs=1;	yes	yes	2	4.071e-24	159.52	1825200000	277	985	15633;15634;15635;15636;15637;15638;15639;15640;15641;15642;15643;15644;15645;15646;15647;15648;15649;15650;15651;15652;15653;15654;15655;15656;15657	10247;10248;10249;10250;10251;10252;10253;10254;10255;10256;10257;10258;10259;10260;10261;10262;10263;10264;10265;10266;10267	10250
ETISSFVER	R	E	T	E	R	V	0	1	0	0	0	0	2	0	0	1	0	0	0	1	0	2	1	0	0	1	0	9	0	1066.53	centroid=centroid=454Isotigs_contig_459;seqs=1;;seqs=1;	centroid=centroid=454Isotigs_contig_459;seqs=1;;seqs=1;	yes	yes	2	0.00040967	125.71	176410000	502	986	15658;15659;15660;15661;15662;15663;15664;15665;15666;15667;15668;15669;15670;15671;15672;15673;15674;15675;15676;15677;15678;15679;15680	10268;10269;10270;10271;10272	10269
ETNGEILLNNNIPK	R	E	T	P	K	D	0	0	4	0	0	0	2	1	0	2	2	1	0	0	1	0	1	0	0	0	0	14	0	1567.82	centroid=centroid=454Isotigs_contig_20360;seqs=1;;seqs=1;	centroid=centroid=454Isotigs_contig_20360;seqs=1;;seqs=1;	yes	yes	2,3	2.7951e-25	139.74	713530000	232	989	15705;15706;15707;15708;15709;15710;15711;15712;15713;15714;15715;15716;15717;15718;15719;15720;15721;15722;15723;15724;15725;15726;15727;15728;15729;15730;15731;15732;15733;15734;15735;15736;15737;15738;15739;15740;15741;15742	10282;10283;10284;10285;10286;10287;10288;10289;10290;10291;10292;10293;10294;10295;10296;10297;10298;10299;10300;10301;10302;10303;10304;10305	10283
ETYPTCLNK	K	E	T	N	K	A	0	0	1	0	1	0	1	0	0	0	1	1	0	0	1	0	2	0	1	0	0	9	0	1124.52	centroid=centroid=454Isotigs_contig_101824;seqs=1;;seqs=1;	centroid=centroid=454Isotigs_contig_101824;seqs=1;;seqs=1;	yes	yes	2	0.0032817	106.68	436180000	4	992	15774;15775;15776;15777;15778;15779;15780;15781;15782;15783;15784;15785;15786;15787;15788;15789;15790;15791;15792;15793	10322;10323;10324;10325;10326;10327	10322
EVAQLDTELTVEER	K	E	V	E	R	N	1	1	0	1	0	1	4	0	0	0	2	0	0	0	0	0	2	0	0	2	0	14	0	1630.81	centroid=centroid=454Isotigs_contig_8216;seqs=1;;seqs=1;	centroid=centroid=454Isotigs_contig_8216;seqs=1;;seqs=1;	yes	yes	2	3.5009e-13	125.22	144640000	717	993	15794;15795;15796;15797;15798;15799;15800;15801;15802;15803;15804;15805;15806	10328;10329;10330;10331;10332;10333;10334;10335	10331
EVDEQMLNVQNK	K	E	V	N	K	N	0	0	2	1	0	2	2	0	0	0	1	1	1	0	0	0	0	0	0	2	0	12	0	1445.68	centroid=centroid=454Isotigs_contig_228379;seqs=1;;seqs=1;	centroid=centroid=454Isotigs_contig_228379;seqs=1;;seqs=1;	yes	yes	2	5.7701e-52	169.82	352670000	270	1000;1001	15951;15952;15953;15954;15955;15956;15957;15958;15959;15960;15961;15962;15963;15964;15965;15966;15967;15968;15969	10430;10431;10432;10433;10434;10435;10436;10437;10438;10439;10440	10435	257
EVDRLEDDLENAR	K	E	V	A	R	E	1	2	1	3	0	0	3	0	0	0	2	0	0	0	0	0	0	0	0	1	0	13	1	1572.74	centroid=centroid=454Isotigs_contig_1764;seqs=1;;seqs=1;	centroid=centroid=454Isotigs_contig_1764;seqs=1;;seqs=1;	yes	yes	3	0.0029089	73.927	6907700	194	1002	15970;15971	10441	10441
EVLAAAVEESSK	K	E	V	S	K	Q	3	0	0	0	0	0	3	0	0	0	1	1	0	0	0	2	0	0	0	2	0	12	0	1231.63	centroid=centroid=454Isotigs_contig_23899;seqs=1;;seqs=1;	centroid=centroid=454Isotigs_contig_23899;seqs=1;;seqs=1;	yes	yes	2	0.00092822	84.169	24894000	282	1004	16003;16004;16005	10464;10465	10465
EVQELIVLK	R	E	V	L	K	I	0	0	0	0	0	1	2	0	0	1	2	1	0	0	0	0	0	0	0	2	0	9	0	1069.64	centroid=centroid=454Isotigs_contig_29423;seqs=1;;seqs=1;	centroid=centroid=454Isotigs_contig_29423;seqs=1;;seqs=1;	yes	yes	2	0.00091041	115.71	37824000	365	1005	16006;16007;16008;16009;16010;16011;16012;16013	10466;10467;10468	10467
EVQGHESDLFK	R	E	V	F	K	S	0	0	0	1	0	1	2	1	1	0	1	1	0	1	0	1	0	0	0	1	0	11	0	1287.61	centroid=centroid=454Isotigs_contig_26661;seqs=1;;seqs=1;	centroid=centroid=454Isotigs_contig_26661;seqs=1;;seqs=1;	yes	yes	2,3	0.00051323	94.465	192660000	326	1007	16015;16016;16017;16018;16019;16020;16021;16022;16023;16024;16025;16026;16027;16028;16029;16030;16031;16032;16033;16034;16035;16036;16037;16038;16039;16040;16041;16042	10470;10471;10472;10473;10474	10473
EVSQLTEEEILDLR	K	E	V	L	R	H	0	1	0	1	0	1	4	0	0	1	3	0	0	0	0	1	1	0	0	1	0	14	0	1672.85	centroid=centroid=454Isotigs_contig_3460;seqs=1;;seqs=1;	centroid=centroid=454Isotigs_contig_3460;seqs=1;;seqs=1;	yes	yes	2	1.3777e-07	109.83	54156000	411	1008	16043;16044;16045;16046;16047;16048;16049;16050;16051;16052	10475;10476;10477;10478;10479;10480;10481;10482;10483;10484;10485	10479
EVVEALESDVGFR	R	E	V	F	R	K	1	1	0	1	0	0	3	1	0	0	1	0	0	1	0	1	0	0	0	3	0	13	0	1448.71	centroid=centroid=454Isotigs_contig_7760;seqs=1;;seqs=1;	centroid=centroid=454Isotigs_contig_7760;seqs=1;;seqs=1;	yes	yes	2	0.00021455	98.942	20931000	688	1012	16120;16121;16122	10529	10529
EVVLIDDGSDYDFLQER	K	E	V	E	R	L	0	1	0	4	0	1	2	1	0	1	2	0	0	1	0	1	0	0	1	2	0	17	0	2011.94	centroid=centroid=454Isotigs_contig_69084;seqs=1;;seqs=1;	centroid=centroid=454Isotigs_contig_69084;seqs=1;;seqs=1;	yes	yes	2	1.9169e-08	101.9	29751000	644	1013	16123;16124;16125;16126;16127;16128;16129	10530;10531;10532;10533;10534;10535	10533
EVYAFSLVNDEK	K	E	V	E	K	H	1	0	1	1	0	0	2	0	0	0	1	1	0	1	0	1	0	0	1	2	0	12	0	1412.68	centroid=centroid=454Isotigs_contig_34386;seqs=1;;seqs=1;	centroid=centroid=454Isotigs_contig_34386;seqs=1;;seqs=1;	yes	yes	2	0.0013458	80.312	12498000	407	1014	16130;16131;16132;16133;16134;16135	10536;10537	10536
EWELMSLLGDPK	K	E	W	P	K	E	0	0	0	1	0	0	2	1	0	0	3	1	1	0	1	1	0	1	0	0	0	12	0	1416.7	centroid=centroid=454Isotigs_contig_123;seqs=1;;seqs=1;	centroid=centroid=454Isotigs_contig_123;seqs=1;;seqs=1;	yes	yes	1,2,3	2.1888e-13	146.36	169240000000	72	1015;1016;1017;1018	16136;16137;16138;16139;16140;16141;16142;16143;16144;16145;16146;16147;16148;16149;16150;16151;16152;16153;16154;16155;16156;16157;16158;16159;16160;16161;16162;16163;16164;16165;16166;16167;16168;16169;16170;16171;16172;16173;16174;16175;16176;16177;16178;16179;16180;16181;16182;16183;16184;16185;16186;16187;16188;16189;16190;16191;16192;16193;16194;16195;16196;16197;16198;16199;16200;16201;162…	10538;10539;10540;10541;10542;10543;10544;10545;10546;10547;10548;10549;10550;10551;10552;10553;10554;10555;10556;10557;10558;10559;10560;10561;10562;10563;10564;10565;10566;10567;10568;10569;10570;10571;10572;10573;10574;10575;10576;10577;10578;10579;10580;10581;10582;10583;10584;10585;10586;10587;10588;10589;10590;10591;10592;10593;10594;10595;10596;10597;10598;10599;10600;10601;10602;10603;106…	11042	51
EYGFNMVASDK	R	E	Y	D	K	V	1	0	1	1	0	0	1	1	0	0	0	1	1	1	0	1	0	0	1	1	0	11	0	1259.55	centroid=centroid=454Isotigs_contig_69084;seqs=1;;seqs=1;	centroid=centroid=454Isotigs_contig_69084;seqs=1;;seqs=1;	yes	yes	2	0.004887	67.252	4432400	644	1020	16643	11198	11198	614
EYNIPVLIDLTEGK	K	E	Y	G	K	T	0	0	1	1	0	0	2	1	0	2	2	1	0	0	1	0	1	0	1	1	0	14	0	1602.85	centroid=centroid=454Isotigs_contig_11338;seqs=1;;seqs=1;	centroid=centroid=454Isotigs_contig_11338;seqs=1;;seqs=1;	yes	yes	2	0.0015063	90.707	197760000	42	1021	16644;16645;16646;16647;16648;16649;16650;16651;16652;16653;16654;16655;16656;16657;16658;16659;16660;16661;16662;16663	11199;11200;11201;11202;11203;11204;11205;11206;11207;11208	11206
EYNQCAAQLQSIR	R	E	Y	I	R	A	2	1	1	0	1	3	1	0	0	1	1	0	0	0	0	1	0	0	1	0	0	13	0	1579.74	centroid=centroid=454Isotigs_contig_100974;seqs=3;;seqs=1;	centroid=centroid=454Isotigs_contig_100974;seqs=3;;seqs=1;	yes	yes	2	5.1923e-18	167.73	706730000	1	1022	16664;16665;16666;16667;16668;16669;16670;16671;16672;16673;16674;16675;16676;16677;16678;16679;16680;16681;16682;16683;16684;16685;16686;16687;16688;16689;16690;16691	11209;11210;11211;11212;11213;11214;11215;11216;11217;11218;11219;11220;11221;11222;11223;11224;11225;11226	11225
EYQYLSADLQR	R	E	Y	Q	R	L	1	1	0	1	0	2	1	0	0	0	2	0	0	0	0	1	0	0	2	0	0	11	0	1384.66	centroid=centroid=454Isotigs_contig_39018;seqs=1;;seqs=1;	centroid=centroid=454Isotigs_contig_39018;seqs=1;;seqs=1;	yes	yes	2	7.075e-08	129.82	140780000	454	1033	16865;16866;16867;16868;16869;16870;16871;16872;16873;16874;16875;16876;16877;16878;16879;16880;16881;16882;16883;16884	11334;11335;11336;11337	11334
EYYDFLSSER	K	E	Y	E	R	V	0	1	0	1	0	0	2	0	0	0	1	0	0	1	0	2	0	0	2	0	0	10	0	1307.57	centroid=centroid=454Isotigs_contig_123124;seqs=1;;seqs=1;	centroid=centroid=454Isotigs_contig_123124;seqs=1;;seqs=1;	yes	yes	2	0.0015898	99.568	28624000	73	1034	16885;16886;16887;16888;16889	11338	11338
FAAMYVDTR	R	F	A	T	R	L	2	1	0	1	0	0	0	0	0	0	0	0	1	1	0	0	1	0	1	1	0	9	0	1072.5	centroid=centroid=454Isotigs_contig_29171;seqs=1;;seqs=1;	centroid=centroid=454Isotigs_contig_29171;seqs=1;;seqs=1;	yes	yes	2	0.00029899	113.62	265180000	362	1035	16890;16891;16892;16893;16894;16895;16896;16897;16898;16899;16900;16901;16902;16903;16904;16905;16906;16907;16908;16909;16910;16911;16912;16913;16914	11339;11340;11341;11342;11343;11344;11345;11346;11347;11348;11349;11350;11351;11352	11343	358
FAAVTQFEATDAR	R	F	A	A	R	R	4	1	0	1	0	1	1	0	0	0	0	0	0	2	0	0	2	0	0	1	0	13	0	1425.69	centroid=centroid=454Isotigs_contig_71616;seqs=1;;seqs=1;	centroid=centroid=454Isotigs_contig_71616;seqs=1;;seqs=1;	yes	yes	2	7.0427e-05	101.32	45052000	658	1036	16915;16916;16917;16918;16919	11353;11354;11355;11356	11353
FADLSEEEFK	K	F	A	F	K	K	1	0	0	1	0	0	3	0	0	0	1	1	0	2	0	1	0	0	0	0	0	10	0	1213.55	centroid=centroid=454Isotigs_contig_22472;seqs=1;;seqs=1;	centroid=centroid=454Isotigs_contig_22472;seqs=1;;seqs=1;	yes	yes	2	0.00015741	113.44	346040000	262	1037	16920;16921;16922;16923;16924;16925;16926;16927;16928;16929;16930;16931;16932;16933;16934;16935;16936;16937;16938	11357;11358;11359;11360;11361;11362;11363;11364;11365	11358
FAEEDIEKER	R	F	A	E	R	G	1	1	0	1	0	0	4	0	0	1	0	1	0	1	0	0	0	0	0	0	0	10	1	1264.59	centroid=centroid=454Isotigs_contig_15065;seqs=1;;seqs=1;	centroid=centroid=454Isotigs_contig_15065;seqs=1;;seqs=1;	yes	yes	3	0.0047926	90.05	40176000	148	1038	16939;16940;16941;16942;16943;16944;16945;16946;16947;16948;16949;16950;16951	11366;11367;11368;11369;11370	11366
FAEFDQIMK	K	F	A	M	K	S	1	0	0	1	0	1	1	0	0	1	0	1	1	2	0	0	0	0	0	0	0	9	0	1127.53	centroid=centroid=454Isotigs_contig_52099;seqs=1;;seqs=1;	centroid=centroid=454Isotigs_contig_52099;seqs=1;;seqs=1;	yes	yes	2	0.0031552	82.645	27792000	547	1039	16952;16953;16954;16955;16956	11371	11371	521
FAEIVNLVLADGSQR	K	F	A	Q	R	S	2	1	1	1	0	1	1	1	0	1	2	0	0	1	0	1	0	0	0	2	0	15	0	1630.87	centroid=centroid=454Isotigs_contig_1237;seqs=1;;seqs=2;	centroid=centroid=454Isotigs_contig_1237;seqs=1;;seqs=2;	yes	yes	2,3	4.7057e-14	127.07	1495500000	74	1040	16957;16958;16959;16960;16961;16962;16963;16964;16965;16966;16967;16968;16969;16970;16971;16972;16973;16974;16975;16976;16977;16978;16979;16980;16981;16982;16983;16984;16985;16986;16987;16988;16989;16990;16991;16992;16993;16994;16995;16996;16997;16998;16999;17000;17001;17002;17003;17004;17005;17006;17007;17008;17009;17010;17011;17012;17013;17014	11372;11373;11374;11375;11376;11377;11378;11379;11380;11381;11382;11383;11384;11385;11386;11387;11388;11389;11390;11391;11392;11393;11394;11395;11396;11397;11398;11399;11400;11401;11402;11403;11404;11405;11406;11407;11408;11409	11409
FAEVSSISGHR	K	F	A	H	R	Y	1	1	0	0	0	0	1	1	1	1	0	0	0	1	0	3	0	0	0	1	0	11	0	1188.59	centroid=centroid=454Isotigs_contig_131464;seqs=2;;seqs=1;	centroid=centroid=454Isotigs_contig_131464;seqs=2;;seqs=1;	yes	yes	3	0.00068284	108.7	17579000	92	1041	17015;17016;17017;17018	11410;11411	11411
FAFQAEVNR	K	F	A	N	R	M	2	1	1	0	0	1	1	0	0	0	0	0	0	2	0	0	0	0	0	1	0	9	0	1080.54	centroid=centroid=454Isotigs_contig_8547;seqs=1;;seqs=1;	centroid=centroid=454Isotigs_contig_8547;seqs=1;;seqs=1;	yes	yes	2	0.00084435	116.05	37356000	729	1042	17019;17020;17021;17022;17023;17024;17025;17026;17027;17028;17029;17030;17031;17032	11412	11412
FAHTTSDEVKEELK	R	F	A	L	K	Q	1	0	0	1	0	0	3	0	1	0	1	2	0	1	0	1	2	0	0	1	0	14	1	1632.8	centroid=centroid=454Isotigs_contig_7386;seqs=1;;seqs=1;	centroid=centroid=454Isotigs_contig_7386;seqs=1;;seqs=1;	yes	yes	3	8.6605e-05	101.43	6876800	668	1043	17033;17034;17035	11413	11413
FAIQDITVEELTAK	R	F	A	A	K	E	2	0	0	1	0	1	2	0	0	2	1	1	0	1	0	0	2	0	0	1	0	14	0	1576.83	centroid=centroid=454Isotigs_contig_50027;seqs=1;;seqs=1;	centroid=centroid=454Isotigs_contig_50027;seqs=1;;seqs=1;	yes	yes	2	1.5542e-19	138.21	232610000	533	1044	17036;17037;17038;17039;17040;17041;17042;17043;17044;17045;17046;17047;17048;17049;17050;17051;17052;17053;17054	11414;11415;11416;11417;11418;11419;11420;11421;11422;11423;11424	11423
FALDAGLGVIPCVGEK	K	F	A	E	K	L	2	0	0	1	1	0	1	3	0	1	2	1	0	1	1	0	0	0	0	2	0	16	0	1644.85	centroid=centroid=454Isotigs_contig_22679;seqs=1;;seqs=1;	centroid=centroid=454Isotigs_contig_22679;seqs=1;;seqs=1;	yes	yes	2	0.00026418	72.433	29384000	265	1045	17055;17056;17057;17058;17059;17060;17061;17062;17063;17064;17065	11425;11426;11427	11427
FALDDIWLIDGK	R	F	A	G	K	C	1	0	0	3	0	0	0	1	0	2	2	1	0	1	0	0	0	1	0	0	0	12	0	1404.73	centroid=centroid=454Isotigs_contig_29426;seqs=1;;seqs=1;	centroid=centroid=454Isotigs_contig_29426;seqs=1;;seqs=1;	yes	yes	2	0.0068646	65.295	7991900	366	1046	17066;17067;17068;17069;17070	11428	11428
FAMAQPER	R	F	A	E	R	V	2	1	0	0	0	1	1	0	0	0	0	0	1	1	1	0	0	0	0	0	0	8	0	948.449	centroid=centroid=454Isotigs_contig_193976;seqs=1;;seqs=1;	centroid=centroid=454Isotigs_contig_193976;seqs=1;;seqs=1;	yes	yes	2	0.0038755	107.9	30233000	218	1047	17071;17072;17073;17074;17075;17076;17077;17078;17079;17080;17081;17082;17083;17084;17085;17086;17087;17088	11429;11430;11431;11432;11433;11434;11435;11436	11430	208
FAQADVTINILK	K	F	A	L	K	D	2	0	1	1	0	1	0	0	0	2	1	1	0	1	0	0	1	0	0	1	0	12	0	1331.74	centroid=centroid=454Isotigs_contig_25750;seqs=1;;seqs=1;	centroid=centroid=454Isotigs_contig_25750;seqs=1;;seqs=1;	yes	yes	2	0.00077827	85.554	14768000	309	1048	17089;17090;17091;17092;17093;17094	11437	11437
FAQYLTPEQENELR	R	F	A	L	R	G	1	1	1	0	0	2	3	0	0	0	2	0	0	1	1	0	1	0	1	0	0	14	0	1736.84	centroid=centroid=454Isotigs_contig_3773;seqs=1;;seqs=1;	centroid=centroid=454Isotigs_contig_3773;seqs=1;;seqs=1;	yes	yes	2,3	1.1832e-24	143.94	304660000	439	1049	17095;17096;17097;17098;17099;17100;17101;17102;17103;17104;17105;17106;17107;17108;17109;17110;17111;17112	11438;11439;11440;11441;11442;11443;11444;11445	11438
FASEVAGVDDLGTSGR	R	F	A	G	R	G	2	1	0	2	0	0	1	3	0	0	1	0	0	1	0	2	1	0	0	2	0	16	0	1579.75	centroid=centroid=454Isotigs_contig_40143;seqs=1;;seqs=1;	centroid=centroid=454Isotigs_contig_40143;seqs=1;;seqs=1;	yes	yes	2	0.00029927	90.348	20624000	462	1050	17113;17114;17115;17116;17117;17118;17119	11446	11446
FASSTGSTPIAGR	K	F	A	G	R	F	2	1	0	0	0	0	0	2	0	1	0	0	0	1	1	3	2	0	0	0	0	13	0	1250.63	centroid=centroid=454Isotigs_contig_68877;seqs=1;;seqs=1;	centroid=centroid=454Isotigs_contig_68877;seqs=1;;seqs=1;	yes	yes	2	9.1931e-18	145.31	103110000	642	1053	17176;17177;17178;17179;17180;17181;17182;17183;17184;17185;17186;17187;17188;17189;17190;17191	11481;11482;11483;11484;11485;11486;11487;11488	11482
FATDPDAGSLTYQYAPGSLNQDR	R	F	A	D	R	F	3	1	1	3	0	2	0	2	0	0	2	0	0	1	2	2	2	0	2	0	0	23	0	2486.14	centroid=centroid=454Isotigs_contig_1697;seqs=1;;seqs=1;	centroid=centroid=454Isotigs_contig_1697;seqs=1;;seqs=1;	yes	yes	2,3	1.3088e-06	51.431	66592000	185	1054	17192;17193;17194;17195;17196;17197;17198;17199;17200;17201	11489;11490;11491;11492	11492
FDAANDIYIIMEGGPR	R	F	D	P	R	G	2	1	1	2	0	0	1	2	0	3	0	0	1	1	1	0	0	0	1	0	0	16	0	1780.85	centroid=centroid=454Isotigs_contig_58150;seqs=1;;seqs=1;	centroid=centroid=454Isotigs_contig_58150;seqs=1;;seqs=1;	yes	yes	2,3	4.6411e-15	117.18	5133200000	577	1055;1056	17202;17203;17204;17205;17206;17207;17208;17209;17210;17211;17212;17213;17214;17215;17216;17217;17218;17219;17220;17221;17222;17223;17224;17225;17226;17227;17228;17229;17230;17231;17232;17233;17234;17235;17236;17237;17238;17239;17240;17241;17242;17243;17244;17245;17246;17247;17248;17249;17250;17251;17252;17253;17254;17255;17256;17257;17258;17259;17260;17261;17262;17263;17264;17265;17266;17267;172…	11493;11494;11495;11496;11497;11498;11499;11500;11501;11502;11503;11504;11505;11506;11507;11508;11509;11510;11511;11512;11513;11514;11515;11516;11517;11518;11519;11520;11521;11522;11523;11524;11525;11526;11527;11528;11529;11530;11531;11532;11533;11534;11535;11536;11537;11538;11539;11540;11541;11542;11543;11544;11545;11546;11547;11548;11549;11550;11551;11552;11553;11554;11555;11556;11557;11558;115…	11517	548
FDDGQKPSDPEFPLSYSATSVR	K	F	D	V	R	E	1	1	0	3	0	1	1	1	0	0	1	1	0	2	3	4	1	0	1	1	0	22	1	2442.13	centroid=centroid=454Isotigs_contig_3868;seqs=1;;seqs=1;	centroid=centroid=454Isotigs_contig_3868;seqs=1;;seqs=1;	yes	yes	3	3.5709e-15	76.156	189350000	450	1057	17335;17336;17337;17338;17339;17340;17341;17342;17343;17344;17345	11612;11613;11614;11615;11616;11617;11618;11619;11620	11616
FDDPTVASDMK	R	F	D	M	K	H	1	0	0	3	0	0	0	0	0	0	0	1	1	1	1	1	1	0	0	1	0	11	0	1224.53	centroid=centroid=454Isotigs_contig_695;seqs=1;;seqs=2;	centroid=centroid=454Isotigs_contig_695;seqs=1;;seqs=2;	yes	yes	2	0.002236	72.29	63134000	648	1058	17346;17347;17348;17349;17350;17351;17352;17353;17354;17355	11621;11622;11623	11622	620
FDELYGEEYDEDEIKR	R	F	D	K	R	F	0	1	0	3	0	0	5	1	0	1	1	1	0	1	0	0	0	0	2	0	0	16	1	2048.89	centroid=centroid=454Isotigs_contig_22541;seqs=1;;seqs=1;	centroid=centroid=454Isotigs_contig_22541;seqs=1;;seqs=1;	yes	yes	3	0.0014337	50.077	8680500	263	1059	17356;17357	11624	11624
FDIDVDPLLSSLAGSSK	K	F	D	S	K	F	1	0	0	3	0	0	0	1	0	1	3	1	0	1	1	4	0	0	0	1	0	17	0	1762.9	centroid=centroid=454Isotigs_contig_7415;seqs=1;;seqs=1;	centroid=centroid=454Isotigs_contig_7415;seqs=1;;seqs=1;	yes	yes	2	4.7196e-06	69.979	3784700	671	1061	17370;17371;17372	11632	11632
FDITSAVR	K	F	D	V	R	Q	1	1	0	1	0	0	0	0	0	1	0	0	0	1	0	1	1	0	0	1	0	8	0	907.476	centroid=centroid=454Isotigs_contig_67;seqs=1;;seqs=1;	centroid=centroid=454Isotigs_contig_67;seqs=1;;seqs=1;	yes	yes	2	0.0069914	125.31	69802000	632	1062	17373;17374;17375;17376;17377;17378;17379;17380;17381	11633;11634;11635	11634
FDLQSFTTQEEEAPHGMLMR	K	F	D	M	R	G	1	1	0	1	0	2	3	1	1	0	2	0	2	2	1	1	2	0	0	0	0	20	0	2366.07	centroid=centroid=454Isotigs_contig_62282;seqs=1;;seqs=1;	centroid=centroid=454Isotigs_contig_62282;seqs=1;;seqs=1;	yes	yes	3	7.7052e-10	84.249	93875000	601	1063	17382;17383;17384;17385;17386;17387	11636;11637;11638	11638	579;580
FDLTGIPPAPR	K	F	D	P	R	G	1	1	0	1	0	0	0	1	0	1	1	0	0	1	3	0	1	0	0	0	0	11	0	1182.64	centroid=centroid=454Isotigs_contig_10133;seqs=1;;seqs=1;	centroid=centroid=454Isotigs_contig_10133;seqs=1;;seqs=1;	yes	yes	2	0.00030262	85.813	3027600	2	1064	17388;17389	11639;11640	11639
FDPNPFFSGR	R	F	D	G	R	I	0	1	1	1	0	0	0	1	0	0	0	0	0	3	2	1	0	0	0	0	0	10	0	1182.55	centroid=centroid=454Isotigs_contig_571;seqs=1;;seqs=1;	centroid=centroid=454Isotigs_contig_571;seqs=1;;seqs=1;	yes	yes	2	0.0029928	92.445	135690000	571	1065	17390;17391;17392;17393;17394;17395;17396;17397;17398;17399;17400;17401;17402;17403	11641;11642;11643;11644	11641
FDTCFVHVR	K	F	D	V	R	I	0	1	0	1	1	0	0	0	1	0	0	0	0	2	0	0	1	0	0	2	0	9	0	1179.55	centroid=centroid=454Isotigs_contig_3849;seqs=1;;seqs=1;	centroid=centroid=454Isotigs_contig_3849;seqs=1;;seqs=1;	yes	yes	2,3	0.0064598	99.442	66036000	448	1066	17404;17405;17406;17407;17408;17409;17410;17411;17412;17413;17414;17415;17416;17417;17418;17419	11645;11646;11647;11648	11645
FDTIGLTNTEENR	R	F	D	N	R	R	0	1	2	1	0	0	2	1	0	1	1	0	0	1	0	0	3	0	0	0	0	13	0	1508.71	centroid=centroid=454Isotigs_contig_3773;seqs=1;;seqs=1;	centroid=centroid=454Isotigs_contig_3773;seqs=1;;seqs=1;	yes	yes	2	0.0060499	60.901	70705000	439	1067	17420;17421;17422;17423	11649	11649
FDTIGLTNTEENRR	R	F	D	R	R	K	0	2	2	1	0	0	2	1	0	1	1	0	0	1	0	0	3	0	0	0	0	14	1	1664.81	centroid=centroid=454Isotigs_contig_3773;seqs=1;;seqs=1;	centroid=centroid=454Isotigs_contig_3773;seqs=1;;seqs=1;	yes	yes	2,3	2.1335e-22	138.02	77447000	439	1068	17424;17425;17426;17427;17428;17429;17430;17431;17432	11650;11651;11652;11653	11651
FDVPLLSR	K	F	D	S	R	K	0	1	0	1	0	0	0	0	0	0	2	0	0	1	1	1	0	0	0	1	0	8	0	945.528	centroid=centroid=454Isotigs_contig_1281;seqs=1;;seqs=1;	centroid=centroid=454Isotigs_contig_1281;seqs=1;;seqs=1;	yes	yes	2	0.0046818	130.56	28671000	85	1069	17433;17434;17435;17436;17437;17438	11654	11654
FDYVHEFWIR	R	F	D	I	R	F	0	1	0	1	0	0	1	0	1	1	0	0	0	2	0	0	0	1	1	1	0	10	0	1410.67	centroid=centroid=454Isotigs_contig_8812;seqs=1;;seqs=1;	centroid=centroid=454Isotigs_contig_8812;seqs=1;;seqs=1;	yes	yes	2,3	3.1026e-07	140.78	189850000	736	1070	17439;17440;17441;17442;17443;17444;17445;17446;17447;17448;17449;17450;17451;17452;17453;17454;17455;17456;17457;17458;17459;17460;17461;17462;17463	11655;11656;11657;11658;11659;11660;11661;11662;11663;11664;11665	11656
FEAECPYPQLFDANELR	K	F	E	L	R	C	2	1	1	1	1	1	3	0	0	0	2	0	0	2	2	0	0	0	1	0	0	17	0	2097.95	centroid=centroid=454Isotigs_contig_139966;seqs=1;;seqs=1;	centroid=centroid=454Isotigs_contig_139966;seqs=1;;seqs=1;	yes	yes	2,3	5.4399e-05	57.525	63491000	114	1071	17464;17465;17466;17467;17468;17469;17470;17471;17472;17473;17474;17475;17476	11666;11667;11668	11668
FEDGFLPVLR	R	F	E	L	R	R	0	1	0	1	0	0	1	1	0	0	2	0	0	2	1	0	0	0	0	1	0	10	0	1191.63	centroid=centroid=454Isotigs_contig_143358;seqs=1;;seqs=1;	centroid=centroid=454Isotigs_contig_143358;seqs=1;;seqs=1;	yes	yes	2	1.0904e-06	134.25	6870200	123	1072	17477;17478;17479;17480	11669;11670	11670
FEDVAMEVSNIR	R	F	E	I	R	I	1	1	1	1	0	0	2	0	0	1	0	0	1	1	0	1	0	0	0	2	0	12	0	1408.67	centroid=centroid=454Isotigs_contig_78579;seqs=1;;seqs=1;	centroid=centroid=454Isotigs_contig_78579;seqs=1;;seqs=1;	yes	yes	2	6.3168e-05	92.856	96919000	697	1073	17481;17482;17483;17484;17485;17486;17487;17488;17489;17490;17491;17492;17493;17494;17495;17496	11671;11672;11673;11674;11675;11676;11677	11676	695
FEELNADLFR	R	F	E	F	R	F	1	1	1	1	0	0	2	0	0	0	2	0	0	2	0	0	0	0	0	0	0	10	0	1252.61	centroid=centroid=454Isotigs_contig_695;seqs=1;;seqs=2;	centroid=centroid=454Isotigs_contig_695;seqs=1;;seqs=2;	yes	yes	2	1.7912e-08	137.98	499220000	648	1074	17497;17498;17499;17500;17501;17502;17503;17504;17505;17506;17507;17508;17509;17510;17511;17512;17513;17514;17515;17516;17517;17518;17519;17520;17521;17522;17523;17524;17525;17526	11678;11679;11680;11681;11682;11683;11684;11685;11686;11687;11688;11689	11680
FEELNMDLFR	K	F	E	F	R	N	0	1	1	1	0	0	2	0	0	0	2	0	1	2	0	0	0	0	0	0	0	10	0	1312.61	centroid=centroid=454Isotigs_contig_10133;seqs=1;;seqs=1;	centroid=centroid=454Isotigs_contig_10133;seqs=1;;seqs=1;	yes	yes	2	0.0017004	81.017	138460000	2	1075;1076	17527;17528;17529;17530;17531;17532;17533;17534;17535;17536;17537;17538;17539;17540;17541;17542	11690;11691;11692;11693;11694;11695	11690	2
FEGTYLLLDGYQVQPFNIQK	R	F	E	Q	K	N	0	0	1	1	0	3	1	2	0	1	3	1	0	2	1	0	1	0	2	1	0	20	0	2372.21	centroid=centroid=454Isotigs_contig_14834;seqs=1;;seqs=1;	centroid=centroid=454Isotigs_contig_14834;seqs=1;;seqs=1;	yes	yes	2,3	3.608e-19	110.77	131450000	137	1077	17543;17544;17545;17546;17547;17548;17549;17550;17551;17552;17553;17554;17555;17556;17557;17558;17559;17560;17561;17562;17563;17564;17565;17566	11696;11697;11698;11699;11700;11701;11702;11703;11704;11705;11706;11707;11708;11709	11709
FEIPSHLDLK	K	F	E	L	K	N	0	0	0	1	0	0	1	0	1	1	2	1	0	1	1	1	0	0	0	0	0	10	0	1197.64	centroid=centroid=454Isotigs_contig_7760;seqs=1;;seqs=1;	centroid=centroid=454Isotigs_contig_7760;seqs=1;;seqs=1;	yes	yes	3	0.0095797	77.533	7327500	688	1078	17567;17568;17569	11710	11710
FEISDGPHITVLR	R	F	E	L	R	I	0	1	0	1	0	0	1	1	1	2	1	0	0	1	1	1	1	0	0	1	0	13	0	1482.78	centroid=centroid=454Isotigs_contig_11180;seqs=1;;seqs=1;	centroid=centroid=454Isotigs_contig_11180;seqs=1;;seqs=1;	yes	yes	3	0.0012759	89.231	23083000	35	1079	17570;17571;17572;17573;17574;17575;17576;17577;17578;17579;17580	11711;11712;11713;11714;11715	11714
FELDHLATFAAGTR	K	F	E	T	R	N	3	1	0	1	0	0	1	1	1	0	2	0	0	2	0	0	2	0	0	0	0	14	0	1547.77	centroid=centroid=454Isotigs_contig_141518;seqs=1;;seqs=1;	centroid=centroid=454Isotigs_contig_141518;seqs=1;;seqs=1;	yes	yes	3	0.0073257	57.288	4694600	120	1080	17581;17582;17583	11716	11716
FELTGIPPAPR	K	F	E	P	R	G	1	1	0	0	0	0	1	1	0	1	1	0	0	1	3	0	1	0	0	0	0	11	0	1196.66	centroid=centroid=454Isotigs_contig_695;seqs=1;;seqs=2;	centroid=centroid=454Isotigs_contig_695;seqs=1;;seqs=2;	yes	yes	2	0.00020348	78.342	29295000	648	1081	17584;17585;17586;17587;17588;17589;17590;17591;17592	11717;11718;11719;11720	11717
FEQEISALQR	R	F	E	Q	R	A	1	1	0	0	0	2	2	0	0	1	1	0	0	1	0	1	0	0	0	0	0	10	0	1219.62	centroid=centroid=454Isotigs_contig_132;seqs=1;;seqs=1;	centroid=centroid=454Isotigs_contig_132;seqs=1;;seqs=1;	yes	yes	2,3	3.9631e-14	134.84	3125100000	93	1084	17681;17682;17683;17684;17685;17686;17687;17688;17689;17690;17691;17692;17693;17694;17695;17696;17697;17698;17699;17700;17701;17702;17703;17704;17705;17706;17707;17708;17709;17710;17711;17712;17713;17714;17715;17716;17717	11783;11784;11785;11786;11787;11788;11789;11790;11791;11792;11793;11794;11795;11796;11797;11798;11799;11800;11801;11802	11783
FETETDTEVMAK	K	F	E	A	K	L	1	0	0	1	0	0	3	0	0	0	0	1	1	1	0	0	3	0	0	1	0	12	0	1399.62	centroid=centroid=454Isotigs_contig_6530;seqs=1;;seqs=1;	centroid=centroid=454Isotigs_contig_6530;seqs=1;;seqs=1;	yes	yes	2	3.0122e-06	117.79	106180000	618	1085	17718;17719;17720;17721;17722;17723;17724;17725;17726;17727;17728	11803;11804;11805;11806;11807	11805	599
FETIFCDGLPDNK	R	F	E	N	K	K	0	0	1	2	1	0	1	1	0	1	1	1	0	2	1	0	1	0	0	0	0	13	0	1554.7	centroid=centroid=454Isotigs_contig_4282;seqs=1;;seqs=1;	centroid=centroid=454Isotigs_contig_4282;seqs=1;;seqs=1;	yes	yes	2	2.4867e-05	105.03	283720000	481	1086	17729;17730;17731;17732;17733;17734;17735;17736;17737;17738;17739;17740;17741;17742;17743;17744;17745;17746;17747;17748;17749;17750;17751;17752	11808;11809;11810;11811;11812;11813;11814;11815;11816;11817;11818;11819;11820;11821;11822	11820
FETIFCDGLPDNKK	R	F	E	K	K	T	0	0	1	2	1	0	1	1	0	1	1	2	0	2	1	0	1	0	0	0	0	14	1	1682.8	centroid=centroid=454Isotigs_contig_4282;seqs=1;;seqs=1;	centroid=centroid=454Isotigs_contig_4282;seqs=1;;seqs=1;	yes	yes	2,3	5.8962e-26	178.84	2649100000	481	1087	17753;17754;17755;17756;17757;17758;17759;17760;17761;17762;17763;17764;17765;17766;17767;17768;17769;17770;17771;17772;17773;17774;17775;17776;17777;17778;17779;17780;17781;17782;17783;17784;17785;17786;17787;17788;17789;17790;17791;17792;17793;17794;17795;17796;17797;17798;17799;17800;17801;17802;17803;17804;17805;17806;17807;17808;17809;17810;17811;17812;17813;17814;17815;17816;17817;17818;178…	11823;11824;11825;11826;11827;11828;11829;11830;11831;11832;11833;11834;11835;11836;11837;11838;11839;11840;11841;11842;11843;11844;11845;11846;11847;11848;11849;11850;11851;11852;11853;11854;11855;11856;11857;11858;11859;11860;11861;11862;11863;11864;11865;11866;11867;11868	11828
FEVIGLTR	K	F	E	T	R	D	0	1	0	0	0	0	1	1	0	1	1	0	0	1	0	0	1	0	0	1	0	8	0	933.528	centroid=centroid=454Isotigs_contig_216988;seqs=1;;seqs=1;	centroid=centroid=454Isotigs_contig_216988;seqs=1;;seqs=1;	yes	yes	2	0.0048483	135.83	664910000	248	1088	17820;17821;17822;17823;17824;17825;17826;17827;17828;17829;17830;17831;17832;17833;17834;17835;17836	11869;11870;11871;11872;11873;11874;11875;11876;11877;11878	11870
FFCDPNALDHGVLIVGYGK	K	F	F	G	K	K	1	0	1	2	1	0	0	3	1	1	2	1	0	2	1	0	0	0	1	2	0	19	0	2121.04	centroid=centroid=454Isotigs_contig_22472;seqs=1;;seqs=1;	centroid=centroid=454Isotigs_contig_22472;seqs=1;;seqs=1;	yes	yes	3	8.6686e-10	77.221	114830000	262	1089	17837;17838;17839;17840;17841;17842;17843;17844;17845;17846;17847;17848	11879;11880;11881;11882;11883;11884;11885	11885
FFESEVHLMK	K	F	F	M	K	K	0	0	0	0	0	0	2	0	1	0	1	1	1	2	0	1	0	0	0	1	0	10	0	1265.61	centroid=centroid=454Isotigs_contig_5701;seqs=1;;seqs=1;	centroid=centroid=454Isotigs_contig_5701;seqs=1;;seqs=1;	yes	yes	2,3	0.0012129	86.18	378460000	569	1090	17849;17850;17851;17852;17853;17854;17855;17856;17857;17858;17859;17860;17861;17862;17863;17864;17865;17866;17867;17868;17869;17870;17871;17872;17873;17874;17875;17876;17877;17878	11886;11887;11888;11889;11890;11891;11892;11893;11894;11895;11896;11897;11898	11886	539
FFGVTELGQIYK	R	F	F	Y	K	R	0	0	0	0	0	1	1	2	0	1	1	1	0	2	0	0	1	0	1	1	0	12	0	1400.73	centroid=centroid=454Isotigs_contig_3849;seqs=1;;seqs=1;	centroid=centroid=454Isotigs_contig_3849;seqs=1;;seqs=1;	yes	yes	2	9.7254e-05	108.35	319160000	448	1091	17879;17880;17881;17882;17883;17884;17885;17886;17887;17888;17889;17890;17891;17892;17893;17894;17895;17896;17897	11899;11900;11901;11902;11903;11904;11905;11906;11907;11908;11909;11910	11902
FFIDTQGQVFLR	R	F	F	L	R	R	0	1	0	1	0	2	0	1	0	1	1	0	0	3	0	0	1	0	0	1	0	12	0	1469.77	centroid=centroid=454Isotigs_contig_1697;seqs=1;;seqs=1;	centroid=centroid=454Isotigs_contig_1697;seqs=1;;seqs=1;	yes	yes	2	1.1326e-11	135.99	62262000	185	1092	17898;17899;17900;17901;17902;17903;17904;17905;17906	11911;11912;11913	11911
FGADLYDGLVAPK	K	F	G	P	K	L	2	0	0	2	0	0	0	2	0	0	2	1	0	1	1	0	0	0	1	1	0	13	0	1364.7	centroid=centroid=454Isotigs_contig_35033;seqs=1;;seqs=1;	centroid=centroid=454Isotigs_contig_35033;seqs=1;;seqs=1;	yes	yes	2	0.0023528	73.927	180050000	414	1094	17935;17936;17937;17938;17939;17940;17941;17942;17943;17944;17945;17946;17947;17948;17949;17950;17951;17952;17953	11936;11937;11938;11939;11940	11936
FGDADTYVDPTK	K	F	G	T	K	L	1	0	0	3	0	0	0	1	0	0	0	1	0	1	1	0	2	0	1	1	0	12	0	1327.59	centroid=centroid=454Isotigs_contig_691;seqs=1;;seqs=1;	centroid=centroid=454Isotigs_contig_691;seqs=1;;seqs=1;	yes	yes	2	1.1941e-08	126.83	734910000	645	1095	17954;17955;17956;17957;17958;17959;17960;17961;17962;17963;17964;17965;17966;17967;17968;17969	11941;11942;11943;11944;11945;11946;11947;11948;11949	11941
FGITSNSDVYADNK	K	F	G	N	K	V	1	0	2	2	0	0	0	1	0	1	0	1	0	1	0	2	1	0	1	1	0	14	0	1529.7	centroid=centroid=454Isotigs_contig_1219;seqs=1;;seqs=1;	centroid=centroid=454Isotigs_contig_1219;seqs=1;;seqs=1;	yes	yes	2	8.1449e-05	101.3	137250000	65	1097	17993;17994;17995;17996;17997;17998;17999;18000;18001;18002;18003;18004;18005;18006;18007	11968;11969;11970;11971;11972;11973;11974;11975;11976	11970
FGITSNSDVYADNKVEK	K	F	G	E	K	D	1	0	2	2	0	0	1	1	0	1	0	2	0	1	0	2	1	0	1	2	0	17	1	1885.91	centroid=centroid=454Isotigs_contig_1219;seqs=1;;seqs=1;	centroid=centroid=454Isotigs_contig_1219;seqs=1;;seqs=1;	yes	yes	3	1.6289e-10	108.77	82255000	65	1098	18008;18009;18010;18011;18012;18013;18014;18015;18016;18017;18018;18019;18020;18021	11977;11978;11979	11977
FGIVEGLMTTVHATTATQK	K	F	G	Q	K	T	2	0	0	0	0	1	1	2	1	1	1	1	1	1	0	0	5	0	0	2	0	19	0	2004.04	centroid=centroid=454Isotigs_contig_2985;seqs=1;;seqs=1;	centroid=centroid=454Isotigs_contig_2985;seqs=1;;seqs=1;	yes	yes	3	2.4096e-10	85.51	55502000	371	1099	18022;18023;18024;18025;18026;18027;18028;18029;18030;18031;18032	11980;11981;11982;11983	11981	368
FGLDANTQDFTGHALALFR	K	F	G	F	R	N	3	1	1	2	0	1	0	2	1	0	3	0	0	3	0	0	2	0	0	0	0	19	0	2093.03	centroid=centroid=454Isotigs_contig_21046;seqs=1;;seqs=1;	centroid=centroid=454Isotigs_contig_21046;seqs=1;;seqs=1;	yes	yes	3	8.0406e-19	110.12	63276000	237	1100	18033;18034;18035;18036;18037;18038;18039;18040;18041;18042;18043;18044;18045;18046	11984;11985;11986;11987;11988;11989;11990	11984
FGLDANTQDFTGHALALYR	K	F	G	Y	R	N	3	1	1	2	0	1	0	2	1	0	3	0	0	2	0	0	2	0	1	0	0	19	0	2109.03	centroid=centroid=454Isotigs_contig_14802;seqs=1;;seqs=1;	centroid=centroid=454Isotigs_contig_14802;seqs=1;;seqs=1;	yes	yes	3	4.8525e-19	112.82	25247000	135	1101	18047;18048;18049;18050;18051;18052;18053;18054;18055	11991;11992;11993	11992
FGLDSIATDEDVAVVR	K	F	G	V	R	E	2	1	0	3	0	0	1	1	0	1	1	0	0	1	0	1	1	0	0	3	0	16	0	1705.85	centroid=centroid=454Isotigs_contig_29148;seqs=1;;seqs=1;	centroid=centroid=454Isotigs_contig_29148;seqs=1;;seqs=1;	yes	yes	2	3.5877e-07	102.65	13327000	360	1102	18056;18057;18058;18059	11994;11995;11996;11997;11998	11998
FGQLTYSLIGDNGAETR	R	F	G	T	R	F	1	1	1	1	0	1	1	3	0	1	2	0	0	1	0	1	2	0	1	0	0	17	0	1840.9	centroid=centroid=454Isotigs_contig_1697;seqs=1;;seqs=1;	centroid=centroid=454Isotigs_contig_1697;seqs=1;;seqs=1;	yes	yes	2	5.5018e-06	88.565	67371000	185	1103	18060;18061;18062;18063;18064;18065;18066;18067	11999;12000;12001;12002;12003;12004	11999
FGVLLYSDAVDTLFR	R	F	G	F	R	L	1	1	0	2	0	0	0	1	0	0	3	0	0	2	0	1	1	0	1	2	0	15	0	1714.89	centroid=centroid=454Isotigs_contig_10722;seqs=1;;seqs=1;	centroid=centroid=454Isotigs_contig_10722;seqs=1;;seqs=1;	yes	yes	2,3	5.7486e-07	107.35	427060000	21	1104	18068;18069;18070;18071;18072;18073;18074;18075;18076;18077;18078;18079;18080;18081;18082;18083;18084;18085;18086;18087;18088;18089;18090;18091;18092;18093;18094;18095;18096;18097	12005;12006;12007;12008;12009;12010;12011;12012;12013;12014;12015;12016;12017;12018;12019;12020;12021;12022;12023;12024;12025;12026;12027;12028;12029;12030;12031;12032	12013
FHVVPGQVPSTSLKDELLVSTALPGK	K	F	H	G	K	K	1	0	0	1	0	1	1	2	1	0	4	2	0	1	3	3	2	0	0	4	0	26	1	2718.5	centroid=centroid=454Isotigs_contig_1365;seqs=1;;seqs=1;	centroid=centroid=454Isotigs_contig_1365;seqs=1;;seqs=1;	yes	yes	4	6.1477e-18	69.071	38538000	105	1105	18098;18099;18100	12033;12034	12033
FIDIIVTDVNDNPPTFPER	R	F	I	E	R	L	0	1	2	3	0	0	1	0	0	3	0	0	0	2	3	0	2	0	0	2	0	19	0	2201.1	centroid=centroid=454Isotigs_contig_75801;seqs=2;;seqs=1;	centroid=centroid=454Isotigs_contig_75801;seqs=2;;seqs=1;	yes	yes	2,3	7.3155e-19	110.74	710170000	680	1106	18101;18102;18103;18104;18105;18106;18107;18108;18109;18110;18111;18112;18113;18114;18115;18116;18117;18118;18119;18120;18121;18122;18123;18124;18125;18126;18127;18128;18129;18130;18131;18132;18133;18134;18135	12035;12036;12037;12038;12039;12040;12041;12042;12043;12044;12045;12046;12047;12048;12049;12050;12051;12052;12053;12054;12055;12056;12057;12058;12059;12060;12061	12047
FIDPEGGVAIVSWPNGPEGSAQTVK	K	F	I	V	K	T	2	0	1	1	0	1	2	4	0	2	0	1	0	1	3	2	1	1	0	3	0	25	0	2554.27	centroid=centroid=454Isotigs_contig_1188;seqs=2;;seqs=1;	centroid=centroid=454Isotigs_contig_1188;seqs=2;;seqs=1;	yes	yes	2,3	9.3377e-23	88.239	893340000	55	1107	18136;18137;18138;18139;18140;18141;18142;18143;18144;18145;18146;18147;18148;18149;18150;18151;18152;18153;18154;18155;18156;18157;18158;18159;18160;18161;18162;18163;18164;18165;18166	12062;12063;12064;12065;12066;12067;12068;12069;12070;12071;12072;12073;12074;12075;12076;12077;12078;12079	12074
FIKPDQAGIAR	R	F	I	A	R	L	2	1	0	1	0	1	0	1	0	2	0	1	0	1	1	0	0	0	0	0	0	11	1	1214.68	centroid=centroid=454Isotigs_contig_102484;seqs=1;;seqs=1;	centroid=centroid=454Isotigs_contig_102484;seqs=1;;seqs=1;	yes	yes	3	0.0069365	77.192	13622000	6	1108	18167;18168;18169;18170;18171	12080;12081	12080
FILDYSLTR	R	F	I	T	R	A	0	1	0	1	0	0	0	0	0	1	2	0	0	1	0	1	1	0	1	0	0	9	0	1126.6	centroid=centroid=454Isotigs_contig_72620;seqs=1;;seqs=1;	centroid=centroid=454Isotigs_contig_72620;seqs=1;;seqs=1;	yes	yes	2	0.00017177	149.72	307640000	661	1109	18172;18173;18174;18175;18176;18177;18178;18179;18180;18181;18182;18183;18184;18185;18186	12082;12083;12084;12085;12086;12087;12088;12089;12090;12091;12092;12093	12082
FILFASPR	K	F	I	P	R	C	1	1	0	0	0	0	0	0	0	1	1	0	0	2	1	1	0	0	0	0	0	8	0	949.539	centroid=centroid=454Isotigs_contig_7335;seqs=1;;seqs=1;	centroid=centroid=454Isotigs_contig_7335;seqs=1;;seqs=1;	yes	yes	2	0.0039605	143.12	163680000	666	1110	18187;18188;18189;18190;18191;18192;18193;18194;18195;18196;18197;18198;18199	12094;12095;12096;12097;12098;12099;12100;12101	12097
FINDVIVAK	K	F	I	A	K	D	1	0	1	1	0	0	0	0	0	2	0	1	0	1	0	0	0	0	0	2	0	9	0	1017.59	centroid=centroid=454Isotigs_contig_2858;seqs=1;;seqs=1;	centroid=centroid=454Isotigs_contig_2858;seqs=1;;seqs=1;	yes	yes	2	0.001057	114.97	1332600000	355	1111	18200;18201;18202;18203;18204;18205;18206;18207;18208;18209;18210;18211;18212;18213;18214;18215;18216;18217;18218;18219;18220;18221;18222;18223	12102;12103;12104;12105;12106;12107	12105
FISMTLSS	K	F	I	S	S	-	0	0	0	0	0	0	0	0	0	1	1	0	1	1	0	3	1	0	0	0	0	8	0	884.431	centroid=centroid=454Isotigs_contig_93989;seqs=1;;seqs=1;	centroid=centroid=454Isotigs_contig_93989;seqs=1;;seqs=1;	yes	yes	1	0.0033378	137.83	50128000	754	1112	18224;18225;18226;18227	12108;12109	12109	745
FIVHGFLDTVR	K	F	I	V	R	R	0	1	0	1	0	0	0	1	1	1	1	0	0	2	0	0	1	0	0	2	0	11	0	1302.71	centroid=centroid=454Isotigs_contig_5379;seqs=1;;seqs=1;	centroid=centroid=454Isotigs_contig_5379;seqs=1;;seqs=1;	yes	yes	2,3	0.00048699	94.767	92161000	553	1113	18228;18229;18230;18231;18232;18233;18234;18235;18236;18237;18238;18239;18240;18241;18242;18243;18244;18245	12110;12111;12112;12113;12114;12115;12116	12115
FIVHGFLHTVR	K	F	I	V	R	T	0	1	0	0	0	0	0	1	2	1	1	0	0	2	0	0	1	0	0	2	0	11	0	1324.74	centroid=centroid=454Isotigs_contig_5380;seqs=1;;seqs=1;	centroid=centroid=454Isotigs_contig_5380;seqs=1;;seqs=1;	yes	yes	3	0.0019856	84.479	27635000	554	1114	18246;18247;18248;18249;18250;18251;18252	12117;12118	12117
FIVYQASR	K	F	I	S	R	I	1	1	0	0	0	1	0	0	0	1	0	0	0	1	0	1	0	0	1	1	0	8	0	982.524	centroid=centroid=454Isotigs_contig_36446;seqs=1;;seqs=1;	centroid=centroid=454Isotigs_contig_36446;seqs=1;;seqs=1;	yes	yes	2	0.0081658	120.46	15239000	429	1115	18253;18254	12119	12119
FKDIAAQLIK	K	F	K	I	K	D	2	0	0	1	0	1	0	0	0	2	1	2	0	1	0	0	0	0	0	0	0	10	1	1145.68	centroid=centroid=454Isotigs_contig_20308;seqs=1;;seqs=1;	centroid=centroid=454Isotigs_contig_20308;seqs=1;;seqs=1;	yes	yes	2,3	1.1527e-06	131.42	567260000	230	1116	18255;18256;18257;18258;18259;18260;18261;18262;18263;18264;18265;18266;18267;18268;18269;18270;18271;18272;18273;18274;18275	12120;12121;12122;12123;12124;12125;12126;12127;12128;12129;12130	12120
FKDLDEVLKR	K	F	K	K	R	A	0	1	0	2	0	0	1	0	0	0	2	2	0	1	0	0	0	0	0	1	0	10	2	1261.7	centroid=centroid=454Isotigs_contig_45530;seqs=1;;seqs=1;	centroid=centroid=454Isotigs_contig_45530;seqs=1;;seqs=1;	yes	yes	3	0.0053642	75.819	7574400	498	1117	18276;18277	12131;12132	12131
FLDGIYVSEK	K	F	L	E	K	T	0	0	0	1	0	0	1	1	0	1	1	1	0	1	0	1	0	0	1	1	0	10	0	1169.6	centroid=centroid=454Isotigs_contig_1459;seqs=1;;seqs=1;	centroid=centroid=454Isotigs_contig_1459;seqs=1;;seqs=1;	yes	yes	2	0.0090387	78.342	19210000	132	1120	18335;18336;18337;18338;18339;18340;18341	12155	12155
FLDMLGK	K	F	L	G	K	S	0	0	0	1	0	0	0	1	0	0	2	1	1	1	0	0	0	0	0	0	0	7	0	822.431	centroid=centroid=454Isotigs_contig_2668;seqs=1;;seqs=1;	centroid=centroid=454Isotigs_contig_2668;seqs=1;;seqs=1;	yes	yes	2	0.007598	110.61	14158000000	327	1121	18342;18343;18344;18345;18346;18347;18348;18349;18350;18351;18352;18353;18354;18355;18356;18357;18358;18359;18360;18361;18362;18363;18364;18365;18366;18367	12156;12157;12158	12157	325
FLDMLGKSYDSK	K	F	L	S	K	H	0	0	0	2	0	0	0	1	0	0	2	2	1	1	0	2	0	0	1	0	0	12	1	1402.68	centroid=centroid=454Isotigs_contig_2668;seqs=1;;seqs=1;	centroid=centroid=454Isotigs_contig_2668;seqs=1;;seqs=1;	yes	yes	2,3	0.00065786	79.744	138480000	327	1122	18368;18369;18370;18371;18372;18373;18374;18375;18376;18377;18378;18379;18380;18381;18382;18383;18384;18385;18386;18387;18388;18389;18390;18391;18392;18393;18394	12159;12160;12161;12162;12163	12162	325
FLEELPVEER	K	F	L	E	R	I	0	1	0	0	0	0	4	0	0	0	2	0	0	1	1	0	0	0	0	1	0	10	0	1259.64	centroid=centroid=454Isotigs_contig_2195;seqs=1;;seqs=1;	centroid=centroid=454Isotigs_contig_2195;seqs=1;;seqs=1;	yes	yes	2	0.0081321	71.03	2903500	255	1123	18395	12164	12164
FLESHHALADTGAQDLK	K	F	L	L	K	F	3	0	0	2	0	1	1	1	2	0	3	1	0	1	0	1	1	0	0	0	0	17	0	1851.91	centroid=centroid=454Isotigs_contig_7760;seqs=1;;seqs=1;	centroid=centroid=454Isotigs_contig_7760;seqs=1;;seqs=1;	yes	yes	3	8.0447e-10	104.88	192280000	688	1129	18567;18568;18569;18570;18571;18572;18573;18574;18575;18576;18577;18578;18579;18580	12318;12319;12320;12321;12322;12323;12324;12325;12326	12318
FLETSASDGDIR	R	F	L	I	R	K	1	1	0	2	0	0	1	1	0	1	1	0	0	1	0	2	1	0	0	0	0	12	0	1309.62	centroid=centroid=454Isotigs_contig_62331;seqs=1;;seqs=1;	centroid=centroid=454Isotigs_contig_62331;seqs=1;;seqs=1;	yes	yes	2	0.0054991	58.04	2913500	602	1130	18581	12327	12327
FLGDVTNTDK	R	F	L	D	K	A	0	0	1	2	0	0	0	1	0	0	1	1	0	1	0	0	2	0	0	1	0	10	0	1108.54	centroid=centroid=454Isotigs_contig_2326;seqs=1;;seqs=1;	centroid=centroid=454Isotigs_contig_2326;seqs=1;;seqs=1;	yes	yes	2	9.9611e-07	160.75	23870000	273	1131	18582;18583;18584	12328;12329	12328
FLHDPDATMGYVGCALGSSVFR	R	F	L	F	R	F	2	1	0	2	1	0	0	3	1	0	2	0	1	2	1	2	1	0	1	2	0	22	0	2399.1	centroid=centroid=454Isotigs_contig_61949;seqs=1;;seqs=1;	centroid=centroid=454Isotigs_contig_61949;seqs=1;;seqs=1;	yes	yes	3	1.0409e-06	51.31	8039800	599	1132	18585;18586;18587	12330	12330	576
FLLAGNWAVR	R	F	L	V	R	E	2	1	1	0	0	0	0	1	0	0	2	0	0	1	0	0	0	1	0	1	0	10	0	1145.63	centroid=centroid=454Isotigs_contig_169764;seqs=1;;seqs=1;	centroid=centroid=454Isotigs_contig_169764;seqs=1;;seqs=1;	yes	yes	2	1.1423e-06	128.38	267630000	186	1133	18588;18589;18590;18591;18592;18593;18594;18595;18596;18597;18598;18599;18600;18601;18602;18603;18604;18605;18606;18607	12331;12332;12333;12334;12335;12336;12337;12338;12339;12340;12341;12342	12342
FLLDYSLNR	R	F	L	N	R	A	0	1	1	1	0	0	0	0	0	0	3	0	0	1	0	1	0	0	1	0	0	9	0	1139.6	centroid=centroid=454Isotigs_contig_19980;seqs=1;;seqs=1;	centroid=centroid=454Isotigs_contig_19980;seqs=1;;seqs=1;	yes	yes	2	2.2755e-05	159.58	442610000	227	1134	18608;18609;18610;18611;18612;18613;18614;18615;18616;18617;18618;18619;18620;18621;18622;18623;18624;18625	12343;12344;12345;12346;12347;12348;12349;12350;12351;12352;12353;12354;12355;12356;12357	12357
FLLNLSATPGDSTQR	R	F	L	Q	R	M	1	1	1	1	0	1	0	1	0	0	3	0	0	1	1	2	2	0	0	0	0	15	0	1618.83	centroid=centroid=454Isotigs_contig_6813;seqs=1;;seqs=1;	centroid=centroid=454Isotigs_contig_6813;seqs=1;;seqs=1;	yes	yes	2	1.792e-06	102.5	132520000	640	1135	18626;18627;18628;18629;18630;18631;18632;18633;18634;18635;18636;18637;18638;18639;18640;18641;18642;18643	12358;12359;12360;12361;12362;12363;12364;12365;12366;12367;12368;12369	12367
FLPELLELEILATAPVNCMNR	R	F	L	N	R	C	2	1	2	0	1	0	3	0	0	1	5	0	1	1	2	0	1	0	0	1	0	21	0	2442.27	centroid=centroid=454Isotigs_contig_4164;seqs=1;;seqs=1;	centroid=centroid=454Isotigs_contig_4164;seqs=1;;seqs=1;	yes	yes	2,3,4	1.3682e-22	116.6	4028700000	471	1136	18644;18645;18646;18647;18648;18649;18650;18651;18652;18653;18654;18655;18656;18657;18658;18659;18660;18661;18662;18663;18664;18665;18666;18667;18668;18669;18670;18671;18672;18673;18674;18675;18676;18677;18678;18679;18680;18681;18682;18683;18684;18685	12370;12371;12372;12373;12374;12375;12376;12377;12378;12379;12380;12381;12382;12383;12384;12385;12386;12387;12388;12389;12390;12391;12392;12393;12394;12395;12396;12397;12398;12399;12400;12401;12402;12403;12404;12405;12406;12407;12408;12409;12410	12395	454
FLQNTTHPLLPITVIK	K	F	L	I	K	E	0	0	1	0	0	1	0	0	1	2	3	1	0	1	2	0	3	0	0	1	0	16	0	1834.07	centroid=centroid=454Isotigs_contig_26661;seqs=1;;seqs=1;	centroid=centroid=454Isotigs_contig_26661;seqs=1;;seqs=1;	yes	yes	2,3	6.2689e-19	129.05	229870000	326	1137	18686;18687;18688;18689;18690;18691;18692;18693;18694;18695;18696;18697;18698;18699;18700;18701;18702;18703;18704;18705;18706;18707;18708;18709;18710;18711;18712;18713;18714;18715;18716	12411;12412;12413;12414;12415;12416;12417;12418;12419;12420;12421;12422;12423;12424;12425;12426;12427;12428;12429	12429
FLSLSNDIGGDVK	K	F	L	V	K	S	0	0	1	2	0	0	0	2	0	1	2	1	0	1	0	2	0	0	0	1	0	13	0	1363.7	centroid=centroid=454Isotigs_contig_57844;seqs=1;;seqs=1;	centroid=centroid=454Isotigs_contig_57844;seqs=1;;seqs=1;	yes	yes	2	0.0023528	73.927	39930000	575	1138	18717;18718;18719;18720;18721;18722;18723;18724	12430;12431	12430
FLSNPASSR	R	F	L	S	R	H	1	1	1	0	0	0	0	0	0	0	1	0	0	1	1	3	0	0	0	0	0	9	0	977.493	centroid=centroid=454Isotigs_contig_25891;seqs=1;;seqs=1;	centroid=centroid=454Isotigs_contig_25891;seqs=1;;seqs=1;	yes	yes	2	0.0004102	128.36	574750000	312	1139	18725;18726;18727;18728;18729;18730;18731;18732;18733;18734;18735;18736;18737;18738;18739;18740;18741;18742;18743;18744;18745;18746;18747;18748;18749;18750;18751;18752;18753;18754	12432;12433;12434;12435;12436;12437;12438;12439;12440;12441;12442;12443;12444;12445;12446	12436
FLSQPFQVAEVFTGSEGK	K	F	L	G	K	Y	1	0	0	0	0	2	2	2	0	0	1	1	0	3	1	2	1	0	0	2	0	18	0	1969.98	centroid=centroid=454Isotigs_contig_1089;seqs=1;;seqs=2;	centroid=centroid=454Isotigs_contig_1089;seqs=1;;seqs=2;	yes	yes	2,3	1.4393e-06	91.518	251370000	24	1140	18755;18756;18757;18758;18759;18760;18761;18762;18763;18764;18765;18766;18767;18768;18769;18770;18771;18772;18773;18774;18775;18776	12447;12448;12449;12450;12451;12452;12453;12454;12455;12456	12450
FLSSDEATDLVEDIK	R	F	L	I	K	T	1	0	0	3	0	0	2	0	0	1	2	1	0	1	0	2	1	0	0	1	0	15	0	1680.81	centroid=centroid=454Isotigs_contig_43829;seqs=1;;seqs=1;	centroid=centroid=454Isotigs_contig_43829;seqs=1;;seqs=1;	yes	yes	2	1.036e-25	141	152140000	488	1141	18777;18778;18779;18780;18781;18782;18783;18784;18785;18786;18787;18788	12457;12458;12459;12460;12461;12462;12463;12464;12465;12466	12465
FLSVSEINK	K	F	L	N	K	N	0	0	1	0	0	0	1	0	0	1	1	1	0	1	0	2	0	0	0	1	0	9	0	1035.56	centroid=centroid=454Isotigs_contig_4963;seqs=1;;seqs=1;	centroid=centroid=454Isotigs_contig_4963;seqs=1;;seqs=1;	yes	yes	2	0.0011495	100.02	214140000	528	1142	18789;18790;18791;18792;18793;18794;18795;18796;18797;18798;18799;18800;18801;18802;18803	12467;12468;12469;12470;12471;12472;12473;12474	12473
FLTSEGEQLFSPSHR	K	F	L	H	R	V	0	1	0	0	0	1	2	1	1	0	2	0	0	2	1	3	1	0	0	0	0	15	0	1733.84	centroid=centroid=454Isotigs_contig_190546;seqs=1;;seqs=1;	centroid=centroid=454Isotigs_contig_190546;seqs=1;;seqs=1;	yes	yes	3	0.0043219	55.344	8760800	215	1143	18804;18805;18806;18807;18808	12475	12475
FLVDNVLSFSDCHLLPR	K	F	L	P	R	L	0	1	1	2	1	0	0	0	1	0	4	0	0	2	1	2	0	0	0	2	0	17	0	2031.02	centroid=centroid=454Isotigs_contig_47483;seqs=1;;seqs=1;	centroid=centroid=454Isotigs_contig_47483;seqs=1;;seqs=1;	yes	yes	3	6.9512e-07	94.569	37370000	521	1144	18809;18810;18811;18812;18813;18814;18815;18816	12476;12477;12478;12479;12480;12481;12482	12481
FLWPGFGDNIR	K	F	L	I	R	V	0	1	1	1	0	0	0	2	0	1	1	0	0	2	1	0	0	1	0	0	0	11	0	1320.66	centroid=centroid=454Isotigs_contig_13725;seqs=1;;seqs=2;	centroid=centroid=454Isotigs_contig_13725;seqs=1;;seqs=2;	yes	yes	2	0.00065491	110.38	15581000	108	1145	18817;18818;18819;18820;18821;18822;18823;18824;18825	12483;12484;12485	12485
FLYLQNNQITK	K	F	L	T	K	V	0	0	2	0	0	2	0	0	0	1	2	1	0	1	0	0	1	0	1	0	0	11	0	1380.74	centroid=centroid=454Isotigs_contig_353551;seqs=1;;seqs=1;	centroid=centroid=454Isotigs_contig_353551;seqs=1;;seqs=1;	yes	yes	2	0.0023922	83.045	15088000	418	1146	18826;18827;18828;18829	12486	12486
FMIQGGDFTVGDGTGGK	R	F	M	G	K	S	0	0	0	2	0	1	0	6	0	1	0	1	1	2	0	0	2	0	0	1	0	17	0	1685.77	centroid=centroid=454Isotigs_contig_59326;seqs=1;;seqs=1;	centroid=centroid=454Isotigs_contig_59326;seqs=1;;seqs=1;	yes	yes	2	4.0825e-40	140.22	550160000	583	1147	18830;18831;18832;18833;18834;18835;18836;18837;18838;18839;18840;18841;18842;18843;18844;18845;18846;18847;18848;18849;18850;18851;18852;18853;18854;18855;18856;18857;18858;18859	12487;12488;12489;12490;12491;12492;12493;12494;12495;12496;12497;12498;12499;12500;12501;12502;12503;12504;12505;12506;12507	12495	556
FMLPVEAGIK	R	F	M	I	K	T	1	0	0	0	0	0	1	1	0	1	1	1	1	1	1	0	0	0	0	1	0	10	0	1103.6	centroid=centroid=454Isotigs_contig_6697;seqs=1;;seqs=1;	centroid=centroid=454Isotigs_contig_6697;seqs=1;;seqs=1;	yes	yes	2	0.002365	76.228	141240000	631	1148	18860;18861;18862;18863;18864;18865;18866;18867;18868;18869;18870	12508;12509;12510;12511	12508	606
FNDEHIPDSPFR	K	F	N	F	R	V	0	1	1	2	0	0	1	0	1	1	0	0	0	2	2	1	0	0	0	0	0	12	0	1472.67	centroid=centroid=454Isotigs_contig_1628;seqs=1;;seqs=2;	centroid=centroid=454Isotigs_contig_1628;seqs=1;;seqs=2;	yes	yes	3	0.0041373	71.806	18340000	173	1149	18871;18872;18873;18874	12512	12512
FNFPNGLELTPDGDLLVGETCR	R	F	N	C	R	A	0	1	2	2	1	0	2	3	0	0	4	0	0	2	2	0	2	0	0	1	0	22	0	2463.17	centroid=centroid=454Isotigs_contig_6697;seqs=1;;seqs=1;	centroid=centroid=454Isotigs_contig_6697;seqs=1;;seqs=1;	yes	yes	2,3	1.7685e-15	88.872	68174000	631	1150	18875;18876;18877;18878;18879;18880;18881;18882;18883;18884;18885;18886;18887;18888;18889;18890;18891;18892	12513;12514;12515;12516;12517;12518	12518
FNIDGGFIGIIK	R	F	N	I	K	W	0	0	1	1	0	0	0	3	0	4	0	1	0	2	0	0	0	0	0	0	0	12	0	1292.71	centroid=centroid=454Isotigs_contig_85080;seqs=1;;seqs=1;	centroid=centroid=454Isotigs_contig_85080;seqs=1;;seqs=1;	yes	yes	2	0.00013768	107.09	48296000	726	1151	18893;18894;18895;18896;18897;18898;18899;18900;18901;18902;18903;18904;18905;18906;18907	12519;12520;12521;12522;12523;12524	12520
FNMPGDEGR	R	F	N	G	R	M	0	1	1	1	0	0	1	2	0	0	0	0	1	1	1	0	0	0	0	0	0	9	0	1021.43	centroid=centroid=454Isotigs_contig_172966;seqs=1;;seqs=1;	centroid=centroid=454Isotigs_contig_172966;seqs=1;;seqs=1;	yes	yes	2	0.0022525	87.806	24404000	189	1152	18908;18909;18910;18911;18912;18913;18914;18915;18916;18917;18918;18919;18920;18921;18922;18923;18924;18925;18926;18927;18928;18929;18930;18931;18932;18933	12525;12526;12527;12528;12529	12526	184
FNVIGDSTEK	K	F	N	E	K	N	0	0	1	1	0	0	1	1	0	1	0	1	0	1	0	1	1	0	0	1	0	10	0	1108.54	centroid=centroid=454Isotigs_contig_3849;seqs=1;;seqs=1;	centroid=centroid=454Isotigs_contig_3849;seqs=1;;seqs=1;	yes	yes	2	0.0096968	77.358	47762000	448	1153	18934;18935;18936;18937;18938;18939;18940	12530	12530
FNVWDTAGQEK	K	F	N	E	K	F	1	0	1	1	0	1	1	1	0	0	0	1	0	1	0	0	1	1	0	1	0	11	0	1293.6	centroid=centroid=454Isotigs_contig_12582;seqs=1;;seqs=1;	centroid=centroid=454Isotigs_contig_12582;seqs=1;;seqs=1;	yes	yes	2	0.0011429	87.667	35438000	77	1154	18941;18942;18943;18944;18945;18946;18947;18948	12531	12531
FNYGFEYLGVQDK	K	F	N	D	K	L	0	0	1	1	0	1	1	2	0	0	1	1	0	2	0	0	0	0	2	1	0	13	0	1578.74	centroid=centroid=454Isotigs_contig_61851;seqs=2;;seqs=1;	centroid=centroid=454Isotigs_contig_61851;seqs=2;;seqs=1;	yes	yes	2	0.0014148	88.282	9385000	597	1155	18949	12532	12532
FPHPSSCALYYDCSQPSSR	K	F	P	S	R	P	1	1	0	1	2	1	0	0	1	0	1	0	0	1	3	5	0	0	2	0	0	19	0	2257.95	centroid=centroid=454Isotigs_contig_63304;seqs=1;;seqs=1;	centroid=centroid=454Isotigs_contig_63304;seqs=1;;seqs=1;	yes	yes	3	8.9952e-10	86.8	358150000	610	1157	18972;18973;18974;18975;18976;18977;18978;18979;18980;18981;18982;18983;18984;18985;18986	12541;12542;12543;12544;12545;12546;12547;12548;12549;12550;12551	12549
FPIQLVQDPTAVFK	R	F	P	F	K	N	1	0	0	1	0	2	0	0	0	1	1	1	0	2	2	0	1	0	0	2	0	14	0	1601.88	centroid=centroid=454Isotigs_contig_141518;seqs=1;;seqs=1;	centroid=centroid=454Isotigs_contig_141518;seqs=1;;seqs=1;	yes	yes	2	5.6005e-24	165.64	37233000	120	1158	18987;18988;18989;18990;18991;18992;18993;18994;18995	12552;12553;12554;12555;12556	12555
FPLPVNTDPSMWSR	R	F	P	S	R	I	0	1	1	1	0	0	0	0	0	0	1	0	1	1	3	2	1	1	0	1	0	14	0	1645.79	centroid=centroid=454Isotigs_contig_22033;seqs=1;;seqs=1;	centroid=centroid=454Isotigs_contig_22033;seqs=1;;seqs=1;	yes	yes	2	0.00088364	63.727	26218000	257	1159	18996;18997;18998;18999;19000;19001;19002	12557;12558;12559	12558	244
FPQDPTETR	R	F	P	T	R	S	0	1	0	1	0	1	1	0	0	0	0	0	0	1	2	0	2	0	0	0	0	9	0	1089.51	centroid=centroid=454Isotigs_contig_21999;seqs=1;;seqs=1;	centroid=centroid=454Isotigs_contig_21999;seqs=1;;seqs=1;	yes	yes	2	0.0015701	112.36	106680000	256	1160	19003;19004;19005;19006;19007;19008;19009;19010;19011;19012;19013;19014;19015;19016;19017	12560;12561;12562;12563;12564	12561
FPSCTDCR	R	F	P	C	R	N	0	1	0	1	2	0	0	0	0	0	0	0	0	1	1	1	1	0	0	0	0	8	0	1041.4	centroid=centroid=454Isotigs_contig_101824;seqs=1;;seqs=1;	centroid=centroid=454Isotigs_contig_101824;seqs=1;;seqs=1;	yes	yes	2	0.0093343	116.37	4829500	4	1161	19018	12565	12565
FPTVGFPDTYDR	R	F	P	D	R	I	0	1	0	2	0	0	0	1	0	0	0	0	0	2	2	0	2	0	1	1	0	12	0	1413.66	centroid=centroid=454Isotigs_contig_5682;seqs=1;;seqs=1;	centroid=centroid=454Isotigs_contig_5682;seqs=1;;seqs=1;	yes	yes	2	0.00014978	96.745	153240000	567	1162	19019;19020;19021;19022;19023;19024;19025;19026;19027;19028;19029;19030;19031;19032;19033;19034;19035	12566;12567;12568;12569;12570;12571;12572	12569
FQAEKFLDMLGK	R	F	Q	G	K	S	1	0	0	1	0	1	1	1	0	0	2	2	1	2	0	0	0	0	0	0	0	12	1	1425.73	centroid=centroid=454Isotigs_contig_2668;seqs=1;;seqs=1;	centroid=centroid=454Isotigs_contig_2668;seqs=1;;seqs=1;	yes	yes	2,3	5.1283e-05	103.76	87037000	327	1163	19036;19037;19038;19039;19040;19041;19042;19043;19044;19045;19046;19047;19048;19049;19050;19051;19052;19053;19054;19055;19056;19057;19058;19059;19060;19061	12573;12574;12575;12576;12577;12578;12579;12580	12579	325
FQSEQIQGQR	K	F	Q	Q	R	N	0	1	0	0	0	4	1	1	0	1	0	0	0	1	0	1	0	0	0	0	0	10	0	1219.59	centroid=centroid=454Isotigs_contig_7760;seqs=1;;seqs=1;	centroid=centroid=454Isotigs_contig_7760;seqs=1;;seqs=1;	yes	yes	2	0.0023047	94.309	2125500	688	1165	19089;19090;19091	12592	12592
FQSLGVAFYR	R	F	Q	Y	R	G	1	1	0	0	0	1	0	1	0	0	1	0	0	2	0	1	0	0	1	1	0	10	0	1186.61	centroid=centroid=454Isotigs_contig_4367;seqs=1;;seqs=2;	centroid=centroid=454Isotigs_contig_4367;seqs=1;;seqs=2;	yes	yes	2	0.0084989	79.148	32553000	486	1166	19092;19093;19094;19095;19096;19097	12593	12593
FQSSLYFANAEIFR	R	F	Q	F	R	N	2	1	1	0	0	1	1	0	0	1	1	0	0	3	0	2	0	0	1	0	0	14	0	1691.83	centroid=centroid=454Isotigs_contig_42852;seqs=1;;seqs=1;	centroid=centroid=454Isotigs_contig_42852;seqs=1;;seqs=1;	yes	yes	2	0.0024015	71.98	17422000	482	1167	19098;19099;19100;19101	12594	12594
FQSTVLFTCQAGYK	K	F	Q	Y	K	M	1	0	0	0	1	2	0	1	0	0	1	1	0	2	0	1	2	0	1	1	0	14	0	1648.79	centroid=centroid=454Isotigs_contig_2668;seqs=1;;seqs=1;	centroid=centroid=454Isotigs_contig_2668;seqs=1;;seqs=1;	yes	yes	2,3	3.8746e-60	215.34	32295000000	327	1168	19102;19103;19104;19105;19106;19107;19108;19109;19110;19111;19112;19113;19114;19115;19116;19117;19118;19119;19120;19121;19122;19123;19124;19125;19126;19127;19128;19129;19130;19131;19132;19133;19134;19135;19136;19137;19138;19139;19140;19141;19142;19143;19144;19145;19146;19147;19148;19149;19150;19151;19152;19153;19154;19155;19156;19157;19158;19159;19160;19161;19162;19163;19164;19165;19166;19167;191…	12595;12596;12597;12598;12599;12600;12601;12602;12603;12604;12605;12606;12607;12608;12609;12610;12611;12612;12613;12614;12615;12616;12617;12618;12619;12620;12621;12622;12623;12624;12625;12626;12627;12628;12629;12630;12631;12632;12633;12634;12635;12636;12637;12638;12639;12640;12641;12642;12643;12644;12645;12646;12647;12648;12649;12650;12651;12652;12653;12654;12655;12656;12657;12658;12659;12660;126…	12631
FQYEIMR	R	F	Q	M	R	E	0	1	0	0	0	1	1	0	0	1	0	0	1	1	0	0	0	0	1	0	0	7	0	985.469	centroid=centroid=454Isotigs_contig_1021;seqs=1;;seqs=1;	centroid=centroid=454Isotigs_contig_1021;seqs=1;;seqs=1;	yes	yes	2	0.004929	120.65	23131000	5	1169	19214;19215;19216;19217;19218;19219;19220	12715;12716	12715	9
FRGEPSPLDQYSTK	R	F	R	T	K	A	0	1	0	1	0	1	1	1	0	0	1	1	0	1	2	2	1	0	1	0	0	14	1	1623.79	centroid=centroid=454Isotigs_contig_8812;seqs=1;;seqs=1;	centroid=centroid=454Isotigs_contig_8812;seqs=1;;seqs=1;	yes	yes	2,3	2.7814e-25	139.49	631500000	736	1170	19221;19222;19223;19224;19225;19226;19227;19228;19229;19230;19231;19232;19233;19234;19235;19236;19237;19238;19239;19240;19241;19242;19243;19244;19245;19246;19247;19248;19249;19250;19251;19252;19253;19254	12717;12718;12719;12720;12721;12722;12723;12724;12725;12726;12727;12728;12729;12730;12731;12732;12733;12734;12735;12736;12737;12738;12739;12740;12741;12742	12725
FRNDVVNTGLENWNVQGDVISFSR	R	F	R	S	R	G	0	2	4	2	0	1	1	2	0	1	1	0	0	2	0	2	1	1	0	4	0	24	1	2765.35	centroid=centroid=454Isotigs_contig_130771;seqs=1;;seqs=1;	centroid=centroid=454Isotigs_contig_130771;seqs=1;;seqs=1;	yes	yes	3	3.5171e-16	65.741	11046000	89	1171	19255;19256;19257	12743;12744	12744
FSDNGFVLLTPVK	R	F	S	V	K	T	0	0	1	1	0	0	0	1	0	0	2	1	0	2	1	1	1	0	0	2	0	13	0	1435.77	centroid=centroid=454Isotigs_contig_28685;seqs=1;;seqs=1;	centroid=centroid=454Isotigs_contig_28685;seqs=1;;seqs=1;	yes	yes	2	2.5886e-05	105.03	13084000	356	1172	19258;19259;19260;19261;19262	12745;12746;12747	12746
FSGPSFEDGMDAR	R	F	S	A	R	G	1	1	0	2	0	0	1	2	0	0	0	0	1	2	1	2	0	0	0	0	0	13	0	1414.58	centroid=centroid=454Isotigs_contig_60675;seqs=1;;seqs=1;	centroid=centroid=454Isotigs_contig_60675;seqs=1;;seqs=1;	yes	yes	2	7.701e-05	96.866	156550000	592	1173	19263;19264;19265;19266;19267;19268;19269;19270;19271;19272;19273;19274;19275;19276;19277;19278	12748;12749;12750;12751;12752	12751	560
FSHPSSCALFYDCSR	R	F	S	S	R	P	1	1	0	1	2	0	0	0	1	0	1	0	0	2	1	4	0	0	1	0	0	15	0	1832.76	centroid=centroid=454Isotigs_contig_84589;seqs=1;;seqs=1;	centroid=centroid=454Isotigs_contig_84589;seqs=1;;seqs=1;	yes	yes	2,3	9.5849e-25	154.69	708330000	725	1174	19279;19280;19281;19282;19283;19284;19285;19286;19287;19288;19289;19290;19291;19292;19293;19294;19295;19296;19297;19298;19299;19300;19301;19302;19303;19304;19305;19306;19307;19308;19309;19310;19311;19312;19313;19314	12753;12754;12755;12756;12757;12758;12759;12760;12761;12762;12763;12764;12765;12766;12767;12768;12769;12770;12771	12768
FSIDSGTGIIR	R	F	S	I	R	V	0	1	0	1	0	0	0	2	0	3	0	0	0	1	0	2	1	0	0	0	0	11	0	1164.61	centroid=centroid=454Isotigs_contig_291505;seqs=1;;seqs=2;	centroid=centroid=454Isotigs_contig_291505;seqs=1;;seqs=2;	yes	yes	2	2.7632e-05	120.77	356200000	361	1175	19315;19316;19317;19318;19319;19320;19321;19322;19323;19324;19325;19326;19327;19328;19329;19330;19331;19332	12772;12773;12774;12775;12776;12777;12778;12779;12780	12774
FSIVGDTR	R	F	S	T	R	A	0	1	0	1	0	0	0	1	0	1	0	0	0	1	0	1	1	0	0	1	0	8	0	893.461	centroid=centroid=454Isotigs_contig_25750;seqs=1;;seqs=1;	centroid=centroid=454Isotigs_contig_25750;seqs=1;;seqs=1;	yes	yes	2	0.0077739	122.52	15289000	309	1176	19333;19334;19335	12781	12781
FSLFILLPK	R	F	S	P	K	N	0	0	0	0	0	0	0	0	0	1	3	1	0	2	1	1	0	0	0	0	0	9	0	1076.66	centroid=centroid=454Isotigs_contig_15360;seqs=1;;seqs=1;	centroid=centroid=454Isotigs_contig_15360;seqs=1;;seqs=1;	yes	yes	2	0.0013629	96.034	35949000	154	1177	19336;19337;19338;19339;19340;19341;19342;19343;19344;19345;19346;19347;19348;19349	12782;12783;12784;12785;12786	12785
FSLIDSLPANADGK	R	F	S	G	K	T	2	0	1	2	0	0	0	1	0	1	2	1	0	1	1	2	0	0	0	0	0	14	0	1446.74	centroid=centroid=454Isotigs_contig_4900;seqs=1;;seqs=1;	centroid=centroid=454Isotigs_contig_4900;seqs=1;;seqs=1;	yes	yes	2	1.9922e-09	117.2	162400000	527	1178	19350;19351;19352;19353;19354;19355;19356;19357;19358;19359;19360;19361;19362;19363;19364;19365;19366;19367	12787;12788;12789;12790;12791;12792;12793;12794	12791
FSNSDIIIYVGCGER	K	F	S	E	R	G	0	1	1	1	1	0	1	2	0	3	0	0	0	1	0	2	0	0	1	1	0	15	0	1728.81	centroid=centroid=454Isotigs_contig_3883;seqs=1;;seqs=1;	centroid=centroid=454Isotigs_contig_3883;seqs=1;;seqs=1;	yes	yes	2,3	1.0053e-25	140.93	256680000	452	1179	19368;19369;19370;19371;19372;19373;19374;19375;19376;19377;19378;19379;19380;19381;19382;19383;19384;19385;19386;19387;19388;19389;19390;19391;19392;19393;19394	12795;12796;12797;12798;12799;12800;12801;12802;12803;12804;12805;12806;12807;12808;12809	12809
FSQFGNNDQQSIR	R	F	S	I	R	I	0	1	2	1	0	3	0	1	0	1	0	0	0	2	0	2	0	0	0	0	0	13	0	1539.71	centroid=centroid=454Isotigs_contig_86340;seqs=1;;seqs=1;	centroid=centroid=454Isotigs_contig_86340;seqs=1;;seqs=1;	yes	yes	2	6.9037e-74	178.15	965180000	732	1181	19396;19397;19398;19399;19400;19401;19402;19403;19404;19405;19406;19407;19408;19409;19410;19411;19412;19413;19414;19415;19416;19417;19418;19419	12811;12812;12813;12814;12815;12816;12817;12818;12819;12820;12821;12822;12823;12824;12825;12826;12827;12828	12813
FSQILAPVFEEAAK	R	F	S	A	K	K	3	0	0	0	0	1	2	0	0	1	1	1	0	2	1	1	0	0	0	1	0	14	0	1548.82	centroid=centroid=454Isotigs_contig_15338;seqs=1;;seqs=1;	centroid=centroid=454Isotigs_contig_15338;seqs=1;;seqs=1;	yes	yes	2	0.0016511	79.036	58381000	153	1182	19420;19421;19422;19423;19424;19425;19426;19427	12829;12830	12829
FSSLEEVVER	K	F	S	E	R	A	0	1	0	0	0	0	3	0	0	0	1	0	0	1	0	2	0	0	0	2	0	10	0	1193.59	centroid=centroid=454Isotigs_contig_57198;seqs=1;;seqs=1;	centroid=centroid=454Isotigs_contig_57198;seqs=1;;seqs=1;	yes	yes	2	2.5665e-07	141.88	329500000	572	1184	19572;19573;19574;19575;19576;19577;19578;19579;19580;19581;19582;19583;19584;19585	12985;12986;12987;12988;12989;12990;12991	12991
FSSPYDELPLVQLSAVLVDTDHTR	R	F	S	T	R	N	1	1	0	3	0	1	1	0	1	0	4	0	0	1	2	3	2	0	1	3	0	24	0	2701.36	centroid=centroid=454Isotigs_contig_3243;seqs=1;;seqs=1;	centroid=centroid=454Isotigs_contig_3243;seqs=1;;seqs=1;	yes	yes	3	1.3729e-16	69.27	45889000	392	1185	19586;19587;19588;19589	12992;12993	12993
FSTDYLDQNSFSDFR	R	F	S	F	R	S	0	1	1	3	0	1	0	0	0	0	1	0	0	3	0	3	1	0	1	0	0	15	0	1840.79	centroid=centroid=454Isotigs_contig_141518;seqs=1;;seqs=1;	centroid=centroid=454Isotigs_contig_141518;seqs=1;;seqs=1;	yes	yes	2	0.0028012	57.288	12360000	120	1187	19625;19626;19627;19628	13020	13020
FSTSGDLVR	R	F	S	V	R	T	0	1	0	1	0	0	0	1	0	0	1	0	0	1	0	2	1	0	0	1	0	9	0	980.493	centroid=centroid=454Isotigs_contig_1697;seqs=1;;seqs=1;	centroid=centroid=454Isotigs_contig_1697;seqs=1;;seqs=1;	yes	yes	2	0.00040687	125.16	289730000	185	1188	19629;19630;19631;19632;19633;19634;19635;19636;19637;19638;19639;19640;19641;19642;19643;19644;19645;19646;19647;19648;19649;19650;19651	13021;13022;13023;13024;13025;13026;13027	13026
FSTTHTTGTFR	K	F	S	F	R	Q	0	1	0	0	0	0	0	1	1	0	0	0	0	2	0	1	5	0	0	0	0	11	0	1254.6	centroid=centroid=454Isotigs_contig_7323;seqs=1;;seqs=1;	centroid=centroid=454Isotigs_contig_7323;seqs=1;;seqs=1;	yes	yes	2,3	2.9796e-14	196.11	972540000	665	1189	19652;19653;19654;19655;19656;19657;19658;19659;19660;19661;19662;19663;19664;19665;19666;19667;19668;19669;19670;19671;19672;19673;19674;19675;19676;19677;19678;19679;19680;19681;19682;19683;19684;19685;19686;19687;19688;19689	13028;13029;13030;13031;13032;13033;13034;13035;13036;13037;13038;13039;13040;13041;13042;13043;13044;13045;13046;13047;13048;13049;13050;13051;13052;13053	13041
FSTTHTTGTYR	K	F	S	Y	R	Q	0	1	0	0	0	0	0	1	1	0	0	0	0	1	0	1	5	0	1	0	0	11	0	1270.59	centroid=centroid=454Isotigs_contig_150198;seqs=1;;seqs=1;	centroid=centroid=454Isotigs_contig_150198;seqs=1;;seqs=1;	yes	yes	2,3	1.6042e-09	183.33	77761000	144	1190	19690;19691;19692;19693;19694;19695;19696;19697;19698;19699;19700;19701;19702;19703;19704;19705;19706;19707;19708;19709;19710;19711;19712;19713;19714;19715;19716;19717;19718;19719;19720;19721;19722	13054;13055;13056;13057;13058;13059;13060;13061;13062;13063;13064;13065;13066;13067;13068;13069;13070;13071;13072;13073;13074;13075	13060
FSVVEQVLQALLDK	K	F	S	D	K	G	1	0	0	1	0	2	1	0	0	0	3	1	0	1	0	1	0	0	0	3	0	14	0	1587.89	centroid=centroid=454Isotigs_contig_127437;seqs=2;;seqs=1;	centroid=centroid=454Isotigs_contig_127437;seqs=2;;seqs=1;	yes	yes	2	4.071e-24	159.52	13717000	84	1191	19723;19724;19725;19726;19727	13076;13077;13078	13077
FTADGSPASEGYR	K	F	T	Y	R	W	2	1	0	1	0	0	1	2	0	0	0	0	0	1	1	2	1	0	1	0	0	13	0	1356.59	centroid=centroid=454Isotigs_contig_71616;seqs=1;;seqs=1;	centroid=centroid=454Isotigs_contig_71616;seqs=1;;seqs=1;	yes	yes	2	0.0015571	86.944	26075000	658	1192	19728;19729;19730;19731;19732	13079;13080;13081	13080
FTAPASQCPIIHPK	R	F	T	P	K	W	2	0	0	0	1	1	0	0	1	2	0	1	0	1	3	1	1	0	0	0	0	14	0	1565.8	centroid=centroid=454Isotigs_contig_13725;seqs=1;;seqs=2;	centroid=centroid=454Isotigs_contig_13725;seqs=1;;seqs=2;	yes	yes	3	5.4816e-06	103.76	24630000	108	1193	19733;19734;19735;19736;19737;19738	13082;13083	13082
FTCGDISHLILQNVTK	K	F	T	T	K	A	0	0	1	1	1	1	0	1	1	2	2	1	0	1	0	1	2	0	0	1	0	16	0	1844.95	centroid=centroid=454Isotigs_contig_96767;seqs=1;;seqs=1;	centroid=centroid=454Isotigs_contig_96767;seqs=1;;seqs=1;	yes	yes	2,3	1.5809e-33	171.26	295060000	762	1194	19739;19740;19741;19742;19743;19744;19745;19746;19747;19748;19749;19750;19751;19752;19753;19754;19755;19756;19757	13084;13085;13086;13087;13088;13089;13090;13091;13092;13093;13094;13095;13096;13097	13090
FTDVIVNSNVVTK	K	F	T	T	K	E	0	0	2	1	0	0	0	0	0	1	0	1	0	1	0	1	2	0	0	4	0	13	0	1434.77	centroid=centroid=454Isotigs_contig_10580;seqs=1;;seqs=1;	centroid=centroid=454Isotigs_contig_10580;seqs=1;;seqs=1;	yes	yes	2	0.0016176	82.515	46744000	16	1195	19758;19759;19760;19761;19762;19763;19764;19765;19766;19767;19768	13098;13099;13100	13100
FTEEEISAMR	K	F	T	M	R	K	1	1	0	0	0	0	3	0	0	1	0	0	1	1	0	1	1	0	0	0	0	10	0	1211.55	centroid=centroid=454Isotigs_contig_23899;seqs=1;;seqs=1;	centroid=centroid=454Isotigs_contig_23899;seqs=1;;seqs=1;	yes	yes	2	0.0036967	71.524	31671000	282	1196	19769;19770;19771;19772;19773	13101	13101	269
FTELQAAVGPEITK	K	F	T	T	K	N	2	0	0	0	0	1	2	1	0	1	1	1	0	1	1	0	2	0	0	1	0	14	0	1502.8	centroid=centroid=454Isotigs_contig_14997;seqs=1;;seqs=2;	centroid=centroid=454Isotigs_contig_14997;seqs=1;;seqs=2;	yes	yes	2	2.0241e-05	69.485	27921000	142	1197	19774;19775;19776;19777;19778;19779	13102;13103	13103
FTLPNYSVTIK	R	F	T	I	K	D	0	0	1	0	0	0	0	0	0	1	1	1	0	1	1	1	2	0	1	1	0	11	0	1281.7	centroid=centroid=454Isotigs_contig_25750;seqs=1;;seqs=1;	centroid=centroid=454Isotigs_contig_25750;seqs=1;;seqs=1;	yes	yes	2	0.0023533	83.182	52581000	309	1198	19780;19781;19782;19783;19784;19785;19786;19787;19788;19789;19790;19791;19792	13104;13105;13106;13107	13104
FTLTVQAADMGNPIR	R	F	T	I	R	S	2	1	1	1	0	1	0	1	0	1	1	0	1	1	1	0	2	0	0	1	0	15	0	1632.83	centroid=centroid=454Isotigs_contig_1697;seqs=1;;seqs=1;	centroid=centroid=454Isotigs_contig_1697;seqs=1;;seqs=1;	yes	yes	2	4.2472e-09	111.83	181090000	185	1199	19793;19794;19795;19796;19797;19798;19799;19800;19801;19802;19803;19804;19805;19806;19807;19808;19809;19810	13108;13109;13110;13111;13112;13113;13114;13115;13116;13117;13118	13118	178
FTMDLDAR	K	F	T	A	R	T	1	1	0	2	0	0	0	0	0	0	1	0	1	1	0	0	1	0	0	0	0	8	0	967.443	centroid=centroid=454Isotigs_contig_33100;seqs=1;;seqs=1;	centroid=centroid=454Isotigs_contig_33100;seqs=1;;seqs=1;	yes	yes	2	0.0097048	87.476	22167000	401	1200	19811;19812;19813;19814;19815;19816	13119	13119	396
FTPGTFTNQIQAAFR	R	F	T	F	R	E	2	1	1	0	0	2	0	1	0	1	0	0	0	3	1	0	3	0	0	0	0	15	0	1697.85	centroid=centroid=454Isotigs_contig_68877;seqs=1;;seqs=1;	centroid=centroid=454Isotigs_contig_68877;seqs=1;;seqs=1;	yes	yes	2	2.924e-20	138.21	75164000	642	1201	19817;19818;19819;19820;19821;19822;19823;19824;19825;19826;19827;19828;19829	13120;13121;13122;13123;13124;13125;13126;13127;13128	13127
FTQAGSEVSALLGR	R	F	T	G	R	I	2	1	0	0	0	1	1	2	0	0	2	0	0	1	0	2	1	0	0	1	0	14	0	1434.75	centroid=centroid=454Isotigs_contig_1089;seqs=1;;seqs=2;	centroid=centroid=454Isotigs_contig_1089;seqs=1;;seqs=2;	yes	yes	2,3	1.1802e-24	143.93	734720000	24	1202	19830;19831;19832;19833;19834;19835;19836;19837;19838;19839;19840;19841;19842;19843;19844;19845;19846;19847;19848;19849;19850;19851;19852;19853	13129;13130;13131;13132;13133;13134;13135;13136;13137;13138;13139;13140;13141;13142;13143;13144;13145;13146;13147;13148	13136
FTVETFSAGK	R	F	T	G	K	G	1	0	0	0	0	0	1	1	0	0	0	1	0	2	0	1	2	0	0	1	0	10	0	1085.54	centroid=centroid=454Isotigs_contig_48400;seqs=1;;seqs=1;	centroid=centroid=454Isotigs_contig_48400;seqs=1;;seqs=1;	yes	yes	2	0.0078401	80.24	54386000	525	1203	19854;19855;19856;19857;19858;19859;19860;19861;19862;19863;19864	13149	13149
FTVVASDNRPSAR	R	F	T	A	R	T	2	2	1	1	0	0	0	0	0	0	0	0	0	1	1	2	1	0	0	2	0	13	1	1418.73	centroid=centroid=454Isotigs_contig_22033;seqs=1;;seqs=1;	centroid=centroid=454Isotigs_contig_22033;seqs=1;;seqs=1;	yes	yes	2,3	1.0438e-17	148.18	337160000	257	1204	19865;19866;19867;19868;19869;19870;19871;19872;19873;19874;19875;19876;19877;19878;19879;19880;19881;19882;19883;19884;19885;19886;19887;19888;19889;19890;19891;19892;19893;19894;19895;19896;19897;19898;19899;19900;19901;19902;19903;19904;19905;19906	13150;13151;13152;13153;13154;13155;13156;13157;13158;13159;13160;13161;13162;13163;13164;13165;13166	13165
FTWLIPDTADTTVSPHTNCAYDR	R	F	T	D	R	I	2	1	1	3	1	0	0	0	1	1	1	0	0	1	2	1	5	1	1	1	0	23	0	2680.22	centroid=centroid=454Isotigs_contig_64075;seqs=1;;seqs=1;	centroid=centroid=454Isotigs_contig_64075;seqs=1;;seqs=1;	yes	yes	3	1.0466e-13	71.651	28586000	613	1205	19907;19908;19909;19910	13167	13167
FVANIKSMGNWFK	K	F	V	F	K	L	1	0	2	0	0	0	0	1	0	1	0	2	1	2	0	1	0	1	0	1	0	13	1	1540.79	centroid=centroid=454Isotigs_contig_7508;seqs=1;;seqs=1;	centroid=centroid=454Isotigs_contig_7508;seqs=1;;seqs=1;	yes	yes	3	0.0029178	60.157	9124100	676	1206	19911;19912	13168	13168	671
FVDVMHTDAPK	K	F	V	P	K	C	1	0	0	2	0	0	0	0	1	0	0	1	1	1	1	0	1	0	0	2	0	11	0	1258.6	centroid=centroid=454Isotigs_contig_3799;seqs=1;;seqs=1;	centroid=centroid=454Isotigs_contig_3799;seqs=1;;seqs=1;	yes	yes	2,3	7.9511e-05	99.752	96221000	443	1207	19913;19914;19915;19916;19917;19918;19919;19920;19921;19922;19923;19924;19925;19926;19927;19928;19929;19930;19931;19932;19933;19934;19935;19936;19937;19938;19939;19940;19941;19942;19943;19944;19945;19946;19947	13169;13170;13171;13172;13173;13174;13175;13176;13177;13178;13179;13180;13181;13182;13183;13184	13182	436
FVGDLPSSVNTR	R	F	V	T	R	R	0	1	1	1	0	0	0	1	0	0	1	0	0	1	1	2	1	0	0	2	0	12	0	1290.66	centroid=centroid=454Isotigs_contig_264452;seqs=1;;seqs=1;	centroid=centroid=454Isotigs_contig_264452;seqs=1;;seqs=1;	yes	yes	2	0.0036494	73.082	115730000	322	1208	19948;19949;19950;19951;19952;19953;19954;19955;19956;19957;19958;19959;19960;19961;19962;19963;19964;19965;19966;19967	13185;13186;13187	13185
FVHLLDASDNDYSEELELQK	K	F	V	Q	K	L	1	0	1	3	0	1	3	0	1	0	4	1	0	1	0	2	0	0	1	1	0	20	0	2364.11	centroid=centroid=454Isotigs_contig_23899;seqs=1;;seqs=1;	centroid=centroid=454Isotigs_contig_23899;seqs=1;;seqs=1;	yes	yes	3	0.00018782	52.185	5903700	282	1209	19968	13188	13188
FVIGGPQGDAGLTGR	K	F	V	G	R	K	1	1	0	1	0	1	0	5	0	1	1	0	0	1	1	0	1	0	0	1	0	15	0	1443.75	centroid=centroid=454Isotigs_contig_3720;seqs=1;;seqs=1;	centroid=centroid=454Isotigs_contig_3720;seqs=1;;seqs=1;	yes	yes	2	0.0004589	88.561	105560000	435	1210	19969;19970;19971;19972;19973;19974;19975;19976;19977;19978;19979;19980;19981	13189;13190;13191;13192;13193;13194;13195	13193
FVIKPIDK	K	F	V	D	K	K	0	0	0	1	0	0	0	0	0	2	0	2	0	1	1	0	0	0	0	1	0	8	1	958.585	centroid=centroid=454Isotigs_contig_873;seqs=1;;seqs=1;;centroid=centroid=454Isotigs_contig_16517;seqs=1;;seqs=1;	centroid=centroid=454Isotigs_contig_873;seqs=1;;seqs=1;	no	no	2	0.0096113	122.52	446410000	734;175	1211	19982;19983;19984;19985;19986;19987;19988;19989;19990	13196;13197	13196
FVIQQGLVVIPK	R	F	V	P	K	S	0	0	0	0	0	2	0	1	0	2	1	1	0	1	1	0	0	0	0	3	0	12	0	1339.82	centroid=centroid=454Isotigs_contig_34033;seqs=1;;seqs=1;	centroid=centroid=454Isotigs_contig_34033;seqs=1;;seqs=1;	yes	yes	2	0.002113	77.744	9686500	405	1212	19991;19992;19993;19994	13198	13198
FVLDAVDGNR	R	F	V	N	R	Y	1	1	1	2	0	0	0	1	0	0	1	0	0	1	0	0	0	0	0	2	0	10	0	1104.56	centroid=centroid=454Isotigs_contig_5989;seqs=1;;seqs=1;	centroid=centroid=454Isotigs_contig_5989;seqs=1;;seqs=1;	yes	yes	2	7.2579e-05	115.78	183990000	587	1213	19995;19996;19997;19998;19999;20000;20001;20002;20003;20004;20005;20006;20007;20008;20009;20010;20011;20012;20013;20014;20015;20016	13199;13200;13201;13202;13203;13204;13205;13206;13207;13208;13209	13205
FVLQSLYSKPSALQSIGVR	R	F	V	V	R	D	1	1	0	0	0	2	0	1	0	1	3	1	0	1	1	4	0	0	1	2	0	19	1	2092.17	centroid=centroid=454Isotigs_contig_29558;seqs=1;;seqs=1;	centroid=centroid=454Isotigs_contig_29558;seqs=1;;seqs=1;	yes	yes	3	4.4818e-10	92.474	12333000	368	1214	20017;20018;20019;20020	13210	13210
FVNSAANSIGAAIIATSDEVK	K	F	V	V	K	D	5	0	2	1	0	0	1	1	0	3	0	1	0	1	0	3	1	0	0	2	0	21	0	2077.07	centroid=centroid=454Isotigs_contig_5087;seqs=1;;seqs=1;	centroid=centroid=454Isotigs_contig_5087;seqs=1;;seqs=1;	yes	yes	2,3	7.3378e-58	148.75	646260000	537	1215	20021;20022;20023;20024;20025;20026;20027;20028;20029;20030;20031;20032;20033;20034;20035;20036;20037;20038;20039;20040;20041;20042;20043;20044;20045;20046;20047;20048;20049;20050;20051;20052;20053;20054;20055;20056;20057;20058	13211;13212;13213;13214;13215;13216;13217;13218;13219;13220;13221;13222;13223;13224;13225;13226;13227;13228;13229;13230;13231;13232;13233;13234;13235;13236;13237;13238;13239;13240;13241;13242	13242
FVNSAANSIGAAIIATSDEVKDTVSNVVDGVK	K	F	V	V	K	D	5	0	3	3	0	0	1	2	0	3	0	2	0	1	0	4	2	0	0	6	0	32	1	3190.64	centroid=centroid=454Isotigs_contig_5087;seqs=1;;seqs=1;	centroid=centroid=454Isotigs_contig_5087;seqs=1;;seqs=1;	yes	yes	3,4	5.6533e-137	197.01	2006100000	537	1216	20059;20060;20061;20062;20063;20064;20065;20066;20067;20068;20069;20070;20071;20072;20073;20074;20075;20076;20077;20078;20079;20080	13243;13244;13245;13246;13247;13248;13249;13250;13251;13252;13253;13254;13255;13256;13257;13258;13259;13260;13261;13262;13263;13264;13265;13266;13267	13252
FVSVLDLFEPVDDGK	K	F	V	G	K	A	0	0	0	3	0	0	1	1	0	0	2	1	0	2	1	1	0	0	0	3	0	15	0	1678.85	centroid=centroid=454Isotigs_contig_21046;seqs=1;;seqs=1;	centroid=centroid=454Isotigs_contig_21046;seqs=1;;seqs=1;	yes	yes	2	2.3184e-19	132.08	57045000	237	1220	20117;20118;20119;20120;20121;20122;20123;20124;20125;20126;20127;20128	13291;13292;13293;13294;13295	13292
FVSVVDLLEPVDDGK	K	F	V	G	K	E	0	0	0	3	0	0	1	1	0	0	2	1	0	1	1	1	0	0	0	4	0	15	0	1630.85	centroid=centroid=454Isotigs_contig_14802;seqs=1;;seqs=1;	centroid=centroid=454Isotigs_contig_14802;seqs=1;;seqs=1;	yes	yes	2	4.0389e-09	115.91	13754000	135	1221	20129;20130;20131;20132;20133;20134;20135;20136	13296;13297;13298;13299	13298
FVSVVDLLEPVDDGKESK	K	F	V	S	K	I	0	0	0	3	0	0	2	1	0	0	2	2	0	1	1	2	0	0	0	4	0	18	1	1975.02	centroid=centroid=454Isotigs_contig_14802;seqs=1;;seqs=1;	centroid=centroid=454Isotigs_contig_14802;seqs=1;;seqs=1;	yes	yes	3	3.0781e-06	81.854	7110100	135	1222	20137;20138;20139	13300;13301	13301
FVTHGTVFLR	R	F	V	L	R	I	0	1	0	0	0	0	0	1	1	0	1	0	0	2	0	0	2	0	0	2	0	10	0	1175.65	centroid=centroid=454Isotigs_contig_26574;seqs=1;;seqs=1;	centroid=centroid=454Isotigs_contig_26574;seqs=1;;seqs=1;	yes	yes	3	3.4025e-07	140.16	128400000	323	1223	20140;20141;20142;20143;20144;20145;20146;20147;20148;20149;20150;20151;20152;20153;20154	13302;13303;13304;13305;13306;13307;13308;13309;13310;13311;13312	13306
FVTLENNSTGGVR	K	F	V	V	R	K	0	1	2	0	0	0	1	2	0	0	1	0	0	1	0	1	2	0	0	2	0	13	0	1392.7	centroid=centroid=454Isotigs_contig_17464;seqs=1;;seqs=1;	centroid=centroid=454Isotigs_contig_17464;seqs=1;;seqs=1;	yes	yes	2	0.0016872	60.157	6253500	191	1224	20155;20156	13313;13314	13314
FVVTVDTDEVIIPR	R	F	V	P	R	N	0	1	0	2	0	0	1	0	0	2	0	0	0	1	1	0	2	0	0	4	0	14	0	1601.87	centroid=centroid=454Isotigs_contig_50725;seqs=1;;seqs=1;	centroid=centroid=454Isotigs_contig_50725;seqs=1;;seqs=1;	yes	yes	2	5.4816e-06	103.76	103100000	536	1225	20157;20158	13315;13316	13316
FWHENAAHLNDNNYELLK	R	F	W	L	K	V	2	0	4	1	0	0	2	0	2	0	3	1	0	1	0	0	0	1	1	0	0	18	0	2227.04	centroid=centroid=454Isotigs_contig_36446;seqs=1;;seqs=1;	centroid=centroid=454Isotigs_contig_36446;seqs=1;;seqs=1;	yes	yes	3,4	2.0996e-06	84.375	57535000	429	1226	20159;20160;20161;20162;20163;20164	13317;13318;13319;13320;13321	13319
FYEGDSYIILNTYR	K	F	Y	Y	R	E	0	1	1	1	0	0	1	1	0	2	1	0	0	1	0	1	1	0	3	0	0	14	0	1752.84	centroid=centroid=454Isotigs_contig_26661;seqs=1;;seqs=1;	centroid=centroid=454Isotigs_contig_26661;seqs=1;;seqs=1;	yes	yes	2	8.6175e-10	121.24	46591000	326	1227	20165;20166;20167;20168;20169;20170;20171;20172	13322;13323;13324	13324
FYEGEGYAFEPFTFK	K	F	Y	F	K	H	1	0	0	0	0	0	3	2	0	0	0	1	0	4	1	0	1	0	2	0	0	15	0	1830.81	centroid=centroid=454Isotigs_contig_14978;seqs=1;;seqs=1;	centroid=centroid=454Isotigs_contig_14978;seqs=1;;seqs=1;	yes	yes	2,3	8.3822e-07	106.3	251370000	141	1228	20173;20174;20175;20176;20177;20178;20179;20180;20181;20182;20183;20184;20185;20186;20187;20188;20189;20190	13325;13326;13327;13328;13329;13330;13331;13332	13327
FYGALPTAVDIR	R	F	Y	I	R	R	2	1	0	1	0	0	0	1	0	1	1	0	0	1	1	0	1	0	1	1	0	12	0	1321.7	centroid=centroid=454Isotigs_contig_821;seqs=1;;seqs=1;	centroid=centroid=454Isotigs_contig_821;seqs=1;;seqs=1;	yes	yes	2,3	7.0142e-09	128.85	39668000000	716	1229	20191;20192;20193;20194;20195;20196;20197;20198;20199;20200;20201;20202;20203;20204;20205;20206;20207;20208;20209;20210;20211;20212;20213;20214;20215;20216;20217;20218;20219;20220;20221;20222;20223;20224;20225;20226;20227;20228;20229;20230;20231;20232;20233;20234;20235;20236;20237;20238;20239;20240;20241;20242;20243;20244;20245;20246;20247;20248;20249;20250;20251;20252;20253;20254;20255;20256;202…	13333;13334;13335;13336;13337;13338;13339;13340;13341;13342;13343;13344;13345;13346;13347;13348;13349;13350;13351;13352;13353;13354;13355;13356;13357;13358;13359;13360;13361;13362;13363;13364;13365;13366;13367;13368;13369;13370;13371;13372;13373;13374;13375;13376;13377;13378;13379;13380;13381;13382;13383;13384;13385;13386;13387;13388;13389;13390;13391;13392;13393;13394;13395;13396;13397;13398;133…	13356
FYGALPTAVDIRR	R	F	Y	R	R	C	2	2	0	1	0	0	0	1	0	1	1	0	0	1	1	0	1	0	1	1	0	13	1	1477.8	centroid=centroid=454Isotigs_contig_821;seqs=1;;seqs=1;	centroid=centroid=454Isotigs_contig_821;seqs=1;;seqs=1;	yes	yes	2,3	1.9201e-17	158.42	812090000	716	1230	20274;20275;20276;20277;20278;20279;20280;20281;20282;20283;20284;20285;20286;20287;20288;20289;20290;20291;20292;20293;20294;20295;20296;20297;20298;20299;20300;20301;20302;20303;20304;20305;20306;20307;20308;20309;20310;20311;20312;20313;20314;20315	13413;13414;13415;13416;13417;13418;13419;13420;13421;13422;13423;13424;13425;13426;13427;13428;13429;13430;13431;13432;13433;13434;13435;13436;13437;13438;13439	13416
FYPEDVSEELIQEITQK	K	F	Y	Q	K	M	0	0	0	1	0	2	4	0	0	2	1	1	0	1	1	1	1	0	1	1	0	17	0	2067	centroid=centroid=454Isotigs_contig_873;seqs=1;;seqs=1;;centroid=centroid=454Isotigs_contig_16517;seqs=1;;seqs=1;	centroid=centroid=454Isotigs_contig_873;seqs=1;;seqs=1;	no	no	2,3	1.0718e-15	116.78	381500000	734;175	1231	20316;20317;20318;20319;20320;20321;20322;20323;20324;20325;20326;20327;20328;20329;20330;20331;20332;20333;20334;20335;20336;20337;20338;20339;20340;20341;20342;20343;20344	13440;13441;13442;13443;13444;13445;13446;13447;13448;13449;13450;13451;13452;13453;13454;13455;13456;13457;13458;13459;13460;13461	13445
FYSAVINIYR	R	F	Y	Y	R	R	1	1	1	0	0	0	0	0	0	2	0	0	0	1	0	1	0	0	2	1	0	10	0	1244.66	centroid=centroid=454Isotigs_contig_207220;seqs=1;;seqs=1;	centroid=centroid=454Isotigs_contig_207220;seqs=1;;seqs=1;	yes	yes	2	1.1553e-06	171.56	35539000	235	1232	20345;20346;20347;20348;20349;20350;20351;20352;20353;20354;20355	13462;13463	13463
GAADGGIDIPHSTR	K	G	A	T	R	R	2	1	0	2	0	0	0	3	1	2	0	0	0	0	1	1	1	0	0	0	0	14	0	1365.66	centroid=centroid=454Isotigs_contig_401;seqs=1;;seqs=1;	centroid=centroid=454Isotigs_contig_401;seqs=1;;seqs=1;	yes	yes	2,3	0.00057028	95.854	100490000	461	1233	20356;20357;20358;20359;20360;20361;20362;20363;20364;20365;20366;20367;20368;20369;20370;20371;20372;20373;20374	13464;13465;13466;13467;13468	13466
GAAGALLVYDITR	R	G	A	T	R	R	3	1	0	1	0	0	0	2	0	1	2	0	0	0	0	0	1	0	1	1	0	13	0	1318.72	centroid=centroid=454Isotigs_contig_131;seqs=1;;seqs=1;	centroid=centroid=454Isotigs_contig_131;seqs=1;;seqs=1;	yes	yes	2	0.0023528	73.927	13110000	91	1234	20375;20376;20377	13469	13469
GAAQNIIPSSTGAAK	R	G	A	A	K	A	4	0	1	0	0	1	0	2	0	2	0	1	0	0	1	2	1	0	0	0	0	15	0	1384.73	centroid=centroid=454Isotigs_contig_2985;seqs=1;;seqs=1;;centroid=centroid=454Isotigs_contig_2692;seqs=1;;seqs=1;	centroid=centroid=454Isotigs_contig_2985;seqs=1;;seqs=1;	no	no	2	0.00082171	72.615	403420000	371;331	1235	20378;20379;20380;20381;20382;20383;20384;20385;20386;20387;20388;20389;20390;20391;20392;20393;20394;20395;20396;20397;20398;20399;20400	13470;13471;13472;13473;13474;13475;13476;13477	13475
GAESQAFGSITVR	R	G	A	V	R	L	2	1	0	0	0	1	1	2	0	1	0	0	0	1	0	2	1	0	0	1	0	13	0	1321.66	centroid=centroid=454Isotigs_contig_38376;seqs=1;;seqs=1;	centroid=centroid=454Isotigs_contig_38376;seqs=1;;seqs=1;	yes	yes	2	0.0060071	54.199	5210600	446	1236	20401	13478	13478
GAEVSSILEDR	K	G	A	D	R	I	1	1	0	1	0	0	2	1	0	1	1	0	0	0	0	2	0	0	0	1	0	11	0	1174.58	centroid=centroid=454Isotigs_contig_39893;seqs=1;;seqs=1;	centroid=centroid=454Isotigs_contig_39893;seqs=1;;seqs=1;	yes	yes	2	0.0077983	74.611	25498000	460	1237	20402;20403;20404;20405;20406;20407	13479	13479
GAGAFGYFEVTHDITK	K	G	A	T	K	Y	2	0	0	1	0	0	1	3	1	1	0	1	0	2	0	0	2	0	1	1	0	16	0	1711.82	centroid=centroid=454Isotigs_contig_444;seqs=1;;seqs=1;	centroid=centroid=454Isotigs_contig_444;seqs=1;;seqs=1;	yes	yes	3	0.0035208	50.305	9170800	493	1240	20433	13499	13499
GAGEGEVTVQIFGPGGIEEK	K	G	A	E	K	C	1	0	0	0	0	1	4	6	0	2	0	1	0	1	1	0	1	0	0	2	0	20	0	1972.97	centroid=centroid=454Isotigs_contig_48400;seqs=1;;seqs=1;	centroid=centroid=454Isotigs_contig_48400;seqs=1;;seqs=1;	yes	yes	2	3.1908e-15	108.45	25688000	525	1241	20434;20435;20436;20437;20438;20439	13500	13500
GAIAFNSVDQSGSNIVLENTTSGAR	K	G	A	A	R	A	3	1	3	1	0	1	1	3	0	2	1	0	0	1	0	4	2	0	0	2	0	25	0	2507.23	centroid=centroid=454Isotigs_contig_359;seqs=1;;seqs=1;	centroid=centroid=454Isotigs_contig_359;seqs=1;;seqs=1;	yes	yes	2,3	1.974e-25	100.62	346900000	421	1242	20440;20441;20442;20443;20444;20445;20446;20447;20448;20449;20450;20451;20452;20453;20454	13501;13502;13503;13504;13505;13506;13507;13508;13509;13510;13511;13512	13510
GALENINNFLLTIK	R	G	A	I	K	G	1	0	3	0	0	0	1	1	0	2	3	1	0	1	0	0	1	0	0	0	0	14	0	1558.87	centroid=centroid=454Isotigs_contig_216988;seqs=1;;seqs=1;	centroid=centroid=454Isotigs_contig_216988;seqs=1;;seqs=1;	yes	yes	2	1.2461e-09	119.87	63548000	248	1244	20456;20457;20458;20459;20460;20461;20462;20463;20464;20465;20466;20467;20468	13514;13515;13516;13517;13518;13519	13516
GALIVGITNVVGSSISR	R	G	A	S	R	E	1	1	1	0	0	0	0	3	0	3	1	0	0	0	0	3	1	0	0	3	0	17	0	1641.94	centroid=centroid=454Isotigs_contig_6530;seqs=1;;seqs=1;	centroid=centroid=454Isotigs_contig_6530;seqs=1;;seqs=1;	yes	yes	2	4.0401e-06	76.341	15304000	618	1245	20469;20470;20471;20472;20473	13520;13521;13522	13521
GAPYGDVSAQLQLK	R	G	A	L	K	K	2	0	0	1	0	2	0	2	0	0	2	1	0	0	1	1	0	0	1	1	0	14	0	1445.75	centroid=centroid=454Isotigs_contig_69084;seqs=1;;seqs=1;	centroid=centroid=454Isotigs_contig_69084;seqs=1;;seqs=1;	yes	yes	2	0.0021949	75.483	63125000	644	1246	20474;20475;20476;20477;20478;20479;20480;20481;20482;20483;20484;20485	13523;13524;13525	13524
GAYYMQTQQLHAANANTR	K	G	A	T	R	L	4	1	2	0	0	3	0	1	1	0	1	0	1	0	0	0	2	0	2	0	0	18	0	2036.95	centroid=centroid=454Isotigs_contig_3748;seqs=1;;seqs=1;	centroid=centroid=454Isotigs_contig_3748;seqs=1;;seqs=1;	yes	yes	3	4.0968e-07	73.928	26596000	438	1248	20495;20496;20497	13527	13527	423
GDFIHNKPPLDTK	R	G	D	T	K	I	0	0	1	2	0	0	0	1	1	1	1	2	0	1	2	0	1	0	0	0	0	13	1	1480.77	centroid=centroid=454Isotigs_contig_25891;seqs=1;;seqs=1;	centroid=centroid=454Isotigs_contig_25891;seqs=1;;seqs=1;	yes	yes	2,3,4	5.1548e-32	201.06	17166000000	312	1249	20498;20499;20500;20501;20502;20503;20504;20505;20506;20507;20508;20509;20510;20511;20512;20513;20514;20515;20516;20517;20518;20519;20520;20521;20522;20523;20524;20525;20526;20527;20528;20529;20530;20531;20532;20533;20534;20535;20536;20537;20538;20539;20540;20541;20542;20543;20544;20545;20546;20547;20548;20549;20550;20551;20552;20553;20554;20555;20556;20557;20558;20559;20560;20561;20562;20563;205…	13528;13529;13530;13531;13532;13533;13534;13535;13536;13537;13538;13539;13540;13541;13542;13543;13544;13545;13546;13547;13548;13549;13550;13551;13552;13553;13554;13555;13556;13557;13558;13559;13560;13561;13562;13563;13564;13565;13566;13567;13568;13569;13570;13571;13572;13573;13574;13575;13576;13577;13578;13579;13580;13581;13582;13583;13584;13585;13586;13587;13588;13589	13562
GDGEQEYNTPHIQDTLAGR	R	G	D	G	R	L	1	1	1	2	0	2	2	3	1	1	1	0	0	0	1	0	2	0	1	0	0	19	0	2099.95	centroid=centroid=454Isotigs_contig_144901;seqs=2;;seqs=1;	centroid=centroid=454Isotigs_contig_144901;seqs=2;;seqs=1;	yes	yes	3	1.0341e-09	87.676	87989000	128	1250	20603;20604;20605;20606;20607;20608;20609;20610;20611;20612;20613;20614;20615	13590;13591	13591
GDLHLGFDTK	K	G	D	T	K	Y	0	0	0	2	0	0	0	2	1	0	2	1	0	1	0	0	1	0	0	0	0	10	0	1101.55	centroid=centroid=454Isotigs_contig_12872;seqs=1;;seqs=1;	centroid=centroid=454Isotigs_contig_12872;seqs=1;;seqs=1;	yes	yes	2	0.00038363	108.9	52306000	86	1251	20616;20617;20618;20619;20620;20621	13592;13593;13594;13595	13592
GDLLASITEQNLPYR	K	G	D	Y	R	T	1	1	1	1	0	1	1	1	0	1	3	0	0	0	1	1	1	0	1	0	0	15	0	1688.87	centroid=centroid=454Isotigs_contig_4702;seqs=1;;seqs=1;	centroid=centroid=454Isotigs_contig_4702;seqs=1;;seqs=1;	yes	yes	2	0.00082775	73.834	18212000	515	1252	20622;20623;20624	13596;13597	13596
GDNICCEILSHIATSGFESVVDAHWR	R	G	D	W	R	Y	2	1	1	2	2	0	2	2	2	3	1	0	0	1	0	3	1	1	0	2	0	26	0	2972.35	centroid=centroid=454Isotigs_contig_7323;seqs=1;;seqs=1;	centroid=centroid=454Isotigs_contig_7323;seqs=1;;seqs=1;	yes	yes	4	5.8049e-11	55.588	12290000	665	1253	20625	13598	13598
GDNYQLLDEIFSSIPGK	R	G	D	G	K	N	0	0	1	2	0	1	1	2	0	2	2	1	0	1	1	2	0	0	1	0	0	17	0	1894.93	centroid=centroid=454Isotigs_contig_44723;seqs=1;;seqs=1;	centroid=centroid=454Isotigs_contig_44723;seqs=1;;seqs=1;	yes	yes	2,3	2.6847e-10	107.98	148130000	494	1254	20626;20627;20628;20629;20630;20631;20632;20633;20634;20635;20636;20637;20638;20639;20640;20641;20642;20643;20644;20645;20646;20647;20648;20649;20650;20651;20652	13599;13600;13601;13602;13603;13604;13605;13606;13607;13608;13609;13610;13611;13612;13613	13610
GDPVGGHISNYLLEK	K	G	D	E	K	S	0	0	1	1	0	0	1	3	1	1	2	1	0	0	1	1	0	0	1	1	0	15	0	1597.81	centroid=centroid=454Isotigs_contig_250568;seqs=1;;seqs=1;	centroid=centroid=454Isotigs_contig_250568;seqs=1;;seqs=1;	yes	yes	2	0.0033873	51.03	1859100	300	1255	20653	13614	13614
GDQDCLVLLR	K	G	D	L	R	M	0	1	0	2	1	1	0	1	0	0	3	0	0	0	0	0	0	0	0	1	0	10	0	1187.6	centroid=centroid=454Isotigs_contig_3955;seqs=1;;seqs=1;	centroid=centroid=454Isotigs_contig_3955;seqs=1;;seqs=1;	yes	yes	2	1.0891e-07	133.44	127700000	458	1256	20654;20655;20656;20657;20658;20659;20660;20661;20662;20663;20664;20665;20666;20667;20668;20669;20670;20671;20672;20673;20674	13615;13616;13617	13617
GDSKLEVLDGADTSK	R	G	D	S	K	S	1	0	0	3	0	0	1	2	0	0	2	2	0	0	0	2	1	0	0	1	0	15	1	1533.75	centroid=centroid=454Isotigs_contig_4572;seqs=1;;seqs=1;	centroid=centroid=454Isotigs_contig_4572;seqs=1;;seqs=1;	yes	yes	2,3	1.6712e-06	104.26	85885000	500	1257	20675;20676;20677;20678;20679;20680;20681;20682;20683;20684;20685;20686	13618;13619;13620;13621	13620
GDTVQPYLFPLPATR	R	G	D	T	R	N	1	1	0	1	0	1	0	1	0	0	2	0	0	1	3	0	2	0	1	1	0	15	0	1673.88	centroid=centroid=454Isotigs_contig_47191;seqs=1;;seqs=1;	centroid=centroid=454Isotigs_contig_47191;seqs=1;;seqs=1;	yes	yes	2	1.1764e-06	104.95	155330000	518	1258	20687;20688;20689;20690;20691;20692;20693;20694;20695;20696;20697;20698;20699;20700;20701;20702;20703	13622;13623;13624;13625;13626;13627;13628;13629;13630;13631	13624
GDVSVCGGIPCTSDQQCDPNQK	K	G	D	Q	K	C	0	0	1	3	3	3	0	3	0	1	0	1	0	0	2	2	1	0	0	2	0	22	0	2421	centroid=centroid=454Isotigs_contig_4755;seqs=1;;seqs=1;	centroid=centroid=454Isotigs_contig_4755;seqs=1;;seqs=1;	yes	yes	3	8.5072e-21	105.91	40157000	522	1259	20704;20705;20706;20707;20708;20709	13632;13633;13634	13633
GDYCIEVGR	R	G	D	G	R	N	0	1	0	1	1	0	1	2	0	1	0	0	0	0	0	0	0	0	1	1	0	9	0	1067.47	centroid=centroid=454Isotigs_contig_7977;seqs=1;;seqs=1;	centroid=centroid=454Isotigs_contig_7977;seqs=1;;seqs=1;	yes	yes	2	0.00382	105.36	19025000	703	1260	20710;20711;20712;20713;20714;20715	13635	13635
GEGGFLVNSEGER	R	G	E	E	R	Y	0	1	1	0	0	0	3	4	0	0	1	0	0	1	0	1	0	0	0	1	0	13	0	1349.62	centroid=centroid=454Isotigs_contig_38612;seqs=1;;seqs=1;	centroid=centroid=454Isotigs_contig_38612;seqs=1;;seqs=1;	yes	yes	2	0.000154	99.941	63450000	449	1261	20716;20717;20718;20719;20720;20721;20722;20723;20724;20725;20726	13636;13637;13638;13639	13637
GEHHSFTPSR	R	G	E	S	R	L	0	1	0	0	0	0	1	1	2	0	0	0	0	1	1	2	1	0	0	0	0	10	0	1153.53	centroid=centroid=454Isotigs_contig_25891;seqs=1;;seqs=1;	centroid=centroid=454Isotigs_contig_25891;seqs=1;;seqs=1;	yes	yes	2,3	1.3017e-07	144.47	131450000	312	1262	20727;20728;20729;20730;20731;20732;20733;20734;20735;20736;20737;20738;20739;20740;20741;20742;20743;20744;20745;20746;20747;20748;20749	13640;13641;13642;13643;13644;13645;13646;13647;13648;13649;13650;13651;13652;13653;13654;13655	13652
GELEILVINPK	K	G	E	P	K	G	0	0	1	0	0	0	2	1	0	2	2	1	0	0	1	0	0	0	0	1	0	11	0	1223.71	centroid=centroid=454Isotigs_contig_48400;seqs=1;;seqs=1;	centroid=centroid=454Isotigs_contig_48400;seqs=1;;seqs=1;	yes	yes	2	0.0099986	72.2	9835900	525	1263	20750;20751	13656	13656
GELMSESLCDKR	R	G	E	K	R	D	0	1	0	1	1	0	2	1	0	0	2	1	1	0	0	2	0	0	0	0	0	12	1	1423.64	centroid=centroid=454Isotigs_contig_49914;seqs=1;;seqs=1;	centroid=centroid=454Isotigs_contig_49914;seqs=1;;seqs=1;	yes	yes	3	0.00040931	74.611	6697500	531	1265	20753;20754;20755	13658;13659	13659	505
GELVSHVILGK	K	G	E	G	K	K	0	0	0	0	0	0	1	2	1	1	2	1	0	0	0	1	0	0	0	2	0	11	0	1150.67	centroid=centroid=454Isotigs_contig_221;seqs=1;;seqs=1;	centroid=centroid=454Isotigs_contig_221;seqs=1;;seqs=1;	yes	yes	2	7.98e-08	165.63	130370000	259	1266	20756;20757;20758;20759;20760;20761;20762;20763;20764;20765;20766;20767;20768;20769;20770;20771;20772;20773	13660;13661;13662;13663;13664;13665;13666;13667;13668;13669	13660
GEMETFYNLK	R	G	E	L	K	V	0	0	1	0	0	0	2	1	0	0	1	1	1	1	0	0	1	0	1	0	0	10	0	1230.56	centroid=centroid=454Isotigs_contig_140914;seqs=1;;seqs=1;;centroid=centroid=454Isotigs_contig_87417;seqs=1;;seqs=1;	centroid=centroid=454Isotigs_contig_87417;seqs=1;;seqs=1;	no	no	2	0.00044369	96.342	21789000	119;735	1267	20774;20775;20776;20777;20778;20779;20780	13670;13671	13670	107
GENNNIQLSPIHDHR	R	G	E	H	R	N	0	1	3	1	0	1	1	1	2	2	1	0	0	0	1	1	0	0	0	0	0	15	0	1742.84	centroid=centroid=454Isotigs_contig_26574;seqs=1;;seqs=1;	centroid=centroid=454Isotigs_contig_26574;seqs=1;;seqs=1;	yes	yes	2,3,4	2.6916e-14	129.05	277920000	323	1269	20796;20797;20798;20799;20800;20801;20802;20803;20804;20805;20806;20807;20808;20809;20810;20811;20812;20813;20814;20815;20816;20817;20818	13682;13683;13684;13685;13686;13687;13688;13689;13690;13691;13692	13692
GEPSPLDQYSTK	R	G	E	T	K	A	0	0	0	1	0	1	1	1	0	0	1	1	0	0	2	2	1	0	1	0	0	12	0	1320.62	centroid=centroid=454Isotigs_contig_8812;seqs=1;;seqs=1;	centroid=centroid=454Isotigs_contig_8812;seqs=1;;seqs=1;	yes	yes	2	0.0057517	67.952	187120000	736	1270	20819;20820;20821;20822;20823;20824;20825;20826;20827;20828;20829	13693;13694	13694
GEQQNALTYAHK	K	G	E	H	K	F	2	0	1	0	0	2	1	1	1	0	1	1	0	0	0	0	1	0	1	0	0	12	0	1358.66	centroid=centroid=454Isotigs_contig_26661;seqs=1;;seqs=1;	centroid=centroid=454Isotigs_contig_26661;seqs=1;;seqs=1;	yes	yes	3	0.0005635	87.719	25520000	326	1272	20833;20834;20835;20836;20837;20838;20839;20840;20841;20842	13697;13698;13699	13699
GEVDIANEFNIYTR	R	G	E	T	R	E	1	1	2	1	0	0	2	1	0	2	0	0	0	1	0	0	1	0	1	1	0	14	0	1639.78	centroid=centroid=454Isotigs_contig_13999;seqs=1;;seqs=1;	centroid=centroid=454Isotigs_contig_13999;seqs=1;;seqs=1;	yes	yes	2	0.0020408	81.632	20695000	115	1273	20843;20844;20845;20846;20847;20848	13700;13701	13701
GFCAVQISPPNEHLVEQPK	K	G	F	P	K	R	1	0	1	0	1	2	2	1	1	1	1	1	0	1	3	1	0	0	0	2	0	19	0	2149.06	centroid=centroid=454Isotigs_contig_130771;seqs=1;;seqs=1;	centroid=centroid=454Isotigs_contig_130771;seqs=1;;seqs=1;	yes	yes	3	3.6459e-06	60.764	22179000	89	1274	20849;20850;20851;20852	13702	13702
GFCLNGGSCTAPADAPSCR	R	G	F	C	R	C	3	1	1	1	3	0	0	3	0	0	1	0	0	1	2	2	1	0	0	0	0	19	0	1996.82	centroid=centroid=454Isotigs_contig_4755;seqs=1;;seqs=1;	centroid=centroid=454Isotigs_contig_4755;seqs=1;;seqs=1;	yes	yes	2	1.0732e-09	85.937	75694000	522	1275	20853;20854;20855;20856;20857;20858;20859;20860;20861;20862;20863;20864;20865;20866;20867	13703;13704	13704
GFCLNGGTCSAPADAPSCR	R	G	F	C	R	C	3	1	1	1	3	0	0	3	0	0	1	0	0	1	2	2	1	0	0	0	0	19	0	1996.82	centroid=centroid=454Isotigs_contig_4755;seqs=1;;seqs=1;	centroid=centroid=454Isotigs_contig_4755;seqs=1;;seqs=1;	yes	yes	2	2.484e-09	65.374	68283000	522	1276	20868;20869;20870;20871;20872;20873	13705;13706	13705
GFFAPLEPFSR	K	G	F	S	R	D	1	1	0	0	0	0	1	1	0	0	1	0	0	3	2	1	0	0	0	0	0	11	0	1266.64	centroid=centroid=454Isotigs_contig_11358;seqs=1;;seqs=1;	centroid=centroid=454Isotigs_contig_11358;seqs=1;;seqs=1;	yes	yes	2	0.00084226	90.913	111140000	43	1277	20874;20875;20876;20877;20878;20879;20880;20881;20882;20883;20884;20885;20886;20887	13707;13708;13709;13710;13711	13708
GFGTPDTDFWIGNDIIHK	R	G	F	H	K	L	0	0	1	3	0	0	0	3	1	3	0	1	0	2	1	0	2	1	0	0	0	18	0	2031.97	centroid=centroid=454Isotigs_contig_763;seqs=1;;seqs=1;	centroid=centroid=454Isotigs_contig_763;seqs=1;;seqs=1;	yes	yes	2,3	3.8611e-11	109.04	600840000	682	1278	20888;20889;20890;20891;20892;20893;20894;20895;20896;20897;20898;20899;20900;20901;20902;20903;20904;20905	13712;13713;13714;13715;13716;13717;13718;13719;13720;13721;13722;13723;13724;13725	13725
GFLLTPEQYVLK	K	G	F	L	K	I	0	0	0	0	0	1	1	1	0	0	3	1	0	1	1	0	1	0	1	1	0	12	0	1406.78	centroid=centroid=454Isotigs_contig_2666;seqs=2;;seqs=1;	centroid=centroid=454Isotigs_contig_2666;seqs=2;;seqs=1;	yes	yes	2	0.00047791	89.266	27469000	325	1279	20906;20907;20908;20909;20910;20911;20912;20913;20914	13726;13727;13728	13727
GFLVLIDNLQPDGSVR	K	G	F	V	R	P	0	1	1	2	0	1	0	2	0	1	3	0	0	1	1	1	0	0	0	2	0	16	0	1741.94	centroid=centroid=454Isotigs_contig_256482;seqs=1;;seqs=1;	centroid=centroid=454Isotigs_contig_256482;seqs=1;;seqs=1;	yes	yes	2	0.00032553	79.652	24811000	307	1280	20915;20916;20917;20918;20919;20920;20921;20922;20923;20924;20925	13729;13730;13731;13732;13733;13734	13731
GFLVLIDNLQPDGSVRPVK	K	G	F	V	K	Q	0	1	1	2	0	1	0	2	0	1	3	1	0	1	2	1	0	0	0	3	0	19	1	2066.15	centroid=centroid=454Isotigs_contig_256482;seqs=1;;seqs=1;	centroid=centroid=454Isotigs_contig_256482;seqs=1;;seqs=1;	yes	yes	2,3	3.2057e-112	225.13	1457200000	307	1281	20926;20927;20928;20929;20930;20931;20932;20933;20934;20935;20936;20937;20938;20939;20940;20941;20942;20943;20944;20945;20946;20947;20948;20949;20950;20951;20952;20953;20954;20955;20956;20957;20958;20959;20960;20961	13735;13736;13737;13738;13739;13740;13741;13742;13743;13744;13745;13746;13747;13748;13749;13750;13751;13752;13753;13754;13755;13756;13757;13758;13759;13760;13761;13762;13763;13764	13744
GFMSVQYYLPFLR	R	G	F	L	R	Y	0	1	0	0	0	1	0	1	0	0	2	0	1	2	1	1	0	0	2	1	0	13	0	1619.82	centroid=centroid=454Isotigs_contig_180559;seqs=1;;seqs=1;	centroid=centroid=454Isotigs_contig_180559;seqs=1;;seqs=1;	yes	yes	2	9.0119e-17	138.45	60765000	200	1282	20962;20963;20964;20965;20966;20967;20968;20969;20970;20971	13765;13766;13767;13768;13769;13770;13771;13772;13773;13774	13773	196
GFMYCVEGR	K	G	F	G	R	V	0	1	0	0	1	0	1	2	0	0	0	0	1	1	0	0	0	0	1	1	0	9	0	1117.47	centroid=centroid=454Isotigs_contig_14003;seqs=1;;seqs=1;;centroid=centroid=454Isotigs_contig_101824;seqs=1;;seqs=1;	centroid=centroid=454Isotigs_contig_101824;seqs=1;;seqs=1;	no	no	2	0.00048552	109.48	3400200000	4;116	1283;1284	20972;20973;20974;20975;20976;20977;20978;20979;20980;20981;20982;20983;20984;20985;20986;20987;20988;20989;20990;20991;20992;20993;20994;20995;20996;20997;20998;20999;21000;21001;21002;21003;21004;21005;21006;21007;21008;21009;21010;21011;21012;21013;21014;21015;21016	13775;13776;13777;13778;13779;13780;13781;13782;13783;13784;13785;13786;13787;13788;13789;13790;13791;13792;13793;13794;13795;13796	13776	6
GFPGYMYTDLATIYER	R	G	F	E	R	A	1	1	0	1	0	0	1	2	0	1	1	0	1	1	1	0	2	0	3	0	0	16	0	1895.88	centroid=centroid=454Isotigs_contig_1237;seqs=1;;seqs=2;	centroid=centroid=454Isotigs_contig_1237;seqs=1;;seqs=2;	yes	yes	2,3	5.6285e-05	91.355	491770000	74	1285	21017;21018;21019;21020;21021;21022;21023;21024;21025;21026;21027;21028;21029;21030;21031;21032;21033;21034;21035;21036;21037;21038;21039;21040	13797;13798;13799;13800;13801;13802;13803;13804;13805;13806;13807;13808;13809	13804	54
GFPIFGSK	K	G	F	S	K	E	0	0	0	0	0	0	0	2	0	1	0	1	0	2	1	1	0	0	0	0	0	8	0	851.454	centroid=centroid=454Isotigs_contig_9415;seqs=1;;seqs=1;	centroid=centroid=454Isotigs_contig_9415;seqs=1;;seqs=1;	yes	yes	1	0.0060383	123.69	21091000	755	1286	21041	13810	13810
GFQVQYDNPK	R	G	F	P	K	S	0	0	1	1	0	2	0	1	0	0	0	1	0	1	1	0	0	0	1	1	0	10	0	1194.57	centroid=centroid=454Isotigs_contig_34386;seqs=1;;seqs=1;	centroid=centroid=454Isotigs_contig_34386;seqs=1;;seqs=1;	yes	yes	2	6.368e-06	122.96	133600000	407	1287	21042;21043;21044;21045;21046;21047;21048;21049;21050;21051;21052;21053;21054;21055;21056;21057;21058;21059	13811;13812;13813;13814;13815;13816;13817;13818;13819	13812
GGALLVPHAVSCQR	K	G	G	Q	R	Y	2	1	0	0	1	1	0	2	1	0	2	0	0	0	1	1	0	0	0	2	0	14	0	1463.77	centroid=centroid=454Isotigs_contig_139966;seqs=1;;seqs=1;	centroid=centroid=454Isotigs_contig_139966;seqs=1;;seqs=1;	yes	yes	2	0.0023118	72.891	85232000	114	1292	21152;21153;21154;21155;21156;21157	13872;13873;13874;13875	13872
GGEFAGVTFK	R	G	G	F	K	M	1	0	0	0	0	0	1	3	0	0	0	1	0	2	0	0	1	0	0	1	0	10	0	1011.5	centroid=centroid=454Isotigs_contig_14003;seqs=1;;seqs=1;	centroid=centroid=454Isotigs_contig_14003;seqs=1;;seqs=1;	yes	yes	1,2	0.001641	91.549	1194700000	116	1293	21158;21159;21160;21161;21162;21163;21164;21165;21166;21167;21168;21169;21170;21171;21172	13876;13877;13878;13879;13880;13881;13882	13880
GGGLGQDYK	R	G	G	Y	K	T	0	0	0	1	0	1	0	4	0	0	1	1	0	0	0	0	0	0	1	0	0	9	0	893.424	centroid=centroid=454Isotigs_contig_25891;seqs=1;;seqs=1;	centroid=centroid=454Isotigs_contig_25891;seqs=1;;seqs=1;	yes	yes	2	0.0018746	107.57	57682000	312	1297	21280;21281;21282;21283;21284;21285;21286;21287;21288;21289;21290;21291;21292;21293;21294;21295;21296;21297;21298;21299	13983;13984;13985;13986;13987;13988;13989	13985
[truncated: 2,487 more rows]
