# Supplementary material for: Characterization of the pigmented shell-forming proteome of the common grove snail Cepaea nemoralis
Source: BMC Genomics. 2014 Mar 31;15:249. doi: 10.1186/1471-2164-15-249 (PMC4023409; doi:10.1186/1471-2164-15-249)
Supplement: Additional file 11 — Contains the 59 isotigs (nucleic acid sequences) that were recovered by MaxQuant. [file 1471-2164-15-249-S11.txt]

>contig_123 [organism=Cepaea nemoralis] mantle isotig
ACAGAACTACAAGCCGGACCTCAAGNNNNNNNNNNNNNNNNNNATGCCCATGAAGCCATCCAGCCCATTCCTGCCCCCTCCCATGCAGATGGCACCCCCGGGTCCCCCACAACCCCGANNNGTGAACGACGGTCTCTTCATGGACTTGCCCCATGCAGGAGGGGCGCATTATGGAGGCGGGGCGCCGTACGGTGGGGGTCCACAATATGGCGGTGGCCCACAATATGGCGGTGGCCCGTACATGGGTCCCCCTGTCATGAGGAGCTACCACTACTGCCCGCCGGGCCCCACAACTGCAGATCATTGTAAAGACCAGAAGTTACAAGAAGCTTTGTACTTTCCTGATGGGACCCCTCGTTACAACTGGGTGCCGCCCAAGAACCCGTGGGACACAAGTCTCCCTGACACAGTCAAAGAGACTGCCAAGAATATTTTAATGATGAAAGTCAACTCCAGACCAAGTAGGATACCCACACCGAAGGAGTGGGAGCTGATGTCGTTGCTGGGCGACCCCAAGGAACAAGGACCAGCGGCCAACAACCCGTTCGCCGGTCGCTAAAGAATCTATAGAGGTCACGGGATGGTATAAGTGCATTAGACATCACGAGAGAGTATAAGTGCAGGACCTGGTCGTAGAACTCGAATGTACCTAAACAAGACTCACTTTTAGAAGAGCTACAGAAACATCCTCCTATTACAGTTCTCATCTCCGACCAGCAGAAATGTTCATCTTTNNNGAATATGCCAAATTGGTGTAGGGGATCAGCCATGGAAACATGTTCATTATTTTCATTTATGTTAATNNNNNNCAGAGTATGAGTGACAGGGACATATTNNNNNGTAAACTGACTGGCGGCAACTATCATAACCGTCAGGGTGTTTGAAGNNNNNGCGTGTGGATCACCAACTTGTGTCAAGTAAACACCATGCAGATAAGGACTGGATATGTTAACATAGCGGTGTACTAGGTAATCAATTACTGTTTGACTTAAATTAGTTATAAACAGTAAAAAATAACATTTTACCGCCAACAAAGTAGCTACAACTACGAAATTGTGTGATTTTGAATTCTATGTGGTGTTGTNNNNNNNNTGAAGTCGTGTCTTGGCGGTTCGGATTCCACAAAGGATGAGTTGATTATGTGAGTCGACAAGAGGACTTGTTCAACTTGGGCAGANNNTGGCGTCTTACGAAATCTGAAAACATTGCATGAATAACAGAAATCTGAAAATGTTAGACGAATAATTTAGAAATAGTCTTTTCTGTACAAGTGTGGTCAGTTCTGGGAAATAATTGTACATTACAGATATTTACTTTAATATTACATTACTGGGACTAGTGTCATTAATAAATCAATAACGTATGCTTAATAATGGATTTTCTTAATTACAATAAACATCTTAAAGCAACATAATGGATTATATCTAACGGTATGTAAATTAGTTAATGAGTTTCCAAATTGTACCAGCGCTGATTGGT
>contig_132 [organism=Cepaea nemoralis] mantle isotig
TGGAACTCCGCTCACAGCGATGGTCTGCCTGGGGGATGTATGGGCCATCCCTCTAGAGCAAGGCACAGTTTGCAGTTTCGTAGTAGTCCTGACCACTGTTGTCACGTGGCTGGCTTTGATGTAGTGTTGGAACAAGATGATCTTTTCGTTCAGCTCGGACAGTTGTTGCAGCAGCTGGACATTCTTCTGTGACACTGCCAGAACCTGCTCTTGAAGGCTTTTATACACCGCGCTTGTATTGCTGATTCGTGCCTGCAGGACTACATCGGTGTTACTCAGAGCTGTAAGCTGAATGCTGAATGCCACATCCTTGCTTTGCAGACCAGAAATTTCCCCAGTGATGGCATTATCAGTAGCAGAGAGATCATCAATTTGCTCCTGGATGAGTGTATCCGCCCGTTGGAGTGCTGATATTTCCTGTTCAAACCTTGCATCATTCGCGGTCAACAAACTGATTTGATTCTCCGTGACCTGATCCTTATGGCGCAGTCCAGCTACGTCCTGTTGGTATTGTTGACTGTTTCTTCGCAGGTCCAGTATCGTGGCGTCAAAAGCTGTGTTGGTTTTGGAGATNNNNNNNNNNNNNNNNTTAAAGGTGGCATCGGCTTCTCGCAGCTTGCTGATCTGGTTCACTTGCGTCTCGAAGTTGCTTGTCAGTTGATTTACAGACTGTGCCTGGTCATCGTTGGTGGATTGAAGTGCCTTGATCTCGCTGGCTTGGTTATTGTCGCTCTGGCTAAGAGTAGTTATTTGTTCTAGCAAGCTTCTATGAGTGCGTCCCACGTCGTCGATCTGGTTTTCCAATGAATCATCTTTTCGCTTTAGTTGTTGGATGGCATCGCCAAATACAGCATCGTAACGCTTCCTTACATTGAGCTCAGTTTCCACTTTAGTGTCCACCTGCCTCA
>contig_201 [organism=Cepaea nemoralis] mantle isotig
GCTATTTTAATAAGTCTGAATGGTTCTCCAGCAATTAATGTTATTATTTATTGAGAAGCTGTTGAGCTGTCCACATTCGTATTTCTTTGTCTTCCTCCTACTCTCTTGCCTTTTATTTTCCTTTTTCAAGGTCCATTTCCCATTATCATTGTAATTAATTAGAGACTACTAACACTGTCAGGAAATACCACAATGTAATATCCAGGTAAATGAGAATATTCTTAAACAGGTGAATCGGTACAATCATCTCGGAACAGTCATAACATCTGATGGGAGATGCCTTGAGGAGATTAGAACAAGAATCGCCATGGCGAAGGTAGCCATTTGCAAGATGAAAAACATACTTACCAATAAGAAGATATCAATTGCTACAAGAATACGAGTTTTGATGTGTTACATAGAGCCTGTAATTTTATATGGATGTGAAGCTTGGACAATGAGCAGTCAATGTGAATAACATCTGATAGCTGTGGAAATGTGGTTTCTGGGGAGAATGCAAAGAATACCATGGACTGACAGAAAAACCAGCGACCAAGTCCTACAAGAAACACATGAATATCGTAAACTGATTAGAAATTAGACGTAGACAGTCACACTTTTTGGACATGTTATGAGAAGGAATAAATTAAAGAACTTGTTGACAACTGGCAAGATCGACGGGAAAAGAACAAGGAAGTGACAGAGAAGTAAATACCTGGATNGCTTGGCCACATGGCATGATCGAGGCAAAAACACTGAGCTGATCCACGANNNNNNNNNNNNNNNNNAATGGCGAATCATGACCGCCCACCATTACCGGCATGGCACATGATGGATGGATGGAACACTGTCAGTATTTGTTATTGTTATCATAATAATTAAATAACTAGAACACAAAGGTAAAGTAATATCTACTACAGAGTGTGTTAATGAATCATTGTATTGAGAAAGAATTGGGTAATAAACACAAACATGAATGAATTTATTGGGGAAAGAATTGGTTCATAAATTTACACATGAATCAACATATTGGGAAAGAATTGGTTAATAAAAATAAACATGAATCAACTTATTGTGAAAGAATTGGTTAATACACCCAAACATGAATACAATTATTGAGAAAGAATTAGTTAATAAACTCATACATGAACCAACTTATTGGGAAAGAACTGGTTAATAAACCCAAACATGAATTAGCTTGTTGGGAAAGAATTAGTTAATAGAGTCACACATGTTTCACTTATAGGGAAAGAATTAGTTAATAAACCCAAACATGAATTAACTTATTGGGAAAGAACTGGTTTATAAACCCAAACATGAATTAACTTATTGTGAAAGAATTGGTTAATAAACCCAAACATGAATCAACTTATTTGGAATGCATTGATTAATACACCCGAACATGAATCATTTTATTGGGAAAGAACAGGTTAATAAACACAAGTATGAATTAACCTATTAGGAAATAACTGCATCTCCGGCAGATAAGCTCTACAGTTTGACAGTTGTGTTCTCGGCAGGCGACTGACTGAGCACGCTCAGGTTTCCTTCGTTAGTGTTATTTGTGTTGCTGTTCACGGCTGTCTGGTTGCGATACCCAAACATCCCTCTCCAATTCTGGCCCAACCACCAACTGGGATTTATCATTTGGGAAAAGTCCGAACCGCCACTCAACCGGTCCCAGAAGGCCAACCCATTTCCGTTACGTTGTCTTTGCTGGAGGCGCCTCTGCAACTGCTGAAATCGCCTCTGTCGCAGATCCCAGGTGCGGCTTGGTACGGGTGAAGTTGGTGGGACTGGTTGTGCAATGTTCCTGATACTGTCCGCTTGGATCACGTTGGCAGTTCGCAGGGCAGAGGCACCAAACTGGTTCGCCACATTGTTCAGACTTCGCCTAAGACCGTCAGTCCATCTTCCCATGAAGCCGTTGCCAAACTGCATATTAATCAAGCCTAGGCTATTAGCCAGTGTCTGTTGCATTTGATTCAGTCCGGTCTGCAGTTGGTTAGAAAACTGGCCCATGGCTTGCACAAACTGTGCTCGCTCCGCTTCAGTCATCTGCCTGCCGAAACCACCGTTGCTGTTGTAGCGGGTACACTTACAGTACTCCACCCTGACTCCGTTGATGAAAGAGTTGCTGACGCTGTTCATGCTGTAGCCATTCCTACAACATTTTGTTGTGTAGCCATCAGACATAAAACTCGTCGCATTTTGGCATTCGGGTCCCTCGAGACAGTCATTTTCGACAAATTGCCTGTCACAGACACAGCTGGCCATTGACTTTTCGCTGTTTGCTTGACCCTTCCATTGCAAGTTGAAGCCGTTGCCGCAGCAGTAGTGGTTGTTGTTGACCACACTGAGACTTTGGTAGCCCTTGCATTGAAATTCACCGCTTATGCACGGTACTTGTTCTGCTGTAACTAGAACAGCGGAGATGGCCAGTAGTAGCACTGCAGCCAACATCTTGTATTCTTTTACAATCGTTGAGAAAACGTTGACTATTCTCTAACTAGCTAAATTGTTATATGCAGAAAATAGCAGCCCAGACAAATGCCGTTTCTTGTAATCTACGCTTTACATAAACAGACAGTAACATTAACTGGCCGGTTTTGT
>contig_227 [organism=Cepaea nemoralis] mantle isotig
CTTAACGCCAAAGAAAAGGATATCGTGAGGCTTCGACGCAACAGCACGGCTCTACAGGGAGCCGTCAATGTGCTGAAGCAAAACAATAAGGACACTGAGGCAGAACTGAATGTCCTGAGGCGTAACAATGAGGCCATGAAGGACAGTGTNNCTGAGTTGCAGAGCAATGATCAGTCACAGGATGAGGCCATTGCTGAACTCCAACACAAAGATGAGGTTCAAAAGGCTGCCATCAATGTGCTGAAGGCTAGCGATGAGAAGATTAATACCCAAATAACCGAACTTCAAAGCAAGNNNNTGGCATTTGAGCAGAGCATTGATGCATTGAAGAAGAAAGATGACGACATCCAAGGAACCGTTAGCCAGCTTAAGAGCACCAGTAATGAGTTGCAGGCGAATGTCAATGAGCTGAAACGCAATGACAGTAGTATAGATGAGGATATTGCCACTTTGAAACATAATGATCAGGTACAGGCTGAGGCCATAGCCAATCTCCGACACCACGACCAAGTTCACCAGCAGCAAATTGCTGACAATCAGCAGAAGGATGTTGTCTTGCAGGAGATCATCAACAACCTGGTGTACAACCAGACAGTCATTAGTGATGCTCTTGTCAACTTCCAACAACGGGATGCTGTGATTGAGCAAGATATCGCCTCACTGACCCAACACGATACGGAAACTGATGCAGCAATTGCTGCCCTTAACCAGAAAGATAATGACTTCTCGCAGTTGATTACCGGACTCAAGTATAACGATACAATTTTTCAACACGAGCTTGACCAGGAGAATAGCAACGATCAGGTCACGCTTGCTCTGATATCCCAGCTGAAGAACGCCGACAGCATCCTAGATGGACAGGTCACTGCACTACTGCAAATCGACGTTGGATTTAATGAGCGGATTAATGTTGAGGTCCAGAGCTCTTCTGTTCTGACCAGGGAGCTGAGTTTGTTGACGCAACAGAACACCGCCTTGGAGGAGAGGATTGTGAAGCTACACGAACTGTTCGTGCGAGTCCAGGCGTTCTTTAACAAGACGCGGGTGACCACTATCACAAAGACAAAAACGGATGTCTCCTCCTCGTCAGAGAGCAAATATATCGCAACTCACAGCAGCAGCAAAAGCGCATTCATTTCAAGGAAACAGTAGTGGGGCACAGAATCCACTCACNNNNNNNNNNCAATATTTAATCAACGAATATCATGAAACCACAGAAACTTCTTCGAAGTTTTAACCGATTTACTTTCGGATCATTTAACGGCAATTTAATGATTTGCAAAAATAATTAACGAGCAACAAGTTAGATAACATACTTGAAAACAAAAATATGTGTTTAAGCTGCAGTTTTCCGATCTGTAAAAAATTGGGCTGCAAGATGTTTCTGTTATATCCATGTTAAGTTCAGCCATTTTTGTTTTCTTCGATGTNNNNNNNNNNNNNNNNNNNNNNNNNNNNATATGGAAAGCACTGAATACAATATTTGTGTATTTTAAAATGGCTGCATTATGTATTGAATATAACAATTTGAATGTTTAATGCCCAATCCGTGTACATATAGGTCTAAAGCATGATGATTATATTATTTGTAGTAACACGTTATGTTTATACATTTATGACATACATTGGCCCAAGCGTGTGTTATTTTTGTGTAACTGGAAATACCAAGTTATNNNNNNNNNNNTTGGTCAGTTACAAAAAATATATACTATGCATGGAACTTTCTATTGACTGCCATAATGTAAATTTATGTCTAATTGTTTGTTTAATCATAGAATGTTTTATGTTTTTGAGAATAATTNNNNNNNAATGTCTCTAACTCTCCTCAAATCTTTGTCATTGATAAATTTGTCGATAACTTGTCGCAAGAAATAAAGCAGAGACACAGATTATTGATGCGATCTGAGCAATATGGCTTTCATAATGGCATCACTATCATGCTGCTGCTTCAACGTGATCGANGCATATCGATTGACAAATCAAGCCAGAAAACTCTGCAACTAATTATGTGAATATTATGTTTATGTTGTAATAATGGCGTTATAATGTTCCATTCTCATTCAATGAACCAATTTTGTGATTATAAATACAATACAGTGAACAGTTATCAAGACTAAAAAAAAAAAAAAAAAAAA
>contig_263 [organism=Cepaea nemoralis] mantle isotig
GGATGTCATGAAGAGAATGATCGTCAATGCANNTACTTCGTTCCTCCCCGTCTGCACCCANNNNNNNNNNNNNNNNNNNNNNNGAGAAGTCTACAAAGCAACTATACCCTCATGGTNNNNNNNNNNNNNNNNNNNNNNNNNNCCTCCGTCCATATTTTACACTAAAAGCGGCAGCCAAAAGCAAATAGGAGACAGCAACNNNNNNNNNNNNNNNCGAAAGAGGGGTAGCGGCGGAGGGGAAAATCAGATTAGCACTGACGTAATTTCCATTCCAATAGAGCTTTTCCAGCAAGANTCAGGCAACGAAGAAGAGAGGAATCAAGTGACTGTGGAGATCACAGCTTAAAATGTGGAACGAGCGAAGGAGAGAAACAATATTCNNNNNNNNNNNNNNNNNNNNNNNNNNNNNNNNCTACCAGTGAGCATTGCACGATGAGGAAGTTCTGTATACTTTGATTGTGAGAATAAATAGAACAACACGTTACGATTCTTGATATTTATTGTGCCTCTTAACGATAATGTTTCGTTTGATATGTGTTAAATTCACGTCTTTTTTACGTTTAGTGCTCTAAACAAATCAAAATAAATCATGAAAAGCCAATGAAAAACTTAGGAACTATAATCGATTGCTCAAGTGTATCGAAGTATTATCGATTAAGCGATTCCAGCCGTTGCTATGCAAACAGAAGGACTTCCTGTTAAATCTTAGATTTCAGCGGGAATAACGAGTTCCACATTCGAACAATGCATTTAGCATTTCGGCCAAAGTATTACTTATTTATTCACTTTATATGATTCGAGTATATAACTCAGCAGCATGTACCTGACGAGATGCAACGAAACATGCCAGGCAATAAATCATGCAACGTATTGTTTGTGGCTTCTATGTTTAAATTAGGAAAAGGTTAGAAGCAATGGAGATGAGGTTTCTGAGACACATGTTGCGAATTCCTTGGACTGCCAGAGTAACAAACAATGATCGCATGCAAGAAGCTCATGAAACTGGACCATGGTTATAACTATAAGAAAGATACAAACAGCATCCTTTGGTCAAGTGATGAGAAGGGGGGATGTGGGGAATATCATGATAACTGGAAAAATGAGTGGGTTATAGGCAGAGGCAAACAAAGAGAAATGTTGTTGCATGGACTGAGAATGTGGCAAGGAGGAGTATCATCAACAGAGTTTATCCAGAATACCACAGGCCAAGATCTGTGGAGAGACATGAGCGCCTACGTCAATTGGCAAGACACGTAATGA
>contig_269 [organism=Cepaea nemoralis] mantle isotig
GGAGGACAATTTGGCGGACAAGGTGCTTTNNNNGGACAAGGGGCTTTTGGAGGTCAGTTCGGAGGACAAAATCCTTTCGGTGCTGGAGGATTCCCAGGTGGCTTTCCCGGAGGTTTTCCCGGAATGCCAGGACAAGGGTTCTTTCCGAACTTCGGTCAAAGTCAGTTCCAAACGCCACAAATTCTGACTTGTATTGGTACCAACGAGGCACTAGATCAGATGAAGATCACACTCAGACCGGAGCCGTCTACAACCTTCCCGCCCCAAGTCCAACAACGCCGAGAGCTTCAGCGACAGACCTGGAGGATCAGCGCTGTCTATATCCCAGCATCCAGCTTGGGTCACATAAGTCCTTCCGGTACAACATCCTTGACTGGTCAGTTCTTCTTGGCAGTCACCAAAAACGGTCGCACTGATGGAAGCTGTGCGGGACTTGGCGGCATTCTTCAGAATGATGACACCATCTTCGGTAGCAGCAACGCCTTCCAGAACAACCCATATCTTCAAGCACTGAGAAATCAACAAAATATGGGACAACCGGCCGGTTACATCCAAGACCCAATGCTTGTGGGCAAGGGCGGGAACGTGTACTCAGGCGTCATCAGGGACCTGACAGAGGTGGATCTCCGAGGCCGTGGAATTGGTGTATGCCTGGACTACTTGTGCCAACGACCAACCACAACCTGTTGCACCGTGGCCAAGGATTCTTTCCCGGCAACTGAACAAGTGGGCCACGTCACCAACACTGGGCCCATCTCTGGAAATCTACTTGCCGGAGGTGCCTCCGCGGCAGCTTCTGCAAGTACGGGTGCTGGCCTCATCTCAAGTGGAACTGGCANNNNNNNNGGACTTTTCTAAACAACGCCAAATACCACACACATCCAGCCACAAGCACACCTGANNNNNNNNNNNNNNNNNNNNNNNNNNNNNNNNNAACAAACAAACAAAAAAAAAAGTCA
>contig_450 [organism=Cepaea nemoralis] mantle isotig
TGCTCGCCACTCCATAACAAAACATATCTTTAATAACTGCAGTGCTTCTGCCATCCACAGTCCCGGTTAATTAGTTTACTGCTCGCCACTCCATAACAAAACACTCCCTTTTATTTAGCCAGTCTATACTAATAAGAATTAGTTCCAGCCGTGGGAGTATAAGTATTTAGCTCTGGCGATGACGTCATTGCTGTAATCGTTTCCGGTGGAGCCGATGTCCAGTCCTGACCAACTTTGAACATTGCTAACACCGAAGTTGTAAGCGGCTACTCCACCTTGCAGCGCCTGGTCCTCGCTCCAGCTGGGCAGCTTGGCATGTACCCGATCAATGTAGGGAATCAGAGTGTGGGCAGTCATCATCTCAATGTGACAACAGGAGTCCCAGGGGCAAGCCTTGCAGTTGAGTCCCGAGTTAGCAAGATCACACTGCATGATACCCCATGCTCGACCACCGTCCCCGTATCCTCCGGTACTGACAAGAAGGGATCCGCCTCTGGACTCCCTGCTGGCTATTGCAGCAATCACGGAAGCCTGGACGCAGTGATTGTCAGCTGAGGTTTGGTAGCATGACCTGTGCTGCTCCAAGTAAGGAAGATCATGCTGGGCATCAGCGTTAGAAGCAGCAACACCTCCATTGCGCTGCCCGGTAGGGTGCAGGTTGTTGATGTTGCCCTTGCATGTCCTGCTGGCTGCGTTGGCGAAAGCTACAAGAGCACACAAAACTACAACGAACATCTTCAGATAAAACAAGATTAGGTCTCAGTGCGGGGATAGGTCAGAGAAATGTGCTTCTGGTCACCAATGTAAGCTCTTT
>contig_551 [organism=Cepaea nemoralis] mantle isotig
TGCATATCCTTTGAAGGACGTCACAGTCAACCCCTGCATGTTTGGTNNNNNNNNNNNNNNNNNNNNNNNTTACGCTCGGTAGTTTGTTATTGCTTTCTAAACGACCGGAACTCATATCTGAATGAAACCAGGGCAAGACGGTCAGCTTCCAAACCTCCCACAGATGTGTTTCAAATGCAGTATACATAATTAACAATTTCGTTCTTGACTCCTTCACCACAGCGTCAGCGTTTGTATGTAGATATCTATAATTGCATGCATGCCTGTATTGGAAACTCTGTTATGCAGGTTTTGCAATTGTTCTCTTCATTCTGTCTTTTCCTTTTGACCTCAGTGCGCTCTCTACGACTCGCTTTGGTCCTTCTTTTCTCTTTAGAGTCAGGATAAATAAGGGTNNNGTAATATCTGAACAACATTAGGGTTTAGTCAATCCGTTGAAAGTCACTTAACAAAGTGAGTGATCTATGTATCGGCGTCCACGGTGACTTTGAGTGAGCGACAATAGAGCAGTGGCCTGCACGCTGCTAGCCCGCGCAATTGCCATTTGTTCGAATCCCGAGGAAGTCTGATTGTTTTCTTTTAATTGATCTGGGCTTCCCGTGGGTCCTGCTTAAAATAATCACCTAAAATTGTTCTAGGAAGAGAAGGCGGCCGCCGTGTTGTTGACTACATCACCAATCTGGTGCCAATTGTTCTATATGAATATGGAACTAGCATCCAATACCCAACACACCTCGAGACTTGGAAAAGGGGTCTTAGTCTTACTTATAGTGACTGTACACAAGTGATTTGATCGCGCAGGGAGTAACTGATCAGCGGTGATTTGTTAGTCGTGAAAGTTAGCCCACGAAAGTGTATAGTTGGGAAGTGGGAGAGGGAGAAGGGGTGTCGATTGTTCACATGTTCATTAAACCGTACATCAGCAGGGGGTTGCCGAACATGCCTCCACCACCACCCATAGCTGACGCTCCACCGCCGCCCATCATGGACATCAAGGCCATCCTCTGAGCGACGTCACTTCCGGAGAGCATCATGTATGGCATCATGCTCTGCGCCATATTTGGTCTCGGCAAAGGTGCTGGTGCAGGGTTAGGACTCAT
>contig_572 [organism=Cepaea nemoralis] mantle isotig
CACTCCACGTTCGATCGTCTGAGAGCGCGTTTCTCTGCCGCTAAACACCAGTCAGTCCTATTTCCTACCTTGCCGGCCGGCTAGATAGCAAATAGACTGCTTTCAAAATTACTATTGATCTCCAAATTTGTTTCTGCATTTCAAATTGTTACTTTCATTAACAACAAGACGTTGTTTTTGATACTCAGTGCAATTAACTTTTTGACTGGTGATATTTTGTTAACGCTTTACTGTCTTTAGGAGAGTAGTTTTCAGATCGCTTTACTTAGGTCGTCGCTTCACTCCAAATAACTGCAACCATGACCTCTAAAATTAGCACCACGTATGAGGAAGAAGGCCGTCAGAGCAAGATCCAGCCAAGGGCCTTCGTGATCACCCGCTCTGGTCCAACAAGCAGATCTTCATCCTACAGCGCCAGACAGAGCTATGCTTCCCGCTCATCCATCACTCCTGGAGTGTACCAGCAGCTGTCCAGCTCTGGCATCACCGACTTCCGGGGCACCCGTGAGAAGGAAAAGCGGGAGATGCAAAATCTGAACGAGCGCTTGGCCAGCTACATCGAGAAGGTGCACTTCCTGGACGCTCAGGTCAAGAAGTTGGAAGCTGAGAACGAGGCCCTGAGAAACAGGAAGTCAGAGAGTCTACAACCCATCAGGGACGCTTACGAAAACGAATTGGCACAAGCCCGCAAAGTCATCGATGAGCTGAGCTCTACCAAGGGTGTGTCTGAGGCCAAGGTAGCCGGTCTTCAGGATGAGATCGCGTCTCTCCGAGAACTAATCGTGACGTACGAGAACCAATCGAAAGACTACAGAAAGAAGATTGAATCTCTCGGAAACCAGATTGGCGAGTATGAAGGAGAACTGCACACTCTGAGGATCCGATGTGGATCTCTAGAGGATGAAAATGCCAAGGTCCGAGAACTTCTGGACAAAATCCAGGACCAGAACAGGCGTCTCCGTGCAGATCTGGACACAGAAACCTCAGCCCACATCGAGGCTGACTGCCTGGCCCAGACCAAGACAGAGGAAGCTGAGTTCTACAAGGATCTCCTTGACCAGCTTGAGCTCCTCAAGCCTGAACCTATTCAGATCAAGGGCATGGACTACGCTGAGTTCTGGAAATCTGAGCTGAGCAAGTGTGTCCGTGAAATCCAGAGCGCCTACGATGAGAAGATTGACCTCATCCAGCAAGATACTGAGGCTAAATACTCTGCCCAGCTCAACTCCCTGCGTTCTGGCAATGTCAAGGACGGCATGCAACTGCAGCATGTGCAAGAAGAGGTCAAGAAGCTGAGGTCTCAGGCAGGAGAGAAAAACGCTGCCTACGCCGAGCTGGCTGCCAAGTATGCCTCACTACAAGCTGAACGTGATGCAATTGGACGTCAGTTATCAGAGCTTGAACGAGAAATAGAGGAGCTACGAATTAAATATAACCAGGACATTGGCGATTTGTCCAATGAACTGTCAGCAGTCTTGGCTCAGCTGCAGATCCTGACAGATGCCAAGATCACAATGGAGCTGGAGATTGCTTGCTACAGAAAGCTGCTGGAGGGTGAAGAATCCAGGGTTGGTCTGAGATCCCTGGTTGAACAAGCAATCGGAGTGCAAGGAAGAGGAACTGCATCTCTGAAGGACACCATCCAGCAAT
>contig_691 [organism=Cepaea nemoralis] mantle isotig
GGAAGTGGAAGCTCGAATTTTTATCTCTGTGAAAGAGACGCACTGGTCATCACTAAGGCCCTTCCAGATGACACCGCTATCGTCATCTGCCCCCCAGGCACCGTTGAGATTTGATTCGTAGCAGTCCTTATACCACCAGGCCCCGCCCTTGCTCTTGNNNNNNNNGTCGTTGGAGCTGTCGTTGTCCTCGTCGTATGTGCTGAACTGGCAGCCGTCGTGGTAGCTTAAGCTGTCGGGTGCTGTGCCTTCGTAATCAGCAACGTGTAGTCGGTATTTGGACTCTTCTCCTTCAACCCTGAATGTGGCGTAGTGGGCATAGTATGACTTTCCTTTGAAGACCAATTCGATTCTCGCCTCCGTGAAACCTGCAGCAGTCAGTTTTGCTAGGTTGTCGTTTCCAATGTAATAGTTGCCAGATGGGTCTCCAAATCCCAGCTTGTAGTCGCTCCAGGTTNNNNNNAATTTGTCGTCGCCACTGGTTCGTCTCTGAACTACAATCCAACCTCNNNNNNNNNNNNNNNNGTCACACACGGCGGGCACCGAGCCGTAGAGCAGGATGGAAGCTCGTGCACTGTCGTGTGGCATCCCCCGTGTGCATGAGGTCAAAACCAGTGCCGACGTAGTTTTGNNCACGGTTGTTATCTGGGCAGTTTGAACCTGGTTCTCGAGGACTAGCAGCTGGTTTGTGATCATGTCCAGCTGATTGCGAACATCTCGCTGCTGCACTTGAGCCACCTGTATCGAAGACCGCACGGCAGAACCACTGCTACTTAACTCGTTGATCAGGGTATCAATAACCCTGTCACTGACTAAAAGATCGGAGATCTGCAGTCCAAAAGCAGTATCGTTTCTGCTTAGGTAGTGGATGTTGTTCTGGTGTACATCATTGGCTGTCTGTAGCCCATCAATTGCTGTCCGCAACAGCACATCAACTCTGAGAAGAGCATTCAGTCCGTTTTCGATTTCAATATCCTTTTTGTTCAGCCCGTTAATTTGACGATCAATATTCTGATCGGTTTGCTTCAGTCCTGAAATCTCTGCTTCAATATCACTATATGTTTGACTTAGTTCATTGATTTCCCTGACTTTAGCTGCTGTTGTCTGTCGCGCTTGAGCGGNNNNNNCTAGTAATTCAACGTCATTGCGGTTCAACTCGGCAATCTGCCTATCTATCTCGTTATCTGTTCTCCTCAGTCCTGTAATTGCTCCTTGTATTTCTCCATCATGGGAACTGAGAACCGCAATATCAGCTCTAATACTGTTATCGTTTTCTCTCAACTGAACTATTTGATTTGTTAACGAACTACTTTCTTTGCTTAAATTTTCCACCTGAGCTTCCAGATCATTATCTTTTTGTTCTAAATTATTAATGTCGCTTTCGAAAACCCCATCGGTTTGCTGTAGTGATTCTATGCGGTCCAACTGAGAATTGTCATTACGGGTGAGTTGAGTTAACTGCTTGTCTGTGTTTTTATCGTTTTGCCTGAGAGCAGTAATTGTCTGTTTTATGTCCTCATCAGCATGTTGCAGATCACTGATTTGCGACTCTAGGACAGAATCGGTGTGCCTTAATTCATTCATCTGGCTGTCGATCTCTCTGTCAGTTTCCCTTAATTCGTTGACAGATACCTGGATGTTCTCATGACTCTCCTGTAACCGGGCTATGTCCGAGGACAATTCTGTAGTGCCGTTTGTGACACCGTTGAGGTCCACCCGTATATTCTCCAGGTTGAGCGTGAGACCATACAACTGGCGCGAGGCCCCATTGGCACGGTTGGTCAGTCTGTCTAGATTGTATGTGATAGATGAGCAGCTGCAATCATTGTCAACGTCCGGAGTGTCTGGAGCGATTGTCCTCCTCTCCGTTTTCTTCTTGCCTGAATCATCAACATACACGACCTCGCACACATAGGTCTCGTACAGGCAGTCCGTTGGATTACGGAAATTCAGACGGATGTCGGCATGGAACTTGCNNNNNNCTGATGTCCCGTTACAGTCGTTGAGTTTGGTGGGATCCACATAGGTGTCTGCATCGCCAAACTTGCGATACGCCAACTGGAACTTGTTTCCTGGTTGGGTGACGTCGTAGATGGAGATCTGTTTAACGCTGAACGTGTCGCTTTCGTGCTCGATGGCGTCGTAGGAGCATTCCGTGTTAGCGCAGTAGTCGTGGCCAGGTGACCTAGTTATGAAAAACTGAACACCTGTGATGCAAGGAACTGCCGAGAGAAGCGTACAGAACAGCAGAATCCAAGTAAGGGACGCCATGGTGCTTGGATCCTTAACACT
>contig_821 [organism=Cepaea nemoralis] mantle isotig
TGTTTGGGCACACACTGATTGAGGTATCAGGAGACAGTTTGTCAGTACATCTGCACGTCTGTTCATTGTAGCCTAGAGTTGCAGGACAGGCCATGCGCACCCAGCCATTTCCGGTGAACTGCATGAATCCCGTGTTGTCTCCAATGATGGCTTTCTTGTCAGTGCAGATTTCATGGTTGCCATCAAAACCTCCAGTTATGTCGGTACAACCACACGTAACACTGTTGTACAATCTGCGTTCAGGGCAAGCTACACGCGTCCAGTTTGCTCCATTGAAGATGCTATATGCGGCCCAGTCTCCAGGGATTGCTTTGTGATTTGGGCAGTTGTTCACTGGTGTGCACTTGACATTGTCCTGAAAGTCACAGACCAGCTTGTCCTGGTTCCAGTAGTTGCCGCTTGGGCAGCGTCTGATGTCAACTGCTGTAGGCAGAGCTCCATAGAAGCGGCACTGCACGTAGGCGTCACAGTATCCGGGCAACGGGGCATAACCAACACCATGATGAACCACACAGTTATTGCAGAGTTCTAGACTTGGCTTCACCGTTGTGATAGCTCCAATTGTAGTTGTTGTCGTGGTGGTAGTTACAGGCTCCGCTTCTGTGGTTGTAGTTGTGGCTTTTGGGGTGGTTATCACTTCAGTTGT
>contig_943 [organism=Cepaea nemoralis] mantle isotig
AAGTGTGATGTTGACATCCGTAAGGACTTATACGCCAACATTGTCTTGTCTGGTGGCTCAACCATGTTCCCTGGCATTGCTGACCGTATGCAGAAGGAAATCAGTGCTCTTGCTCCAGCAACAATGAAGATCAAGATCATTGCTCCCCCAGAACGTAAATACTCTGTATGGATTGGAGGATCCATCCTTGCTTCCCTCTCCACCTTCCAACAGATGTGGATCTCCAAACAAGAGTATGATGAATCTGGTCCATCCATTGTCCACAGAAAATGCTTCTAAATGCTTTTAGATCTGAAATATTAACTGGTCATAACTTGTAGTTACTGTTACTATTATGTTGCTTTTCTTCACAGTAATGCCATATCAGTGCGACACAAAATGCATTCATGCTTTTTTTCTGACAATCAAAGCTCAAAGAAAACATTCTGAGAGTATAAAGCAACCTCAGAAGCCGACATATTTCATTTAGAGCACTAAACAATTTTCAATGTTCATTGTTGTATATTTAATTGCATTATCTCAAAGTATATTTTTTATACTATGATTAAAATCATGTCACTTTCTGGTTTAAGTCTGCTTTGTTTTCATGTATTTGTATTATTTTCTTTTCCAACT
>contig_1152 [organism=Cepaea nemoralis] mantle isotig
GACTGGCGTAGACGATCATACTTCTGCACATCGTGCGATCTCTAGCAGAATGCATCAGTTAGCGTGCTGACACTTTTCACGCTGGAAATATATAGTTTGGAAAATGGGGAAATTGAATATGTGACAGACAAAAATGTAAACACAGGAGGAGAAACAAGTAGAGAATGAAAGTTTTTAAACTTCAACATTGATTTTAATGGTATGCATTGTACATGTTACTTGTTTATTTACATAAATAGATATGATCTATACTTCAGAGAACTTTGAAATCCAGTTTATGTCAAACTCAGAGACTGAATTATCATATTATGAAACTGGAGATTCTCGTAGCCCACATCATAGTTTTGAAGCTTTTCCAAAGTGTATAATGTCACTCTAATGGGGTTGTATTCGGGGATNNNNNNNNAATAATGTTAATAGATGTGATCTTTTAACCCTGGGCTGGGCTGGGTCCAGCGTTTCCACCTCCCATGAGCATGCGAGATAAGAGAAACCCCTGCCCCAATCGCTTCATGTTGTCGTTGCCGCTAGCCATGAGGAATAAGGGCATTCCACTTGAACCCTCCTGGCCGCCGCCGAACAGTGACTGGCTGAACTGTGGGTTCATCATCATCATGTACATCAGCATGTTGTCATTCATGATGATTGCTTGTGATACCAACACCAGAGACAAACCAACAAAGGCAACGGCTAACATGATTGGCGTCCTCGGCTAGCACCTCAAATCAGCAGTATGATGTCTCCCGAGAATACTCGGTGGCCGGCTCTGTTACGTCCCGACTGGGTAAAAACGCCGAATTAACGTGTAAAGCTGCTATTTATAT
>contig_1188 [organism=Cepaea nemoralis] mantle isotig
GAGGCACAAGAAGGAGGGCAACGTCGAGCTTCAACTGTTGAAGAGCGTCACGGTTGGACCCAGTCCTGACATGATCTACCCACGGGACGGCTGCAACAGTGTCATAGTCGCACTAGAGGGCGAAGCTTTCTTCGACGATGCTGGAAAGTTTATTGATCCCGAAGGAGGAGTAGCGATAGTTAGCTGGCCCAACGGCCCCGAAGGCAGCGCGCAGACAGTGAAGACAATAGACTTCAAGGCCTTCAACAGCAGAGTGTCGGAGTTGCTGCCCTCTGGTGTCAGGTTCGTGTACCGGGACAACAACAACACGCTCAGCGCTGACCTCGAGCCGGAGTTCATCGCCCTTGACCCCAGCAGCAACAAGGCCTACGTCTGCCTACAGGAGAACAACGCCGTGGCTGAGGTGGACCTGGTCACTGAGACGGTCAAACACATCCATGGCCTGGGCTACAAGCAGTGGGGCGTGCTGGACGCCAGCGACAGGGATTTGGGCATTCAGTTGAGCTACTACTGGCCCTTGAGAGCGTGGTACCAACCAGA
>contig_1237 [organism=Cepaea nemoralis] mantle isotig
CTATAATTGTTCTACTACTAAACTATCTTTCCTTGTACAGTTTGTGAAACTGAACACGACATATGACTAATGTTTTGTTGAAACTGGCAAAGTTTTGTTCTGTCTTCTGTCAGTGAATTGATCTAGGGGGAAATCTACAACTACACACTATAGAGAAGTCGCATCATGGGATGCCCCTTTCCTGCCACTGGTATCCGCCTGTGTAGATGCTCTTTGGTAGTATTTAGCCAAAGTTGACTGTGGAATTCGTTTTAACATCTCCTTGGGGAAAATACGCAACAACTGCCAACCGATATCCAAGGACTCAAAAATTGTTCGCTTTTCATAATGACCTTGGGTGATGAAATTTTTCTCAAACTTGATCAAGAATTCAAGGTAAAGCAAATCCTCAGGGGTCAAGGCTTCCTCACCAACCACAGCTTTCATTGCTTGAACATCTTTGCCAATGGCATAGCAAGCGTATAGTTGATTAGAAACATCTGCATGATCCTCTCTGGTCATGCCTTCTCCAATGGCAGACTTCATCAATCTTGATAAGGAAGGCAGCACATTGATGGGTGGATAAATCTGTCTGTTATGCAACTGTCTGTCCACATACATCTGGCCCTCAGTGATGTAACCGGTTAAATCAGGAATGGGGTGAGTAATGTCATCATTGGGCATGGTCAGAATAGGAATCTGTGTAATGGAGCCACTGCGACCCTCAACACGACCAGCCCGCTCATAAATTGTGGCTAAATCTGTGTACATGTAACCTGGGAAACCACGACGGCCAGGTACCTCTTCTCTAGCAGCAGACACCTCTCTCAGGGCTTCTGCATAGGAACTCATGTCTGTTAAGATGACAAGAATATGCTTCTCACACTGGTAGGCCAGGTACTCAGCTGTGGTCAGGGCAATGCGAGGTGTGATGATTCGCTCAATTGTTGGATCATTGGCCAAGTTCAAGAATAACGACACGTTTTCCATAGAACCATTTTCCTCAAAATCCTGTTTGAAAAATCGAGCAGCCTCCATGTTAACCCCCATGGCAGCGAAGACGATGGCAAAGTTATCGCTATGGTCGTCCAGTACACTTTTGCCTGGCAACTTGACTAGACCAGCCTGTCGGCAAATCTGGGCTGCAATCTCATTATGTGGAAGACCAGCAGCTGAGAAGATGGGAATTTTCTGTCCACGGGCAATACTGTTCATGGTATCAATAGCAGAGATGCCAGTCTCAATCATCTCTTCGGGGTAAATACGTGACCATGGGTTGATAGGCTGACCTTGAATGTCCAGATAATCCTCTGCCAGAACATTTGGTCCATTATCAATTGGCTTCCCTGATCCATTGAAGATACGACCTGACATATCCTCGGAGACAGGCATCCTCAAGATGTCTCCAGTAAATTCACATTTCGTGTGCTTGGCATCAATTCCTGATGTGCCTTCAAATACCTGCACAACAGCCTTGGATCCCATGACCTCCAGGACCTGCCCACTTCTTTGTGATCCATCAGCAAGAACCAAGTTGACAATCTCAGCAAATTTGGGGAACTTGACATTGTCTAAAATAACTAAAGGTCCATTGACACCTGACACTGTCTTGTAAGTCAGCCTTGGCTGTGTGATATAATCTCTAGTGACAGCTAATTTATGAGTTCTATTAGCAGCAATTTCATCCAGAGGTCCGTTCAGGGAATTTATTTTGATTGTCGCCATCTTGCTGGGTTGTTTATCATGTGATAGTCATG
>contig_1265 [organism=Cepaea nemoralis] mantle isotig
TAAAAACGAGCCAAACCTTTTGTCCCGAAGAGATCTACAGGAACGNNGCCAAATCTGAAGACATCTTTGTAGCTGGCGTCTGGTGATCTCTTTCTTTTCTTCTTCCCTGGAAGAGTATCGCCAAAGAGCCCGTTTCGATTTTGCTTCTTGGCCGAGCCGGACGAGGCTGAGTTGTAGAGCANNNNNNNGGCAACAGATTTAATGAAATCTCCTGGTTCCCTGCCTGGTGGTGGCTGGAATCCTGGAGGTAGGAAGGACATCAGNGTGCTCCCAAATGCTCTTTTCATGACATCGCCTCCAAATTCTAACCTTTTGCCGGTGTTTGGATCCAGTGCGGTGCCTTGGAANATACTGAACAAAGACGGAGTTGCTAGGAACTCGGAAGGTTCCGTTACAAACATAAATCNNNNNNNNCTCAATTTTCCTTCGGCTAAGGCATCAGGTCCCATTCCGGCTTCATTGTATGCAATGTAGTTTTCCACCTCTCGTTTTTTCTTCCCCGGGTAGCTGTCGCCATACATTNNNNNNNNNNNNCTCACCCGATCTCCGATGTAGCTATTTCGCCCAATGT
>contig_1323 [organism=Cepaea nemoralis] mantle isotig
AGATTGTTGGCATCAGAGAACAAGTGGCAGCAAATACTCTTATCCCAGCAGAGGAAGTCAAGNNATTTCGGGCACCTTTCCTCCGTATTTTTGGAGACGTTCAGTACGATGTACTCCGAGACTACAACTTTACTTATGACTCCTCTTTAGTCAACGTTGATATTCAAGTTGGCAGGAGACCATTGTGGCCCTTCACCCTGGATTACCCTATTCCTGGTGACAGATGTCCCAACAAGCCTTGCCCTACCCGTTCACACCCCGGTGTTTGGGAGATCCCAATGAACGGCTGGGTGGGTGATAACGGCTACAGCTGTGGAATGATTGACGGCTGCAGTATTGATGGAGCCAATTTTACCGGAACGGTTAATGACTTTCTGCGATATTACAGGCGCAATTTCCAGTCATTTTACAAGGAGAGAGTCCCGATGCACATGTTCACACACGCGTCACTGTTTATGAAGTACAACGAGGCATATCTCGCTCTGATAACTTTCGTGCGTGAACTGTTAGCCATGAACAACGTCTGGTTCGTGACTCCGAGTCAGGTCANCTCCTGGATGAAAGATCCTCGCACTAACGCACAGATGATCACTGACGCCTGGGGCTGCCAAAGGCCGCTTTAAATAAAATACTTCCTGAGATCGGAAGAGC
>contig_1504 [organism=Cepaea nemoralis] mantle isotig
CGCAGTCCCGCGTTATCATAAATCACGTTTGTAGGTATGCGGTAAAATATATTTTATAATATGTTGTTAGTGCCGCCCCATACCTGTGGAGTTGTTAAGAGTTGACAGTTATTGTTTTCCTTGGTGATTTTATGCTCAGCGTGACCGACCGTGAAGCCGTGTGGGGTTGAGACGCCTTCTCTATAATTATAAAAGGGTGGTGGTTAGACCAAAGCGCCAAAGACTTACTTGGCGCCAGCAGAAGTAAGTGTTTAACTCCAAACTCCAGCGGGAACAACTAGCCTTTCTTTATCGTCCCGTGTCAACCATTTATCTCACAATGAAAATCGTAACGATCCTGATTTTGGTAGCATGTGTGCTGTCTATCTGCACGGCTCAGGGACAATCTCGAGGCGGCTATGGTCCAAGTCAACCTCCAAATTTGATGAATCTTATGATGTTTCGCTCCATGATGGACATGAACATGCTCCCGGCTATGTTTCTTTCTGGCCATCTTGGTAGTGGTATGGGGAGCAATTTGATGTTACCAATGATGTTTGCTGGCGCTTTTTAAACGACCACGGACATTGTACAGCACACACGCAACCACATCAGAATCTATCACAAATGTATTCTTGTCAGATTCTACTACAATCTTTATCTTTTTCATTCACTTATAACTACAATTAATAAATGCCGTGGAATATACAAAACAGTGTATTTGTCAATGATTCATCTGTGATTATTGTGAGTGCTGTGTTTGCTTTTTCGTACGGTCCAGTAAGGGCCACGTCAACAGACAGGGAAATGGCGAGCTCATTAGTCTCTCTCTCTCTCTCTC
>contig_1604 [organism=Cepaea nemoralis] mantle isotig
GCGGGTTATTAGATGAGGGGGGAAAGTCTTGCACTGGCGGTGGATGCTGTTGGTGCTGGGACCACTGAAGATCCAAAGGCTGTTGTTGTAGTTGCTGCTGTTGTTGCTGCTGATGGGGATATTCTTGAGGTCCCGGCTGCTGTTGTTGCTGCTGGTTGGGATATTCTTGAGGTGCTGGCTGCTGTTGTTGCTGCTGGCGGGGATATTCTTGAGGTGCTGGCTGCTGTTGTTGCTGCTGCTGGGGATATTCTTGAGGTGCTGGCTGCTGTTGTTGCTGCTGATGAGGATATTCTTGAGTTCCCGGCTGCTGTTGTAATGGTGTGTCGAGTGGTTGGGGCTGTTGTGGTGGCGGGTGTTTCTGTCCTTGGTTTAGGTTCATCTCTGGAGGCAGCGGGGCCGGCTCATACTGATTATGTTGGCTCTGGGAGTGAACATGAGTAGGAGGTGGTTGAGTTGGTGGACGTGGTGGTTCGCGCCACATTGGAGCGAGGGGTGCTGGTGCGAAATCTTGGGGCGGCGGTTGCTGGTACGATGTCTGTCTTGAGCCATGGAAGTTGGAAGGTTGCTGGTACCCAGGCGGTTGCTGGTACGATGTCTGTCTTGAGCCATGGAAGTTGGAAGGCTGCTGGTATCCAGGTGGTGGGGATTGTTGCCATGGCTGTTGTCCGGGGACGTCTAAAGGATGTGGCTCCATCGGCATGTTTGGGGATCCTTGCTGCTGGAGGTCAAAAAGTGGAGGTTGTTGCTGTTCAAATAAGTATGACTGGTTGGCCTGTTGGGGGTACGCGGCAGTAGT
>contig_1647 [organism=Cepaea nemoralis] mantle isotig
GTGTGACACTGGCTACGATGGCATGTCCAAGTTTATCTACTGCACACAAGGAGGTCAGTGGTCACAACTGGCTAACTGGGATGGCTGCTCTCCGGTTGACTGCGGCCTCATTACGCCGAATGTGCCGAATGCAGAGCCAACAGTTACTGGTACCACATATGGATCGTTATTATTTTATGTGTGTCACGCTGGCTACAAACTGGACAAACCCAATGCTAACGTCTCCTGTCTGGATACGGGGCTCTGGGACAAGCCATCGTTTGTTTGTGAAAAAGTTAAAGCGCCATCGCTGCGTCTGCCAAGTCTTCAGAAAGCTTTCAGCAAAAACATTGGAGTTCAGAAAATACAACAGCTTCAACAACTAGCAACAACCTTGTTGGAAGCAACACCCCCGCCTATTATCATCAGCAAGCCCCAACCACGACCCAGCCCTCCGGCACCATTGATGACAAAGAAAACTCGAACTTTACGATCATTGAGGCCGCTAACATCATCGGATCCGCAATCTTTGCCCTCATCGCTTTCCTCACCAACTGCCAACTCTAGTACTCCCGACAATCCGATGATGGAGGCATTTATAAAAAGTATGCAAGCCTTTCATGCTATGCCAAAGATGCCGAGTATCGAACAAGCCAAGAGCATGCTTGCTGCTCCCAGTACCAACCCCTTCGCAAGCAATCCCATGGCAATGTTTGCCCACATGTTTAGCAATTTCGCCCCACCACAAGCAACTACAACTACAACCACAACTACAACGACAACAACTGCCATGCCTGCAGTCAAATCTCCNNNNNNNNNNNNNCTGCCGAACCACTTACGGAGCCTCTTACCAAATGGGTTGTCCAGTACTTCTGGATTTAGAC
>contig_1850 [organism=Cepaea nemoralis] mantle isotig
GCAGCAAGCTCTTTATCTTTGACGATTGTAGCAAGATCCTTGTGCATGTCCATGGCGTCCGCGGCTTTATCTGCAGCTGCAGATTTCAGATCAGCCATTGACATCGGCATGGCAGTTGGCGGTGGCACGGCTGGATGGATGATCTCGACTTTAGCGTTGTTTAGCTGGTCGTGGCGCATGTCCAGGAGGTCGCTGTGCTTGTCGATGGCTAGAGATTGGGCCTCAGCTTGAGCTGACTGTACGGCTGCGTGTTTATCTTCAGGTGCGAGGTTTTCGTTCGGCGGAGGGGACTTTTTTGGTAGAGGGATGAAAGAGTCGGTAAGGGTAGGGGGTGGAGGCATGTTAAGACCAGCTTCGCCTGCGCGAGGATGAGGTGGGGGTGGTATGAAAATACCACTGGGCGCAGGTGGTGGTGGTGGTGGGGGTGCCATGAAATCGTTTGATGGAGGTGGTGGAGGAGGTGGGGGTACTAGAAAGTCGTTTGATGGAGGAGGTGGAGGAGGTGGGGGTACTAAAAAGTCGTTTGATGGAGGAGGTGGGGGTAGTAAAAAGTCGTTTGATGGAGGAGGAGGTGGTGGTGGGGCAACTAGAAAATCGTTAGATGGAGGAGGGGGTGGTGGTGGTGGCGGCCCGCCTAAAAGTCCCACATTCATTGAGCTTCCAAAATCAGGAGGAGGTGGAGGAGGTGGTGGTTGGTTAGGATAAACAAATGGGTCAAATGGATCATTGTGGTTTGGCACCGGAGGTGCGACAACACTTGATGCTCCTTTAACTGGTTCAGATCCAGCAGCTGCTTCTCCTTCCGGGGCGATCACCAAGGGATCGACCAGATTGTCAGGCACTATTGTCTCTTCTTCGGAGCTATCGTCGTCAGTGACTTGGTCAGCGAGATTGGAGGCGATGTCCCCAGCAAGTTCTCCTGGGGGTATAGGCTCTGGGGTCTCTGCTGGCACTGGAGGTTCAGGTGTCGCTGGAGCTTCTTGTTGTTGTTGCTGCTGCTGCTCTTCCTGTTGTTGTTGTTCCTGCTGCTGTGGTTTTTGCTGCTCTTGCGGCGTAGGAAGATCAATACTTGGTGTGTCCACAGCGCCGTTATTTCCATGGCCATCGCCGTCTTCATTGTTGGATTTGTCAACGTGTGACCCACCTAATGCATCGATTTGAGGCAGATCTGGCACCTGAATTGGGTCGGGTTCGGGTAGCTTAACTGGGTCGGGAGCTGGAGCAGGATCAGGAGCTGGTAGAGGATCGAGAGCTGGAGCTGTGTCTTGAATCTGTGGCACTTCCGGAACAAGGTCAGGTGCAAATTTGTCTATCTGGTTGCCTCGATTACCATCGCCGTCCTCCTTGTTACTCCCTGTGTAGATGTCATGATGGACATCCGAGAGTAAGAGCTGTAGGGAAGGGTTCGAAGTGTCTCGTTGGTATCTTATCACGGAAGAATGGATCGGCCTTGATAAACAGCACACAACAATACAGAAGGTCAACACAGAGAGATGGACGAAGTTAGTCACGTGACTCCATCGACCCATCATGGCGGCGACTGAGAAACAATATCTTTGATAAGTCCTTTCTCTGTCC
>contig_2108 [organism=Cepaea nemoralis] mantle isotig
CATCATCATCATCATCATCATGCGAAACTGGCGTACTACATTTACGAGCTTTAATATAACAGTTATACAAATTTGGTGTGCTAATGTTACGTGTATCTGAATCATAGTGAAACAAAACTGGTCTACGAAAGTTAGGTTATCAGTATAACAATGAAACGAAAATGATGTGCTAAACTGACGTGTATCAGTATAACAATGATACGAAACTGGCACACTAAAGTTACGTTTATTAGTGTCACACGGATGCGAAAATAAAGTTACATGTATTAATGTAACAATACAGACATTTAAAGAGCATATTTAGCAGCATCTGCTAGCTAGGCAACTTGAACATTGGTCGTTTGGTTGGCTGCTCCCGCCTGGCGGATCGACGTAGCACCTGGTAGCAGTGGGGCGGGGGTAGGTTGCAGTCTGTTTGCTGGCGTAAACTGGATTCTGGAGCTGTCTGTGCCCTGGGCACCGATAGCCGGAGACCCGGTTTGTTTTTCGATGTAGTTGTTGAGCACCGCCCTGGCCTGCTCCAGTTTGTCTTCGGGAATCTGGCATCTGCTTCTCATCACCTGAATAACGCTGTCAATTGTCACAATGCGACCATCGCCCTGGGGGAGCACAATGCGGCCAGCGAAGAAAGTGTTGGGGCTTCCCACGTAGAGCAGGCCCTGGTTCTCCACAGCTTCAGAGATGGACGAGTACACTTGTCCTGT
>contig_2357 [organism=Cepaea nemoralis] mantle isotig
AGGCAATATAAACAGCGCAGACACCTTTCAGGACACAATTATGTAACAGAAAAGCAGGATAGGCTAGGTGCTGTTAAATACTTTTTCTAATTCTAAATTTTCACATTGTAGACATAAATATAGAAAGGAAAATACCAACATTGTGAACTAAATTTGCGACATAAGAACAACTTTATTAAAGTTAGGTAATTCACAGAATATTTTACTATGACGAACATCAGACTATTATTTCTTGGCTTTGCGGTCATGACGTGTGCATTAGGTATGGTCAGTGCTCAACCGGTTGTCTGCACGACACAGCTGTACAAGGACTTGGTATGGTACGATAGTGTCGTAAATAATATCACAAATCACGACGACATGACAAATGAAGCAAAGCTAGCAGCCATGTGTCGCGCTTTACATTTGGTAATTGCTCGGGTGGCGCAAATTGGATGTCCGCTGTCTGGTATCAGAGAGTTGCAAGATAGACAACGCAGTCTCTTCTCCGCTGGGGCGACAGCATGCTTGGCTGCAAGGCCACAAAACCCGGCCAATCAACTGAATGTCGCACGTCCTCGTACTGTGGCTATTACCACACCATTTGCTACAGGTCTACAGCCAGAAAGCCAGGCGATTGCCAATAACAACATTTATGATAATTTGGATCCATGCGATATGCGAATCAGAAATTGCTACTTACAGTTTCAGATCAATTTATTAATGAGATTTAAGCTGCGGAACCACACTTGCGACATCATAGAATCCTTCGCTAATTGTCTGCTGACTCTAAGACGCTGCGGCTTTTTCCAGTTTCTCAAACCGCTCATAATCAAAGAAACAATATCTAACACGCCGTTTGCCTTCTGGGAACCAAAAGCTTGCCCCAGGGAGAAATACATACCCACTACAGTCAGAACGTTAGATACAACCAGTGCATTTAAGGATACCACTATAGCTGGACTACCAGCAACAACTGCCGGTATATCAGGCAATACTTCTCCAAACAGCACGTACTCATCAACTGATTGTGGGAGAGCAACATTTAAATGCCTCAATGGAAAATGCGTCAGTTTTGACACCATGTGCAATGCAGTCGACAATTGCGGTGACGGTTCAGATGAAATTTGGTGTCAGACTAGAGAGAGAAAAAATGCAATAGAAATGGAGAAAATCTTCATTAAATACGGTTGTTATGACGTTATGTCAACTTGTACGTCGTTGCATGTTAAACCTTTGCTTCTCAAACTTCTAACTAGGCAACAACCAAGCTCGGACAATTTGTGCAAAGCTAGTAATAAAGTACTTCACTGTGCTATTTATGAAAGATGTCCTCTTTCAGATGAAGATAAAACCAAACTGTCTTCCCTTCTAATTAATTCTTTTGAACAATTAGTTTCTCCCAAAACGTGTCAACTGATTACTGTAAGCAACACAGCCAGCTCTCCAAACAACATCGATGACGCGTCTACGTCCAGTATCACGAACACCGTCTATACCACGACCTCAGCCAGCGTCATAACCACGAACACTTTACTTACGGACCATACAGCAGACATTCCGAGCAGGGCTATTACTGAAGGCGTCACTAACTCGATCAACACGACCAGAAATGCAGACACCACTAACTTCACCAACACACAAGACACCACTAACTTCACCAACAATGCAGACACCACTAACTTCACCAAAACCCCAGGTACCACTAACTTCACCCAAACCCCAGACACCACTAACTTCACCAACACTGGAGACACCACTAACTTCACCAACACCCCAGATACCATTAATTTCACCAACACCCCAGATACCA
>contig_2668 [organism=Cepaea nemoralis] mantle isotig
TTTTTTTTTTTTTTATAATCAGATACATTTGTATTTGAATGTTTCGCAAGTATCACGTTCACAACAGATCGTTCAGCCATCACAATGCAGGTTTACTGTGTTAGTGTTATCGCGCATCACATTCAGCTGAGGTGGCTTGAATCCTTCCTCGTCACTTGCCCAAGAGGGTTGTCCTTACTAGCATCTATGCAAAGAGACTTCCAAACAGACCACCGCTAGGGGCGCCACCGCTCATTCCGCCGAGCATCATTGCAAGTGGATCAAATCCGCCTGCAGCTCCACCTGTCGCAGCACCACCGCCGCCCCCACCACTTAATCCATTCTGCAGCGCCATCAGAGTCATCATATCTGCCGCAGGATTGTGATTACTGGATGTGTTTCCGTGACTGCCTGGTCCCATCATTGATTTCATGGCACTTGCCATCATTGCCCGCATCATCATCTCCTCCCTCTGTTCAGCCATTCTCTCTGGGTCTGGGGGAACTCCTCCAGGTCCAGTTCCAGCACCCATTCCACCAACACCGGCTCCACCCATGTTGAGACCCATGGCGCCCCCAAATAAGGACATGGGATTCATGGTTCCGAGCAACTGATTTAAGTCTCTAGGGGCAGCTGCTGGATTGTTAGAACCTAAGCCCATAGATGCTAAAGCCATGAGATCCTGGGGTCGCATGCCAGAGGTACTGGATATCCCATTAGGGAGCAAGTTCTGTAAATGGCTCGGCAACTGGAAACCTCCAGGACGCATTTTAACTGTTGGTGTAATTGTTGTCGTTGTTGTAGGCGTCGGTGGTGGTGTCTGTGCTGATTTTTGAAACATATGAGCAATCATGGCTGCCATTGGGTTATTGCTGTTCATGGAGCTAGGCAACATGGAGGGACTGCCAGCCAAACCAGTATTAGGCATGCTTGCAAAACCCGGCATACTTTGCATAAGTGCGGCCATCATGGGATTGGATGGCGAATTGTCCTTCTCACAAACGAAGTTTGGAGACTCCCACAATCCCGTGTCCAGACAAGTTATGTTGGCATTGCTTACATTCATCTTGTAGCCCGCCTGGCAGGTGAAGAGGACTGTGGACTGGAACTTTGTTGTGGTGAATGAGCTGTCGGCGTTCTGAACACTTGGCGGTGTCGCTCCGCAGTCAACTGGAATACATCCTGCCCAGGTACCCAGTGACGTCCACTGACCTCCATTGCCACACTGTATGAACTTGGACTGTCCGTCATAACCTGGGTCACACTGATACAGTGCTCGAGATCCCATGACGCGGTTCTGACTTGTGTACGTTATGCTGGCACCTTGTCTGGGCGGCGCTTCTTGGCAGTTGGCAACTGTTTCCGCCATGGCGTTAATGTTGGCAGATCCGCCATCTGAAATAGATGCACTTCCGTTTGACTGGACAGCAGTATCGAGATTTAATCGCTTATTTAAAGCTGAAAGTAAGTCTACGTATGCATGCTTGGAATCGTATGATTTTCCTAACATGTCTAGAAACTTCTCTGCTTGAAACCTTTGTGCTGTCGACTGTGTGTTTGTAGTCGATATTAACCAAACCCCGCAGAGCAGCAGAAGTGCAAATGTATGTTCCATTTTGGTAGTTGGTATTCTAGCGCATCTATTCCCCCCAAAACTATCCCAAATCCAGTCACCACTCAACTGGAAGAGTGTACAAATGTAACAGTTCACCTGGGTGACGATCACAATGCGACCCACGGTAAAAGTTCTGCAAGCTGAACGTTTTTTTTAAATGAATTTTTAACCGAAATTTGCATACAGGAGATCAGTGCGAGTCTGTTCATCTGTCAGTCTGTGCGTTAATCTTGTCTTCTTTTGCTTCCGGTTTGATCTTTCTTCTCCCACTCTGTTAAAAATACGTAATATACGCATCTATTTACAATTTACGTTTTTGTGCAAGTGTCTGTGTCTGTCTGTCTATTTCATTGTCTGTCTATCTATATTATGATCGTTTATCTATATATCTGTCTGACTGTTTATAATACCATCTTTCTGTCTATCTATATTACTATTTCTGTCTACTTGTCCATGATACTCTCTGCCTGTCTTTCTGTCTATCTATATTAC
>contig_2744 [organism=Cepaea nemoralis] mantle isotig
ATGACTGTTGCCCAAAGAGGGTAGAGATCACGAGGCGCGCAGTTTCATAATTCCCCGACACCGAGTCGAGGGTTGGAAGCCATCCGCGAGCGATGTGAAAGCAGACCGCTGAGCGTTGTTTTCGATGGCATTAGGCGTCGGCCGTCCAGAAAGCAACTGCAAACTACTGAACTAACATAGCCTAGTAAATCACACACTACCAATAAATGATGGATTTGATTGCAACGTCCTGCTGGTGCACACGATCATGTTCCTGATGTGTGTGTGTAATGTGACTGGATACTCATAGTCATGCTCGGTTCCTGTCTTGTAGGTCCTGTTACAGTTGTCAATGATGAACACTTATGTTATGTCCATGTATTATCTGTTATACAGTGCGTTTATGAAGTTCAAGCTAGATGGTCTGTGCTATGAAAAAGCTGTTTGTTAATGTCTATGAATGTTGTCNNNNNNNNNNNNNGTTGTCTGTGTCTATGAATGTCGTCTATGTCTATGAATGTTGNNNNNNNNTAGACCGCGCTGTGTCTGATCCTCAAATGATGGACTTGAGAAGTAGACATGCCTCGGCGTCAGTCTCCCGTCCCGCGGTCACTGACATGACGTCATCAGTTGTCTGAGTAGGACACCAGGACGGATCTTTTGTGTTCTCTCTTCTTCTCTTCATGCCCGTCTTCAATCTTGTCAACCGTGAGCCCTTTCAGCTTGATAATGATTTTGCAGCCGTTCTCCGTGGTGATGGTCACTCGGTTATTGCCGACCTGGATCGGGTACACGGGACATGTGCCTGACTGCTTGGCCATCGACAGTGCGATACTGGAATCCATTGCATCCAGATAACCCCTGACCTTTGAAATTTGCGTCAAGTAATGGCGTACTTTGGTATCGTCATCTCCAGACTCGTTCTCGACGTCTCCAGTAAGTGTCTTCAGCCACGACCACATACTCTTTCCGTCT
>contig_2858 [organism=Cepaea nemoralis] mantle isotig
TTGCAGATTCGTCAAATGGAATTTTTCGAGTAAATGTAGATACAGGTGAAAAGCAGCTTCTGTTCTCATCGAAGACCTTAGTGAATGGGAAACCTAGCAAGTTCATCAATGACGTCATCGTGGCTAAAGACGGCACCATCCTGTTCACAGACTCCAGTGCGAAATGGGGCCGCAAGGAGTTTCTCTATGTGGTGTTAGAGGGAGAATCTACTGGAAGGTTGCTGGCATACAGTGAAAAGTCAAATAAAACCATTGTTGTCATCGACAAACTGGCATTCCCCAACGGTCTTGAGTTCGGACCAAACGAAGAGTATCTCCTAATCAGCGAGACCTCACGAGCTAGAGTTCGCAGGTTGAGCCTAAAACCTGGGAAAACATGGCTGCAGCTGTCCACGTTTGCAGGCAACCTGCCAGGTCTTCCCGACAACATCCGGGCATCTGGGAGAGGCACTTACTGGGTAGCCATGAGTCAGGCACGCCACCAAAACATGAGCAATATGCTGGACGAGTACGCGAACCAGCCTGAGATGAGAGAAATGGTGGCAATGATGTCTTCCATTGAACAAATCATGGACATGAGTGAAAAATATGGCATGGTTGTGGAGCTGAATGGGAACGGTGAAGTGATCAGGACTCTACAGGACCCGACGGGCAACCATATATCTGCAATCAGCGAGGCCTCGGAACATAATGGTTTCCTATACCTAGGAAGCTTCGGCCAGCCGTTTGTAAGCCGTGTACCCATTTCCCAACCTTTTCAAGTAGAACGTTTCCTTCAGAAAATTAAATCCACATGCAGAGCCACAAAGATCAACATTGTCAAACTGAGAACAGTGCTCCGCCGCTTGATAGCCATAGCTGAACTCAGGCGCGTTTTGCTGAATGTCAAGAGAAGACGCGAACAGGAGGAGAAAGCATTACAGAAATTTAGAACATCACCTGCGCC
>contig_3883 [organism=Cepaea nemoralis] mantle isotig
GTGGTCTCCACGGCGTGACGAGCCATGTCATAGAAGGCGATGATGTTCTTCAACATGCCAGTGGTCTTATAGAAGGGGCAGAATCTGTCATATGGTGTGTAACCGTTCTGTTGTAGAAAATCATCTTTAATGAGCTTAGCAACTTCAAGAGTGATCTTGTCAGACTCAGCCAACGAACCCTTGCCGACCAACTGTACGATTTCAGACAGGTCCTCCTCTTCTTGCAGGATTTCTTTACACTTGCTTCTCAGCGGCACAAAATCTGCGTAGTTCCTGTCATAGAACTCGTCCAGAGCTCTCTCGTACTTGGAGTAAGAGATGAGCCAGTTGACAGACGGGAAATGCTTTCTCTGGGCCAACTTCTTGTCCAACCCCCAAAACACCTGTACGATGTTCAGTGTGGCTGTGGTAACAGGATCTGAGAAATCACCACCAGGTGGTGACACGGCCCCGACAATTGAGACTGATCCCTCACGTCCTGGGTTACCTAGACATTTGACACGCCCAGCTCTTTCATAGAAGTGAGCCAATCTGGCAGGCAGGTAGGCAGGGTAGCCAGAGTCAGCAGGCATCTCAGCCAAACGACCAGAGATTTCTCTCAAAGCCTCGGCCCAACGAGATGTAGAGTCGGCCATCATGGACACGTTCAGACCCATGTCACGGAAGTATTCAGACAAGGTAATACCTGTGTAGATGGAAGCCTCTCGGGCAGCTACTGGCATGTTGGAAGTGTTGGCCACCAGGGCTGTTCGCTTCATGATGCTCTCCTGCTTGCCTTCAACATCCATAGTCAGCTCAGGGAAATCCCTCAATACTTCAGACATCTCATTTCCTCTCTCCCCACAACCCACGTAGATGATGATGTCAGAATTAGAGAATTTTGACAGAGACTGAGAGATCACAGTTTTGCCACAACCGAAAGCCCCTGGAATGGCAGTAGTACCTCCTTGTACACACGGGAACAATGCATCCAACACTCTCTGGCCAGTCAGCAGGGGGTAGTTAGCTGCCAGTTTGTCAGTCACAGGTCTCATCTGTCGGACAGGCCAAACCTGCAACATGCTGTGCTTAGTTCTGACCCCATCAAACTCTGTCTCTAGGACTGGTTCCACCACGTTGTAAGTTCCAGGTTCAGCAATCCAGGTGACAGTTCCCATAAACTTGGGTCCCAGCATGATCTTGTGCTTGACCAGAATGTTCTCGTAGACAGTACCATAGATGTCACCTCCGGTGATGTGACTACCCACCCGAACATTCTGGGGTTCGAACTCCCACTGCTTGTTTCTGTCCAGGGCAGGAATGTTGATACCCTTGGGAATGTAGATGCTCTGTGTGAGGTCACTGATGTCCTCAAGTGGACGCTGGATACCGTCATAAATACTGCCCATAAGACCTGGTCCCAACTCAACGGATAGTGGTTTCTTTGTCCTCAGTACGGGGTCACCGACAGTAACACCAGAGGTATCTTCGTAGACCTGGATTGTGGCAGTGTCCCCCTCCAGCCTGATGATCTCTCCGACCAGCTCGGAGTGGCCCACACGCACCAGCTCCATGATGGCAGCTCCAGCCATGTTCTGGGCAGTCACAACAGGACCAGAGACGGTATAAATATACCCGTACATGCTCTCATGTTCGGCATCAGCCACCTTCATCAGAGGCTGCATGGTGCGATCGCGTGAAGTCGTCTTTACCAGTTGACCAATGCACACTTTAAACTGCCCCAGAAAGTGTTTTGTTCCATACGTGTACACAGACGACGTTTTTGGAATTTGAAACAGGGCTTTGCCTTCCGAAGACCTGTCATCTTG
>contig_3938 [organism=Cepaea nemoralis] mantle isotig
CCACCAAACATGCCCATTTGATTATTGACAGGACTAGGTGCGTGTGCTGCTCCAGGTGGGGGTAATGCTCCTTGTGGGGATGCCATCTTGAAGGCGTTCAGGAGGACTTGTGGCGTCTGGATCCCCGGGAGGTTTGACCCAGCTAGCGCTTTCTGTGATAGTGCAGGAACCTGGGAGGCCATGGACTGTAAGAGAGAACGTGCATACGGGTTGTATGCCCCTGCTAAGAACCCTTGTTGTTGGCAATCTGTTTTGAAAATGTAAACTGTAGCAAAAATCAGGAAACTAGAAATGAAAGCCATAGTTGATTTCTTTTAGTTTGTTGGACGTTAACAAATTTGGATTTCTTGTTCCGTTAATTTAGATGGTAATACTACTTTTGTCGCTTCCCTAAGACTGTTGTTGCATTTATATACCCCAGCTGGCAAGTATCAAACGAGGTACTTAATTTATTCATTTCGTGCAGCAGTGGTTTCGAATTAATTTGTTTCCTCTGGAGGTCAAAGGGC
>contig_4164 [organism=Cepaea nemoralis] mantle isotig
AAACACACCTGCTGCAGCTGTCACGGCTTCAGGAACATCGTCTGGAGCACCAGCACCGGCCGCCCCAGAGGCCTCCAATTCTAGTGTGACTGTGACCGCAAAGCCAGTGGATAATTCTCCTCTCAGTTACGTCCAGAATATGGTGAACTCTCAGGGAAGTTCAGAAGCCATCTTGTCCAACCATGTCCAGAACGTCTTTAAGACGAGAGCATCCAGGGAGATGGGATGTCGCTTTCTGCCTGAATTACTGGAGCTGGAAATTCTCGCTACTGCTCCAGTCAACTGCATGAACCGATGTCCGTTCCCTTATGTTAACTCGCAGCAGTTTGGGATATACTGTGTTTGCTGTCCGCCTGGGGTGAATGAGCATACGGTAGGAATGATGTCTCTTGTCCGAGGCACAAGCTACATGGAAACGCCCCTGAGTGTGGTCTCTTGAAGGAACTTCAATACACTATTTTTGCTTATTGTGTTGGTCAAATTGTTGTTTGTTCATATGTTTGTTCGTGCGGCGACATTTCACCTCACTGAAAATATTATTATTTGAAATATTGAGCGGTGAT
>contig_4282 [organism=Cepaea nemoralis] mantle isotig
AATTAAAATGTTAACATTTTAATTTGCAATTGTCGAGGAAAAAATACAGGAAATCACAGGAATATATGTCCAAATATATGAGTTGTGATGACAACGAAGATGAATCTATTGATACAGTTTCCTGATCCATTCGCCATCATGCCACACTGGTACTTGACTCTGCCGTTGTCCTTGTATTCTGAAAGTTCAAGGCCGACCGCCATGTTTTAGCTGACGTCGATTTTCAATATGGAGACAGTTCCAGAAACAGACCCGGCTACGATGATGACGGGGTATCCAGTAGGACTCTCCGTGGCATTCATAAACTTTATATCTTCGGGATCTAGGGCAAAGATTTCCTTGGCGTCATACTTTTCCTGTAGGGTTTTCTTGTTGTCAGGGAGCCCATCACAGAAAATAGTCTCAAAGCGAGGCTTTGTGACGTCGTCGCCAATGCTGTAGACAAAAATAGTTCCGGGATTCTCGTTCCCCACGAAGACATAAAGCCGGTCCCCTATCTGTCCCACGGCCAGGGATTCCGTCTCTGGGCCCTTGCTGTCAGA
>contig_5087 [organism=Cepaea nemoralis] mantle isotig
AAAGGGGGGAATGACATTTTGAACATATGGTGAAGGGGTGCATGGGCCAACAAAAAGGTTGAGAACCACTGTTCTAGAGTAAAGTGTCGCAAGACTGCTATGAGAGAAAGTGTCCTCCCAGTACACATCATTGAATTGTGACTAAACTACTGCATTGTACTGTTTCTTTGCACTTCATTGCAAGTTAGTTTTTCACTTGTTCATTGTACCTTTCCTTATGTTGAATTAATGTGCAATAGAGGCGGGATATTCATCTCTTTATCACAAATTAAAATCTAAATTCAAGCCACCATCAATTCCGGTGTTCAACCCATCCTCCATAGTCAACAAAGCAATCCCTAAATTGTCGTGGATGTTGCTGTTGCTGTTGCTGTTGCTGTTGAGTACCGAAGGCGGCTGGGATATGCTCATGGCGTTGTAAGGATTACTTCTGTCGAGTTGAACACTATCTTGATGAGATGGCTGGCTGTTGCCTCCAAGCACAGACGCCATCATCATCATTCCTAGATCACTATCGCCAGTGTCTCCTATGTCGCGCAGTTCATCAAAGAAACTCTCAAATACATCCCCGGCTCCGTCCAGTTCTTCGGCCAGACCGTCCCTAATTTCCTGAATTATGTCACTAACCTCACCTAAACCTTCGCCAGCCTTTTCCCCAAGTTCTGCGATGCCTTCTGCAGCCTCTTTCACAACATCACCAGCGTCGTCTACAACGTCTTTCACCGCATCACCAACATCCCCTACAACATCCTTCAAGGCATCCCCAGAATCACCAACAACGTCTTTCACAGCATCCCCAGCGTCATCCACAACATCTTTCACAACATCACCAGCGTTCTGTACAACATCTTTAAGGGCATCGCCTGCGTCAGCAACCACATCTTTCACAGCACCTCCAGCATCATCAACAACATCTTTCACTGCACCACCAGCATCTTTTAAAACATCTTTGGCGACATCCCCCACGCCTTCAACAACATCTTTCACAGAATCACCTGCCCCTCCTACAGCATCTTTAACCCCAGAAGCAACATCAGAGACCGCATCGCCAAAGTTACCTACAGCATCCTTCATCCCATCACCAACATCAGAGACTGCATCGCCAAGACCACCAATCACTGCGTCACCAACATTAGACACCACGTCACCAATGTTCCCGGCTGCGTCTTTGACTCCATCAACAACATTGGATACAGTGTCCTTCACCTCGTCACTAGTTGCTATAATGGCTGCCCCAATACTGTTAGCAGCAGAATTAACAAATTTAGGACGGGCCTCCCCAATCTGTAAGTCTGAAGTCACAGTCTCTGGTTGCTTGTCTTGAGTCAGGTTCCCTGACAGATGTAGTCCAACCAGCAGTCCCACAATCCCCAGGGCTCCGGTCAGGCCTCCGACTATTGCCCACTTGAAGGACTTCTTTAGACATTTGGTCGGCGACTTCTCTGGTCCATTCTCAAGATCGGGGACGTGCATGTTGCCCTCCAGCGCCTGATTCCCCCCTGTGGATGTTACTCCTTCAGTTAGTATCACAAGTCTGACCAAATGGACACAGGCGCCGAGAAAGCCCGCTTAATTATAAACGGCACTTCTAATTTTCTACTGTACACATTAAGGCAGACATTAATTTACAGCCAAGCTGAACATTTAAATAGATAAATCGTATTCCGGTGCAT
>contig_6176 [organism=Cepaea nemoralis] mantle isotig
TAATCAAATGGGCATGTTTGGTGGCACCGGAACCGGAAACAGAGCTGTTAACAACCAAGGCAACCCACAGCCGCTACCAGTGACACCAGGTACACGAGCGATGGTGACCAAGTGGGCCACTCAGCTGGGTCACAAGGCCTACTACGAGGCCCATGGGTGTGTGGACCCCACTACAACACTGCTTGGAGGACCTGCTCGCATGGCCAGTATAGCCCTAATGATGGGATGTAATAACTTCCAAGCCAATGAGGTCTGTCATATGGCTCAAACGGCCCACGTCGGAGCCCAAGGAACCGGCATGAGAACCATGATGGGCATGATGATGGACAAACCAACCAAGCATATGCTAGAGGAGTGTCTGACCCCAGCCACGTTTATGAATGGAATCAGCAGCATGATGGGATCGAAACAACAGACGGCGCCCACAGCTACTGGTTACGCCCCTCCCCCAGCCGCAGCAAACCACTCAAAGGCACCCGTTGACTGCAGCGGTATATCTCAAATGTTGATGATGTCGTCTGCCGCTGAAGGTCTGTTAAACCCTGAAGTCTTGGAGCAGATTGGCGCAATGAGGAATCGTTACTTCAAGATGACATGCCAAGAGAACATGATTTTTGGAGGCTTGCCATATCGATTGTGCTGCCCCGGCCATGTAAAAGCGCCAACAATGCAAGAAGCCATGATGATGCGGAGCATGGGAGCCATGTAAATAGCACGGATGACAACCACGGAGAACGGGAGA
>contig_7323 [organism=Cepaea nemoralis] mantle isotig
TCTACATTCTACAATTTGAATATGCAAGTTTGCACTGATGAGGTCCCATTTACACCTAGATATTTTAGAAGGCTTGTCTTCACACACACAAAGAAATGTCTTTACTTCCGCAATAAATTTAACTCCTTTAGACAGTAATGTAATTCTTTACATTAGTTTACCGCCGTGTCCCACGTGATGTGAAGGACGTTTTCTCGACCAGCCATGACAAAATAGTCCCACTGTGCAGGAGAAAAGAGATTTAGCCGTTGATTTGAAGTACTCAAGATTATTTCTAACAGTGTCCCTGGTTTCTTATAAGTTGGCAAACCAAACTACGGTAGCAGGAACAGTCCGATGGAAGAATCGGTGATGTTTGCCCATTTGCCACCCTGATAAGTGTACGTTTCCGGTTGTGGGGACGATTAAAAACACCCAGAATGGAACTGGAGAAAGTTCAAACTCGTAACTGCCGATTGGTCTGTCACCGAGGACTCTGACACTTTGCGCAACAGTGTCTTCATCTGTAGGGGTAGTGGATACTTTGGTGTTGTCAGCCCCAACGTAAAGGGTACCACTAGAAGCGTCGAACTGAATACCCATGCGGATGGCAGCGGCTTTCAGCACAGCACTCTTAACGTTCTGCTTCTGGCCCCATATAGCCACGCCTTTATCGTTGACTTTAAGAATAGTTTCCCATGGTTTGACGTCAATCATCCAGGATATCTTCTGTTTGGTTAGACTGGGTGTCACTGTCGTGGAAGTGTTCCGAACAAAATGGCCGTACTGTCTAAAAGTGCCTGTTGTGTGTGTCGTGCTGAACTTGTAGTAGGTGTCTGTGGTGAAGTCGAACTGGTCAAAGCCTTGTCCTCCTTTGCTAGATAGTTCATCCAAGAAGTATGCGCTGACGTGGTTATTTTTCAGTCGGATGAAAGCTGCCTCCATTGCTTTATTCTCTACCACAACCCGGACGCGATGGCCATCTTTAATTGCAGCCACTAGCGACTCCCTGGAGCCTCGAAGTTGGTTCCCACTGCTGTCGTGGGTGAACACGTGACGCCAGCAAGGGTCCGCGAACCACTTTAGAGAGACGTAGTCAGAGCCGCGACCCCTATTGGTAACCCCTCCAACGGCCCATCTAGAGCTGTCCCTGCGACCTGTGGTTGACCAGGAAGAGAACCACATATAAGGCGTCTGCGTGTTGAAGACGATGTCGCTGCCCTGGTATTTCTGGGACAGATGCTTGTTGCTTTGTCCACACACCCGATCATCTGTTTCCGACCACATGACAATCTGGAACGGAAATGCATAGCCTCTGTCAGTCATCAGAGCTCTGATCTCTTTGCCTTCTCGGGCGGCGTCGATGAGGTCCTCCTTCTTGCCAACTGTGGAACCGCCATCTAGGAAGTGCGCAAACAAGGGCCGGGTGTTGTACAGGTCGTGCTGAATCTCTTTGGCATACCAAGCGATGCGGGCTCGAAGAGTGTCTTGTGAGAGAAACTCAGCACTTTCCACATAGTACTGCGCCACATGTACACTTCCTGTAGTGCAGGGCAGAAAGTACCTCCAGTGGGCGTCTACAACACTTTCGAACCCTGATGTAGCTATGTGCGAGAGAATCTCGCAACAAATGTTGTCTCCCCTGATGTTGATGTTATCTACCCCTGAACAGAACGTGTGGCTGACCATCGATGAAGGCTCCACCATTGTATCCTTGAGCATGACTCGAAGCTCAGCACCCCGAAGTACCGCTTGTTTTAGGTCTTCTTTACTGCCAAACACGGGCGTCCCGTTTGCTTCGTTCTCAAATATCAGTTGCCATGGCCTGTCACATAAGCTTATTGCCGAATATGGCGGCAAACACTGGCCGCCAGGTTGCTGGGCCACACTGACAGACGTAGTCGCTGCTAAGAGAACCAGGACAACAACTGATGCCATTGTCTTCCTTG
>contig_7508 [organism=Cepaea nemoralis] mantle isotig
TCTGAAACAAAATGGCAACTGCAGGATTGATTGTGGCCGTTAGTAGTTTAGCGTGGTTCATTGCCGGGGTGGCGTCTCAAGCAACAGATGCTAGTAGTCACTGCAGCTACTTGATCAACTCTGTGTCCCGGTACCAGCCCAACGCAGCTGCCTTCAAGATCTACACCAGGTCAAGGTCGCCTCGGGTCACCAGTGGAGAACCGATTGAAGTAACCATCGGCCCGTTCAGCAGCTCCCTGAACTTCTTCAACTTCACCGACTTCATCTTGTATGCCACTCCATCCAACATTGCCAACCTGGAGGTCGAGTTTATCGGCCCCACCTCGCCACACGTCGGGGTCTTCCAGCTCTTCGACAAGTGGCGGGCGGGGGCTGGCGGGTTGAACTGCAACCCAAGGTCCAGGGCCGAGGACTCGGTGGGCGCATTCGAGGACCGGCTGTTGGCTACGTTCAAGCAGTACTACCCCAACAACCCCATGCTGCTGCGCTACCACGCCCCCGCCCGCAACCAGGTCTCTGTCTTATGGTGGCCCACCAAGGAAGCTTTGATGTATCCGGAGATTAAGTTTGTGGCCAACATTAAGTCCATGGGCAACTGGTTCAAGCTTCAGTCCACGCCCTGGAAAGTCAACAGACCCGTCGACCAGTGGGCAAATACGGAGAGTATGCTAGCCCAGTACCAAGCGATGCAGAACAACATGCGCGCCATGGAGCGGCGGTTGGAGCAGCCCATTTAGATTGGTTTAAAGCAAACCCAAACTACAAATACCTTTCTAGATCACGGACAAGATATTCTTTGAAAAATAAAGCAAAATATACATTAACGTAGACCCTCTCACGTAATTACAACTATAGCCAATATGCGTCAATATGCGTCTAAATTTATAATATGACAGGTTTTCTTTCGTCGAGAATAATTAATCACTGTTCGCGCTTATCCAGCTGTAACCATAATTCAAATGTTGGCATGCATATGCGGTGAGCTTAGTTTGATAAGAACGAAAGGTGATATATTATTTCTTAGTGTTGTGTTCCTGATGAAGAGATTGTCAATTTCCTTGAAGCACAGCGTGGATGTGGCATGGGTGCTACCTTTCGTGAAGGTCTTTGACCTTCGTGTGCTTAGGGGAGATGTTTCACAGGTCATTTGGGGGTGCGTAGAAATTGGAGAATTAAAATGTTAGCTTGCAATGCACCATCATTGGAACACTGGAGATGCACAGGAGGATATATTGCGAGGAATATATGCAAGCTTGTTGTATGTTTACACATCTCTTGATACGTGTTCTTTAACACGGTTGATGGAGTGGGGAGTGGAGTAAAACATCTCTTGGTGGATGTTCTCTAACACGGCTGTTTGAGTGG
>contig_7563 [organism=Cepaea nemoralis] mantle isotig
CGCCTGGCTAGTGCAGTCGCCACACACTGTGCAGAAGTGAGAAGAGAACAACAACAACAAACTAGTCTCAGCAACAAGAGAAGAAGCAACGACAACCTCGCCTGCTGGCCTACATCAGGGAGTCATTGCTCACCAGTCCAGCACATCATCGTCAAGGAGAAAAGCAGACCCTACTGTGTCGTGCTTGCAAGACGTGGCCCACTAGATCACCACCCACAAGCCATGACACTCCACTCCCGCAGGCCTGGCCAGGCTGTTACAGTGCTGGTGGTGTTCTTCAGCGCAGCAAGCCTGCTTCAGACAGCACATGGATTCAAGTACCACGAGTTCTGTGCCACTCCGCCAGCCGACATGAAGACACGGTTTCCTTTATATCGTCTTGAAGTTGACACGAAAATTGAAGGAATTCCTTGGGCCTACAGACAGAATAATACACTCACTGTGTCCGTGAAAGCCCTCTATGAGATGTTCAAGATCAAGCAGATCTTTATCTCAGTGCCCTCCATGACAAAAGGCACGGCTGACATTCTCCCAAAGAAAATTCATCTCGGGGAATGGAAGTGGGACATGAAGGGAGGCGTGATTCCAATCGACTGCTCTAACCCTACTGGAGGTTTTGGTGGGGCGTCTAACGCTGTTAGAAGCCTTTGGTGGTTCAGTAATGGTTTCTACAATGTGACCGGCGAGTGGGACCCGCTCAA
>contig_7807 [organism=Cepaea nemoralis] mantle isotig
TTGTCTTAGAGATTTGATATGGTAATGATGTAATACGTTCCACGTACGATCGCATGACGTTTTGCGGTTGTCATCCTGCCTTATTTGCAACTGTTCTACCTGGAAACCGGACGAGGCCTTCTATTGGCTTGCTCTTTTTATAAAACTGATCTCACGAAGTCTGTTTTAGAGGACTGTAACTTTTCCTGCGAAATCTATGACATCGTCAACCAGACGTGGACAACACCGCTAATGTTCTGGATAGCAATGCTTTCAGTTTAATTTTGTGAGCAAACATTTCATACTTAGAGCTATTATTAGATGACAGCTCGTATTTTTACCTGCAAACTATTTTCAGCTGATACTCCCCAGGTATACCACGACTCCAGCCTGTTATAGGCTGTGAGACGCAATTGTATCATATTGAATGTCTGGAGAATTTACGCTTACACGAGTTGATATTTTAACAATTATATAGTCAACTGTATAAAGTTAAGTCCGCAATCATTTTCACACCCTGAATCGTTATTACGGTTTCAAAGGAATACATTGAACAGCTTCAATCAAATCTTGTCCAGTTGTAAACACAATTTGCATCTGAACAAGTAGACAAGAAATAGTTTCCACAAACGAAACAACACGTGCAGCAGTTTTGTGAGGATCTGGACAAATTTTATCTGCAGTTATATGTCAAGTGTGATTCCCACAATGATTAAAGCGTCGGCCATTGCATGTTTGATACAATTGTTACTTGCGTGTCTTGTGAGCAGTCAGTCATGCCCTCCAAATACAGCAATGGGGCTTTGTCAGTCTGTAGCCAATCCCTGCTTTGGAGACAGCGATTGTGCCAACGGAGAACTGTGTTGCCCTGAAGCATGCAGCCGGACCTGTAAGCCAAGACTCAGTCGTCCAGTTGCAAGAGATATGTCTGCACCCGATTTACTGAACGACCCCAGGGTTTATGTCGGAAAATGCCCAGATGCAACTTGTTACAATATGTTTGGTGGAGACCCCAACGAGTGTAGTACGTCAAATCTGTGCCCACGAGGGAAGGTCTGTTGTAACGATGGTTGTAAAAATATATGCCAATGGACACCAGAATACGCAGCCATGATAGCACAAGAAGAGGCCAGGGCCAAAACGCAACAACAGATGATCATTCAAAGACAGCAAGAAGAGATGAGGCGAAGGCAGCTGGAGATGCATGAGCAACGGCAGCGTCAACTTGCCACAGCAGAACTTGCCAGAAGGCAAGCTGAAGCCAGAGCCGCAGCGGAAGCAGAGTTGGCGGCTCAACAGGCGCGTGCAAAGTACGAAGCCAACCTGAGAGCTGTCGCTGTGGCTCAGTCCAAGGCTGTAACCGCTCTACACCAGAGAATGGCCCAACAGAAGCAGCAGTACAGTCTACCTCAACAATCGGCAGCATCTACCGTTAATGGTGGCTTCGTAGATAACTTTGTTGGTGAACCTCCTGTCGCGAACAGCGTCAACAATGGAAACAGTCTAGATCAGCTAGCACAACAAGGGCAAACAACGGCGACTGTCATGCATAAGTTCAATGGATATTTCAATGCAATGAAGAAAGAGCCACAAGCAGAGTCACAGCTTAATCAGATTAATTCTCCGGCCAACGCTAATCCTTACAATTCTGAGGCTCAGCAAAGTGTCAAAGTAAAGGACAGACAGAGCGAACTCTTATCACTCATTCGGGCGTCTCCATCTATCTCAACTTTACAAACTTCTATAAGAGGTAAACAGATCTTTCCTGAGTATTCACGTGTAGCCACTTCCAGTCAAGACGTGATCACACCAGCTCAAGCTGAGCACTATCCACTACAACCTTCCCATAAGTTACCGTCTACTTATCAAGAACAGTCATTAGCATCCATGTATCAGGCTAGCCAGTCCCGCCCAGTTATTCCTGTTCAAAACTATCGTCGTGGACAGCCTTTAACAGGCTATACTTATCAATCAGTAGGCCAGGCAAGGTCACCCAATGCCTATTATGAAGAACCACGCCAAGAAGCAGTTCATCCACTGCTAATGTATCATGCCATGCAAACCGCTGCCTAGATGCCGTGATTAATGTGTTTACTAGGCCCTGTGTCATTTTGCTGTTTGAAATTTTTCTTATTTGTTTTAATAATGGCTGTCTAAAACAAGATACACAACATATTAACCAAGAATATTAAAAGCCAATTGAATTTTTTCTAACATATTACAAGGGTAGAATAAATTAATCATCTGCAACTCAAATAACGTATATTAAAAATATTAAAAGCACGTTCATGTCATTACGTACTCTCTGTAATTAACATATAATAGAAGTCCCACGTGATACCACAGAACCAGTTCATACATATGACCTTGAACCCTAAACAATTTGTAAACAAGCAAGCCATCTTTAAAAACCACAAAAATGTGGTTTTACATACGAATGTTAACAATACCATTAACTACTAACATCAGTGAGGGTCGTCATTATCGCACTCCGGACAAGTTCATTGTTGCTCCGAACTCCTCACTAACATCTCCGTTAACGTATATCGACTGATCGCAGCAGTTGAGTCGGTTAATCAAATGTTGCATGCACTTGACAAAATGTTCATGACTGGCTGCTTCCTGTTATACCCCCATCTCCCTCACCGTGGACAAAGTCATCATTCGTCCAGCTTCTCTTGTGGTATTGATGATGTCTGGTCCATCCATTACGCTTCCCATCTATGGGGGAAGTCAATATGTAAGTCACAAATGGCTGNNNNNNAATAACTAAATATGATAACTTGAGACCAGTTAATTTTTTTTTTACATACATTGTCCCTTTATTTCTTAACATAATTTCCACCAACATTGNNNNNNNNNTCCCATCGTTTTATCAGTTCTCCCTAAACTGGCTGCATATAACTGCGTGCTCTTTTTTTCTAACCCACGTTTTCACTTCACATTCAACTTCGGCGTCATTCACGAAATGTCTCCCGCCAAGGTGAGTTTTCAGTGGACCAAAAAGATGGAAATCGCTACCGGCTAAGTCGGGGCTGTAAGGTGGATGTTCCAGAACTTCCCACCTTAGTTGGTTAATTGTCTCCTGAGTTAATCGAGCCGTATATGGTCTGGCATTGTCACGGAGAAGCACGGAGTCCTCTAGTCAGCAGTCCTGGAAATTTCAATCGATCATGCATTATGCTGTATGCTGAACAATGTGGGCACCTTATTGCAGATGCTACAGAGTCTATCGTTACTCGCCTGTCACCTCTAATCATCGCCTCCATCCGTTGCACGGATGCTTCTGTTGCAATCTCAACAGGACGACCAGATCGGATTTCATCAACAATTTTATAGCGTCCTTGAGAAAATGTTTCTACCCAGCTATGCAAGGCTTTACAGGACAACAATTTGTCAGTATAAACAGGAAGCATTTGCTTATGAATGTCCTTTGCAGGCAGTCCTTTTGCCCACAAAAAAACGCACAACANNNNNNNNNNNNNNNNNNNNNNNNNCCGTAAGTACAGTCGCCATTTTGTTTATGCGTTGCGCATGAGACACCTAGCGCCACCTGGAATATAAAGTTCGATGTTGCTGTCACCTAATGACACCTGTANNNNNNNNNNNNNNNNNNNNNNNNNNATCCCACAGAACTGTGTGATTTATTTATTGACCCGCCCTTGTATATCACCATTATGTCCGTCAAACGATAGTCTCACTAGTTGCATTTCACTTCTAAGTACCACGATACATAAATGAAATTCAGCTTGATTTTCTATGATCTACTCAGTGTGCTGAGCAACTCACGTCGTATGAGGGCAGTCTGGACCGTCTTGAGCATGCTGGTTCAGGCTAGGGTTGCCAGATACGTGGGCACCAAAAGGAGGACACATAAGACAAAAAGGAGGGAAAAGGAGGACATAATAAGACAAAAAGGAGGACAAAGGAGGACATATTGAATGTTTCATTTAAATAGTTCCAGATTAAACCCATACTCAGTACAATTTTATTACAATAGCTGCCAATAAGTGTGTCTTACTGTTAGTAAATCCACCAAGAAACAATCATGTTAAAAAATAAATACAAATTCAATGGAGACCTTTTTCAAAATGCTAAAAAACATTATTTAAACAGCCGATTGTAAATTATTACCTTATAATCTTTATTAATTACGCAACATATTTCTTGGAAGAGCCAACTTTTCCTAGTAGATCCTCGTTAGCAATCACATATGCATAAAACTGTTCACAGGTAAGATTCTTCAAATTGTACTTTGTGAGAATGATGCCCTTTAGAGAGTCGAGTAAGAGTGTGTTCCTTTCCTTTGTTCATTGAGCATTAATCAAGGAGAACACTCTTTCCACATTGCCATTGAGTCCAGAGATACAGAAGAATACTTCACAAATTTTAAGTAATTCTGAAAAGCAACATGCATTTGGGCAACTTTGGGAAAATAAACTCCACTGTTCATGCAAGAGTATTTCCCCCCCAAAAAAAACAAAAAAAAAAACAAACTGTTCATTCTTGTCTTGCACAAATGATTTCAGACTGCAATATTGGTGAAATAATTGAACATCGCCTACAAAAATACCTTTCTCTTTCAAGTACAATATGCTTGTCAATAGGTAATAAAATGTACAATCTTTGATTTTATTTGATTGATTGATTGATTGATTGATCTAGGAACAGACTTTGATTTTATTTAAGTACATCCAACCAAAGCACTGAAATTCATCAAAAGGTTTCAACCACTTTTCTAAGTAACTAATGCATGCTTCATACACCAACCTAACGTCTGGCATAAAACTAATACACTCTTCTTCTCGACCACTTTCCTTAAGTCCTCTCAACATCTCCCTGACTTTCAGTGAAATAAATGACTCCTTCAATCTGCCTTTCAAAACTTCCAAGGTTGTGTGAAGAAGGCTCATAACCTCTAACACTGATGTTACTTCTTTTTCAATGGCCGAAATATTGACTTGGAAGACAGACATCAAAGAATACACAAACCAAAGGTAAACTCTTCTGAAAAATCGTTCTCAAAATGTTTTTTTTAAAATCATAGCAGTTGGTTGGTTTACAGAAAGAAAATATTCCTTCAAAGCAGTAAACAGCCTCAACAGCCTCTCAACAGCTGGAAACAAACTGAGCCATCTA
>contig_7809 [organism=Cepaea nemoralis] mantle isotig
TGACGATAAAGATGATGAGGATGATGACAAGGATGATGATTTGGACGAAACTCACCAAATGGCTATACTCAAACTATTTAAGGACAAGGACAGCAAAGAGATTGATGAGGATGATGTTAAGAAATTGCTGCGACTTGCGCCCGATGTGATTGATGATGATGTTCTAGAAGATCTATCTGAAGAACTCTTCAAACAAAATTTACACAGACTCGGCAGATTGGCTGCAGGTCAGACTGCAAACCCCAGACTTCGTTTTGCTCTCAGAAAAAGACTTGATGATATGGACCTTAGCAAACTGTCGCCAACGGAGCTGAGAAACATTGGGCCAGGTCTGCGGTCCCTAAGCCTGAGCCAAATCCAAGCACTGAATGGCAAGCTACTTCTAGACTCGGATCTTGACGATATATTCGATGATTCTAAAGAGCAGACTTCAAAAGAGGTTGACGGTGGGGATAATGATGATGATATAGATGATGACGAGGAAGATGATGTGAAGCTAGCACTTGGTCTTCGTATGAAAGAAGCTATTAGACAGTCTGGCTTGCAGAAGCATCAGATTGGAAGGGCAATGCATTACCTACACCACGACCTGAACTTCGTGCGAAGTGTGGAGCCCGATGACCTTCTAGACGCCCTTGATGACGTGCGAGACATAGACTACGACTTTGATGACGCGCGGACAGTTCTGTATCGTTTGACACAGTCCCCGCGTTTCCCGCCAATCTCAACTTTGAGTGGCCACAATCTGACACATATGGGCAAGCTACTGAGGGGCATGGACATTGAGCTGCTGGCAGCCCTGAACAAGAAGTCGCTTGAAGATGCCCTGGATGATATCAAAGATATTGACTTCGACGATTTTCAGGCTCACCAGCTCCTGGAAAACATGGGGTTTACAGATGATGATGACGACAAG
>contig_10584 [organism=Cepaea nemoralis] mantle isotig
CATCCTCATCATCTTTATCGTCATCATCATCATCCATGAGGTAATCACCACACTCTACTCCGGCGGCTATAATTTTACCAAACACGCCAGAAGATCCGTGAGCAAACTGGCGGCAGAGAAACTTTTCGTCGCCTTTGCTGACGAATCCCGCCAGACACTCGGCATCATCATCCTGCAGTCTGTCCAGAACTTCGCCCAGATCAAATCCCCCAGCTTCAGTATCTCTCCGCTTCCTGACGACGACATCATCTGTTTTCCTGTTATACACCTCTTGAGACTGCATAGTATTATTTTCCCTGCTGTCTTGGTTAGAGTCAGGGGCTGCTGTTGTGGTATCATCCTCTCGACTATCCTCGGTAGAGTTGCTGTCATTATCATCAATATCCTTAGTGACAGTGACATCAGTTTCACGAGAGTCAGGTTTGTCAGGCTTGTCATCTTTCTTCTCCCGGGAGTCGCTCAGGTCATCCAGGTATTCTTCTCCGAGTTCTTTCAGGATCTCATGTACTCTATGCATGAAATGCCGGAACTGGCTGGCTGTGTTCAGACACTGTAATGCTTTTGTCTTACGTTGAAGGGAGTGGCCTTCCGGGAATTCATTCTCTTTAAAATTAAAATCGAAATCATCAGGCATTTCTATGGCCAAGGAATTCAGTTCTTTGAAAAAGTCTTTAAACTCCAGATCAAAATCCGGCCCATCTGGCCGCTCAGGTCGTTTCCAAAGCAGATCCTTGATCTTCAGTTCAAATTCTTCTTTATTCAGTTTCTTTATAACAACTTTCGTTTGATCACCTGTCTGTCCAGCAGTGCTCTTCCCTTGCTCATCTGAAAGACCGCCTGTAAATAGA
>contig_12941 [organism=Cepaea nemoralis] mantle isotig
TTTACAGATGATGATGACGACAAGAATTATGAAAACCTCGGTGTGCCTCAAGTGAGAAGACTGGGCGGACTGTTCCGTGGAATACCAGCGGGGGGAATTGTCATGATGAAGCCAGATGTCATTGAAGAAGCCCTAGATGACTTAGATGACATTGACCTCAATGATGCACTGAAAAATACCATCCTGGATAAGGTTCGCCACAAAGACAAAATTTCCACAAAGTTTCTAGGTCTGAAAAACTTTGCCGAAGTGGTCAGTTTGGATGATCTAGATGATTTTGATGACGATGACATCAAAGTACACTTGAATGTTTCTTCCCACATCCACTGGAGATTGCCTCAGGCTGCATTATTAGCCCAGAGATACAGACTGACCAAGGGGGCCGGGCGGCTGAGGCCTTCTGACCTGGCACAGATGAAACAAGTGGCTCTTGGCCTATTGCCTGATGACCTTGATGACATCATTAAAAAACCAGACGATGTTTTTGACATTGCTGAAGAGCTGAAAGACCTACACGAGGACCTGACTTCCGGACAGATTGATGAGCTGCTGGAAAACTTCAATGAACTCAATGACTTTGACGACAAAAAAGTGGTCATTGATGATGCTGCAGCCATGCGAGGAGCTTACGTATTGGCTTACCT
>contig_14003 [organism=Cepaea nemoralis] mantle isotig
GATACTGTAAAATATGCTTGCAAAGATCGTCCAGGCCAGGTCATAGCACACCCTTTATACTGTGCCAAGTATGTCAGATGTGGGCCTCAGGAGCGTGGCGGAGAATTTGCTGGTGTTACTTTTAAAATGGAGGAATGTCCATATCCACTGCTGTTCAGCAGTGGCTTGTGTGGCAGTTACAAGACTGCTGCTTGTGGCTCAAGGAAACAGGCTATTACACCCTGTGACTACGAGGAGCTGAGAAAGTGTTCTCAAAACGTCAGCAGGTGCAGAGTGGGCTCAGCGGATACATGCCCTGATAACCCACAACACACCTGCATCCCATGTGAGCTGCGCTACCCAAGCTGCTTGGGGGCCCCGGATGGATTAGTACACTACCCAGGACGTCTTTTCACCCCAGATTTCATCAGCTGTGATCGAGGGAGGACCCTGTCCATTCTGAAATGTGTCAGGTCAATTTTTGATCCTGATGCTAGGCGCTGTGGTCTCAAACTAGAAACCGTTGTAACAGAAGCACAGAGGAACACTGCCAGCTTCTGCAGAAAATATCCTCGAGCAATAATTCCACACCCTACACAATGTTCCCAGTTTTACAACTGTTCAAGCCCTGCAGACAGAGGTGTCCAGGGCATACCTCACTTACAAGAGTGTAGGTATCTTCGGTTGTTTGACAATGATGTGAGGTCCTGCGAAAACTTCATCAAAGTTCTGAAAACTACGGGCTGCGGTAATAAGTTTCAGCCTAAACATTACTGCGATCAAGCATCGGTATGTCCTAGTCAGCAGTTTGCCACATGTGCCCAATGCAGGAAAGTATTGCCCAGCTGCGAAAACCAGACCAACGGCATCCACGGCAACCCACCTGGTGGCGGCATTACCCGGGGATTCATGTACTGTGTTGAAGGCCGTGTCCTAGCCACATCACTGTGCTCTTCAGGATCTATGTTCCACGAATCTAAAAAGTCATGTGTCTCTAATTCAGCTGGTCGTATGCCTGGAAGGCGATGAACATATATAATATGGGTGAACCGTTTCTCAATGGAAAACCGTTGTTTCATTTTCTTGCTGCGCCACAGAACTGAATCAAATGTGCAATATTGACAGGTTGTGATGTGGCTTGTTAATACTGGTTGATTATTTCGCTGGATTTTATGTTTATATTTTAACATAAGTATTGATATGTTCTACTTATGTGCTATTTCTCCTCCTTTTGTTCTCTTAATTGTTACTTTATTCAGCGCTTCCATGTCAAGACAGTGGCCTGAGGTCAATCCCCAGCACAGGGACAGAATTGTTTGTACTGACCATTGTGGTTCTAAGGTCGAACCAGCCTCATATAAATGGATACCAAGAGGATACCATCACCAAGAGTTTATCCTGCAGTCAATGTCCACTTCTGGCCCTGGTGGCATAATGCTAGTAGGCACTGCTCTGTTTGTATCTGTGGTAGGCATCTAGTGTTAAACATTGTTCTGTTTATATCTATGGTAGGCAGCTAGTGTTATACATTGTTCTGTTTGTATCTATTAACATGTGCTAATATTGTTGTATTAGTACATCTGGCGGAAGAACTGTATAGTTTTGTTGCATCTTTTCTCAATCTTAGCATTCATTTTTTCATGTGATGAAACCCAAAATGTCTTATGGTTCTTTAACTTAATTTTTAGCATAGTTTTTCATCTTGCAGTCATCATGTCCTTTGTTTTCCCCCACTTGTTTTAAAGTCTTTCCACGTGCTGTTTGTGTAGTTTAAATATACCAGCTCATATGTTTGCTTTTTATTCTTTCAAATCAGTCACGGTTGCCTGATATCTGCAAAGTGAAGTTCGCTGAGTGTATTATCTTTACCTGTTTTTTTTTTAAAGATAAAATGCTGTTTAAGCCTTCTGGGTTATAATGGGATATATATTTGTATATAGTGATCATCATCATGTTTGTCTGATTTATTCCTATGTTCAGTGTATGTGGTACACACCTGCCAATTTGTTATAGATGAACCACACTTTCTGAGGTGGGTGTTGGACTTGCCTGCATGATAAGTCCTTATATAAATCTTGTCAGTTATTTGCGCAGTTTCTAATATTTTTATATGGTGTTTATTTTGCTTTTTAAAAATTGTTTAGTGTGACATTTTGAAGCCCTTTTTATCCAGAAAACAAAAACTGATCAAGCTTCGCTAGAGTCTAATTTGAAAACCAGAAATGACAACTACATTTGTTATGTTAATTCCCTCGCTAGGACAGTGGTTCTCAACCTTTTTTGGCCTATGCACCCCTTCACAATATGTAAAGAATGTCATTCCCCCATTTCGTATTTCCTCCTTATAACCCCAACCAACCAAGCCCCTACATAGTAAAGTAAAAATGGAAGCTAAATTTAATAACACATACTAGAACAAGTCTAGACATCTACATAAAACGTTATTTGCGGGTCTACT
>contig_14344 [organism=Cepaea nemoralis] mantle isotig
ACTTCCACGGCCGATAACATGACGTCAACACAAGGGCCGCTCGGTCCTGACGGTTCTATTAACGACACACAGCCAGATCCTCTAGGGCAGTTAACAACGCCAGCACTGGTGCCTTCGACAACTTCTACAGTAACTCCAGTAACTCCAAGGACAACATCTCGTCAGCCACCAATTGCCCCTCAGTTCACGCCACCACCTTCCACTGGGACAAACCAAAGAAACCCTTACTCCAACCAGATGCCACGACCCAGACCATTATCTCCTTTGACACAGCAACAACAGCAACGCGTAATAAGTCCCTGGCTGTTTGCGGGCAGTGATTACTTTCCTTACATGTTTCTTCTTTCGCAGCAACAACCCACTCAACAAGGTCCCTCCAATTCCCTCTCCAACGGCATCGCCCCTCTTTACTTAACTGGAATGGACATGGAATTATGGCCTTGGCTGTTGGCTCCGCAACAGCAGCAGCAACAGCAACAGCAGCTGAGCAGGTCACAGCCACAACCCTTACCTCAGCCGCTCGGCAGATCACAGCCACAGCCCTTACCACAACCGCCGAGACAACCATTTGTCAACCTAAATCGCTTTCCTCAGGGCCAAACGCGCATCCCCCAGCAAAGTCAAACTCGCAACAATTTGGCAAACTTATTTTGGCTAAATGAAATCTACTTCTAAGACATCTGATTTATGAATTTGAAAAGTAACACTGCACTATCTTTGGTTACTTAGCACGGTCTGTCTTCACGACGATATCCTCAGGAAATGTGTCCGTACTATTTGCATCTATATGCGCATAGGAACATTCAGACCTTTTCAGACACAATAAAATAGAATGTATACTATCTTCGTTTTGAAGAATCTATCATCTTCTCTTTCAGGCATACAAAGAATATAAATAATTATATTTCACGTTTATTTAAACTGAAAGCACGCCATATAAAGT
>contig_16878 [organism=Cepaea nemoralis] mantle isotig
TGCTTGTAGTAAACCAGGTTGTAATGCCTGAGAATGAGGATTCTGTGGCGGCCACTGTGAGTTCATATGGGCGGCTTGCATCTGTTGGTGTTGTTGATTCGATGGAGGCGCAGCTTGTGGCTGCCAGGGTTGTTGACTCTGATACCACTGAGGGTTCACTTGCTGTGGAGCTTGCTGCAAGGGTTGTGGATACTGTGGCTGGTACTGCTGTTGATGCTGCTGCTGCTGTTGTTGTTGTGGTTGCGTCTGTGGTAGTGGTGGTTGCTGTTGATAATGTTGCTGTTGATATGGTTGTTGCTGCGGCGGAGGAAACTGTTGTGCTGGATACTGTGGCCAGGTCTTTTGACCGACCTGTTGCTGGAGATGCGGTGGCATATCAAACAAACCTGACCACTCCGACTGTGGGTATTGCGGGCGTGCAACTGGCCGAGGATATCCCTTGGCGACTTGCGGTGTCTGGACGCTGTTCTGACTAGCAGCAGATGCCACAGACTTTGTAGCCAACCTGACTGCTAGCTTCCCCAGTAAAGAAGGCATCCCTGCTTTCCCTCCTTTGGTGCCGGAAGCCTGGCCTCCCGTGGCAT
>contig_20308 [organism=Cepaea nemoralis] mantle isotig
AGGACTAGGAGAATTGGGCTGTATATCTGTGAGGACTGGGCTGTATCCGTAAAGTGAGGACAACGTTGAGCAGAAGAGATGAAGTGGTTTGGTCTAGGATGTCACGTGGTACTGGTTCAATGTTCGCTGGCCGTTTACTTGTCGGACCTGGTCAACAAGCCGCTGGGCAGACTGGTGACCTACTACAAGCAGGACATAGAGCAGCGGCACAACAACTGGATCTTTAATGCTCGAGCGGCCAGGAATGTGATACTGGTGCTGGTGGAGGGGTTGGACTCTCACACCATCTCCGTGGCCAGACAGATCCTGGAGACACAGACCACTACGGTCAACAACTACATGACTGCCGTGGACTTCTTCCTGTCCGGTCACCTCAAGCCTGCAAGTCGAGACTTCATCGTCGCCGACCCAGCGGCCGCGGTGTCGGCCGTATTTAACGGGCTGCCCGAGTACAACGGCCAGATGGGCTGGGTGGAGCAGGAGGACGCCCCCTGCCTGGGCTTCGACCGGTCCAAGAAGTTGCTGAAGAATCTCTTCAAGGTCATGTCTGAGGCGGGCAAGATGACGGCCCTGCTGACTACCACACGTCTGACGTCACCAGGGGTGGCAGGGGCGTTTGCAGCCAGCCCGGACATGCAGATCGAGTCCGACATCCACCTGGTCGAGTCTGGCTGCAGCGATGGCAAGTTTAAGGACATTGCTGCACAACTTATCAAGGACTACAAAGACTTGAATATTATCATAGGTCAAGGACGGGAATATTTCATGAAGTCCAGCAACAGAGATGTGTCCACTAACAGCTCTGTATACCCTTGGAGACGTGACCTTGATCTTAAAACTTACTGGGCCATGGAGAAACTGCTCAGGAAGAAGACGTTTAAAGACGCAGTGGGCACGCAAGCGGTCAAGGACGCTCTCAGAGGGCAGGGCAATCTGCAATATTTTCTCGGGTTCCTGGACGAGGTTCAGAGTTCACCAGCCAGCGACGACCTGCAGGAACTGGTCAGCCTAGTAGTCGGTGCACTCAACGGGAAGCCCAACAACAACGGATACTTTCTGACCATCTACGATGACCATCTGGCCCGCGCCCACGAGAACGACGCCTACAACGTGGGCAGTGACCTCAATAACATTCTCAAGGCCATCAACTACCTGGATACAATCCTGACCCGAACGGACGACACGTTGATCGTGCTGGCCTCGGTCCAAGGCTCGACCCTGACCCTGAGTTCTGGACGACTGCACGAGGAAACCATTGTTGGGAGTTCCTTCACCGACACCTGCGACCTGGAGCTGTCCAAGATAAGGTATCCTGACGGAAGTAGGTCAGGCGATAACGGCACAGGTAGAACAAACAGCCAGGACCCAGCAGGAGGCCCCGATCTGCCGGTGTTTGCTCGGGGCCCCGGGGCCCAGGCCTTTACTGGGGTCAATGACTTCGCATACATGTACCACGCGCTCCTCTACGCCACCTGCCTGCCTACAGGAGCCGGGAGCACTTGGGAGCACTGCCTGACTGCCCCGACAGCCGCGCCACTGACCACCGGCCCGCCCCCGGGCACCAACACCACACTACGACCAGTCATCCCTAGCACCACATCACAGCGTCCGACGCTCCGACCACCTATCTGGCCTTGGGTGCCACAACCTCTGCCCCAAAAGTCTGACAACCCCTACGGCAGTCTGGGGGTGCCCTATTACCTCAACAATGCAGTTTCAAACCCCAAGCCTCTACCCAACTCAGCCACACCCATCAGAAATCCCGACCCCAACACTAATCCCAACGCCAATCAAATTCCCAGAAGCCCGACCCCAGGCTCGAACCCCAGCCCCACCGGAAGCCCCAGTCTGAATACGAACGTGGCA
>contig_20360 [organism=Cepaea nemoralis] mantle isotig
AATACTCTGCAACAATTAGAGAAGATATTCTTGTCGGCAGTACAGTTCTCACAGTGACAGCGAGTGATCTTGACAGTGGATTAAATGGTGAAATTGTCTTCTCAATTGTAGACAGTACATCTTTTGATGTGACAACAGAAAACACAAACAAGACCTATCATGGAACTGTTATAGTGAAGAGCCCTCTTGACTTTGATTCTGGCTCAAAACCCATTCAGCTTAATGTGATAGCAAGCGATAAGGGAACTCCGCCTCTTTCAAATTCAGTACAGGTGACAGTTTTCCTTCAGAACGTCAATGACAATCCACCAACTATTGTCAACACAACTACAACTTTCTACTTAGATGAAACATCTCCAGTTAACACGATTGTCACCCTCATCCAGGCATCAGACATTGATGGTGATTCTGTAAAATTTTATTTTCAAGGTAAAACTGCGACATCGGATATATTTACGATAAGGGAAACAAATGGGGAGATATTATTGAACAATAACATTCCAAAGGACAAAAACTCCTACATATTGAAAGTGATTGCAGTTGATGATGATAACTGTTGTGGCGACATCAAGACAGGGCCTAAAACAGCAACTTCAACCTTCACTGTGAACATTGTTGGTGTCAACGTGAATAAACCAAATTTTAACGATTGCTTGAGTTATGACACAAATGCAACTGTTAAGGAAAGGGCCCCTGTTGGGACACAAGTCATTCAGGTGCATGCTACAGACCCAGACAGGGGAGAGAATGGAGTAGTTATTTATCGTATTGAAGAACCAGAAGCAAATTCAGATAGAGACGTCTTTGAGATCAACAGTACCACTGGTGTTATTACTGTCAAGAAGAGCATATCACGTGACAACTATAACTTAATACAGTTGACCATTGTTGGCCGTAACCCACCATCGTTTCCGCTAATGGAGGGCAGATGTACATTTCGTGTCACTATTCTAGATATCAATGATAACCCGCCCAGGTTTTCTCAAGCACTTTATACCATCCCTCTCAGCTTTTCCACTATGCCTCC
>contig_21112 [organism=Cepaea nemoralis] mantle isotig
CGTGGTCGTGGAGGTGGCGGGGTTCGTGCAGGCGGGGCAGCATCGTTCATCGGGTTGTAGACGTAAATATTGGGCTGGTAATTATCTCTGGCGGGTTTGGGTGGCTCGAAAGCCTTATTGACGCCTATAAACCCCTCCAGGAAATCACCGTTTCTACCTGGCGGCACAGGTGTGGTGGTGACTGGCGGTGGGGGTGTCTCACCCATGAACCCAGCTAGTGGGTTGAGGTTGTCATAGCCAGCATTGTTGACTGGAATTTCGCTGAACATGTTGCTCCGGTACTCCGACCTGGGGCCCAGGACGAAGCCGTTCAGCCGGTCGCTCACCAGGGATGACGCAGGAACGGGAGGCGGGGCCTTGGTGGTGGTGTTCGGGATGGGTCTAAATGACGCTTGCTGGCTGTTCTGTGCTGCTACTGTCCCACTGAGCAGAGACCCCAACAAGACATCCAGGGCGTTGGCGTCTTTAGGGGAGGTTGGTTGTGCCATAAACTGGTTCAGCTGTATCGGGTTCGGGCCTTTAGAT
>contig_25891 [organism=Cepaea nemoralis] mantle isotig
CAGCAACTTCCTGCAGTTTTCATCGTGGATTCACTGTGCGCGCATTCTCATCTGCCGGCTTTTGATATACCTGAGAGCTGACGCTCCAGAAAAGGTAACTGGTGTTTGCAACGCAAGGACTTAGTCTATTAAGCGCAGTCAGTCTGTAGTTGTCTTTAGTTGAGGTGGACCAGTTAGGGAAGTTGTGGACAGGTGTTTGGGACTGAGTGAGATTGTAAAACGTGTGCAGTTGCAGGATTAGCAGGACCAGGAGAATATAAAGGAATAGGAGCGTTAGGTTATGGTTTGTGGACAAAGCGGCAAGTATTCCAGATTTCCATTGCGCTTTTTGCAAGAAGCTGGTATTCTGCCGTGCGAGTTGACATCTGGCTTTGATGTTTCAGATACACTCGCTCACAGTCATCGCTTAGAATTTTGCCTGCTATCTACGACAGCCGTTCTGTGAGTGCTCTAGGCAACCCTTCTCTGAGTACTGTAAGCGTGCAACGCTCTATCCAGCACGAAAAACAGCAGCAGAGGAGGCAGCTATATAACAGTGTCACTGTACGAGGCGGCATCAACAACTAGACCAGCAATTGTAAGGGATACATACATCAACAGACGACAAAATGGCGCCAGTAGCGGCAGCTAATGCCATGACGAAGATTACGCTTTCTTTCTTGTTGTCTTTGCTTGGTGATAAAAACTTCCAAGGGCCCGAGGCTCCAGTCAATAGCAAATATCACTGGGCATATAAGGGACCAGAAGGTCCAGACTCTTGGCATGTGCACTACAAATACTGTGCTGGCGAGCGTCAGTCTCCTATCAACATCAAGACCTCCAGTTGTGAGTACGATCCAAGGTTAGAGCCTATCATTCTAGAAAATTTTGACGCCACGAGTGGATCAGCAGGCCCTTGTATTCTTAATGTCACTAACAACGGTCATGCTGCCAGTGTCCGAGTGCTCAACCAGGACATGCACGTGAGAGGTGGAGGGTTGGGCCAGGATTATAAAACGGTCGAGTTTCACTTCCACTGGGGCAGCACTGATGATGTTGGCAGTGAGCATGCAGTCAATGGCAAGAAATATCCTTTAGAGATGCATGTAGTAAACTATGCAGAGAAATATGGCAACGTGAAAGCAGCGATGACACAGCCCGACGGACTGGCAGTTCTCGGTGTCTTTTTTGAGATTACGGAGAAGGATAATCCTTACTTCGCGGCTGTAGACGAATCTCTGCGACATATTCACAAAGCAGGCGACCACGCGACCATCAACCAACTACGCCTGATGTCGCTCCTACCTGATGACCTCTCCAAGTTCTGGAGGTACAACGGCTCGCTGACCACACCCTTCTGCTTCGAATCCGTTATATGGACTGTATTTACGGAACCGCAGAAGATTTCGAAATCCCAGCTGGAAATACTACGAACACTCCTACACGAAGAAGGTCACGATATAAGCGATCGAGGGGAGCACCACTCCTTCACACCATCCAGGCTTGTCGATAACTGGCGCCCACTCCAACCACTCAACGGCCGGGTGATCAAGCAGAGTTTTCGCGGGGATTTTATACACAACAAGCCTCCCCTGGACACAAAGATCGCCTCATTTGAAGCGTCCGCGCCGACCTTGGCAATAGCCAATAAACCCGATAGTTTAGGAGGAACTGTAATGTACAACATAAACCCTACGTTTCAACCAATGGCACCACAAGAGATGACAAAAGATAAAGCAATGCCACAGGCAAGCAGTAAAATACAGGCTCGAATCACGGAAATTAATAATCTTAAATCACAGGAAAGTTTTGGAAGAGGTCCGGTGGAAGAGAAGCTGTTGATATACAACCAGGGTCCCTCTGTAGAAATGGGAGTGAATTCTTCACCTATCACATTAAGCTCGGAGAAGTCTCAGCAAGTTGAGGTGAACAGAGGCATAGGCCTGGCGGATGCCCCCGCGACAACTCTGTTTGGACAGATCCAGCAATCGAACCAAGCTCTGACCGCTAACAATGGACCTGAGTCCAGCGTACATCACCCAGGGGAGGCAAGTGCTCAGATGTCCTCGAGTTCCGCATTAAAAGCTGATCTAAAAAAGGATGTGGGTAGACTAGAGCAAAACAACCCAATAACGTCTCCAGTTGTTAATATCGTTTCAAGACCAAGACATGTGTCTTCTTCTGGAGCTAACGGCGTTTTAAGAAATGTTCAAAGCCAGCAAAGTTCAAATTCTGGAAAAGTGACAATGGTGATAAATACTAGTACTACAACTCCGTCTTCTCGTGTTCATGTTTCATTACGTCCTAATCGTCTACAAAGTTCTGAGATGCAGCCATCGGTTCAAGTGTTACCAATTGCCCAACAGCAAAAAGCTCAAAGCTCAGAAGCAGCTGGGCGTTCTCAACCTCTACCACCGAAACAACAAACTCAAATGCAGCCAAACACAAACCGCCAGCAGCAACAATCAGCGTCTGCTGTGTCCCAGTCAAATCTCCGTTCTGGCCAAATAGATAGTCGCATAGCCGCTCTAGCTAACAACATCAGGTCTCATCGCCACCTAGCAATAACACAAATCCAACCAAACACACAGCCAGCAAACAACAATCCCCAAATGCCTCCAGTGATTCGACACAATAAACAGATTCCCCCAGCGATGCAGAACCAACAACGTGACTTGATATCGCAAAGACAACAGCAATATTTGCTACAGCAACCTCCACAACAAATTCAACGCATGAGCAGACCGCCAACTCCGCAACAGCTACGAGCAATATTCGAGAAGTTGGCTGCATTCAGGCGCGCAAACGCACGGTCTAGAATAATGACATCAGGAGCAGCGATAATCCCCCGACTCAAACTACAACAAGTGAATTCAGTAAGTGGTACGCGATTCCTTAGCAATCCTGCTTCTTCTAGGCATCACACAGGTGCGTCAAATGGAAACCAGCAATTTAACATTCCTCGAGACAATTCCCAGTTCCTTTCTCCTGAACCGTCCTCATCCTTGCAGTCATCGTGGACAAACATAAACACAAACCTGGACTACAACGGTCAGGCTGGCTCCTCGTATCAACCACCTCAATCATATTGGTCACAGCCCTCTCAGCAACAAACATACTCACAGCGGACTGGATACCAACAGAGCATGCCACTACAACAAAACACACAGCAACAGCAGGTGTACCCCCAACAACAGCAGGTATACCCACAGCAACAGCAGGCATACCCACAGCAACAGCAGGCATACCCCCAACAACAACAACCGCAACAGCAGGCATACCCACAACAACAGCAGCAGCAACAGCAGGCATACCCACAACAACAGCAGCAGCAACAGCAGGCATACCCCCAACAACAACAGCAGGATTACCCGCAACTACAGCAGGCATACCCCCAACAACAGCAGGCGTACACGCAGCAACAGCCAACCCCAACTCTCCATTACACCCCAGCATCCCCCACTGCCATGTACTCCTCCCCCATGGCCAGATCAGACAACACAAACCTCTACTACACAGCAGGCCCTGGCGTGTCGGGCGCCAGTTCAAACGCTATGTCTCTACCTCAAGTGTCGGCCATGGACGCGAATGCTCACCAAGTCTATCTGAACAACCAAAAACAGCCAGTGCGGATATTACGTCCAGTTTATGAGCAAGTCAACAGCAGGCAACAAGCACAGTACCAGAACCAGCAGTACCCGTTCTTCGTTTACTGAGTGCGCAACATCTGTCTTATGCTCACTGCTGATCTGTTTTATCATCACCATCATAACCACCGATCTGTCTTACCTTGATTTGTCTTGTCATCACTTGTCTGTCTTATCATCATCACCGATCTGTCTTATTATCACTGATATGTCTTATCATTACTGGACTGTCT
>contig_28994 [organism=Cepaea nemoralis] mantle isotig
GACAAACCACACCAGAGGTTAAACCCGTGCTACCTTCCCCGCAAGCCCAGGACGTCATGGCACTCAACCAGTTTCTCGGGAAGTGGCTGGAGGAGAAGAAGGAGGGATTTCAATACCTGGCAGACGCCTTGGGTCTAACTGGAGAGCAGAGGGCGTTCTTCGAAAACAGCCAATCAGAACTATCGTACTCCAGAAATGGTGACACGTGGACAATACAAGTTGGAATTGTGGGAGTGCCCCAGAATACAACCTTCACCTTCAAGTTGGGAGAAAGCTACGACTCCAAAAACATTGATGGGTCTCCGCTGAAGAGTGTGATACGCCAGGACGGTGATCGACTAGTGGAACGACACGAGAGCACTGGTCAGCGCCAGTTTGTGATGGACATCGTCCGGGAGATAGCCGGGGATACCATGAACGCTACGACAACAATTGGCGGTGTGTCCATGCAGACGATATACAAAAGGTCATGAGTTCAAGGACTAGAATAGATCTTTTCAAGTGCTTTTGTTGCGCCAGATGTCTGCTTTTACTAAAGTTGTCCAGTTCTTGGAATAATTTTGTCTTATTTGTTGTAATATTTGTGTTCTCGAGAAATAAATAATATAACAGAAGCCATTATTATGACTGGTTTTCGTGTTTTCTGCAGTCTTGAAATACAATATATCATGTCGTTTTGAACGTGTTTTGTTTCATTTGTGCTTTTACTTGTATTGGCAATAACATTATTAGCAGGATCATAATAATCGTGCTTCCAATACGGTTGTTGTAAACTGTGAAAAGCAGGTACGAAACAATTA
>contig_31170 [organism=Cepaea nemoralis] mantle isotig
CAATATTTGTATAAACCAATCAGCACTCGGCACGCCAGAAATCTTTACTTCCCAAAACATTTCTTGGTACCAGTATTAGGTTGGGTCGACCTGGGAGTCCAGGCAAACTTGAAAAATCCCAGTGTGCCCCGACATGGATCGAACTCGTGACCGCCAGTTTGGCAGAAGTGTAGACTCGGCTCCATTCTATTGTACCATTACCCCTACCCCGTTCAACATCAGAAGAGAAGTTATATTAGAATCCATTGCCAGGTTCAGATCAGTAATCCTCTGACCGAGTCTGTCAAAATTCGGATATTAGCTTGAATGTGACTTTTGCCTAAAGAGGGTAAAGCCTAATAGCACGGCTGACAATCAACATAAGTTAAAATTAGTTGGATATGCTTTACAGGACGTTGCAGTCAACACCGGGATTTTAAGCTCTTATGATCTCTTGGCACGTTTACGTTCCTTAGTGTACCGTTGCTGTCTGAACGACCGGCACCCATACCATTTCGTAAAAAACCAACGGAACGCGGTCTGCTGCCAAATCACGCGCAGTTAAGTTTCTAACGCGGGTATGCGGGATCACGAACTGCGTCCGTACTCTATCGCCACAGAGCAGGCATCAACATAAGAGTTAATAAAAATAAACATTAATCAAAATATCACAGACGTGAAATAAAAATATCACACTTCACAACGCTTACAATCAGACATTCTCTTACAATCAGACATTCTCTCACAAAACTTCATTGGCCATTCTACAAAGTTAGCAACCCCAATTCTGGGCGATCATCTCAGAGTTGGTCAGTGGGTTTTTCATCCAGTTAATGACTTGTGCTGGTGTTACCAACCAGACGTTGTTACGTGTACGAAGAATATCTTGAAACCACCTGGCCAAGGCTGGGTAGGAGTTGCGATAGTTGGTAAATAAAGATCCGTGTGTGAATATTGGCATGGGTACTTTGACTGGGTCGAAGTAATTCTGGAAGTTTCGGTTGTAAAAGTTGTACCACTGTTGCTCTGTGGCCGACCAAGGGCTGATGCCAACATTACAGTCATCTATCATAGCGCAACCTTGTCCGTTATCGCCAATCCAGCCGTTGAGAGGAACCTCCCAGAGTCCGGGATAGGGCTTCGTTGGACATGGCGGGTTGATACACTCTCTCATTACGAAATCTAGAGTGAACGGCCAGTCTGGTTGCTTGCCCTGCAGAATGTTGATGTTCAGAATGGAAGTGTCGTAGAGGAAGCCAAAGTCACGCAGGACATCAAACTGTACGTCTCCGGCCACACGGAGGTAGGGCGCTCGGAACCCAATGATGGCGTCCACGAGACTCCTGTTTCCGGTTGCCTTTAAGACCTCGTCCTTTAACCCTTGGATCTCTGCAACCATGTCAGGATAGTCCCTATCGTTGTCTCCTTGGGGAAGTCTGTGGTGAATGGTGTGAGATCCAATCTCATTGCCTGCATCCCAAATGGCTTTCACGTTTGAATAGTCTGTATTTTCATGGGACACGTACAGTGCTGATTTTATGCGACAACCACTCGGGTTGTACAGCAGGTAATCGTTGTCAACCAAGAGAGCCCGATAATATGAGTAGTACAAAGAGTTGGTCAGCGCATCATCAAACGTGAGCATGATAAACATCGGCGTGTCCGTGGAGGAAATGTTGGACGGGATGTCGCCAAAGCAAAAGCAGTTTGGTAGTTTGCAGTTGTTGCTGCTGCATGGTCCGGTTGGTGGGGGTCTAGTCGGCTGGGTGACAGGTCGCCTTGTTGTGACAGGTATATGGGTTGTCTGGTGTACTGGGGAGACTGTTGTCACTGGTTCCGGAGGACTTGTGCTGCCAATGATAACTTCTGGAGGCAGATAACAAGTTGCCGATTGTGGCCAGTTGCAGGAGCCAGTAGATGTATCGTATCTGAGCCCAGACTGGCAGTCTTGAATGTACATCGCTCCAAAACTGCAGGTGACGAACTTTCTACCCAGATCAGCCTCAGTCTCGCCGCTCCTCAATGGAGCGCACGCTCTTTGGTCATGTTTCAGATTTCTTGGCCCTTCACTTGTCAACGCACCATAACAAATATACGTCTGCGCTTCTATGTTGGAAAAGAAGACCATCGGTAGAAACGTTAGCACGCTCAAGAACCTCACATCCATGTTTTTAGAGTATATGTAAATATGATTGTCTATATTTCTTTAGATCTTGCAGCTAAGTCTTTCTCAAGTAAACTGGATAGAATTAAACTTTAGTAATGTCTTTACTTCAGTAATAATTAAGCCGCTGTAATTGTATTCTGAACAAGTCTGATTTGTATTTATACCCTTTAGAAACCGCCAACGCAAATGTGTATAACGTCTAGAGAATCCAACGGCAGAATTCATTGGTTGTAAATAATTTATTGTCGAGAAAACTATTTATAAATTGTTAAGACATGCCTGTATATGTTATGACCTGTTTTCGCTACATATCCTTGAATAGTTCAGGTACTTTGGACGCAGTCTAAACATAAGCAGGATTGATTATACCCGGTTACCTATGATTTAGTTTATTTCCCCCATATATTTCCAAGAAAGACACAGAGGTGGTAACAAACATTCTGTTAAAATATAATCGTAATTGGTATCAGGATGAAATGTCGCCTTCATTTAAGA
>contig_32297 [organism=Cepaea nemoralis] mantle isotig
ACCAAACCCGCCCATCCCTCCCATGTCCATGGGCATGCTGGGCAGGGCCGACAGTGCTGGTTGCGGGGGAGGTCGTGGTCTGTTAAACTGCTGCATCATGAGGTAGGCCATCATTGGGTTCTCGGCCATCATGCCCTCCATGAGCTCGGGATTCGTCATCATCATCATAGTCATAGGGTCACCCATGGGGCTTCTTTGTTGATTTCGCTGTTGCATGGCAGTGTCCGTGATTCCTGTTTGGAGAGGTGCTCCCAGTCCGCCTTGACCCATGGGTCCCAGCAGGTCTGTCGGCGATCCAGGGGTCCCAAGGCCTCCGATGGGATCCAAACTGGCAAATGGTTTAGGGCCCAGGGCGTTAAGATCCAGTGTGGCCATGTTCTGTGCCGTTGCTCCAATGCTGGACATCGCGGTCATGCTAAATGGGTCACCTAGGAGTGGCCTGGATGTCGTCTCCGCTGCCGCTACAGCTGAACCCAAGTTGACAAACGACAAAGAATTTCCAGCAGTCCCAGCAACTGTGGCAAACGGATCTATGGTTCCAGTGCCCGTAGCTGTCTGTGTTCCCAGTTGCGTCCCAGCGGGGGAAACCCCTGGAAGACTGAGTAGAGGGTTACCTGATGATAATAATGTCCCAGGTTGAGCTGCAGACTGCTGACCAATTCCTGTCAGTCTAATGCTGGGATCTAGTCCTGCCTGACCACCAGGGATGACGTCACTGGTAGGACCTGAAACCTGAAGAGTGGGTCGTTTAGGGAAAATCCCCATACGAAAGAGGTCGGCGTCTGTGGGTAGTGATCCGTTCATCAACTTGCCTACTATTTCTTGCACGTTGGCGTCGGTGGGTTTGCCAGAGTAGCCGCTATCATTGAGCAGTCCCATAACGGTAGCAGTGACGTTAGCTTTCATACCAGAACCACCTGGTGCTGGCACTGATGGTCCAGTCTGGCAGGTGACTGTGTGTAGCAGACCAAATAATGCCAAGATAAACATATTTCTTACACCCATTCTCGGCGATAAACAGCAACGTTTCAAACTTTTAATTTTTTTTTTTTTCAATCGTTAATTTGCGTGACTTAATTCTGTCAACTTAACAATTTTTGCTAGTACTTTTAGCAACAATTACAATCAAATTTACACTAATTTTTCTTCGGATAAAAGTCTAAAATTACTTTCAACAATTAACATGTATTATCTATAAAATAATAATTAACTTCTGTTATTTTGGAATAATTAATGAAGAACGCTTTTTGTCCTGAAGATAAAACGTAGACTATCTAGTAATGATATTTAGAATTTGGCTTCTTTCGCAAGTCGCGCGGGAAATGTT
>contig_35852 [organism=Cepaea nemoralis] mantle isotig
TTTTTTTGACTTAATGAGTTCTAATTGCTGCTCTTTGCTAATTTTCGTGGATGGCGTTGTTGTAGAGGTGACGTTACTGCCAGTTGCCATAGTAGCAATCTCGTTGGTCAGTATTTGTATAGCAGACATGATGTCATTTCGGAAGGCATCAATGCTGATGAAGCCTGGAGGCGCATTTGCGTTGGAAGATTGGTAAGGTTGCGAAGGATAATCCAACGGTTGGCTGACGGGCTGTCTTACAGGTGCAAAGACAGGTTGTCGTACTGGAGGAGCCACAGGAGTTTGTACTGGGGCTGCTGCTGGTTGTCGTACTGGGGCTGGGCCACCTCTGCCAGCCATTCTAGCCTGAAATAAATTAACTGCTGCCACCTGTTTGAACCGAGGAAAAGGAGTTGTGGTGGGCCCTTCGAATTCGAGCGGTTCCGTGGCAACGACAACACCAGGTGTAGTTGTGGGAGCCGACTTTGGAGATGGGGTCGTCTTAACAGCTATAAGCTGCTGCCTAAATGCTAGCCCGTTTCTCGTGTTCACTGGAAACATCCTTCTAGTGGAGTAGGCATACTGGAGATTGGCACGATTGGGCACTCTGCGAAGAGCGGATGAAATATCACCTGGATATGAATATGGATTTGTTCTGCTCTGGGTATACCTTGACAACAACTGGACAACATTGCGCATGCCAGGTGATGTACCGATGCCCACGTTGTTGCCAGCTTTCTGTCCGAGAACAGCCAGAAGCTTGAGGTCAGGTTGTGCTTGCTGTACCAACATATTGGCCTGACTCCCCGGCAAACTGGCATGTCTAAAGTTGGTAGCTTGTCGGACTGCCGGCGTTAGACGTCCCCTGTTGATAAGATTCGTTTGTCTAGCCAACACAGGGATCGACTGGACAGCAGAAGAGACCAGGTCAATTAAGCCGTTCAGGACATCGGTGGCAGATCTTGCTCCAAATGCAGATTGTAATTCTGCTGGTGTAGTTGGAGGTACGG
>contig_58150 [organism=Cepaea nemoralis] mantle isotig
GTGTTCTGGTCAACAGTCGCAACAGTCCGGCTTCTGGCCGCTGGGTTGTTAGAGAACATATCCATGGAATTTCGGATGCCGCTGTGGCGAACCAGAGACAGGCCGACCCAGAAAGTGCCTCGGGCAGACCGTCTGATGTTGCCTGGTAGCCCAGGGAGGTTCGATGCGAAGGTGGTGATCTGTCTATAGGTGGCTGCTAGCAAGCTCATTCGAAGAATTCTGGCTCTTCCGGTTTCTGCAATAAGAATGGCCGTTCCGTCAGCCGTAAGTTCAAGGCCATTAGGGTACACGAGAACATCTCTGAGGACCTCGGTGACTGCTCCAGTTGTAGGGTTCAAGGCTAAGATTCTGCCCCTGGGTCCACCCTCCATGATAATGTAGATGTCATTGGCTGCATCAAACCGGTCGCTGGAATCACTGATGAAGATGATTCCGTCCGGTGTTTGAACCATGTCGTTCAGGTACCTGGGCAGGCGACCACCCACTGGGTTTATAGAAGAATACAGCTGCCTCACAGCTCCTGTGGCTGGATTGACCACGTACAGGCCCTTGTATGCGTCCAGTACCAACAACTGACCATCCAGGCCCACTTTGATGCTGGTCAAGAGACCGCACGTTGGGATACTGTTGCATCCGGGTGTGCTGAGATTGACAATGACCTTGGGCTGGCACATGGCGATGTCAACGACCTTTCTGTCGCTTGTCACTGTGTATACACTACCGTTAAGAAATGCAAACGACGTCGGTCCCACAACCCTCCTAAAGTGGAGTTTTTCCGCATTATAGAG
>contig_63304 [organism=Cepaea nemoralis] mantle isotig
TTTGCAAGCATATTTTACAGTATCATTTTGTAAGACACTGCTGCATTGCTTGTGCAAACTGTCATAAAACTGGCCAATAGGACATGTTGTAACATTCATGACTCGTCTGAACCTACAATGTACAGCCGCGTTAGACAGGCCATCATTTAGTGGAATGATTCCATTGGTTGTGTTTATGCATGATGGGTAAGTCTGCAAACATTCTGTGCATCCTGCTGAAGTTGTGTTATGGCACATGCTGCGGTAATCACAAACTTGCTTAGGTTCATACCGCCCTTGACACACAACTTCCATGTGAGACAGGCATTGTTTCCTTGTGGGATGAAATAATTCCCCAACTGGACACTCATCAACAAAAGACCCCATGGGGCTACTTGGGCGGGAACAGTTGTAGAACTGTGCACAGTTATCACTCTTTGTTAGTAAAAGTCGTGAGCTCTGTTGACACATCCGAGCGATATTGTCTGTTGAGGTTGGAGAGTTTATTGTGGAACTGTAAGGGGCTGCTGCTGTTGTTGAAATAGCATTTACCTGTGGAACAGGAGTAATCAGCTCATTGCAGGTCCTTTGTGTCCAGTTAAATGTGGTCTGACAGTACTTCAGCATCAGGCGGTCATTCTCACATTCATAGTACATGGCAGGCTCGAACTGGAACCCTCCAACAGCACCATTACGGCCAACACATGATGGATATGCGGAGTTGCAATATGGGCAAGGTTGGACTGGACAGAATGTAAAGCTGTCACATGGCTCCAAGAAGATGGGTCTCCCGGCACAGTTGACCTGATGGTAAGGTAAACACAGGTGTAGAATGACATCATACAGGTTAGGGTATGTACACTCTGTCACCTCAGACATAGAAATTGCACAGTCATAATATTGAGCACAGTTGCGTGGGTTTTGAACTCTGCCCATCCGGTACTTTGTGCAGTATTCCATGAGAGACAAAGGATAAACAGTATCTGTACAGGTCAGAGATCTGATGTCGAAGATGTGTCCATTGGCACAGACTCCTGATCCCATGACCCTCTGGTTCTTGCACACAATGTAATCAGCTGTCATCTCTTGACTGATTGCTGGGTAATAGTTATCAGCCTTGCCATAACAAGATGGCATGACCAGTTCACACCTGGTGCAATCTTTAGTCATGCAGCGTTTGCTCACATAATCACAAGGGGAAAAGGGCTCCCTCCGTGCCCCACACCTGACAAGTGTGTGTGGTTTACAGGTGATGGTTCCAGAATCAACCAGGTAAGGGTACTTGCACTCAACAGCCCGACGTGGCAGATTTGGATGAGTCTGTGTGTCATTTTGATGCGTACAACTGTAGAAGACTGAACACTCACTGGGGTGTAACAGGCGGCCATTGGGATTGTGGCTGCAGTAGATGTCCAGTGTCTGAGCACTAATCTCAGTCAGACAGGAGCGCATCTGGGGATCAAATACAGATCCAGCTGCACAAACTCGCTCATCGATAGTCCTCTGCTTCTGACACACTAGATAGAAACCTGTGAGAACTTGGCCTGGGTAAGCATTAGGTCCATCTCGTAGACCCAGACAGGAAGCTACACATGGAATACAGTCAGTCTCACTGCAGTGTCCGACAACATAGTCACATGGTTGTATTGGTTCTGGTCTGGTGTCACAGTTGACATCATGGAAACTGGCACAGGAAGCAGTCACTGGGTCAAACAGTCTCGGGTAGACACATTCTGTTTGATAAGGCTTCAATTTCATATTCCAGTTTGCCCGTGAACAATCATAGAGCAAGGAACACCTTGTCGGATCAGCAAAAATGGCCGCTGGGTTCCTTGTGCAAAACGTTTTCACAGAATCTTCTAAGATAGCCTCCGCGCAGTCTCTAGCTATGGGATCAAATATGCGGCCATCTTCCTGGCATGATCTTTTCTGAGAAACAGTCCCGTTGTCACAAATGTAGAAATGTTCAGAAAAAGGAAACTGAGGATCAAAATGTGCTCCATCTTCCAATCCTGTACAGTTTTTGCCACGACAACCAAGCTTGTACTCACATTTTCCACTTGGTTCTGGTCTATTTCCACACACAGGACCATTCCCATTCTGTTTGTTCATACAGGTGAAAGTGTCTTCATCAAACAGGTATGGGTCCAAACACTCGTTTTCCCACGGTGCTAGCCCGGGGCGAGAGCTTGGCTGGCTGCAGTCGTAATACAGTGCACAAGATGACGGATGAGGAAACTTTAGGAATGGTAATGCAGGACAAATATTCATGGCAGCATCTTTCGGTGTTGCACATTTGTCATAGTTCTGGACACACTCCATCTTGGAGGGATCAAACTGGCGCCCAGTGCTACACTTGATCCACACTGCTCTAAACGTTCCATTACCCAGAGGCATACACTGGATATAGCCGGTGCAGTCCCACATGACAGACACCATCTGACGGCTGGACAAACACATGGCGTCATAGAGGGGATACTCCCCGATGCGAAGTCCGGCAGTCACGTTTAGAAGAAACACTATCAGCAGGGCATCAACGATTCGTATCCTGTTGACGCGTTTACGATGTGTTATGAAATTCAGCACTTTTCCAGTTTTCATTATGAAAGTTGGCCAGTTCCAAGATACGTCTGTATTCTCCTGGGAGAGTCTGTGACGCTCCTTTCCACTAAGTGGCCAAGTTGCTGACGTATCATGGTTTTTTCTGGAAGAATCCGAGTGATTGAAGAACGCCATGTTTACCTGAAGTAGCACCAACAAACAGGATCGTGAAATATCACCAGACGGCAAAGGCGTGGCTGTTGCTTGGCCCGTGGCAGCATTTGAATGTCCACAAGCGAATATGACCAGATGAACTCACAGTTTACTAAATCCCACTTCAAATGTTGCATGTCCTGGGACTGCTTGGAGTCTACCTAGTTGTGCTATTTACCTGAAGATTAAATCACAAAAAGTCAACATTTTGTCGTAAAGTAAATGTTATGCTTCTTAGTGATTAGCATGAATATTCCTACATTTGCTTCATTCTACAATAGAAACACTCGAGGCTCTACCATAACAAAGTGATAATCACATCAGTGCGTAAGATCATTTTAATAAATTCCTAGTTCACCATGATTGTTGAGAAAAGTCTATACAAAGACGACGGGAGAAAGTATTATCCACTGCCAGGGTCCAGCCATTTCTGATCGGTAGAACTATAAGTCCAATAGAAGCAAATATGTGCCTTATTTTACAGCCTATTCTATTTAACGAGAAATGTAACACCTGTGTGGAACTGAAATGTAGCTATTTATGTAGCGGCTACACATGTTACTGGTTGAGAGAATAATTCCGCCCAGACGTTAAGAAATTTGCTCACTGAATGAGTTATAGACAACATAAATGTTAATGGTGTTCACTGACAGGTTTATAAGGCCATCTTGCACTTGTGCAACTGCACCCCTCGACAGCTTTGTGTCTTGGTGCCCTGATCTTGT
>contig_74063 [organism=Cepaea nemoralis] mantle isotig
GGAGAGTTGTAAATTGGTCATGTAATGGTGGAGTATAAATTTACGAATAATTGAAATTCTGGGCAAACTTCAAAAGTCGACAGAGCATATCGTTGCACGGAGAAACACGTGTTAAGTTAAGAGACTAATGATAAGGACAGAACATTTAAACAGAAAAGAAGTCAGATGTTAGAGAGGAAAGTTAATCATCAAACGTGTAATTCTGTTTTGGAGCGAAGTCTAAAAAGGACGGCGGATTGAACGATCCGAGAACTGCCATCAGTGAGGTCTTGTTAAACAGACTAATTGCCAAACAGGGCGGCAGAAAAAGAATGTAATTGAACCAGATTCATCCATAAGTGCACTCAGAAATAGCGTTAAAATAAAGAGACTAATATATTTAAGTGACACAGCGTGGAGTCGATAGACAGATACGAGTAACAAGACAGTGTCTCGATCAGGAGAGCATAACAGAAAGACAGGAAGACATATCAATAGCTTTGTCTGAAGTCTGACCTCAACATGGTAACCCTGGCGACACAGGTGTGTTTGGTGCTGTCGGCACTATACAGCTTGGTTTGTTCTCAACCTCCCCAACCCACAGATCCCAACCTGGGTAACCCCTTCGGCCAACTTGGTGGTTCAGGTGGAACCTTGGATCCGAACTTCATCCCCAACTTTGGAACAGCACCAACTGACCCTAATGCCTTCCCTAATCTGGGCAACCCTGGATTCACCGGTCCATATCCAGCTCAGCCCGCGCCACTTCCTCGTCCAAATCCTCTTCAGAGTGTTCTCCCATTCAT
>contig_84589 [organism=Cepaea nemoralis] mantle isotig
GGAACATGTTACTTGGGCATTTACTTTGGTCTTTACCTGTTGAGCTGTCTACACCTCTGGCTCGGCTATGGTGACGCGGTGACGTATGCGTGTTTACAGACAAAATTCATTTATTGTGCATGTTCTGGATTTGGTGAACTTTTCGTGGAAAGACTAATGAACTTAAGAGAGTATCACAGGATATGCTAGACACACTTGAAAACTACAGCCGTACATGTCACCTTACAAGAACCGTGAAATATATGTGAAAGAAAACTGCGTACTTCGTCACTCAATCTTCAATTCTTCACGTGATATTTACACATGAAAAAACACCAGATAATCAAAAGATGGAAATCTCCTTACGAATACGACTGCAAGTTCCAGAGATTTCAACAAATCACGAATTTCATTGTCTTCATTGCCGAACCAACAACAAAAGTCACGACAGTCAACTTTGCCAAAGATGTACCCATCAGTTCTCACGTTTAGTCTCTTTGACATCTCACCAACAAGATTTTGGCGAAGAACAAGGTTCTTTAAAGCAAGAAAATATAGTATCTTTATTTTTATTTAATTCGCGGTCCCCACATTCGATATCACATACACAACAAACGAAACCGGATACTGACTGCAGTATCCATTTAATCTCATCAAATGAGCAAGTTTATGACAAATATAGAGCTTCTTTCTCTCGCATTCATAAACATGCATCTTGCAAACTTATAAGAACCGAAACAAGTATTGAAAAGCCCATAAGAAACGAAGAAAGTGTGGATAAAAGTAGTATTCATTCAAGTTCCAGAAAGCAGATGTCCTTTCTGAAACATATGTTACTATCTTTGACAATGCTCATCGCGTGTCAGGTCTCGGAATGTTTAACAGTTACAGAACTGGCAGTGTATGGTCATATGTGTTTAACTAACGGCCACAAGATTCCCGTCATGAGGGATTGCAAAGGTTATATCCAGTGTGTCACTAACGTAGACGGCAAGTTATCTGCAAGTTGGGTCGTATGTCCGTCAGGCCAGCTGTTTGATCCATCGAGAATGGAATGTGTTGTCCACAACAGGTGCATGCCTCCCAAAGATGCTGCCGCCTACATTTGTCCAAGCACGCCCCTACTGAGGTTCTCCCACCCTTCCTCCTGTGCCCTTTTCTACGACTGCAGCAGGCCGTCTCCCCTCCCAGGGCTTACAGTCTGGGAAAACGAGTGCTCTCATCCGCTTCTGTTCGACGAGACGACCTTAACATGTGTAGAAAAGGGAGTCGGAAACACCCAGCTGTGTCGCTCTCGACCGGAACCAAAAGTGAAATGTGCCTATCGCCTGGGATGCCTCGGCAAGAACTGCACTGGCCTGGACGATGGACTTCATCACGACCCTCTCCTTCCTTTTTCCGAGAACTTTTATGTGTGTAGAAACGGAAGTGTCGTAGACAAGAGAATCTGTGAAGAGGAGGGTCACATATTTGACCCCCAGGTGCGGGATTGTACCGACGCAGTTCACGATGAGTCAGTACACGCCTTCTGCACAAAGAATCCAACCGCCATATTTGCTGATCCCACACGATGTTCTCTGCTCTACGACTGCTCACAGGTCACGTGGCACAACAACTTAAAGCCCTACCAGACGGAATGCTCCTACCCTCGGATGTTCGACACCAGGACTTTGTCGTGCGCTCATTTCCGCGACGTCAAGTGTGGACACAGACTTCAGACTGTGCAGCCTTGTGACTACGTCGTGGGACACTGTATAGACGCCGGCTGTATACCCTGTGTGGCTTCATGTCTGGGACTCCGCGACGGTTTGAACGCCTACCCTGGGAGAGTGTTGACAGCATTCTACCTGGTTTGTCAGCGAGAGAGAACCATTGACATACGCACCTGTCCGGAGGGAACTATTTTTGACCCCCAAATGCATGCATGTTTGAACGAAATAAGTCCGCAAACGCTAGCAGTCTACTGTAAGAACAACCCCAATGGGAGACTGCTGCATCCAAGCGAGTGCTCCATTTTCTACAGTTGTAACCAGAGCAACACTACCCAATTACATCCGAACTTGCCACCGCGAGCTGTTGAGTGCAAATATCCATACCTTGTGGATGCCGGGACTATATCCTGTAAACCTCACACGCTGGTCAGATGTGGGGCCAGGAAGGAGCCGTTTTCTCCATGCGACTACGTCAGCAACCGTTGTACCAGCAAGTCCTGCACGCGATGTGAGCTCGTGATGCCCTCGTGCTACGGCAAGACCAATAACTACTATCCAGCAATTAATCAGGAGATGACCGCGGACTACATCATCTGCAAAGACCAGCGAGTCATGGGGACTGGGACCTGCCCGAATGGAACCATCTTCGACATTAGGACCCTGACTTGCACGGACACCATTTACCAACTGTCACTAGTGGAATACTGCACCAACTACCGTACCGGCCGAGTACAAAACCCATCCAACTGTGCCCAGTACTACGACTGTGCCGTGTCGCTGAAAGATGTCAAGGAATGCACCTACCCCAACCTGTTTGACGTTGCCTCACACCTGTGCCTACCTTATGAACAGGTCAACTGTACCGGTAGACCAGTCTATTTGGAACCGTGCGACAGTTTTACATTTTGTGCTGTCCAGCCCTGTCCATACTGTAATTCCGCCTACCCGTCGTGCGTTGGGCGGAACGGTAAAGTGGGAGGGTTCCATTTTGAGCCAGCCATGTACTACGAATGTGCCGATGACCGTCTCAAGTTGAAATACTGCCAGACAAAATTCAACGTCACCGCCAAAGCTTGTAATGAGCTGGTTAGTTCAGGTACACAAATACAGGTTGTCACAACAACTACCCCGCCTAAGATCATAGATACGGGCGTAATGGATTCCCCAGATAATATCCGGCTGACGTGTCAGCTGAACCCCCGCTTAATCCACCTGAAGCCGGACAACTGCGCCCAGTTTTACAACTGTTCCCACCAGGCTAGTGCATTGGGTGATTTCCTTGACGAGTGTCCGGTCGGGGAGCTATTCCATGCAGCTAACAGACAGTGCGTTTCTTACAGCGAGGCTAGTTGCCATGGACGCTACCAACCCACACAAGTTTGT
>contig_101824 [organism=Cepaea nemoralis] mantle isotig
CGCTACCAACCCACACAAGTTTGTGATTATAAGAAAATGTGCTCCAACACAACTTCAGGTGGCTGCGTCAAGTGTAAGGAAACCTATCCTACATGTCTTAATAAGGCAAATGGGGCGGTCCTGCCAAATGATACCTTCTCTAATATAGTCGTATATTGTGATAGTGGGAGAGTTGTAAATGTGACAACGTGCCCCATTGGCCAATTTTATGACCACATTCGTCAGATTTGCATCAATGTTCTACGTAGTGATATTGCCAGCTCCATGTGCAAACAGCGACCGAACCAGCTTCTTCCACACCCCGTTCACTGTGCCAAATACATCAGATGTTCTCCCGTGGGCCAGATAGGCAGATCTGATAGTGCCAACTTCACAACCGGCGAGTGTCCGTATCCACTTCTGTTCAGTAATGGCTTGTGCAGCAACTACAAAACTGTCAAATGTGCACACAGGAAGGAACCTACAACACCATGTGAATACGACGAATTGAGGAAATGTCCCGGAAACGGAAGTCGATGCCTTGTAGACTCCTCCTACACATGCCCAGATAAACATGAGCATACTTGTACTCCGTGTGAACAGCGATACCCAACCTGCCTGGGCAGCCCTAATGGCTTTGTGCCGTACCCCGAGCGTCTGTTTACTCCTGACTTTATCAACTGTGACCAAGGAAGGACGTTATCCATACTCAAGTGCGCACACTCCATCTTTGATCCCGACGCCAGGCGCTGCGGCTTGCATTTGGATATAGTGGTGACCGAGGCACAAAGACACACGATCAGCTTCTGTAGAAGGTACCCCAGAGCTCTGATCCCACACCCGACTCACTGCGCCCGCTACTACAACTGCTCCGCCGCTGCCGACCGAGGTGTCAGTGGCGTAGCCCACCTGCAAGAGTGTCCACACCCACAGCTCTTCAACAGCGACATCAGAGTCTGTCAGAACTTCATCGAGGTTCTGAACACTGCCGGCTGCGGGAAGAAGTTCCAACCCAAACATTACTGTGACTACTCATCCATTTGTCCAAGTCAACGATTCCCGTCATGCACTGACTGCAGAAACACTTTACCCAGTTGCGACGGGCAGGTCAACGGTATCCATGGAAACCCGCCAGGAAACTCCACCACCAAAGGGTTTATGTATTGTGTGGAGGGTCGGGTGCTGGCCACGTCAATGTGTCCAGCTGGGTCGGTGTTCCGTGAGTCTGTCCGGTCTTGTGTGGCCGGCTCGACTGTTGCTGGACCAGGCAGAGGTTGAATGTTAATAGGTTTACAGTAACTAGGTTTTATTTGGCGTGCAATGATTGTCTGATTGATTGAATGATTGATTTATTGCTTGTGTAGTAGGCTCATGGACTATTTGATGTACTAAATGCTGATCTGGTTAATTGTTTGATCAATTGCTGTTTGCTTATTTGTTTTAGACAAGTTAGTAAATTGATTGATTGATTTTTGTTTATTTATTGCATTTATCGACCAGCTTCATCGACCATTGAATCTATTTATTTGTGCAGCGATCTCCCACAAGACTGGTCTAATTGATCATGCTTCTTTATCCCAGCTAGTATTCCTAAATGCGTTTACGAGAATCCACACACTCGATACATACTCTGTTCTGGTTAGGTTTACAAATGGGGACATTTGTTAAGGCAGTGGCCTCATAACCTACACCTGACAATTTCCAAAGGCCGCCGGATATTTAACATTGGCAATGGGTATTATTTTCATGTAAGTTTTTAATGTGGTGTTTCCCTAGACCAGAATTACCGAGTGCGTCTAAATGTATATATGATTATACATTGAATCCTCTAATTACCTCCCCTTCCCCGGCTCTTGATCTTAACCCAGTGGTTCTCAACCGGTGGG
>contig_104312 [organism=Cepaea nemoralis] mantle isotig
GGTATGTTCCACGCGGCTTGCATCGCTCCTAAAGATGACGGACAAGAGCATATCCTAGATTTCTGCCCAGGGCATGCAGGTGTGCGAGGTAATGAACAGGCCCACAGACTGGCTGCTGCCGTTCCTTTGGGCGGTGAGCTAGATTATAAGACTGGCGTCGTGAGAGCTCTCTAGGATCGATATTATGACAAGTCTGGCGTGTTGAAAGCTCTCTGGAATCGACTGGATAGTGAACCAAAATAAAACAAAAACCCACATCCGGAAAGGCTTATTGAGCGGGGAGTGAGCAGAAGGCCTGGAAGACGATCAGCGAGTAGAGGAAAATCCAGGTGGACATTCAATCAGGTTGCTAATGATACCATAGTTACGGTAACTCTACGTTAGCCACTGATAAAGTAGACGGAACACGTATAGGAATATCTCTAGTGCTATGATGATGATTCTTAATTTCATATTTCATATTATTACTTTGAAACATATTTTCACGCAAATAATTAAAAGTATGAATTGCTTTCACAGAATAAATTTAAACGTTAATAAACAAAAGGACAAATAAAGAAAACATTTAACTTTAAATTGTGTATCCTCTAGTGAGTCCTCTGTAGTTTACTTCTTTCATAAGTGTTCTGTAAGTGATAATCAATACCCGCGAATGTATTTCTCGTAATAAATGCAGCTTTTATAAACAAACGGTTTATATTTCTTCATCCGCAGTCTTTGATTGAGCAGTGCAAGCAAAGTTTGTTTCCACGCGTGAATGCCCATTCTGTAGAGGCCTATCGTTGCAAGACTGGGCAATATTGCTTCTGTCTTCATTGGGCAAGCGACGTAGTATGTTCATCTCATTTCTGGACACATTGATTGGTTCTTGGAAAATGACCCAACGCACAGACTCAGAACAAGGCGGCGAGGTCATTGACCCGTCATAGGTGTAGAAGCTTTTTGATCTTGGCAAGATTTTGGCGACATTGACTTGAATTGGCAGCTGGAATTCTGTGAATTGATACAAATAGATTGCCTAA
>contig_169764 [organism=Cepaea nemoralis] mantle isotig
CTGTCGGCCCTGTAGCACAACACATTCTCCTCTCCCCCAGAAGAAACAGGAGCATGGGGCGTGGCTCCCAACCCGCGTGCCCTGACGTTCCACCAAGCGGGCAAGCTGCTGTGTTCAGGAATACTCGTAGTTCCTTCCTCACGCCCGATCACAGCAACCCGTCCCGAATAACGGTAGAAGGATTCCCTGACAGCCCAGTTGCCAGCCAGCAGGAACCGCAGGGTGTAGCAGGCCCGCCTTAGAGCATCGTCTGGAACATTGTAGCTAGCTACAACAGGAATGCCGTACGCCTCTGTATATTTCTTGTAGAAACTGCTCAAACCAAATGGCTTCATGACGGCAGCCGACCGTAAGTACGACGGCACTCCGCGGACATATTGGCAGCTGTTGGTACGTGTAGAGGATCCGGGCCGATAGCCATAGGGAGCCCAGTAGCCGTCACCTTGGATTGTTGTGGCGTAGTAATCTCCTTCTGTAAGTCCGCCAGTCCCGCCCTCAAGCTGTGCTACGGCTCCAGAAATAAACAACACGGTCCAGCAGTAACAACGGAGAACAGCG
>contig_196388 [organism=Cepaea nemoralis] mantle isotig
CATTCCTCCCATAGGTGACATTCCTCCCATGGCTGACATTCCTCCCATGGCTGACATTCCTCCCATAGGTGACATTCCACCCATAGGCGACATTCCACCCATAGATGACACTCCCGCCATCGATGCTATATCATTACTCATAGCGTTAAATGGGTTCGGTTGGTGATTAGCTGTGCCCATAGACTGTGTAAGTGCATTAACCAACCCGGTTATGGCTGGTGGGGCAACCACTGCTGCCGGCTGCTCGACGATAGGAGCTGGAGGGACTTGTTGAATTCCTGGAACTTGAACTGGGTCAACAATGACAACATTAGTTGGAGGTGCCAAAGGAACGGAAGCTGAAACCCTAGGAGGAGCCACCACTGATGCTGCAGATGCAATTGCCATCGCTTGATTCGCTGGACTTGCGTTTGATAAAGTTCCTCTCGTCTGAGTTGTGTCTATCCCCGTCGACTGGATTGAAAGATCAGAGCTGCCACTAACTATAATAGATGGTTGATCTGAGGTTAGCTGGCCCTGGGAATTAATCTGATTGTTCAGCTGAACTTGACTTTGTGATAGAGTATCTTTCA
>contig_248122 [organism=Cepaea nemoralis] mantle isotig
TTGCTTAGTACAGGCAGAGAAGTCGCATGTCCCTGTGCTGGGATTGAAGACCATGGATCCCTGGCAGTTGATCAACATTGGGTTTCCGTCAATGCACAGGAAAAATAGTTGGCAGTTGGTTGGGTGTGGAACTGCCGAGTTCGGGGATGCAGCACAAATGGCATTAGAAATTGTGGTAGTCTCTGCAGGTAATGGTTCAGTCACAATTGGCCGTGACGTTGTGACCGGAGCGGCAGTGGTCAGTGCGCATGTTGTCAGGTAGGCATATTCGCAGTGCTTCCTGTCTGGATTGAAGAGAAGTCCAGTTCCGCAGTGAGATTTGTATGCTACCCCGTGTACACAGATGTAGAAATGGTCGCAGGAATCCGGGTCGGTGTAGAAGTCGTCGAGCTTATTGCTGCAGTTAAAAATTGTGGACTCGACAATCGCTGGGGTGGCTGGAGCTGGACTTGTTAGCGGTCCTGGACTTGTTAGCGGTGCTGGGGTTGTTGGTACTGTAACTGGTGGTTGGGCACAGTTGGCCAAGGATGGATTCTGCATCTCTGTGATGGCAGCTGTGATAAGCGGGTACGTTCCTTGTTTGCATGTCTGGCCCAAGAAGTCATCCAGGTCTGGGGCCCAGAACATAACTCCCCCAAACCCATTCTGTTTGGTGTAACACGCCTTTTCAGTGACACTCTGCAGATCATCATAGCCCACCCACTGTCGACC
